# Supplementary material for: Single-molecule long-read sequencing analysis improves genome annotation and sheds new light on the transcripts and splice isoforms of Zoysia japonica
Source: BMC Plant Biol. 2022 May 26;22:263. doi: 10.1186/s12870-022-03640-7 (PMC9134579; doi:10.1186/s12870-022-03640-7)
Supplement: Supplementary file 10 — Additional file 10: Table S2. Summaryof fusion transcripts in Z. japonica. [file 12870_2022_3640_MOESM10_ESM.xlsx]

## Sheet: Table S2
Table S2 Summary of fusion transcripts in Z. japonica
Transcript ID	Type	start	end	direction	gene ID
Zjn_sc00018.1	transcript	1591392	1592022	-	gene_id "PBfusion.91"; transcript_id "PBfusion.91.1";
Zjn_sc00018.1	exon	1591392	1592022	-	gene_id "PBfusion.91"; transcript_id "PBfusion.91.1";
Zjn_sc00086.1	transcript	1217919	1218794	-	gene_id "PBfusion.91"; transcript_id "PBfusion.91.2";
Zjn_sc00086.1	exon	1217919	1218794	-	gene_id "PBfusion.91"; transcript_id "PBfusion.91.2";
Zjn_sc00117.1	transcript	43117	43239	-	gene_id "PBfusion.88"; transcript_id "PBfusion.88.1";
Zjn_sc00117.1	exon	43117	43239	-	gene_id "PBfusion.88"; transcript_id "PBfusion.88.1";
Zjn_sc00117.1	transcript	297100	299839	+	gene_id "PBfusion.88"; transcript_id "PBfusion.88.2";
Zjn_sc00117.1	exon	297100	297384	+	gene_id "PBfusion.88"; transcript_id "PBfusion.88.2";
Zjn_sc00117.1	exon	297470	298124	+	gene_id "PBfusion.88"; transcript_id "PBfusion.88.2";
Zjn_sc00117.1	exon	298417	298539	+	gene_id "PBfusion.88"; transcript_id "PBfusion.88.2";
Zjn_sc00117.1	exon	298644	299839	+	gene_id "PBfusion.88"; transcript_id "PBfusion.88.2";
Zjn_sc00077.1	transcript	1278510	1282747	+	gene_id "PBfusion.228"; transcript_id "PBfusion.228.1";
Zjn_sc00077.1	exon	1278510	1282747	+	gene_id "PBfusion.228"; transcript_id "PBfusion.228.1";
Zjn_sc02018.1	transcript	80	1444	+	gene_id "PBfusion.228"; transcript_id "PBfusion.228.2";
Zjn_sc02018.1	exon	80	231	+	gene_id "PBfusion.228"; transcript_id "PBfusion.228.2";
Zjn_sc02018.1	exon	351	579	+	gene_id "PBfusion.228"; transcript_id "PBfusion.228.2";
Zjn_sc02018.1	exon	652	762	+	gene_id "PBfusion.228"; transcript_id "PBfusion.228.2";
Zjn_sc02018.1	exon	1177	1444	+	gene_id "PBfusion.228"; transcript_id "PBfusion.228.2";
Zjn_sc00028.1	transcript	943129	944999	+	gene_id "PBfusion.26"; transcript_id "PBfusion.26.1";
Zjn_sc00028.1	exon	943129	943991	+	gene_id "PBfusion.26"; transcript_id "PBfusion.26.1";
Zjn_sc00028.1	exon	944122	944999	+	gene_id "PBfusion.26"; transcript_id "PBfusion.26.1";
Zjn_sc01596.1	transcript	53	2319	+	gene_id "PBfusion.26"; transcript_id "PBfusion.26.2";
Zjn_sc01596.1	exon	53	1019	+	gene_id "PBfusion.26"; transcript_id "PBfusion.26.2";
Zjn_sc01596.1	exon	1754	2319	+	gene_id "PBfusion.26"; transcript_id "PBfusion.26.2";
Zjn_sc00066.1	transcript	1497349	1497938	+	gene_id "PBfusion.138"; transcript_id "PBfusion.138.1";
Zjn_sc00066.1	exon	1497349	1497938	+	gene_id "PBfusion.138"; transcript_id "PBfusion.138.1";
Zjn_sc02564.1	transcript	12	728	-	gene_id "PBfusion.138"; transcript_id "PBfusion.138.2";
Zjn_sc02564.1	exon	12	728	-	gene_id "PBfusion.138"; transcript_id "PBfusion.138.2";
Zjn_sc00003.1	transcript	2589796	2593861	-	gene_id "PBfusion.139"; transcript_id "PBfusion.139.1";
Zjn_sc00003.1	exon	2589796	2590246	-	gene_id "PBfusion.139"; transcript_id "PBfusion.139.1";
Zjn_sc00003.1	exon	2590656	2590730	-	gene_id "PBfusion.139"; transcript_id "PBfusion.139.1";
Zjn_sc00003.1	exon	2591312	2591491	-	gene_id "PBfusion.139"; transcript_id "PBfusion.139.1";
Zjn_sc00003.1	exon	2591576	2591644	-	gene_id "PBfusion.139"; transcript_id "PBfusion.139.1";
Zjn_sc00003.1	exon	2591729	2591791	-	gene_id "PBfusion.139"; transcript_id "PBfusion.139.1";
Zjn_sc00003.1	exon	2592148	2592348	-	gene_id "PBfusion.139"; transcript_id "PBfusion.139.1";
Zjn_sc00003.1	exon	2592422	2592523	-	gene_id "PBfusion.139"; transcript_id "PBfusion.139.1";
Zjn_sc00003.1	exon	2592677	2592825	-	gene_id "PBfusion.139"; transcript_id "PBfusion.139.1";
Zjn_sc00003.1	exon	2592916	2592985	-	gene_id "PBfusion.139"; transcript_id "PBfusion.139.1";
Zjn_sc00003.1	exon	2593069	2593185	-	gene_id "PBfusion.139"; transcript_id "PBfusion.139.1";
Zjn_sc00003.1	exon	2593652	2593861	-	gene_id "PBfusion.139"; transcript_id "PBfusion.139.1";
Zjn_sc02686.1	transcript	282	460	+	gene_id "PBfusion.139"; transcript_id "PBfusion.139.2";
Zjn_sc02686.1	exon	282	460	+	gene_id "PBfusion.139"; transcript_id "PBfusion.139.2";
Zjn_sc00073.1	transcript	1197339	1204571	-	gene_id "PBfusion.130"; transcript_id "PBfusion.130.1";
Zjn_sc00073.1	exon	1197339	1197503	-	gene_id "PBfusion.130"; transcript_id "PBfusion.130.1";
Zjn_sc00073.1	exon	1197609	1197837	-	gene_id "PBfusion.130"; transcript_id "PBfusion.130.1";
Zjn_sc00073.1	exon	1204425	1204571	-	gene_id "PBfusion.130"; transcript_id "PBfusion.130.1";
Zjn_sc00124.1	transcript	522756	524322	+	gene_id "PBfusion.130"; transcript_id "PBfusion.130.2";
Zjn_sc00124.1	exon	522756	524322	+	gene_id "PBfusion.130"; transcript_id "PBfusion.130.2";
Zjn_sc00106.1	transcript	568273	575800	-	gene_id "PBfusion.131"; transcript_id "PBfusion.131.1";
Zjn_sc00106.1	exon	568273	568371	-	gene_id "PBfusion.131"; transcript_id "PBfusion.131.1";
Zjn_sc00106.1	exon	569867	570023	-	gene_id "PBfusion.131"; transcript_id "PBfusion.131.1";
Zjn_sc00106.1	exon	570331	570435	-	gene_id "PBfusion.131"; transcript_id "PBfusion.131.1";
Zjn_sc00106.1	exon	574174	574415	-	gene_id "PBfusion.131"; transcript_id "PBfusion.131.1";
Zjn_sc00106.1	exon	574958	575118	-	gene_id "PBfusion.131"; transcript_id "PBfusion.131.1";
Zjn_sc00106.1	exon	575347	575800	-	gene_id "PBfusion.131"; transcript_id "PBfusion.131.1";
Zjn_sc01502.1	transcript	219	1413	-	gene_id "PBfusion.131"; transcript_id "PBfusion.131.2";
Zjn_sc01502.1	exon	219	840	-	gene_id "PBfusion.131"; transcript_id "PBfusion.131.2";
Zjn_sc01502.1	exon	1285	1413	-	gene_id "PBfusion.131"; transcript_id "PBfusion.131.2";
Zjn_sc00216.1	transcript	105525	108409	-	gene_id "PBfusion.132"; transcript_id "PBfusion.132.1";
Zjn_sc00216.1	exon	105525	105778	-	gene_id "PBfusion.132"; transcript_id "PBfusion.132.1";
Zjn_sc00216.1	exon	106443	108409	-	gene_id "PBfusion.132"; transcript_id "PBfusion.132.1";
Zjn_sc00233.1	transcript	2131	2251	-	gene_id "PBfusion.132"; transcript_id "PBfusion.132.2";
Zjn_sc00233.1	exon	2131	2251	-	gene_id "PBfusion.132"; transcript_id "PBfusion.132.2";
Zjn_sc00004.1	transcript	3608109	3609585	-	gene_id "PBfusion.133"; transcript_id "PBfusion.133.1";
Zjn_sc00004.1	exon	3608109	3608552	-	gene_id "PBfusion.133"; transcript_id "PBfusion.133.1";
Zjn_sc00004.1	exon	3608650	3608886	-	gene_id "PBfusion.133"; transcript_id "PBfusion.133.1";
Zjn_sc00004.1	exon	3609221	3609585	-	gene_id "PBfusion.133"; transcript_id "PBfusion.133.1";
Zjn_sc00524.1	transcript	584	1306	-	gene_id "PBfusion.133"; transcript_id "PBfusion.133.2";
Zjn_sc00524.1	exon	584	992	-	gene_id "PBfusion.133"; transcript_id "PBfusion.133.2";
Zjn_sc00524.1	exon	1086	1306	-	gene_id "PBfusion.133"; transcript_id "PBfusion.133.2";
Zjn_sc00017.1	transcript	2206957	2207077	-	gene_id "PBfusion.134"; transcript_id "PBfusion.134.1";
Zjn_sc00017.1	exon	2206957	2207077	-	gene_id "PBfusion.134"; transcript_id "PBfusion.134.1";
Zjn_sc00025.1	transcript	301221	305185	-	gene_id "PBfusion.134"; transcript_id "PBfusion.134.2";
Zjn_sc00025.1	exon	301221	301396	-	gene_id "PBfusion.134"; transcript_id "PBfusion.134.2";
Zjn_sc00025.1	exon	302187	302758	-	gene_id "PBfusion.134"; transcript_id "PBfusion.134.2";
Zjn_sc00025.1	exon	302844	302922	-	gene_id "PBfusion.134"; transcript_id "PBfusion.134.2";
Zjn_sc00025.1	exon	303055	303360	-	gene_id "PBfusion.134"; transcript_id "PBfusion.134.2";
Zjn_sc00025.1	exon	303529	304257	-	gene_id "PBfusion.134"; transcript_id "PBfusion.134.2";
Zjn_sc00025.1	exon	305080	305185	-	gene_id "PBfusion.134"; transcript_id "PBfusion.134.2";
Zjn_sc00017.1	transcript	2106522	2109128	-	gene_id "PBfusion.135"; transcript_id "PBfusion.135.1";
Zjn_sc00017.1	exon	2106522	2107674	-	gene_id "PBfusion.135"; transcript_id "PBfusion.135.1";
Zjn_sc00017.1	exon	2108035	2108083	-	gene_id "PBfusion.135"; transcript_id "PBfusion.135.1";
Zjn_sc00017.1	exon	2108556	2108623	-	gene_id "PBfusion.135"; transcript_id "PBfusion.135.1";
Zjn_sc00017.1	exon	2108725	2108843	-	gene_id "PBfusion.135"; transcript_id "PBfusion.135.1";
Zjn_sc00017.1	exon	2108996	2109128	-	gene_id "PBfusion.135"; transcript_id "PBfusion.135.1";
Zjn_sc01766.1	transcript	550	1188	+	gene_id "PBfusion.135"; transcript_id "PBfusion.135.2";
Zjn_sc01766.1	exon	550	783	+	gene_id "PBfusion.135"; transcript_id "PBfusion.135.2";
Zjn_sc01766.1	exon	888	950	+	gene_id "PBfusion.135"; transcript_id "PBfusion.135.2";
Zjn_sc01766.1	exon	1099	1188	+	gene_id "PBfusion.135"; transcript_id "PBfusion.135.2";
Zjn_sc00036.1	transcript	2401896	2403914	+	gene_id "PBfusion.136"; transcript_id "PBfusion.136.1";
Zjn_sc00036.1	exon	2401896	2401982	+	gene_id "PBfusion.136"; transcript_id "PBfusion.136.1";
Zjn_sc00036.1	exon	2402199	2403914	+	gene_id "PBfusion.136"; transcript_id "PBfusion.136.1";
Zjn_sc02001.1	transcript	727	1283	+	gene_id "PBfusion.136"; transcript_id "PBfusion.136.2";
Zjn_sc02001.1	exon	727	1283	+	gene_id "PBfusion.136"; transcript_id "PBfusion.136.2";
Zjn_sc00009.1	transcript	1170111	1172804	-	gene_id "PBfusion.137"; transcript_id "PBfusion.137.1";
Zjn_sc00009.1	exon	1170111	1171569	-	gene_id "PBfusion.137"; transcript_id "PBfusion.137.1";
Zjn_sc00009.1	exon	1172354	1172804	-	gene_id "PBfusion.137"; transcript_id "PBfusion.137.1";
Zjn_sc00049.1	transcript	660714	661367	-	gene_id "PBfusion.137"; transcript_id "PBfusion.137.2";
Zjn_sc00049.1	exon	660714	661367	-	gene_id "PBfusion.137"; transcript_id "PBfusion.137.2";
Zjn_sc00004.1	transcript	5813166	5813470	-	gene_id "PBfusion.208"; transcript_id "PBfusion.208.1";
Zjn_sc00004.1	exon	5813166	5813470	-	gene_id "PBfusion.208"; transcript_id "PBfusion.208.1";
Zjn_sc01378.1	transcript	852	2575	+	gene_id "PBfusion.208"; transcript_id "PBfusion.208.2";
Zjn_sc01378.1	exon	852	1840	+	gene_id "PBfusion.208"; transcript_id "PBfusion.208.2";
Zjn_sc01378.1	exon	1891	2575	+	gene_id "PBfusion.208"; transcript_id "PBfusion.208.2";
Zjn_sc00007.1	transcript	52861	58246	-	gene_id "PBfusion.209"; transcript_id "PBfusion.209.1";
Zjn_sc00007.1	exon	52861	53236	-	gene_id "PBfusion.209"; transcript_id "PBfusion.209.1";
Zjn_sc00007.1	exon	53404	53505	-	gene_id "PBfusion.209"; transcript_id "PBfusion.209.1";
Zjn_sc00007.1	exon	53606	53963	-	gene_id "PBfusion.209"; transcript_id "PBfusion.209.1";
Zjn_sc00007.1	exon	54147	54248	-	gene_id "PBfusion.209"; transcript_id "PBfusion.209.1";
Zjn_sc00007.1	exon	54733	54915	-	gene_id "PBfusion.209"; transcript_id "PBfusion.209.1";
Zjn_sc00007.1	exon	55935	56053	-	gene_id "PBfusion.209"; transcript_id "PBfusion.209.1";
Zjn_sc00007.1	exon	56183	56278	-	gene_id "PBfusion.209"; transcript_id "PBfusion.209.1";
Zjn_sc00007.1	exon	56518	56575	-	gene_id "PBfusion.209"; transcript_id "PBfusion.209.1";
Zjn_sc00007.1	exon	56660	56732	-	gene_id "PBfusion.209"; transcript_id "PBfusion.209.1";
Zjn_sc00007.1	exon	56936	56981	-	gene_id "PBfusion.209"; transcript_id "PBfusion.209.1";
Zjn_sc00007.1	exon	57116	57234	-	gene_id "PBfusion.209"; transcript_id "PBfusion.209.1";
Zjn_sc00007.1	exon	57943	58246	-	gene_id "PBfusion.209"; transcript_id "PBfusion.209.1";
Zjn_sc00072.1	transcript	1346487	1347065	+	gene_id "PBfusion.209"; transcript_id "PBfusion.209.2";
Zjn_sc00072.1	exon	1346487	1347065	+	gene_id "PBfusion.209"; transcript_id "PBfusion.209.2";
Zjn_sc00008.1	transcript	844145	847167	-	gene_id "PBfusion.202"; transcript_id "PBfusion.202.1";
Zjn_sc00008.1	exon	844145	844182	-	gene_id "PBfusion.202"; transcript_id "PBfusion.202.1";
Zjn_sc00008.1	exon	844257	844385	-	gene_id "PBfusion.202"; transcript_id "PBfusion.202.1";
Zjn_sc00008.1	exon	844744	844980	-	gene_id "PBfusion.202"; transcript_id "PBfusion.202.1";
Zjn_sc00008.1	exon	845108	845221	-	gene_id "PBfusion.202"; transcript_id "PBfusion.202.1";
Zjn_sc00008.1	exon	845999	846060	-	gene_id "PBfusion.202"; transcript_id "PBfusion.202.1";
Zjn_sc00008.1	exon	846137	846179	-	gene_id "PBfusion.202"; transcript_id "PBfusion.202.1";
Zjn_sc00008.1	exon	846269	846321	-	gene_id "PBfusion.202"; transcript_id "PBfusion.202.1";
Zjn_sc00008.1	exon	846418	846475	-	gene_id "PBfusion.202"; transcript_id "PBfusion.202.1";
Zjn_sc00008.1	exon	846567	846635	-	gene_id "PBfusion.202"; transcript_id "PBfusion.202.1";
Zjn_sc00008.1	exon	846748	846827	-	gene_id "PBfusion.202"; transcript_id "PBfusion.202.1";
Zjn_sc00008.1	exon	846923	847167	-	gene_id "PBfusion.202"; transcript_id "PBfusion.202.1";
Zjn_sc00398.1	transcript	3866	7355	+	gene_id "PBfusion.202"; transcript_id "PBfusion.202.2";
Zjn_sc00398.1	exon	3866	4247	+	gene_id "PBfusion.202"; transcript_id "PBfusion.202.2";
Zjn_sc00398.1	exon	4516	4642	+	gene_id "PBfusion.202"; transcript_id "PBfusion.202.2";
Zjn_sc00398.1	exon	4719	4862	+	gene_id "PBfusion.202"; transcript_id "PBfusion.202.2";
Zjn_sc00398.1	exon	5268	7355	+	gene_id "PBfusion.202"; transcript_id "PBfusion.202.2";
Zjn_sc00001.1	transcript	3177770	3182040	-	gene_id "PBfusion.203"; transcript_id "PBfusion.203.1";
Zjn_sc00001.1	exon	3177770	3177925	-	gene_id "PBfusion.203"; transcript_id "PBfusion.203.1";
Zjn_sc00001.1	exon	3178437	3178500	-	gene_id "PBfusion.203"; transcript_id "PBfusion.203.1";
Zjn_sc00001.1	exon	3178571	3178697	-	gene_id "PBfusion.203"; transcript_id "PBfusion.203.1";
Zjn_sc00001.1	exon	3178793	3178901	-	gene_id "PBfusion.203"; transcript_id "PBfusion.203.1";
Zjn_sc00001.1	exon	3180643	3180770	-	gene_id "PBfusion.203"; transcript_id "PBfusion.203.1";
Zjn_sc00001.1	exon	3180941	3182040	-	gene_id "PBfusion.203"; transcript_id "PBfusion.203.1";
Zjn_sc02029.1	transcript	638	1132	+	gene_id "PBfusion.203"; transcript_id "PBfusion.203.2";
Zjn_sc02029.1	exon	638	1132	+	gene_id "PBfusion.203"; transcript_id "PBfusion.203.2";
Zjn_sc00026.1	transcript	1073756	1075071	-	gene_id "PBfusion.200"; transcript_id "PBfusion.200.1";
Zjn_sc00026.1	exon	1073756	1075071	-	gene_id "PBfusion.200"; transcript_id "PBfusion.200.1";
Zjn_sc00043.1	transcript	1413049	1413131	+	gene_id "PBfusion.200"; transcript_id "PBfusion.200.2";
Zjn_sc00043.1	exon	1413049	1413131	+	gene_id "PBfusion.200"; transcript_id "PBfusion.200.2";
Zjn_sc00008.1	transcript	1790623	1793555	+	gene_id "PBfusion.201"; transcript_id "PBfusion.201.1";
Zjn_sc00008.1	exon	1790623	1791188	+	gene_id "PBfusion.201"; transcript_id "PBfusion.201.1";
Zjn_sc00008.1	exon	1792168	1793555	+	gene_id "PBfusion.201"; transcript_id "PBfusion.201.1";
Zjn_sc00167.1	transcript	754	5991	+	gene_id "PBfusion.201"; transcript_id "PBfusion.201.2";
Zjn_sc00167.1	exon	754	2467	+	gene_id "PBfusion.201"; transcript_id "PBfusion.201.2";
Zjn_sc00167.1	exon	2794	2922	+	gene_id "PBfusion.201"; transcript_id "PBfusion.201.2";
Zjn_sc00167.1	exon	3299	5991	+	gene_id "PBfusion.201"; transcript_id "PBfusion.201.2";
Zjn_sc00020.1	transcript	1375753	1378448	+	gene_id "PBfusion.206"; transcript_id "PBfusion.206.1";
Zjn_sc00020.1	exon	1375753	1376346	+	gene_id "PBfusion.206"; transcript_id "PBfusion.206.1";
Zjn_sc00020.1	exon	1377058	1377582	+	gene_id "PBfusion.206"; transcript_id "PBfusion.206.1";
Zjn_sc00020.1	exon	1377885	1378448	+	gene_id "PBfusion.206"; transcript_id "PBfusion.206.1";
Zjn_sc04059.1	transcript	1199	1461	+	gene_id "PBfusion.206"; transcript_id "PBfusion.206.2";
Zjn_sc04059.1	exon	1199	1461	+	gene_id "PBfusion.206"; transcript_id "PBfusion.206.2";
Zjn_sc00034.1	transcript	260008	267618	+	gene_id "PBfusion.207"; transcript_id "PBfusion.207.1";
Zjn_sc00034.1	exon	260008	260671	+	gene_id "PBfusion.207"; transcript_id "PBfusion.207.1";
Zjn_sc00034.1	exon	260809	260888	+	gene_id "PBfusion.207"; transcript_id "PBfusion.207.1";
Zjn_sc00034.1	exon	261488	261512	+	gene_id "PBfusion.207"; transcript_id "PBfusion.207.1";
Zjn_sc00034.1	exon	261622	261681	+	gene_id "PBfusion.207"; transcript_id "PBfusion.207.1";
Zjn_sc00034.1	exon	261806	261874	+	gene_id "PBfusion.207"; transcript_id "PBfusion.207.1";
Zjn_sc00034.1	exon	262141	262233	+	gene_id "PBfusion.207"; transcript_id "PBfusion.207.1";
Zjn_sc00034.1	exon	262320	262370	+	gene_id "PBfusion.207"; transcript_id "PBfusion.207.1";
Zjn_sc00034.1	exon	263036	263119	+	gene_id "PBfusion.207"; transcript_id "PBfusion.207.1";
Zjn_sc00034.1	exon	263221	263312	+	gene_id "PBfusion.207"; transcript_id "PBfusion.207.1";
Zjn_sc00034.1	exon	263404	263559	+	gene_id "PBfusion.207"; transcript_id "PBfusion.207.1";
Zjn_sc00034.1	exon	263671	263777	+	gene_id "PBfusion.207"; transcript_id "PBfusion.207.1";
Zjn_sc00034.1	exon	263858	263969	+	gene_id "PBfusion.207"; transcript_id "PBfusion.207.1";
Zjn_sc00034.1	exon	264375	264475	+	gene_id "PBfusion.207"; transcript_id "PBfusion.207.1";
Zjn_sc00034.1	exon	264952	264999	+	gene_id "PBfusion.207"; transcript_id "PBfusion.207.1";
Zjn_sc00034.1	exon	265293	266289	+	gene_id "PBfusion.207"; transcript_id "PBfusion.207.1";
Zjn_sc00034.1	exon	266489	266678	+	gene_id "PBfusion.207"; transcript_id "PBfusion.207.1";
Zjn_sc00034.1	exon	266795	266869	+	gene_id "PBfusion.207"; transcript_id "PBfusion.207.1";
Zjn_sc00034.1	exon	266991	267083	+	gene_id "PBfusion.207"; transcript_id "PBfusion.207.1";
Zjn_sc00034.1	exon	267426	267512	+	gene_id "PBfusion.207"; transcript_id "PBfusion.207.1";
Zjn_sc00034.1	exon	267603	267618	+	gene_id "PBfusion.207"; transcript_id "PBfusion.207.1";
Zjn_sc02912.1	transcript	696	1213	-	gene_id "PBfusion.207"; transcript_id "PBfusion.207.2";
Zjn_sc02912.1	exon	696	1074	-	gene_id "PBfusion.207"; transcript_id "PBfusion.207.2";
Zjn_sc02912.1	exon	1179	1213	-	gene_id "PBfusion.207"; transcript_id "PBfusion.207.2";
Zjn_sc00002.1	transcript	2638253	2638346	-	gene_id "PBfusion.204"; transcript_id "PBfusion.204.1";
Zjn_sc00002.1	exon	2638253	2638346	-	gene_id "PBfusion.204"; transcript_id "PBfusion.204.1";
Zjn_sc00003.1	transcript	1712701	1715754	-	gene_id "PBfusion.204"; transcript_id "PBfusion.204.2";
Zjn_sc00003.1	exon	1712701	1713188	-	gene_id "PBfusion.204"; transcript_id "PBfusion.204.2";
Zjn_sc00003.1	exon	1714871	1715754	-	gene_id "PBfusion.204"; transcript_id "PBfusion.204.2";
Zjn_sc00013.1	transcript	1237521	1242832	+	gene_id "PBfusion.157"; transcript_id "PBfusion.157.1";
Zjn_sc00013.1	exon	1237521	1237808	+	gene_id "PBfusion.157"; transcript_id "PBfusion.157.1";
Zjn_sc00013.1	exon	1238423	1238574	+	gene_id "PBfusion.157"; transcript_id "PBfusion.157.1";
Zjn_sc00013.1	exon	1239162	1239265	+	gene_id "PBfusion.157"; transcript_id "PBfusion.157.1";
Zjn_sc00013.1	exon	1239691	1239942	+	gene_id "PBfusion.157"; transcript_id "PBfusion.157.1";
Zjn_sc00013.1	exon	1240018	1240168	+	gene_id "PBfusion.157"; transcript_id "PBfusion.157.1";
Zjn_sc00013.1	exon	1240397	1240564	+	gene_id "PBfusion.157"; transcript_id "PBfusion.157.1";
Zjn_sc00013.1	exon	1241072	1241401	+	gene_id "PBfusion.157"; transcript_id "PBfusion.157.1";
Zjn_sc00013.1	exon	1241491	1241613	+	gene_id "PBfusion.157"; transcript_id "PBfusion.157.1";
Zjn_sc00013.1	exon	1241941	1242009	+	gene_id "PBfusion.157"; transcript_id "PBfusion.157.1";
Zjn_sc00013.1	exon	1242097	1242832	+	gene_id "PBfusion.157"; transcript_id "PBfusion.157.1";
Zjn_sc06047.1	transcript	61	464	-	gene_id "PBfusion.157"; transcript_id "PBfusion.157.2";
Zjn_sc06047.1	exon	61	464	-	gene_id "PBfusion.157"; transcript_id "PBfusion.157.2";
Zjn_sc00092.1	transcript	1076311	1080749	+	gene_id "PBfusion.94"; transcript_id "PBfusion.94.1";
Zjn_sc00092.1	exon	1076311	1077167	+	gene_id "PBfusion.94"; transcript_id "PBfusion.94.1";
Zjn_sc00092.1	exon	1077264	1077343	+	gene_id "PBfusion.94"; transcript_id "PBfusion.94.1";
Zjn_sc00092.1	exon	1077885	1078069	+	gene_id "PBfusion.94"; transcript_id "PBfusion.94.1";
Zjn_sc00092.1	exon	1078812	1079715	+	gene_id "PBfusion.94"; transcript_id "PBfusion.94.1";
Zjn_sc00092.1	exon	1079796	1080749	+	gene_id "PBfusion.94"; transcript_id "PBfusion.94.1";
Zjn_sc00116.1	transcript	835483	836153	+	gene_id "PBfusion.94"; transcript_id "PBfusion.94.2";
Zjn_sc00116.1	exon	835483	836153	+	gene_id "PBfusion.94"; transcript_id "PBfusion.94.2";
Zjn_sc00056.1	transcript	1258514	1263455	+	gene_id "PBfusion.14"; transcript_id "PBfusion.14.1";
Zjn_sc00056.1	exon	1258514	1259380	+	gene_id "PBfusion.14"; transcript_id "PBfusion.14.1";
Zjn_sc00056.1	exon	1259465	1259554	+	gene_id "PBfusion.14"; transcript_id "PBfusion.14.1";
Zjn_sc00056.1	exon	1259630	1259801	+	gene_id "PBfusion.14"; transcript_id "PBfusion.14.1";
Zjn_sc00056.1	exon	1259890	1261750	+	gene_id "PBfusion.14"; transcript_id "PBfusion.14.1";
Zjn_sc00056.1	exon	1262322	1263455	+	gene_id "PBfusion.14"; transcript_id "PBfusion.14.1";
Zjn_sc00104.1	transcript	584493	584715	+	gene_id "PBfusion.14"; transcript_id "PBfusion.14.2";
Zjn_sc00104.1	exon	584493	584715	+	gene_id "PBfusion.14"; transcript_id "PBfusion.14.2";
Zjn_sc00002.1	transcript	7286782	7290036	+	gene_id "PBfusion.15"; transcript_id "PBfusion.15.1";
Zjn_sc00002.1	exon	7286782	7287138	+	gene_id "PBfusion.15"; transcript_id "PBfusion.15.1";
Zjn_sc00002.1	exon	7287452	7287549	+	gene_id "PBfusion.15"; transcript_id "PBfusion.15.1";
Zjn_sc00002.1	exon	7287642	7287691	+	gene_id "PBfusion.15"; transcript_id "PBfusion.15.1";
Zjn_sc00002.1	exon	7287782	7287843	+	gene_id "PBfusion.15"; transcript_id "PBfusion.15.1";
Zjn_sc00002.1	exon	7289030	7289459	+	gene_id "PBfusion.15"; transcript_id "PBfusion.15.1";
Zjn_sc00002.1	exon	7289677	7289779	+	gene_id "PBfusion.15"; transcript_id "PBfusion.15.1";
Zjn_sc00002.1	exon	7289872	7290036	+	gene_id "PBfusion.15"; transcript_id "PBfusion.15.1";
Zjn_sc00002.1	transcript	7301171	7304359	+	gene_id "PBfusion.15"; transcript_id "PBfusion.15.2";
Zjn_sc00002.1	exon	7301171	7301238	+	gene_id "PBfusion.15"; transcript_id "PBfusion.15.2";
Zjn_sc00002.1	exon	7303319	7303465	+	gene_id "PBfusion.15"; transcript_id "PBfusion.15.2";
Zjn_sc00002.1	exon	7303554	7303628	+	gene_id "PBfusion.15"; transcript_id "PBfusion.15.2";
Zjn_sc00002.1	exon	7303841	7304359	+	gene_id "PBfusion.15"; transcript_id "PBfusion.15.2";
Zjn_sc00008.1	transcript	126727	128319	-	gene_id "PBfusion.16"; transcript_id "PBfusion.16.1";
Zjn_sc00008.1	exon	126727	128319	-	gene_id "PBfusion.16"; transcript_id "PBfusion.16.1";
Zjn_sc01035.1	transcript	2960	3093	+	gene_id "PBfusion.16"; transcript_id "PBfusion.16.2";
Zjn_sc01035.1	exon	2960	3093	+	gene_id "PBfusion.16"; transcript_id "PBfusion.16.2";
Zjn_sc00007.1	transcript	52862	58246	-	gene_id "PBfusion.17"; transcript_id "PBfusion.17.1";
Zjn_sc00007.1	exon	52862	53236	-	gene_id "PBfusion.17"; transcript_id "PBfusion.17.1";
Zjn_sc00007.1	exon	53404	53505	-	gene_id "PBfusion.17"; transcript_id "PBfusion.17.1";
Zjn_sc00007.1	exon	53606	53963	-	gene_id "PBfusion.17"; transcript_id "PBfusion.17.1";
Zjn_sc00007.1	exon	54147	54248	-	gene_id "PBfusion.17"; transcript_id "PBfusion.17.1";
Zjn_sc00007.1	exon	54733	54915	-	gene_id "PBfusion.17"; transcript_id "PBfusion.17.1";
Zjn_sc00007.1	exon	55935	56053	-	gene_id "PBfusion.17"; transcript_id "PBfusion.17.1";
Zjn_sc00007.1	exon	56183	56278	-	gene_id "PBfusion.17"; transcript_id "PBfusion.17.1";
Zjn_sc00007.1	exon	56518	56575	-	gene_id "PBfusion.17"; transcript_id "PBfusion.17.1";
Zjn_sc00007.1	exon	56660	56732	-	gene_id "PBfusion.17"; transcript_id "PBfusion.17.1";
Zjn_sc00007.1	exon	56936	56981	-	gene_id "PBfusion.17"; transcript_id "PBfusion.17.1";
Zjn_sc00007.1	exon	57116	57234	-	gene_id "PBfusion.17"; transcript_id "PBfusion.17.1";
Zjn_sc00007.1	exon	57943	58246	-	gene_id "PBfusion.17"; transcript_id "PBfusion.17.1";
Zjn_sc00157.1	transcript	292376	292799	+	gene_id "PBfusion.17"; transcript_id "PBfusion.17.2";
Zjn_sc00157.1	exon	292376	292799	+	gene_id "PBfusion.17"; transcript_id "PBfusion.17.2";
Zjn_sc00040.1	transcript	1366374	1367663	-	gene_id "PBfusion.10"; transcript_id "PBfusion.10.1";
Zjn_sc00040.1	exon	1366374	1367272	-	gene_id "PBfusion.10"; transcript_id "PBfusion.10.1";
Zjn_sc00040.1	exon	1367360	1367468	-	gene_id "PBfusion.10"; transcript_id "PBfusion.10.1";
Zjn_sc00040.1	exon	1367564	1367663	-	gene_id "PBfusion.10"; transcript_id "PBfusion.10.1";
Zjn_sc01250.1	transcript	1406	2418	-	gene_id "PBfusion.10"; transcript_id "PBfusion.10.2";
Zjn_sc01250.1	exon	1406	2418	-	gene_id "PBfusion.10"; transcript_id "PBfusion.10.2";
Zjn_sc00032.1	transcript	1900012	1900205	-	gene_id "PBfusion.11"; transcript_id "PBfusion.11.1";
Zjn_sc00032.1	exon	1900012	1900205	-	gene_id "PBfusion.11"; transcript_id "PBfusion.11.1";
Zjn_sc02426.1	transcript	465	1846	-	gene_id "PBfusion.11"; transcript_id "PBfusion.11.2";
Zjn_sc02426.1	exon	465	1033	-	gene_id "PBfusion.11"; transcript_id "PBfusion.11.2";
Zjn_sc02426.1	exon	1612	1846	-	gene_id "PBfusion.11"; transcript_id "PBfusion.11.2";
Zjn_sc00002.1	transcript	830829	832160	+	gene_id "PBfusion.12"; transcript_id "PBfusion.12.1";
Zjn_sc00002.1	exon	830829	831134	+	gene_id "PBfusion.12"; transcript_id "PBfusion.12.1";
Zjn_sc00002.1	exon	831612	832160	+	gene_id "PBfusion.12"; transcript_id "PBfusion.12.1";
Zjn_sc04702.1	transcript	531	666	-	gene_id "PBfusion.12"; transcript_id "PBfusion.12.2";
Zjn_sc04702.1	exon	531	666	-	gene_id "PBfusion.12"; transcript_id "PBfusion.12.2";
Zjn_sc00002.1	transcript	4791827	4798209	-	gene_id "PBfusion.13"; transcript_id "PBfusion.13.1";
Zjn_sc00002.1	exon	4791827	4791838	-	gene_id "PBfusion.13"; transcript_id "PBfusion.13.1";
Zjn_sc00002.1	exon	4792824	4793461	-	gene_id "PBfusion.13"; transcript_id "PBfusion.13.1";
Zjn_sc00002.1	exon	4793821	4798209	-	gene_id "PBfusion.13"; transcript_id "PBfusion.13.1";
Zjn_sc09526.1	transcript	16	423	+	gene_id "PBfusion.13"; transcript_id "PBfusion.13.2";
Zjn_sc09526.1	exon	16	423	+	gene_id "PBfusion.13"; transcript_id "PBfusion.13.2";
Zjn_sc00012.1	transcript	1351840	1353597	+	gene_id "PBfusion.18"; transcript_id "PBfusion.18.1";
Zjn_sc00012.1	exon	1351840	1353597	+	gene_id "PBfusion.18"; transcript_id "PBfusion.18.1";
Zjn_sc04498.1	transcript	139	347	-	gene_id "PBfusion.18"; transcript_id "PBfusion.18.2";
Zjn_sc04498.1	exon	139	347	-	gene_id "PBfusion.18"; transcript_id "PBfusion.18.2";
Zjn_sc00010.1	transcript	2770394	2773612	+	gene_id "PBfusion.19"; transcript_id "PBfusion.19.1";
Zjn_sc00010.1	exon	2770394	2770564	+	gene_id "PBfusion.19"; transcript_id "PBfusion.19.1";
Zjn_sc00010.1	exon	2771464	2771681	+	gene_id "PBfusion.19"; transcript_id "PBfusion.19.1";
Zjn_sc00010.1	exon	2771884	2772324	+	gene_id "PBfusion.19"; transcript_id "PBfusion.19.1";
Zjn_sc00010.1	exon	2772434	2772601	+	gene_id "PBfusion.19"; transcript_id "PBfusion.19.1";
Zjn_sc00010.1	exon	2772729	2773612	+	gene_id "PBfusion.19"; transcript_id "PBfusion.19.1";
Zjn_sc00015.1	transcript	3001218	3001726	+	gene_id "PBfusion.19"; transcript_id "PBfusion.19.2";
Zjn_sc00015.1	exon	3001218	3001726	+	gene_id "PBfusion.19"; transcript_id "PBfusion.19.2";
Zjn_sc00106.1	transcript	568273	575855	-	gene_id "PBfusion.84"; transcript_id "PBfusion.84.1";
Zjn_sc00106.1	exon	568273	568371	-	gene_id "PBfusion.84"; transcript_id "PBfusion.84.1";
Zjn_sc00106.1	exon	569867	570023	-	gene_id "PBfusion.84"; transcript_id "PBfusion.84.1";
Zjn_sc00106.1	exon	570331	570435	-	gene_id "PBfusion.84"; transcript_id "PBfusion.84.1";
Zjn_sc00106.1	exon	574174	574415	-	gene_id "PBfusion.84"; transcript_id "PBfusion.84.1";
Zjn_sc00106.1	exon	574954	575118	-	gene_id "PBfusion.84"; transcript_id "PBfusion.84.1";
Zjn_sc00106.1	exon	575347	575855	-	gene_id "PBfusion.84"; transcript_id "PBfusion.84.1";
Zjn_sc01502.1	transcript	251	1413	-	gene_id "PBfusion.84"; transcript_id "PBfusion.84.2";
Zjn_sc01502.1	exon	251	840	-	gene_id "PBfusion.84"; transcript_id "PBfusion.84.2";
Zjn_sc01502.1	exon	1285	1413	-	gene_id "PBfusion.84"; transcript_id "PBfusion.84.2";
Zjn_sc00263.1	transcript	33499	37340	+	gene_id "PBfusion.129"; transcript_id "PBfusion.129.1";
Zjn_sc00263.1	exon	33499	33682	+	gene_id "PBfusion.129"; transcript_id "PBfusion.129.1";
Zjn_sc00263.1	exon	35743	36258	+	gene_id "PBfusion.129"; transcript_id "PBfusion.129.1";
Zjn_sc00263.1	exon	36527	37340	+	gene_id "PBfusion.129"; transcript_id "PBfusion.129.1";
Zjn_sc04684.1	transcript	144	268	-	gene_id "PBfusion.129"; transcript_id "PBfusion.129.2";
Zjn_sc04684.1	exon	144	268	-	gene_id "PBfusion.129"; transcript_id "PBfusion.129.2";
Zjn_sc00037.1	transcript	282108	284462	-	gene_id "PBfusion.97"; transcript_id "PBfusion.97.1";
Zjn_sc00037.1	exon	282108	284462	-	gene_id "PBfusion.97"; transcript_id "PBfusion.97.1";
Zjn_sc01788.1	transcript	1527	2117	-	gene_id "PBfusion.97"; transcript_id "PBfusion.97.2";
Zjn_sc01788.1	exon	1527	2117	-	gene_id "PBfusion.97"; transcript_id "PBfusion.97.2";
Zjn_sc00009.1	transcript	3084208	3089742	-	gene_id "PBfusion.8"; transcript_id "PBfusion.8.1";
Zjn_sc00009.1	exon	3084208	3084717	-	gene_id "PBfusion.8"; transcript_id "PBfusion.8.1";
Zjn_sc00009.1	exon	3084962	3085825	-	gene_id "PBfusion.8"; transcript_id "PBfusion.8.1";
Zjn_sc00009.1	exon	3085913	3086178	-	gene_id "PBfusion.8"; transcript_id "PBfusion.8.1";
Zjn_sc00009.1	exon	3087074	3087202	-	gene_id "PBfusion.8"; transcript_id "PBfusion.8.1";
Zjn_sc00009.1	exon	3087485	3087588	-	gene_id "PBfusion.8"; transcript_id "PBfusion.8.1";
Zjn_sc00009.1	exon	3087658	3087752	-	gene_id "PBfusion.8"; transcript_id "PBfusion.8.1";
Zjn_sc00009.1	exon	3089375	3089432	-	gene_id "PBfusion.8"; transcript_id "PBfusion.8.1";
Zjn_sc00009.1	exon	3089691	3089742	-	gene_id "PBfusion.8"; transcript_id "PBfusion.8.1";
Zjn_sc02266.1	transcript	65	593	-	gene_id "PBfusion.8"; transcript_id "PBfusion.8.2";
Zjn_sc02266.1	exon	65	251	-	gene_id "PBfusion.8"; transcript_id "PBfusion.8.2";
Zjn_sc02266.1	exon	348	593	-	gene_id "PBfusion.8"; transcript_id "PBfusion.8.2";
Zjn_sc00010.1	transcript	709129	709703	+	gene_id "PBfusion.9"; transcript_id "PBfusion.9.1";
Zjn_sc00010.1	exon	709129	709271	+	gene_id "PBfusion.9"; transcript_id "PBfusion.9.1";
Zjn_sc00010.1	exon	709301	709703	+	gene_id "PBfusion.9"; transcript_id "PBfusion.9.1";
Zjn_sc00038.1	transcript	987386	989039	+	gene_id "PBfusion.9"; transcript_id "PBfusion.9.2";
Zjn_sc00038.1	exon	987386	988149	+	gene_id "PBfusion.9"; transcript_id "PBfusion.9.2";
Zjn_sc00038.1	exon	988242	988870	+	gene_id "PBfusion.9"; transcript_id "PBfusion.9.2";
Zjn_sc00038.1	exon	988951	989039	+	gene_id "PBfusion.9"; transcript_id "PBfusion.9.2";
Zjn_sc00002.1	transcript	7285918	7290037	+	gene_id "PBfusion.6"; transcript_id "PBfusion.6.1";
Zjn_sc00002.1	exon	7285918	7286436	+	gene_id "PBfusion.6"; transcript_id "PBfusion.6.1";
Zjn_sc00002.1	exon	7286782	7287549	+	gene_id "PBfusion.6"; transcript_id "PBfusion.6.1";
Zjn_sc00002.1	exon	7287642	7287691	+	gene_id "PBfusion.6"; transcript_id "PBfusion.6.1";
Zjn_sc00002.1	exon	7287782	7287843	+	gene_id "PBfusion.6"; transcript_id "PBfusion.6.1";
Zjn_sc00002.1	exon	7289030	7289459	+	gene_id "PBfusion.6"; transcript_id "PBfusion.6.1";
Zjn_sc00002.1	exon	7289677	7290037	+	gene_id "PBfusion.6"; transcript_id "PBfusion.6.1";
Zjn_sc00002.1	transcript	7301162	7303628	+	gene_id "PBfusion.6"; transcript_id "PBfusion.6.2";
Zjn_sc00002.1	exon	7301162	7301238	+	gene_id "PBfusion.6"; transcript_id "PBfusion.6.2";
Zjn_sc00002.1	exon	7303319	7303465	+	gene_id "PBfusion.6"; transcript_id "PBfusion.6.2";
Zjn_sc00002.1	exon	7303554	7303628	+	gene_id "PBfusion.6"; transcript_id "PBfusion.6.2";
Zjn_sc00002.1	transcript	4792824	4797664	-	gene_id "PBfusion.90"; transcript_id "PBfusion.90.1";
Zjn_sc00002.1	exon	4792824	4793461	-	gene_id "PBfusion.90"; transcript_id "PBfusion.90.1";
Zjn_sc00002.1	exon	4793821	4795968	-	gene_id "PBfusion.90"; transcript_id "PBfusion.90.1";
Zjn_sc00002.1	exon	4796059	4797664	-	gene_id "PBfusion.90"; transcript_id "PBfusion.90.1";
Zjn_sc09526.1	transcript	194	550	+	gene_id "PBfusion.90"; transcript_id "PBfusion.90.2";
Zjn_sc09526.1	exon	194	550	+	gene_id "PBfusion.90"; transcript_id "PBfusion.90.2";
Zjn_sc00004.1	transcript	480932	483061	+	gene_id "PBfusion.4"; transcript_id "PBfusion.4.1";
Zjn_sc00004.1	exon	480932	481599	+	gene_id "PBfusion.4"; transcript_id "PBfusion.4.1";
Zjn_sc00004.1	exon	481682	481818	+	gene_id "PBfusion.4"; transcript_id "PBfusion.4.1";
Zjn_sc00004.1	exon	482794	483061	+	gene_id "PBfusion.4"; transcript_id "PBfusion.4.1";
Zjn_sc04801.1	transcript	59	682	+	gene_id "PBfusion.4"; transcript_id "PBfusion.4.2";
Zjn_sc04801.1	exon	59	682	+	gene_id "PBfusion.4"; transcript_id "PBfusion.4.2";
Zjn_sc00015.1	transcript	3925619	3926724	-	gene_id "PBfusion.120"; transcript_id "PBfusion.120.1";
Zjn_sc00015.1	exon	3925619	3926724	-	gene_id "PBfusion.120"; transcript_id "PBfusion.120.1";
Zjn_sc00043.1	transcript	2135357	2136064	-	gene_id "PBfusion.120"; transcript_id "PBfusion.120.2";
Zjn_sc00043.1	exon	2135357	2136064	-	gene_id "PBfusion.120"; transcript_id "PBfusion.120.2";
Zjn_sc00035.1	transcript	645858	654131	+	gene_id "PBfusion.2"; transcript_id "PBfusion.2.1";
Zjn_sc00035.1	exon	645858	645929	+	gene_id "PBfusion.2"; transcript_id "PBfusion.2.1";
Zjn_sc00035.1	exon	646154	646561	+	gene_id "PBfusion.2"; transcript_id "PBfusion.2.1";
Zjn_sc00035.1	exon	651350	651476	+	gene_id "PBfusion.2"; transcript_id "PBfusion.2.1";
Zjn_sc00035.1	exon	651616	651722	+	gene_id "PBfusion.2"; transcript_id "PBfusion.2.1";
Zjn_sc00035.1	exon	651801	651944	+	gene_id "PBfusion.2"; transcript_id "PBfusion.2.1";
Zjn_sc00035.1	exon	652219	652353	+	gene_id "PBfusion.2"; transcript_id "PBfusion.2.1";
Zjn_sc00035.1	exon	652444	652623	+	gene_id "PBfusion.2"; transcript_id "PBfusion.2.1";
Zjn_sc00035.1	exon	653547	653725	+	gene_id "PBfusion.2"; transcript_id "PBfusion.2.1";
Zjn_sc00035.1	exon	653809	653859	+	gene_id "PBfusion.2"; transcript_id "PBfusion.2.1";
Zjn_sc00035.1	exon	653950	654131	+	gene_id "PBfusion.2"; transcript_id "PBfusion.2.1";
Zjn_sc00711.1	transcript	2416	2587	-	gene_id "PBfusion.2"; transcript_id "PBfusion.2.2";
Zjn_sc00711.1	exon	2416	2587	-	gene_id "PBfusion.2"; transcript_id "PBfusion.2.2";
Zjn_sc00009.1	transcript	3084206	3089742	-	gene_id "PBfusion.3"; transcript_id "PBfusion.3.1";
Zjn_sc00009.1	exon	3084206	3084717	-	gene_id "PBfusion.3"; transcript_id "PBfusion.3.1";
Zjn_sc00009.1	exon	3084962	3086178	-	gene_id "PBfusion.3"; transcript_id "PBfusion.3.1";
Zjn_sc00009.1	exon	3087074	3087202	-	gene_id "PBfusion.3"; transcript_id "PBfusion.3.1";
Zjn_sc00009.1	exon	3087485	3087588	-	gene_id "PBfusion.3"; transcript_id "PBfusion.3.1";
Zjn_sc00009.1	exon	3087658	3087752	-	gene_id "PBfusion.3"; transcript_id "PBfusion.3.1";
Zjn_sc00009.1	exon	3089375	3089432	-	gene_id "PBfusion.3"; transcript_id "PBfusion.3.1";
Zjn_sc00009.1	exon	3089691	3089742	-	gene_id "PBfusion.3"; transcript_id "PBfusion.3.1";
Zjn_sc02266.1	transcript	65	600	-	gene_id "PBfusion.3"; transcript_id "PBfusion.3.2";
Zjn_sc02266.1	exon	65	251	-	gene_id "PBfusion.3"; transcript_id "PBfusion.3.2";
Zjn_sc02266.1	exon	348	600	-	gene_id "PBfusion.3"; transcript_id "PBfusion.3.2";
Zjn_sc00009.1	transcript	1344510	1348719	+	gene_id "PBfusion.125"; transcript_id "PBfusion.125.1";
Zjn_sc00009.1	exon	1344510	1344680	+	gene_id "PBfusion.125"; transcript_id "PBfusion.125.1";
Zjn_sc00009.1	exon	1344787	1345205	+	gene_id "PBfusion.125"; transcript_id "PBfusion.125.1";
Zjn_sc00009.1	exon	1345396	1345575	+	gene_id "PBfusion.125"; transcript_id "PBfusion.125.1";
Zjn_sc00009.1	exon	1345686	1345847	+	gene_id "PBfusion.125"; transcript_id "PBfusion.125.1";
Zjn_sc00009.1	exon	1345927	1346081	+	gene_id "PBfusion.125"; transcript_id "PBfusion.125.1";
Zjn_sc00009.1	exon	1346161	1346253	+	gene_id "PBfusion.125"; transcript_id "PBfusion.125.1";
Zjn_sc00009.1	exon	1346350	1346435	+	gene_id "PBfusion.125"; transcript_id "PBfusion.125.1";
Zjn_sc00009.1	exon	1346530	1346903	+	gene_id "PBfusion.125"; transcript_id "PBfusion.125.1";
Zjn_sc00009.1	exon	1347788	1348421	+	gene_id "PBfusion.125"; transcript_id "PBfusion.125.1";
Zjn_sc00009.1	exon	1348529	1348719	+	gene_id "PBfusion.125"; transcript_id "PBfusion.125.1";
Zjn_sc08322.1	transcript	42	266	+	gene_id "PBfusion.125"; transcript_id "PBfusion.125.2";
Zjn_sc08322.1	exon	42	266	+	gene_id "PBfusion.125"; transcript_id "PBfusion.125.2";
Zjn_sc00009.1	transcript	1344505	1348719	+	gene_id "PBfusion.124"; transcript_id "PBfusion.124.1";
Zjn_sc00009.1	exon	1344505	1344680	+	gene_id "PBfusion.124"; transcript_id "PBfusion.124.1";
Zjn_sc00009.1	exon	1344787	1345205	+	gene_id "PBfusion.124"; transcript_id "PBfusion.124.1";
Zjn_sc00009.1	exon	1345396	1345575	+	gene_id "PBfusion.124"; transcript_id "PBfusion.124.1";
Zjn_sc00009.1	exon	1345686	1345847	+	gene_id "PBfusion.124"; transcript_id "PBfusion.124.1";
Zjn_sc00009.1	exon	1345927	1346081	+	gene_id "PBfusion.124"; transcript_id "PBfusion.124.1";
Zjn_sc00009.1	exon	1346161	1346253	+	gene_id "PBfusion.124"; transcript_id "PBfusion.124.1";
Zjn_sc00009.1	exon	1346350	1346435	+	gene_id "PBfusion.124"; transcript_id "PBfusion.124.1";
Zjn_sc00009.1	exon	1346530	1346903	+	gene_id "PBfusion.124"; transcript_id "PBfusion.124.1";
Zjn_sc00009.1	exon	1348191	1348421	+	gene_id "PBfusion.124"; transcript_id "PBfusion.124.1";
Zjn_sc00009.1	exon	1348529	1348719	+	gene_id "PBfusion.124"; transcript_id "PBfusion.124.1";
Zjn_sc08322.1	transcript	42	264	+	gene_id "PBfusion.124"; transcript_id "PBfusion.124.2";
Zjn_sc08322.1	exon	42	264	+	gene_id "PBfusion.124"; transcript_id "PBfusion.124.2";
Zjn_sc00109.1	transcript	891347	891650	-	gene_id "PBfusion.215"; transcript_id "PBfusion.215.1";
Zjn_sc00109.1	exon	891347	891650	-	gene_id "PBfusion.215"; transcript_id "PBfusion.215.1";
Zjn_sc00249.1	transcript	66738	71531	+	gene_id "PBfusion.215"; transcript_id "PBfusion.215.2";
Zjn_sc00249.1	exon	66738	67455	+	gene_id "PBfusion.215"; transcript_id "PBfusion.215.2";
Zjn_sc00249.1	exon	69565	71531	+	gene_id "PBfusion.215"; transcript_id "PBfusion.215.2";
Zjn_sc00011.1	transcript	4307209	4309506	+	gene_id "PBfusion.123"; transcript_id "PBfusion.123.1";
Zjn_sc00011.1	exon	4307209	4307551	+	gene_id "PBfusion.123"; transcript_id "PBfusion.123.1";
Zjn_sc00011.1	exon	4307638	4309506	+	gene_id "PBfusion.123"; transcript_id "PBfusion.123.1";
Zjn_sc02306.1	transcript	838	1903	-	gene_id "PBfusion.123"; transcript_id "PBfusion.123.2";
Zjn_sc02306.1	exon	838	1903	-	gene_id "PBfusion.123"; transcript_id "PBfusion.123.2";
Zjn_sc00025.1	transcript	2656290	2658877	-	gene_id "PBfusion.217"; transcript_id "PBfusion.217.1";
Zjn_sc00025.1	exon	2656290	2656538	-	gene_id "PBfusion.217"; transcript_id "PBfusion.217.1";
Zjn_sc00025.1	exon	2657113	2657183	-	gene_id "PBfusion.217"; transcript_id "PBfusion.217.1";
Zjn_sc00025.1	exon	2657293	2657412	-	gene_id "PBfusion.217"; transcript_id "PBfusion.217.1";
Zjn_sc00025.1	exon	2657628	2657840	-	gene_id "PBfusion.217"; transcript_id "PBfusion.217.1";
Zjn_sc00025.1	exon	2657960	2658325	-	gene_id "PBfusion.217"; transcript_id "PBfusion.217.1";
Zjn_sc00025.1	exon	2658426	2658542	-	gene_id "PBfusion.217"; transcript_id "PBfusion.217.1";
Zjn_sc00025.1	exon	2658731	2658877	-	gene_id "PBfusion.217"; transcript_id "PBfusion.217.1";
Zjn_sc04594.1	transcript	1071	1223	-	gene_id "PBfusion.217"; transcript_id "PBfusion.217.2";
Zjn_sc04594.1	exon	1071	1223	-	gene_id "PBfusion.217"; transcript_id "PBfusion.217.2";
Zjn_sc00040.1	transcript	1366639	1366942	-	gene_id "PBfusion.216"; transcript_id "PBfusion.216.1";
Zjn_sc00040.1	exon	1366639	1366942	-	gene_id "PBfusion.216"; transcript_id "PBfusion.216.1";
Zjn_sc01250.1	transcript	1561	2683	-	gene_id "PBfusion.216"; transcript_id "PBfusion.216.2";
Zjn_sc01250.1	exon	1561	2683	-	gene_id "PBfusion.216"; transcript_id "PBfusion.216.2";
Zjn_sc00150.1	transcript	415679	424675	-	gene_id "PBfusion.211"; transcript_id "PBfusion.211.1";
Zjn_sc00150.1	exon	415679	415911	-	gene_id "PBfusion.211"; transcript_id "PBfusion.211.1";
Zjn_sc00150.1	exon	419401	419617	-	gene_id "PBfusion.211"; transcript_id "PBfusion.211.1";
Zjn_sc00150.1	exon	419725	419824	-	gene_id "PBfusion.211"; transcript_id "PBfusion.211.1";
Zjn_sc00150.1	exon	420040	420135	-	gene_id "PBfusion.211"; transcript_id "PBfusion.211.1";
Zjn_sc00150.1	exon	420211	420688	-	gene_id "PBfusion.211"; transcript_id "PBfusion.211.1";
Zjn_sc00150.1	exon	420759	421356	-	gene_id "PBfusion.211"; transcript_id "PBfusion.211.1";
Zjn_sc00150.1	exon	421599	421786	-	gene_id "PBfusion.211"; transcript_id "PBfusion.211.1";
Zjn_sc00150.1	exon	421863	421975	-	gene_id "PBfusion.211"; transcript_id "PBfusion.211.1";
Zjn_sc00150.1	exon	422063	422171	-	gene_id "PBfusion.211"; transcript_id "PBfusion.211.1";
Zjn_sc00150.1	exon	422297	422765	-	gene_id "PBfusion.211"; transcript_id "PBfusion.211.1";
Zjn_sc00150.1	exon	422861	424675	-	gene_id "PBfusion.211"; transcript_id "PBfusion.211.1";
Zjn_sc03000.1	transcript	302	896	-	gene_id "PBfusion.211"; transcript_id "PBfusion.211.2";
Zjn_sc03000.1	exon	302	378	-	gene_id "PBfusion.211"; transcript_id "PBfusion.211.2";
Zjn_sc03000.1	exon	470	896	-	gene_id "PBfusion.211"; transcript_id "PBfusion.211.2";
Zjn_sc00051.1	transcript	1498250	1502663	+	gene_id "PBfusion.190"; transcript_id "PBfusion.190.1";
Zjn_sc00051.1	exon	1498250	1498373	+	gene_id "PBfusion.190"; transcript_id "PBfusion.190.1";
Zjn_sc00051.1	exon	1499369	1499712	+	gene_id "PBfusion.190"; transcript_id "PBfusion.190.1";
Zjn_sc00051.1	exon	1499824	1501552	+	gene_id "PBfusion.190"; transcript_id "PBfusion.190.1";
Zjn_sc00051.1	exon	1501886	1502130	+	gene_id "PBfusion.190"; transcript_id "PBfusion.190.1";
Zjn_sc00051.1	exon	1502243	1502333	+	gene_id "PBfusion.190"; transcript_id "PBfusion.190.1";
Zjn_sc00051.1	exon	1502426	1502663	+	gene_id "PBfusion.190"; transcript_id "PBfusion.190.1";
Zjn_sc02839.1	transcript	751	1711	-	gene_id "PBfusion.190"; transcript_id "PBfusion.190.2";
Zjn_sc02839.1	exon	751	997	-	gene_id "PBfusion.190"; transcript_id "PBfusion.190.2";
Zjn_sc02839.1	exon	1607	1711	-	gene_id "PBfusion.190"; transcript_id "PBfusion.190.2";
Zjn_sc00007.1	transcript	52862	58246	-	gene_id "PBfusion.89"; transcript_id "PBfusion.89.1";
Zjn_sc00007.1	exon	52862	53236	-	gene_id "PBfusion.89"; transcript_id "PBfusion.89.1";
Zjn_sc00007.1	exon	53404	53505	-	gene_id "PBfusion.89"; transcript_id "PBfusion.89.1";
Zjn_sc00007.1	exon	53606	53963	-	gene_id "PBfusion.89"; transcript_id "PBfusion.89.1";
Zjn_sc00007.1	exon	54147	54248	-	gene_id "PBfusion.89"; transcript_id "PBfusion.89.1";
Zjn_sc00007.1	exon	54733	54915	-	gene_id "PBfusion.89"; transcript_id "PBfusion.89.1";
Zjn_sc00007.1	exon	55935	56053	-	gene_id "PBfusion.89"; transcript_id "PBfusion.89.1";
Zjn_sc00007.1	exon	56183	56278	-	gene_id "PBfusion.89"; transcript_id "PBfusion.89.1";
Zjn_sc00007.1	exon	56936	56981	-	gene_id "PBfusion.89"; transcript_id "PBfusion.89.1";
Zjn_sc00007.1	exon	57116	57234	-	gene_id "PBfusion.89"; transcript_id "PBfusion.89.1";
Zjn_sc00007.1	exon	57943	58246	-	gene_id "PBfusion.89"; transcript_id "PBfusion.89.1";
Zjn_sc00157.1	transcript	292376	292799	+	gene_id "PBfusion.89"; transcript_id "PBfusion.89.2";
Zjn_sc00157.1	exon	292376	292799	+	gene_id "PBfusion.89"; transcript_id "PBfusion.89.2";
Zjn_sc00020.1	transcript	1085343	1092021	-	gene_id "PBfusion.7"; transcript_id "PBfusion.7.1";
Zjn_sc00020.1	exon	1085343	1085522	-	gene_id "PBfusion.7"; transcript_id "PBfusion.7.1";
Zjn_sc00020.1	exon	1085681	1085749	-	gene_id "PBfusion.7"; transcript_id "PBfusion.7.1";
Zjn_sc00020.1	exon	1085849	1085933	-	gene_id "PBfusion.7"; transcript_id "PBfusion.7.1";
Zjn_sc00020.1	exon	1086019	1086664	-	gene_id "PBfusion.7"; transcript_id "PBfusion.7.1";
Zjn_sc00020.1	exon	1086826	1087278	-	gene_id "PBfusion.7"; transcript_id "PBfusion.7.1";
Zjn_sc00020.1	exon	1087359	1087450	-	gene_id "PBfusion.7"; transcript_id "PBfusion.7.1";
Zjn_sc00020.1	exon	1088212	1088360	-	gene_id "PBfusion.7"; transcript_id "PBfusion.7.1";
Zjn_sc00020.1	exon	1088463	1088579	-	gene_id "PBfusion.7"; transcript_id "PBfusion.7.1";
Zjn_sc00020.1	exon	1088729	1089398	-	gene_id "PBfusion.7"; transcript_id "PBfusion.7.1";
Zjn_sc00020.1	exon	1089856	1090179	-	gene_id "PBfusion.7"; transcript_id "PBfusion.7.1";
Zjn_sc00020.1	exon	1090592	1090637	-	gene_id "PBfusion.7"; transcript_id "PBfusion.7.1";
Zjn_sc00020.1	exon	1090836	1090938	-	gene_id "PBfusion.7"; transcript_id "PBfusion.7.1";
Zjn_sc00020.1	exon	1091549	1092021	-	gene_id "PBfusion.7"; transcript_id "PBfusion.7.1";
Zjn_sc01813.1	transcript	1436	1993	-	gene_id "PBfusion.7"; transcript_id "PBfusion.7.2";
Zjn_sc01813.1	exon	1436	1993	-	gene_id "PBfusion.7"; transcript_id "PBfusion.7.2";
Zjn_sc00017.1	transcript	2199911	2207068	-	gene_id "PBfusion.87"; transcript_id "PBfusion.87.1";
Zjn_sc00017.1	exon	2199911	2200065	-	gene_id "PBfusion.87"; transcript_id "PBfusion.87.1";
Zjn_sc00017.1	exon	2200148	2200155	-	gene_id "PBfusion.87"; transcript_id "PBfusion.87.1";
Zjn_sc00017.1	exon	2200222	2201102	-	gene_id "PBfusion.87"; transcript_id "PBfusion.87.1";
Zjn_sc00017.1	exon	2206843	2207068	-	gene_id "PBfusion.87"; transcript_id "PBfusion.87.1";
Zjn_sc00030.1	transcript	1412647	1412875	-	gene_id "PBfusion.87"; transcript_id "PBfusion.87.2";
Zjn_sc00030.1	exon	1412647	1412875	-	gene_id "PBfusion.87"; transcript_id "PBfusion.87.2";
Zjn_sc00008.1	transcript	843868	847116	-	gene_id "PBfusion.86"; transcript_id "PBfusion.86.1";
Zjn_sc00008.1	exon	843868	844182	-	gene_id "PBfusion.86"; transcript_id "PBfusion.86.1";
Zjn_sc00008.1	exon	844257	844385	-	gene_id "PBfusion.86"; transcript_id "PBfusion.86.1";
Zjn_sc00008.1	exon	844744	844793	-	gene_id "PBfusion.86"; transcript_id "PBfusion.86.1";
Zjn_sc00008.1	exon	844878	844980	-	gene_id "PBfusion.86"; transcript_id "PBfusion.86.1";
Zjn_sc00008.1	exon	845108	845221	-	gene_id "PBfusion.86"; transcript_id "PBfusion.86.1";
Zjn_sc00008.1	exon	845999	846060	-	gene_id "PBfusion.86"; transcript_id "PBfusion.86.1";
Zjn_sc00008.1	exon	846137	846179	-	gene_id "PBfusion.86"; transcript_id "PBfusion.86.1";
Zjn_sc00008.1	exon	846269	846475	-	gene_id "PBfusion.86"; transcript_id "PBfusion.86.1";
Zjn_sc00008.1	exon	846567	846635	-	gene_id "PBfusion.86"; transcript_id "PBfusion.86.1";
Zjn_sc00008.1	exon	846748	846827	-	gene_id "PBfusion.86"; transcript_id "PBfusion.86.1";
Zjn_sc00008.1	exon	846923	847116	-	gene_id "PBfusion.86"; transcript_id "PBfusion.86.1";
Zjn_sc00398.1	transcript	4143	5927	+	gene_id "PBfusion.86"; transcript_id "PBfusion.86.2";
Zjn_sc00398.1	exon	4143	4247	+	gene_id "PBfusion.86"; transcript_id "PBfusion.86.2";
Zjn_sc00398.1	exon	4516	4642	+	gene_id "PBfusion.86"; transcript_id "PBfusion.86.2";
Zjn_sc00398.1	exon	4719	4862	+	gene_id "PBfusion.86"; transcript_id "PBfusion.86.2";
Zjn_sc00398.1	exon	5268	5927	+	gene_id "PBfusion.86"; transcript_id "PBfusion.86.2";
Zjn_sc00002.1	transcript	249202	254426	-	gene_id "PBfusion.85"; transcript_id "PBfusion.85.1";
Zjn_sc00002.1	exon	249202	249536	-	gene_id "PBfusion.85"; transcript_id "PBfusion.85.1";
Zjn_sc00002.1	exon	250141	250405	-	gene_id "PBfusion.85"; transcript_id "PBfusion.85.1";
Zjn_sc00002.1	exon	251071	251184	-	gene_id "PBfusion.85"; transcript_id "PBfusion.85.1";
Zjn_sc00002.1	exon	252047	254426	-	gene_id "PBfusion.85"; transcript_id "PBfusion.85.1";
Zjn_sc03621.1	transcript	1052	1537	+	gene_id "PBfusion.85"; transcript_id "PBfusion.85.2";
Zjn_sc03621.1	exon	1052	1537	+	gene_id "PBfusion.85"; transcript_id "PBfusion.85.2";
Zjn_sc00096.1	transcript	10476	30837	+	gene_id "PBfusion.93"; transcript_id "PBfusion.93.1";
Zjn_sc00096.1	exon	10476	10602	+	gene_id "PBfusion.93"; transcript_id "PBfusion.93.1";
Zjn_sc00096.1	exon	11746	11821	+	gene_id "PBfusion.93"; transcript_id "PBfusion.93.1";
Zjn_sc00096.1	exon	12325	12545	+	gene_id "PBfusion.93"; transcript_id "PBfusion.93.1";
Zjn_sc00096.1	exon	12900	13046	+	gene_id "PBfusion.93"; transcript_id "PBfusion.93.1";
Zjn_sc00096.1	exon	13125	13272	+	gene_id "PBfusion.93"; transcript_id "PBfusion.93.1";
Zjn_sc00096.1	exon	14005	14109	+	gene_id "PBfusion.93"; transcript_id "PBfusion.93.1";
Zjn_sc00096.1	exon	14191	14295	+	gene_id "PBfusion.93"; transcript_id "PBfusion.93.1";
Zjn_sc00096.1	exon	14404	14526	+	gene_id "PBfusion.93"; transcript_id "PBfusion.93.1";
Zjn_sc00096.1	exon	21465	21553	+	gene_id "PBfusion.93"; transcript_id "PBfusion.93.1";
Zjn_sc00096.1	exon	23242	23278	+	gene_id "PBfusion.93"; transcript_id "PBfusion.93.1";
Zjn_sc00096.1	exon	23392	23425	+	gene_id "PBfusion.93"; transcript_id "PBfusion.93.1";
Zjn_sc00096.1	exon	24222	24425	+	gene_id "PBfusion.93"; transcript_id "PBfusion.93.1";
Zjn_sc00096.1	exon	24504	24569	+	gene_id "PBfusion.93"; transcript_id "PBfusion.93.1";
Zjn_sc00096.1	exon	25277	25340	+	gene_id "PBfusion.93"; transcript_id "PBfusion.93.1";
Zjn_sc00096.1	exon	25415	25468	+	gene_id "PBfusion.93"; transcript_id "PBfusion.93.1";
Zjn_sc00096.1	exon	25595	25702	+	gene_id "PBfusion.93"; transcript_id "PBfusion.93.1";
Zjn_sc00096.1	exon	26418	26497	+	gene_id "PBfusion.93"; transcript_id "PBfusion.93.1";
Zjn_sc00096.1	exon	26987	27065	+	gene_id "PBfusion.93"; transcript_id "PBfusion.93.1";
Zjn_sc00096.1	exon	30152	30372	+	gene_id "PBfusion.93"; transcript_id "PBfusion.93.1";
Zjn_sc00096.1	exon	30462	30837	+	gene_id "PBfusion.93"; transcript_id "PBfusion.93.1";
Zjn_sc02147.1	transcript	4	185	-	gene_id "PBfusion.93"; transcript_id "PBfusion.93.2";
Zjn_sc02147.1	exon	4	185	-	gene_id "PBfusion.93"; transcript_id "PBfusion.93.2";
Zjn_sc00020.1	transcript	1085343	1092019	-	gene_id "PBfusion.219"; transcript_id "PBfusion.219.1";
Zjn_sc00020.1	exon	1085343	1085522	-	gene_id "PBfusion.219"; transcript_id "PBfusion.219.1";
Zjn_sc00020.1	exon	1085681	1085933	-	gene_id "PBfusion.219"; transcript_id "PBfusion.219.1";
Zjn_sc00020.1	exon	1086019	1086664	-	gene_id "PBfusion.219"; transcript_id "PBfusion.219.1";
Zjn_sc00020.1	exon	1086826	1087278	-	gene_id "PBfusion.219"; transcript_id "PBfusion.219.1";
Zjn_sc00020.1	exon	1087359	1087450	-	gene_id "PBfusion.219"; transcript_id "PBfusion.219.1";
Zjn_sc00020.1	exon	1088212	1088360	-	gene_id "PBfusion.219"; transcript_id "PBfusion.219.1";
Zjn_sc00020.1	exon	1088463	1088579	-	gene_id "PBfusion.219"; transcript_id "PBfusion.219.1";
Zjn_sc00020.1	exon	1088729	1088887	-	gene_id "PBfusion.219"; transcript_id "PBfusion.219.1";
Zjn_sc00020.1	exon	1088980	1089398	-	gene_id "PBfusion.219"; transcript_id "PBfusion.219.1";
Zjn_sc00020.1	exon	1089856	1090179	-	gene_id "PBfusion.219"; transcript_id "PBfusion.219.1";
Zjn_sc00020.1	exon	1090592	1090637	-	gene_id "PBfusion.219"; transcript_id "PBfusion.219.1";
Zjn_sc00020.1	exon	1090836	1090938	-	gene_id "PBfusion.219"; transcript_id "PBfusion.219.1";
Zjn_sc00020.1	exon	1091549	1092019	-	gene_id "PBfusion.219"; transcript_id "PBfusion.219.1";
Zjn_sc01813.1	transcript	1282	1993	-	gene_id "PBfusion.219"; transcript_id "PBfusion.219.2";
Zjn_sc01813.1	exon	1282	1993	-	gene_id "PBfusion.219"; transcript_id "PBfusion.219.2";
Zjn_sc00002.1	transcript	341171	341477	-	gene_id "PBfusion.218"; transcript_id "PBfusion.218.1";
Zjn_sc00002.1	exon	341171	341477	-	gene_id "PBfusion.218"; transcript_id "PBfusion.218.1";
Zjn_sc00067.1	transcript	1548565	1551150	+	gene_id "PBfusion.218"; transcript_id "PBfusion.218.2";
Zjn_sc00067.1	exon	1548565	1548700	+	gene_id "PBfusion.218"; transcript_id "PBfusion.218.2";
Zjn_sc00067.1	exon	1548823	1548890	+	gene_id "PBfusion.218"; transcript_id "PBfusion.218.2";
Zjn_sc00067.1	exon	1549060	1549117	+	gene_id "PBfusion.218"; transcript_id "PBfusion.218.2";
Zjn_sc00067.1	exon	1549250	1549519	+	gene_id "PBfusion.218"; transcript_id "PBfusion.218.2";
Zjn_sc00067.1	exon	1549822	1549985	+	gene_id "PBfusion.218"; transcript_id "PBfusion.218.2";
Zjn_sc00067.1	exon	1550063	1550275	+	gene_id "PBfusion.218"; transcript_id "PBfusion.218.2";
Zjn_sc00067.1	exon	1550398	1550566	+	gene_id "PBfusion.218"; transcript_id "PBfusion.218.2";
Zjn_sc00067.1	exon	1550669	1550766	+	gene_id "PBfusion.218"; transcript_id "PBfusion.218.2";
Zjn_sc00067.1	exon	1550854	1551150	+	gene_id "PBfusion.218"; transcript_id "PBfusion.218.2";
Zjn_sc00025.1	transcript	2656290	2658855	-	gene_id "PBfusion.81"; transcript_id "PBfusion.81.1";
Zjn_sc00025.1	exon	2656290	2657183	-	gene_id "PBfusion.81"; transcript_id "PBfusion.81.1";
Zjn_sc00025.1	exon	2657293	2657412	-	gene_id "PBfusion.81"; transcript_id "PBfusion.81.1";
Zjn_sc00025.1	exon	2657628	2657840	-	gene_id "PBfusion.81"; transcript_id "PBfusion.81.1";
Zjn_sc00025.1	exon	2657960	2658325	-	gene_id "PBfusion.81"; transcript_id "PBfusion.81.1";
Zjn_sc00025.1	exon	2658426	2658542	-	gene_id "PBfusion.81"; transcript_id "PBfusion.81.1";
Zjn_sc00025.1	exon	2658731	2658855	-	gene_id "PBfusion.81"; transcript_id "PBfusion.81.1";
Zjn_sc04594.1	transcript	1070	1223	-	gene_id "PBfusion.81"; transcript_id "PBfusion.81.2";
Zjn_sc04594.1	exon	1070	1223	-	gene_id "PBfusion.81"; transcript_id "PBfusion.81.2";
Zjn_sc00009.1	transcript	1344503	1348719	+	gene_id "PBfusion.80"; transcript_id "PBfusion.80.1";
Zjn_sc00009.1	exon	1344503	1344680	+	gene_id "PBfusion.80"; transcript_id "PBfusion.80.1";
Zjn_sc00009.1	exon	1344787	1345205	+	gene_id "PBfusion.80"; transcript_id "PBfusion.80.1";
Zjn_sc00009.1	exon	1345396	1345575	+	gene_id "PBfusion.80"; transcript_id "PBfusion.80.1";
Zjn_sc00009.1	exon	1345686	1345847	+	gene_id "PBfusion.80"; transcript_id "PBfusion.80.1";
Zjn_sc00009.1	exon	1345927	1346081	+	gene_id "PBfusion.80"; transcript_id "PBfusion.80.1";
Zjn_sc00009.1	exon	1346161	1346253	+	gene_id "PBfusion.80"; transcript_id "PBfusion.80.1";
Zjn_sc00009.1	exon	1346350	1346435	+	gene_id "PBfusion.80"; transcript_id "PBfusion.80.1";
Zjn_sc00009.1	exon	1346530	1348421	+	gene_id "PBfusion.80"; transcript_id "PBfusion.80.1";
Zjn_sc00009.1	exon	1348529	1348719	+	gene_id "PBfusion.80"; transcript_id "PBfusion.80.1";
Zjn_sc08322.1	transcript	42	266	+	gene_id "PBfusion.80"; transcript_id "PBfusion.80.2";
Zjn_sc08322.1	exon	42	266	+	gene_id "PBfusion.80"; transcript_id "PBfusion.80.2";
Zjn_sc00107.1	transcript	338594	339508	-	gene_id "PBfusion.29"; transcript_id "PBfusion.29.1";
Zjn_sc00107.1	exon	338594	339508	-	gene_id "PBfusion.29"; transcript_id "PBfusion.29.1";
Zjn_sc03058.1	transcript	12	1315	-	gene_id "PBfusion.29"; transcript_id "PBfusion.29.2";
Zjn_sc03058.1	exon	12	1315	-	gene_id "PBfusion.29"; transcript_id "PBfusion.29.2";
Zjn_sc00045.1	transcript	2159577	2161943	-	gene_id "PBfusion.28"; transcript_id "PBfusion.28.1";
Zjn_sc00045.1	exon	2159577	2160023	-	gene_id "PBfusion.28"; transcript_id "PBfusion.28.1";
Zjn_sc00045.1	exon	2160464	2160524	-	gene_id "PBfusion.28"; transcript_id "PBfusion.28.1";
Zjn_sc00045.1	exon	2160601	2161943	-	gene_id "PBfusion.28"; transcript_id "PBfusion.28.1";
Zjn_sc00087.1	transcript	675384	675582	+	gene_id "PBfusion.28"; transcript_id "PBfusion.28.2";
Zjn_sc00087.1	exon	675384	675582	+	gene_id "PBfusion.28"; transcript_id "PBfusion.28.2";
Zjn_sc00030.1	transcript	830895	833476	+	gene_id "PBfusion.5"; transcript_id "PBfusion.5.1";
Zjn_sc00030.1	exon	830895	830903	+	gene_id "PBfusion.5"; transcript_id "PBfusion.5.1";
Zjn_sc00030.1	exon	831306	831555	+	gene_id "PBfusion.5"; transcript_id "PBfusion.5.1";
Zjn_sc00030.1	exon	831650	831967	+	gene_id "PBfusion.5"; transcript_id "PBfusion.5.1";
Zjn_sc00030.1	exon	832068	832108	+	gene_id "PBfusion.5"; transcript_id "PBfusion.5.1";
Zjn_sc00030.1	exon	832248	832345	+	gene_id "PBfusion.5"; transcript_id "PBfusion.5.1";
Zjn_sc00030.1	exon	832490	832802	+	gene_id "PBfusion.5"; transcript_id "PBfusion.5.1";
Zjn_sc00030.1	exon	832804	833019	+	gene_id "PBfusion.5"; transcript_id "PBfusion.5.1";
Zjn_sc00030.1	exon	833105	833476	+	gene_id "PBfusion.5"; transcript_id "PBfusion.5.1";
Zjn_sc00120.1	transcript	339735	340581	-	gene_id "PBfusion.5"; transcript_id "PBfusion.5.2";
Zjn_sc00120.1	exon	339735	339813	-	gene_id "PBfusion.5"; transcript_id "PBfusion.5.2";
Zjn_sc00120.1	exon	340496	340581	-	gene_id "PBfusion.5"; transcript_id "PBfusion.5.2";
Zjn_sc00020.1	transcript	1085343	1092013	-	gene_id "PBfusion.122"; transcript_id "PBfusion.122.1";
Zjn_sc00020.1	exon	1085343	1085522	-	gene_id "PBfusion.122"; transcript_id "PBfusion.122.1";
Zjn_sc00020.1	exon	1085681	1085749	-	gene_id "PBfusion.122"; transcript_id "PBfusion.122.1";
Zjn_sc00020.1	exon	1085849	1085933	-	gene_id "PBfusion.122"; transcript_id "PBfusion.122.1";
Zjn_sc00020.1	exon	1086019	1086664	-	gene_id "PBfusion.122"; transcript_id "PBfusion.122.1";
Zjn_sc00020.1	exon	1086826	1087278	-	gene_id "PBfusion.122"; transcript_id "PBfusion.122.1";
Zjn_sc00020.1	exon	1087359	1087489	-	gene_id "PBfusion.122"; transcript_id "PBfusion.122.1";
Zjn_sc00020.1	exon	1088212	1088360	-	gene_id "PBfusion.122"; transcript_id "PBfusion.122.1";
Zjn_sc00020.1	exon	1088463	1088579	-	gene_id "PBfusion.122"; transcript_id "PBfusion.122.1";
Zjn_sc00020.1	exon	1088729	1088887	-	gene_id "PBfusion.122"; transcript_id "PBfusion.122.1";
Zjn_sc00020.1	exon	1088980	1089398	-	gene_id "PBfusion.122"; transcript_id "PBfusion.122.1";
Zjn_sc00020.1	exon	1089856	1090179	-	gene_id "PBfusion.122"; transcript_id "PBfusion.122.1";
Zjn_sc00020.1	exon	1090392	1090498	-	gene_id "PBfusion.122"; transcript_id "PBfusion.122.1";
Zjn_sc00020.1	exon	1090592	1090637	-	gene_id "PBfusion.122"; transcript_id "PBfusion.122.1";
Zjn_sc00020.1	exon	1090836	1090938	-	gene_id "PBfusion.122"; transcript_id "PBfusion.122.1";
Zjn_sc00020.1	exon	1091549	1092013	-	gene_id "PBfusion.122"; transcript_id "PBfusion.122.1";
Zjn_sc01813.1	transcript	1189	1993	-	gene_id "PBfusion.122"; transcript_id "PBfusion.122.2";
Zjn_sc01813.1	exon	1189	1317	-	gene_id "PBfusion.122"; transcript_id "PBfusion.122.2";
Zjn_sc01813.1	exon	1440	1993	-	gene_id "PBfusion.122"; transcript_id "PBfusion.122.2";
Zjn_sc00002.1	transcript	7724943	7726193	-	gene_id "PBfusion.21"; transcript_id "PBfusion.21.1";
Zjn_sc00002.1	exon	7724943	7725022	-	gene_id "PBfusion.21"; transcript_id "PBfusion.21.1";
Zjn_sc00002.1	exon	7725166	7726193	-	gene_id "PBfusion.21"; transcript_id "PBfusion.21.1";
Zjn_sc00008.1	transcript	630833	631011	-	gene_id "PBfusion.21"; transcript_id "PBfusion.21.2";
Zjn_sc00008.1	exon	630833	631011	-	gene_id "PBfusion.21"; transcript_id "PBfusion.21.2";
Zjn_sc00007.1	transcript	416203	422197	+	gene_id "PBfusion.20"; transcript_id "PBfusion.20.1";
Zjn_sc00007.1	exon	416203	416233	+	gene_id "PBfusion.20"; transcript_id "PBfusion.20.1";
Zjn_sc00007.1	exon	417436	417549	+	gene_id "PBfusion.20"; transcript_id "PBfusion.20.1";
Zjn_sc00007.1	exon	417631	417720	+	gene_id "PBfusion.20"; transcript_id "PBfusion.20.1";
Zjn_sc00007.1	exon	417917	418624	+	gene_id "PBfusion.20"; transcript_id "PBfusion.20.1";
Zjn_sc00007.1	exon	420049	420438	+	gene_id "PBfusion.20"; transcript_id "PBfusion.20.1";
Zjn_sc00007.1	exon	420784	420984	+	gene_id "PBfusion.20"; transcript_id "PBfusion.20.1";
Zjn_sc00007.1	exon	421507	422197	+	gene_id "PBfusion.20"; transcript_id "PBfusion.20.1";
Zjn_sc03537.1	transcript	398	1567	-	gene_id "PBfusion.20"; transcript_id "PBfusion.20.2";
Zjn_sc03537.1	exon	398	873	-	gene_id "PBfusion.20"; transcript_id "PBfusion.20.2";
Zjn_sc03537.1	exon	1037	1567	-	gene_id "PBfusion.20"; transcript_id "PBfusion.20.2";
Zjn_sc00005.1	transcript	4683297	4683723	-	gene_id "PBfusion.23"; transcript_id "PBfusion.23.1";
Zjn_sc00005.1	exon	4683297	4683468	-	gene_id "PBfusion.23"; transcript_id "PBfusion.23.1";
Zjn_sc00005.1	exon	4683571	4683723	-	gene_id "PBfusion.23"; transcript_id "PBfusion.23.1";
Zjn_sc00008.1	transcript	600747	604960	+	gene_id "PBfusion.23"; transcript_id "PBfusion.23.2";
Zjn_sc00008.1	exon	600747	600844	+	gene_id "PBfusion.23"; transcript_id "PBfusion.23.2";
Zjn_sc00008.1	exon	601190	601445	+	gene_id "PBfusion.23"; transcript_id "PBfusion.23.2";
Zjn_sc00008.1	exon	601542	601679	+	gene_id "PBfusion.23"; transcript_id "PBfusion.23.2";
Zjn_sc00008.1	exon	601821	602148	+	gene_id "PBfusion.23"; transcript_id "PBfusion.23.2";
Zjn_sc00008.1	exon	602227	602429	+	gene_id "PBfusion.23"; transcript_id "PBfusion.23.2";
Zjn_sc00008.1	exon	602993	603189	+	gene_id "PBfusion.23"; transcript_id "PBfusion.23.2";
Zjn_sc00008.1	exon	603276	604960	+	gene_id "PBfusion.23"; transcript_id "PBfusion.23.2";
Zjn_sc00094.1	transcript	823155	828480	+	gene_id "PBfusion.22"; transcript_id "PBfusion.22.1";
Zjn_sc00094.1	exon	823155	823664	+	gene_id "PBfusion.22"; transcript_id "PBfusion.22.1";
Zjn_sc00094.1	exon	823784	823924	+	gene_id "PBfusion.22"; transcript_id "PBfusion.22.1";
Zjn_sc00094.1	exon	824525	824633	+	gene_id "PBfusion.22"; transcript_id "PBfusion.22.1";
Zjn_sc00094.1	exon	824770	824849	+	gene_id "PBfusion.22"; transcript_id "PBfusion.22.1";
Zjn_sc00094.1	exon	825193	825356	+	gene_id "PBfusion.22"; transcript_id "PBfusion.22.1";
Zjn_sc00094.1	exon	825674	825803	+	gene_id "PBfusion.22"; transcript_id "PBfusion.22.1";
Zjn_sc00094.1	exon	825884	825983	+	gene_id "PBfusion.22"; transcript_id "PBfusion.22.1";
Zjn_sc00094.1	exon	826943	826991	+	gene_id "PBfusion.22"; transcript_id "PBfusion.22.1";
Zjn_sc00094.1	exon	827314	827391	+	gene_id "PBfusion.22"; transcript_id "PBfusion.22.1";
Zjn_sc00094.1	exon	827581	827679	+	gene_id "PBfusion.22"; transcript_id "PBfusion.22.1";
Zjn_sc00094.1	exon	828169	828247	+	gene_id "PBfusion.22"; transcript_id "PBfusion.22.1";
Zjn_sc00094.1	exon	828332	828480	+	gene_id "PBfusion.22"; transcript_id "PBfusion.22.1";
Zjn_sc05043.1	transcript	209	707	-	gene_id "PBfusion.22"; transcript_id "PBfusion.22.2";
Zjn_sc05043.1	exon	209	707	-	gene_id "PBfusion.22"; transcript_id "PBfusion.22.2";
Zjn_sc00030.1	transcript	1594658	1595073	-	gene_id "PBfusion.25"; transcript_id "PBfusion.25.1";
Zjn_sc00030.1	exon	1594658	1595073	-	gene_id "PBfusion.25"; transcript_id "PBfusion.25.1";
Zjn_sc01021.1	transcript	613	2567	-	gene_id "PBfusion.25"; transcript_id "PBfusion.25.2";
Zjn_sc01021.1	exon	613	675	-	gene_id "PBfusion.25"; transcript_id "PBfusion.25.2";
Zjn_sc01021.1	exon	777	897	-	gene_id "PBfusion.25"; transcript_id "PBfusion.25.2";
Zjn_sc01021.1	exon	993	1134	-	gene_id "PBfusion.25"; transcript_id "PBfusion.25.2";
Zjn_sc01021.1	exon	2286	2567	-	gene_id "PBfusion.25"; transcript_id "PBfusion.25.2";
Zjn_sc00089.1	transcript	689167	692211	-	gene_id "PBfusion.24"; transcript_id "PBfusion.24.1";
Zjn_sc00089.1	exon	689167	689919	-	gene_id "PBfusion.24"; transcript_id "PBfusion.24.1";
Zjn_sc00089.1	exon	691759	692211	-	gene_id "PBfusion.24"; transcript_id "PBfusion.24.1";
Zjn_sc03876.1	transcript	1114	1241	+	gene_id "PBfusion.24"; transcript_id "PBfusion.24.2";
Zjn_sc03876.1	exon	1114	1241	+	gene_id "PBfusion.24"; transcript_id "PBfusion.24.2";
Zjn_sc00124.1	transcript	434881	477736	+	gene_id "PBfusion.27"; transcript_id "PBfusion.27.1";
Zjn_sc00124.1	exon	434881	434956	+	gene_id "PBfusion.27"; transcript_id "PBfusion.27.1";
Zjn_sc00124.1	exon	435168	435358	+	gene_id "PBfusion.27"; transcript_id "PBfusion.27.1";
Zjn_sc00124.1	exon	435886	436147	+	gene_id "PBfusion.27"; transcript_id "PBfusion.27.1";
Zjn_sc00124.1	exon	436230	436452	+	gene_id "PBfusion.27"; transcript_id "PBfusion.27.1";
Zjn_sc00124.1	exon	436556	436706	+	gene_id "PBfusion.27"; transcript_id "PBfusion.27.1";
Zjn_sc00124.1	exon	436816	437019	+	gene_id "PBfusion.27"; transcript_id "PBfusion.27.1";
Zjn_sc00124.1	exon	441543	442004	+	gene_id "PBfusion.27"; transcript_id "PBfusion.27.1";
Zjn_sc00124.1	exon	442160	442245	+	gene_id "PBfusion.27"; transcript_id "PBfusion.27.1";
Zjn_sc00124.1	exon	443412	443581	+	gene_id "PBfusion.27"; transcript_id "PBfusion.27.1";
Zjn_sc00124.1	exon	458761	458839	+	gene_id "PBfusion.27"; transcript_id "PBfusion.27.1";
Zjn_sc00124.1	exon	458905	458977	+	gene_id "PBfusion.27"; transcript_id "PBfusion.27.1";
Zjn_sc00124.1	exon	459122	459318	+	gene_id "PBfusion.27"; transcript_id "PBfusion.27.1";
Zjn_sc00124.1	exon	459414	459536	+	gene_id "PBfusion.27"; transcript_id "PBfusion.27.1";
Zjn_sc00124.1	exon	459655	459800	+	gene_id "PBfusion.27"; transcript_id "PBfusion.27.1";
Zjn_sc00124.1	exon	470280	470363	+	gene_id "PBfusion.27"; transcript_id "PBfusion.27.1";
Zjn_sc00124.1	exon	477659	477736	+	gene_id "PBfusion.27"; transcript_id "PBfusion.27.1";
Zjn_sc02028.1	transcript	50	563	-	gene_id "PBfusion.27"; transcript_id "PBfusion.27.2";
Zjn_sc02028.1	exon	50	382	-	gene_id "PBfusion.27"; transcript_id "PBfusion.27.2";
Zjn_sc02028.1	exon	455	563	-	gene_id "PBfusion.27"; transcript_id "PBfusion.27.2";
Zjn_sc00005.1	transcript	4759667	4761584	-	gene_id "PBfusion.126"; transcript_id "PBfusion.126.1";
Zjn_sc00005.1	exon	4759667	4761243	-	gene_id "PBfusion.126"; transcript_id "PBfusion.126.1";
Zjn_sc00005.1	exon	4761373	4761584	-	gene_id "PBfusion.126"; transcript_id "PBfusion.126.1";
Zjn_sc00222.1	transcript	89600	89839	+	gene_id "PBfusion.126"; transcript_id "PBfusion.126.2";
Zjn_sc00222.1	exon	89600	89839	+	gene_id "PBfusion.126"; transcript_id "PBfusion.126.2";
Zjn_sc00017.1	transcript	1139670	1143765	-	gene_id "PBfusion.1"; transcript_id "PBfusion.1.1";
Zjn_sc00017.1	exon	1139670	1139767	-	gene_id "PBfusion.1"; transcript_id "PBfusion.1.1";
Zjn_sc00017.1	exon	1140127	1140960	-	gene_id "PBfusion.1"; transcript_id "PBfusion.1.1";
Zjn_sc00017.1	exon	1141036	1141742	-	gene_id "PBfusion.1"; transcript_id "PBfusion.1.1";
Zjn_sc00017.1	exon	1141821	1142036	-	gene_id "PBfusion.1"; transcript_id "PBfusion.1.1";
Zjn_sc00017.1	exon	1143005	1143765	-	gene_id "PBfusion.1"; transcript_id "PBfusion.1.1";
Zjn_sc07670.1	transcript	64	474	+	gene_id "PBfusion.1"; transcript_id "PBfusion.1.2";
Zjn_sc07670.1	exon	64	474	+	gene_id "PBfusion.1"; transcript_id "PBfusion.1.2";
Zjn_sc00021.1	transcript	912965	913011	-	gene_id "PBfusion.116"; transcript_id "PBfusion.116.1";
Zjn_sc00021.1	exon	912965	913011	-	gene_id "PBfusion.116"; transcript_id "PBfusion.116.1";
Zjn_sc00084.1	transcript	578652	579256	-	gene_id "PBfusion.116"; transcript_id "PBfusion.116.2";
Zjn_sc00084.1	exon	578652	579256	-	gene_id "PBfusion.116"; transcript_id "PBfusion.116.2";
Zjn_sc00029.1	transcript	1309991	1310160	-	gene_id "PBfusion.212"; transcript_id "PBfusion.212.1";
Zjn_sc00029.1	exon	1309991	1310160	-	gene_id "PBfusion.212"; transcript_id "PBfusion.212.1";
Zjn_sc05613.1	transcript	3	907	-	gene_id "PBfusion.212"; transcript_id "PBfusion.212.2";
Zjn_sc05613.1	exon	3	392	-	gene_id "PBfusion.212"; transcript_id "PBfusion.212.2";
Zjn_sc05613.1	exon	526	907	-	gene_id "PBfusion.212"; transcript_id "PBfusion.212.2";
Zjn_sc00077.1	transcript	591439	594425	+	gene_id "PBfusion.114"; transcript_id "PBfusion.114.1";
Zjn_sc00077.1	exon	591439	594425	+	gene_id "PBfusion.114"; transcript_id "PBfusion.114.1";
Zjn_sc00137.1	transcript	511482	514360	-	gene_id "PBfusion.114"; transcript_id "PBfusion.114.2";
Zjn_sc00137.1	exon	511482	514360	-	gene_id "PBfusion.114"; transcript_id "PBfusion.114.2";
Zjn_sc00062.1	transcript	1496438	1497238	-	gene_id "PBfusion.115"; transcript_id "PBfusion.115.1";
Zjn_sc00062.1	exon	1496438	1497238	-	gene_id "PBfusion.115"; transcript_id "PBfusion.115.1";
Zjn_sc00119.1	transcript	214244	302791	-	gene_id "PBfusion.115"; transcript_id "PBfusion.115.2";
Zjn_sc00119.1	exon	214244	214245	-	gene_id "PBfusion.115"; transcript_id "PBfusion.115.2";
Zjn_sc00119.1	exon	214933	214941	-	gene_id "PBfusion.115"; transcript_id "PBfusion.115.2";
Zjn_sc00119.1	exon	223148	223154	-	gene_id "PBfusion.115"; transcript_id "PBfusion.115.2";
Zjn_sc00119.1	exon	301025	301685	-	gene_id "PBfusion.115"; transcript_id "PBfusion.115.2";
Zjn_sc00119.1	exon	302229	302288	-	gene_id "PBfusion.115"; transcript_id "PBfusion.115.2";
Zjn_sc00119.1	exon	302387	302791	-	gene_id "PBfusion.115"; transcript_id "PBfusion.115.2";
Zjn_sc00004.1	transcript	496879	497544	-	gene_id "PBfusion.112"; transcript_id "PBfusion.112.1";
Zjn_sc00004.1	exon	496879	497158	-	gene_id "PBfusion.112"; transcript_id "PBfusion.112.1";
Zjn_sc00004.1	exon	497301	497544	-	gene_id "PBfusion.112"; transcript_id "PBfusion.112.1";
Zjn_sc00112.1	transcript	55409	57708	+	gene_id "PBfusion.112"; transcript_id "PBfusion.112.2";
Zjn_sc00112.1	exon	55409	55652	+	gene_id "PBfusion.112"; transcript_id "PBfusion.112.2";
Zjn_sc00112.1	exon	55759	55860	+	gene_id "PBfusion.112"; transcript_id "PBfusion.112.2";
Zjn_sc00112.1	exon	55982	56041	+	gene_id "PBfusion.112"; transcript_id "PBfusion.112.2";
Zjn_sc00112.1	exon	56150	56230	+	gene_id "PBfusion.112"; transcript_id "PBfusion.112.2";
Zjn_sc00112.1	exon	56325	56379	+	gene_id "PBfusion.112"; transcript_id "PBfusion.112.2";
Zjn_sc00112.1	exon	56457	56992	+	gene_id "PBfusion.112"; transcript_id "PBfusion.112.2";
Zjn_sc00112.1	exon	57103	57708	+	gene_id "PBfusion.112"; transcript_id "PBfusion.112.2";
Zjn_sc00062.1	transcript	1496437	1497238	-	gene_id "PBfusion.113"; transcript_id "PBfusion.113.1";
Zjn_sc00062.1	exon	1496437	1497238	-	gene_id "PBfusion.113"; transcript_id "PBfusion.113.1";
Zjn_sc00119.1	transcript	214244	302822	-	gene_id "PBfusion.113"; transcript_id "PBfusion.113.2";
Zjn_sc00119.1	exon	214244	214245	-	gene_id "PBfusion.113"; transcript_id "PBfusion.113.2";
Zjn_sc00119.1	exon	214933	214941	-	gene_id "PBfusion.113"; transcript_id "PBfusion.113.2";
Zjn_sc00119.1	exon	223148	223154	-	gene_id "PBfusion.113"; transcript_id "PBfusion.113.2";
Zjn_sc00119.1	exon	301025	301685	-	gene_id "PBfusion.113"; transcript_id "PBfusion.113.2";
Zjn_sc00119.1	exon	302387	302822	-	gene_id "PBfusion.113"; transcript_id "PBfusion.113.2";
Zjn_sc00056.1	transcript	151153	153121	+	gene_id "PBfusion.110"; transcript_id "PBfusion.110.1";
Zjn_sc00056.1	exon	151153	151646	+	gene_id "PBfusion.110"; transcript_id "PBfusion.110.1";
Zjn_sc00056.1	exon	151697	152138	+	gene_id "PBfusion.110"; transcript_id "PBfusion.110.1";
Zjn_sc00056.1	exon	152215	153121	+	gene_id "PBfusion.110"; transcript_id "PBfusion.110.1";
Zjn_sc02560.1	transcript	512	1683	-	gene_id "PBfusion.110"; transcript_id "PBfusion.110.2";
Zjn_sc02560.1	exon	512	1683	-	gene_id "PBfusion.110"; transcript_id "PBfusion.110.2";
Zjn_sc00020.1	transcript	235945	238483	+	gene_id "PBfusion.111"; transcript_id "PBfusion.111.1";
Zjn_sc00020.1	exon	235945	236008	+	gene_id "PBfusion.111"; transcript_id "PBfusion.111.1";
Zjn_sc00020.1	exon	236920	236992	+	gene_id "PBfusion.111"; transcript_id "PBfusion.111.1";
Zjn_sc00020.1	exon	237072	237192	+	gene_id "PBfusion.111"; transcript_id "PBfusion.111.1";
Zjn_sc00020.1	exon	237289	237376	+	gene_id "PBfusion.111"; transcript_id "PBfusion.111.1";
Zjn_sc00020.1	exon	237468	237593	+	gene_id "PBfusion.111"; transcript_id "PBfusion.111.1";
Zjn_sc00020.1	exon	237673	237782	+	gene_id "PBfusion.111"; transcript_id "PBfusion.111.1";
Zjn_sc00020.1	exon	237863	238483	+	gene_id "PBfusion.111"; transcript_id "PBfusion.111.1";
Zjn_sc00649.1	transcript	2408	4116	+	gene_id "PBfusion.111"; transcript_id "PBfusion.111.2";
Zjn_sc00649.1	exon	2408	2627	+	gene_id "PBfusion.111"; transcript_id "PBfusion.111.2";
Zjn_sc00649.1	exon	2676	2787	+	gene_id "PBfusion.111"; transcript_id "PBfusion.111.2";
Zjn_sc00649.1	exon	3565	3664	+	gene_id "PBfusion.111"; transcript_id "PBfusion.111.2";
Zjn_sc00649.1	exon	3750	3808	+	gene_id "PBfusion.111"; transcript_id "PBfusion.111.2";
Zjn_sc00649.1	exon	3914	4116	+	gene_id "PBfusion.111"; transcript_id "PBfusion.111.2";
Zjn_sc00010.1	transcript	2770386	2773612	+	gene_id "PBfusion.118"; transcript_id "PBfusion.118.1";
Zjn_sc00010.1	exon	2770386	2770529	+	gene_id "PBfusion.118"; transcript_id "PBfusion.118.1";
Zjn_sc00010.1	exon	2771464	2771681	+	gene_id "PBfusion.118"; transcript_id "PBfusion.118.1";
Zjn_sc00010.1	exon	2771884	2772324	+	gene_id "PBfusion.118"; transcript_id "PBfusion.118.1";
Zjn_sc00010.1	exon	2772434	2772601	+	gene_id "PBfusion.118"; transcript_id "PBfusion.118.1";
Zjn_sc00010.1	exon	2772729	2773612	+	gene_id "PBfusion.118"; transcript_id "PBfusion.118.1";
Zjn_sc00015.1	transcript	3001218	3001726	+	gene_id "PBfusion.118"; transcript_id "PBfusion.118.2";
Zjn_sc00015.1	exon	3001218	3001726	+	gene_id "PBfusion.118"; transcript_id "PBfusion.118.2";
Zjn_sc00050.1	transcript	1314655	1315907	+	gene_id "PBfusion.119"; transcript_id "PBfusion.119.1";
Zjn_sc00050.1	exon	1314655	1315907	+	gene_id "PBfusion.119"; transcript_id "PBfusion.119.1";
Zjn_sc02620.1	transcript	1301	1575	+	gene_id "PBfusion.119"; transcript_id "PBfusion.119.2";
Zjn_sc02620.1	exon	1301	1575	+	gene_id "PBfusion.119"; transcript_id "PBfusion.119.2";
Zjn_sc00013.1	transcript	1237521	1242889	+	gene_id "PBfusion.98"; transcript_id "PBfusion.98.1";
Zjn_sc00013.1	exon	1237521	1237808	+	gene_id "PBfusion.98"; transcript_id "PBfusion.98.1";
Zjn_sc00013.1	exon	1238423	1238566	+	gene_id "PBfusion.98"; transcript_id "PBfusion.98.1";
Zjn_sc00013.1	exon	1239161	1239265	+	gene_id "PBfusion.98"; transcript_id "PBfusion.98.1";
Zjn_sc00013.1	exon	1239691	1239779	+	gene_id "PBfusion.98"; transcript_id "PBfusion.98.1";
Zjn_sc00013.1	exon	1239869	1239942	+	gene_id "PBfusion.98"; transcript_id "PBfusion.98.1";
Zjn_sc00013.1	exon	1240018	1240168	+	gene_id "PBfusion.98"; transcript_id "PBfusion.98.1";
Zjn_sc00013.1	exon	1240397	1240564	+	gene_id "PBfusion.98"; transcript_id "PBfusion.98.1";
Zjn_sc00013.1	exon	1241304	1241401	+	gene_id "PBfusion.98"; transcript_id "PBfusion.98.1";
Zjn_sc00013.1	exon	1241491	1241613	+	gene_id "PBfusion.98"; transcript_id "PBfusion.98.1";
Zjn_sc00013.1	exon	1241941	1242009	+	gene_id "PBfusion.98"; transcript_id "PBfusion.98.1";
Zjn_sc00013.1	exon	1242131	1242889	+	gene_id "PBfusion.98"; transcript_id "PBfusion.98.1";
Zjn_sc06047.1	transcript	61	464	-	gene_id "PBfusion.98"; transcript_id "PBfusion.98.2";
Zjn_sc06047.1	exon	61	464	-	gene_id "PBfusion.98"; transcript_id "PBfusion.98.2";
Zjn_sc00009.1	transcript	1344500	1348719	+	gene_id "PBfusion.99"; transcript_id "PBfusion.99.1";
Zjn_sc00009.1	exon	1344500	1344680	+	gene_id "PBfusion.99"; transcript_id "PBfusion.99.1";
Zjn_sc00009.1	exon	1344787	1345205	+	gene_id "PBfusion.99"; transcript_id "PBfusion.99.1";
Zjn_sc00009.1	exon	1345396	1345575	+	gene_id "PBfusion.99"; transcript_id "PBfusion.99.1";
Zjn_sc00009.1	exon	1345686	1345847	+	gene_id "PBfusion.99"; transcript_id "PBfusion.99.1";
Zjn_sc00009.1	exon	1345927	1346081	+	gene_id "PBfusion.99"; transcript_id "PBfusion.99.1";
Zjn_sc00009.1	exon	1346161	1346253	+	gene_id "PBfusion.99"; transcript_id "PBfusion.99.1";
Zjn_sc00009.1	exon	1346350	1346435	+	gene_id "PBfusion.99"; transcript_id "PBfusion.99.1";
Zjn_sc00009.1	exon	1346530	1346756	+	gene_id "PBfusion.99"; transcript_id "PBfusion.99.1";
Zjn_sc00009.1	exon	1348191	1348421	+	gene_id "PBfusion.99"; transcript_id "PBfusion.99.1";
Zjn_sc00009.1	exon	1348529	1348719	+	gene_id "PBfusion.99"; transcript_id "PBfusion.99.1";
Zjn_sc08322.1	transcript	42	158	+	gene_id "PBfusion.99"; transcript_id "PBfusion.99.2";
Zjn_sc08322.1	exon	42	158	+	gene_id "PBfusion.99"; transcript_id "PBfusion.99.2";
Zjn_sc00005.1	transcript	5039241	5041291	+	gene_id "PBfusion.198"; transcript_id "PBfusion.198.1";
Zjn_sc00005.1	exon	5039241	5041291	+	gene_id "PBfusion.198"; transcript_id "PBfusion.198.1";
Zjn_sc00008.1	transcript	3452502	3457963	-	gene_id "PBfusion.198"; transcript_id "PBfusion.198.2";
Zjn_sc00008.1	exon	3452502	3453477	-	gene_id "PBfusion.198"; transcript_id "PBfusion.198.2";
Zjn_sc00008.1	exon	3453671	3454452	-	gene_id "PBfusion.198"; transcript_id "PBfusion.198.2";
Zjn_sc00008.1	exon	3456591	3456654	-	gene_id "PBfusion.198"; transcript_id "PBfusion.198.2";
Zjn_sc00008.1	exon	3457078	3457963	-	gene_id "PBfusion.198"; transcript_id "PBfusion.198.2";
Zjn_sc00051.1	transcript	1498250	1499991	+	gene_id "PBfusion.199"; transcript_id "PBfusion.199.1";
Zjn_sc00051.1	exon	1498250	1498373	+	gene_id "PBfusion.199"; transcript_id "PBfusion.199.1";
Zjn_sc00051.1	exon	1499369	1499712	+	gene_id "PBfusion.199"; transcript_id "PBfusion.199.1";
Zjn_sc00051.1	exon	1499824	1499991	+	gene_id "PBfusion.199"; transcript_id "PBfusion.199.1";
Zjn_sc02839.1	transcript	751	1735	-	gene_id "PBfusion.199"; transcript_id "PBfusion.199.2";
Zjn_sc02839.1	exon	751	997	-	gene_id "PBfusion.199"; transcript_id "PBfusion.199.2";
Zjn_sc02839.1	exon	1607	1735	-	gene_id "PBfusion.199"; transcript_id "PBfusion.199.2";
Zjn_sc00012.1	transcript	648600	653758	-	gene_id "PBfusion.196"; transcript_id "PBfusion.196.1";
Zjn_sc00012.1	exon	648600	649059	-	gene_id "PBfusion.196"; transcript_id "PBfusion.196.1";
Zjn_sc00012.1	exon	649293	649457	-	gene_id "PBfusion.196"; transcript_id "PBfusion.196.1";
Zjn_sc00012.1	exon	649558	649650	-	gene_id "PBfusion.196"; transcript_id "PBfusion.196.1";
Zjn_sc00012.1	exon	653445	653758	-	gene_id "PBfusion.196"; transcript_id "PBfusion.196.1";
Zjn_sc01828.1	transcript	371	994	-	gene_id "PBfusion.196"; transcript_id "PBfusion.196.2";
Zjn_sc01828.1	exon	371	802	-	gene_id "PBfusion.196"; transcript_id "PBfusion.196.2";
Zjn_sc01828.1	exon	918	994	-	gene_id "PBfusion.196"; transcript_id "PBfusion.196.2";
Zjn_sc00008.1	transcript	5009131	5011437	+	gene_id "PBfusion.95"; transcript_id "PBfusion.95.1";
Zjn_sc00008.1	exon	5009131	5009676	+	gene_id "PBfusion.95"; transcript_id "PBfusion.95.1";
Zjn_sc00008.1	exon	5010413	5011437	+	gene_id "PBfusion.95"; transcript_id "PBfusion.95.1";
Zjn_sc09701.1	transcript	394	541	+	gene_id "PBfusion.95"; transcript_id "PBfusion.95.2";
Zjn_sc09701.1	exon	394	541	+	gene_id "PBfusion.95"; transcript_id "PBfusion.95.2";
Zjn_sc00002.1	transcript	4791811	4797555	-	gene_id "PBfusion.96"; transcript_id "PBfusion.96.1";
Zjn_sc00002.1	exon	4791811	4791838	-	gene_id "PBfusion.96"; transcript_id "PBfusion.96.1";
Zjn_sc00002.1	exon	4792824	4793461	-	gene_id "PBfusion.96"; transcript_id "PBfusion.96.1";
Zjn_sc00002.1	exon	4793821	4797555	-	gene_id "PBfusion.96"; transcript_id "PBfusion.96.1";
Zjn_sc09526.1	transcript	191	552	+	gene_id "PBfusion.96"; transcript_id "PBfusion.96.2";
Zjn_sc09526.1	exon	191	552	+	gene_id "PBfusion.96"; transcript_id "PBfusion.96.2";
Zjn_sc00008.1	transcript	5009131	5011437	+	gene_id "PBfusion.195"; transcript_id "PBfusion.195.1";
Zjn_sc00008.1	exon	5009131	5009676	+	gene_id "PBfusion.195"; transcript_id "PBfusion.195.1";
Zjn_sc00008.1	exon	5010906	5011437	+	gene_id "PBfusion.195"; transcript_id "PBfusion.195.1";
Zjn_sc09701.1	transcript	392	541	+	gene_id "PBfusion.195"; transcript_id "PBfusion.195.2";
Zjn_sc09701.1	exon	392	541	+	gene_id "PBfusion.195"; transcript_id "PBfusion.195.2";
Zjn_sc00012.1	transcript	1087840	1088530	+	gene_id "PBfusion.192"; transcript_id "PBfusion.192.1";
Zjn_sc00012.1	exon	1087840	1088530	+	gene_id "PBfusion.192"; transcript_id "PBfusion.192.1";
Zjn_sc04393.1	transcript	15	392	-	gene_id "PBfusion.192"; transcript_id "PBfusion.192.2";
Zjn_sc04393.1	exon	15	392	-	gene_id "PBfusion.192"; transcript_id "PBfusion.192.2";
Zjn_sc00008.1	transcript	126728	128218	-	gene_id "PBfusion.193"; transcript_id "PBfusion.193.1";
Zjn_sc00008.1	exon	126728	128218	-	gene_id "PBfusion.193"; transcript_id "PBfusion.193.1";
Zjn_sc01035.1	transcript	3001	3081	+	gene_id "PBfusion.193"; transcript_id "PBfusion.193.2";
Zjn_sc01035.1	exon	3001	3081	+	gene_id "PBfusion.193"; transcript_id "PBfusion.193.2";
Zjn_sc00020.1	transcript	1085343	1092021	-	gene_id "PBfusion.92"; transcript_id "PBfusion.92.1";
Zjn_sc00020.1	exon	1085343	1085522	-	gene_id "PBfusion.92"; transcript_id "PBfusion.92.1";
Zjn_sc00020.1	exon	1085681	1085749	-	gene_id "PBfusion.92"; transcript_id "PBfusion.92.1";
Zjn_sc00020.1	exon	1085849	1085933	-	gene_id "PBfusion.92"; transcript_id "PBfusion.92.1";
Zjn_sc00020.1	exon	1086019	1086664	-	gene_id "PBfusion.92"; transcript_id "PBfusion.92.1";
Zjn_sc00020.1	exon	1086826	1087278	-	gene_id "PBfusion.92"; transcript_id "PBfusion.92.1";
Zjn_sc00020.1	exon	1087359	1087450	-	gene_id "PBfusion.92"; transcript_id "PBfusion.92.1";
Zjn_sc00020.1	exon	1088212	1088360	-	gene_id "PBfusion.92"; transcript_id "PBfusion.92.1";
Zjn_sc00020.1	exon	1088463	1088579	-	gene_id "PBfusion.92"; transcript_id "PBfusion.92.1";
Zjn_sc00020.1	exon	1088729	1088887	-	gene_id "PBfusion.92"; transcript_id "PBfusion.92.1";
Zjn_sc00020.1	exon	1088980	1089398	-	gene_id "PBfusion.92"; transcript_id "PBfusion.92.1";
Zjn_sc00020.1	exon	1089856	1090179	-	gene_id "PBfusion.92"; transcript_id "PBfusion.92.1";
Zjn_sc00020.1	exon	1090592	1090637	-	gene_id "PBfusion.92"; transcript_id "PBfusion.92.1";
Zjn_sc00020.1	exon	1090836	1090938	-	gene_id "PBfusion.92"; transcript_id "PBfusion.92.1";
Zjn_sc00020.1	exon	1091549	1092021	-	gene_id "PBfusion.92"; transcript_id "PBfusion.92.1";
Zjn_sc01813.1	transcript	1154	1993	-	gene_id "PBfusion.92"; transcript_id "PBfusion.92.2";
Zjn_sc01813.1	exon	1154	1993	-	gene_id "PBfusion.92"; transcript_id "PBfusion.92.2";
Zjn_sc00090.1	transcript	38674	42317	-	gene_id "PBfusion.210"; transcript_id "PBfusion.210.1";
Zjn_sc00090.1	exon	38674	40069	-	gene_id "PBfusion.210"; transcript_id "PBfusion.210.1";
Zjn_sc00090.1	exon	40173	40427	-	gene_id "PBfusion.210"; transcript_id "PBfusion.210.1";
Zjn_sc00090.1	exon	40520	40634	-	gene_id "PBfusion.210"; transcript_id "PBfusion.210.1";
Zjn_sc00090.1	exon	40747	40799	-	gene_id "PBfusion.210"; transcript_id "PBfusion.210.1";
Zjn_sc00090.1	exon	40889	41149	-	gene_id "PBfusion.210"; transcript_id "PBfusion.210.1";
Zjn_sc00090.1	exon	41254	41304	-	gene_id "PBfusion.210"; transcript_id "PBfusion.210.1";
Zjn_sc00090.1	exon	41408	41656	-	gene_id "PBfusion.210"; transcript_id "PBfusion.210.1";
Zjn_sc00090.1	exon	41759	41981	-	gene_id "PBfusion.210"; transcript_id "PBfusion.210.1";
Zjn_sc00090.1	exon	42082	42317	-	gene_id "PBfusion.210"; transcript_id "PBfusion.210.1";
Zjn_sc00991.1	transcript	1614	1809	-	gene_id "PBfusion.210"; transcript_id "PBfusion.210.2";
Zjn_sc00991.1	exon	1614	1809	-	gene_id "PBfusion.210"; transcript_id "PBfusion.210.2";
Zjn_sc00026.1	transcript	523787	525027	-	gene_id "PBfusion.213"; transcript_id "PBfusion.213.1";
Zjn_sc00026.1	exon	523787	524212	-	gene_id "PBfusion.213"; transcript_id "PBfusion.213.1";
Zjn_sc00026.1	exon	524364	524579	-	gene_id "PBfusion.213"; transcript_id "PBfusion.213.1";
Zjn_sc00026.1	exon	524691	525027	-	gene_id "PBfusion.213"; transcript_id "PBfusion.213.1";
Zjn_sc00160.1	transcript	140398	141728	-	gene_id "PBfusion.213"; transcript_id "PBfusion.213.2";
Zjn_sc00160.1	exon	140398	141728	-	gene_id "PBfusion.213"; transcript_id "PBfusion.213.2";
Zjn_sc00013.1	transcript	1237521	1242895	+	gene_id "PBfusion.38"; transcript_id "PBfusion.38.1";
Zjn_sc00013.1	exon	1237521	1237808	+	gene_id "PBfusion.38"; transcript_id "PBfusion.38.1";
Zjn_sc00013.1	exon	1238423	1238574	+	gene_id "PBfusion.38"; transcript_id "PBfusion.38.1";
Zjn_sc00013.1	exon	1239162	1239265	+	gene_id "PBfusion.38"; transcript_id "PBfusion.38.1";
Zjn_sc00013.1	exon	1239695	1239779	+	gene_id "PBfusion.38"; transcript_id "PBfusion.38.1";
Zjn_sc00013.1	exon	1239869	1239942	+	gene_id "PBfusion.38"; transcript_id "PBfusion.38.1";
Zjn_sc00013.1	exon	1240018	1240168	+	gene_id "PBfusion.38"; transcript_id "PBfusion.38.1";
Zjn_sc00013.1	exon	1240397	1240564	+	gene_id "PBfusion.38"; transcript_id "PBfusion.38.1";
Zjn_sc00013.1	exon	1241072	1241401	+	gene_id "PBfusion.38"; transcript_id "PBfusion.38.1";
Zjn_sc00013.1	exon	1241491	1241613	+	gene_id "PBfusion.38"; transcript_id "PBfusion.38.1";
Zjn_sc00013.1	exon	1241941	1242009	+	gene_id "PBfusion.38"; transcript_id "PBfusion.38.1";
Zjn_sc00013.1	exon	1242131	1242895	+	gene_id "PBfusion.38"; transcript_id "PBfusion.38.1";
Zjn_sc06047.1	transcript	61	464	-	gene_id "PBfusion.38"; transcript_id "PBfusion.38.2";
Zjn_sc06047.1	exon	61	464	-	gene_id "PBfusion.38"; transcript_id "PBfusion.38.2";
Zjn_sc00040.1	transcript	1366374	1367663	-	gene_id "PBfusion.39"; transcript_id "PBfusion.39.1";
Zjn_sc00040.1	exon	1366374	1367468	-	gene_id "PBfusion.39"; transcript_id "PBfusion.39.1";
Zjn_sc00040.1	exon	1367564	1367663	-	gene_id "PBfusion.39"; transcript_id "PBfusion.39.1";
Zjn_sc01250.1	transcript	1245	2418	-	gene_id "PBfusion.39"; transcript_id "PBfusion.39.2";
Zjn_sc01250.1	exon	1245	2418	-	gene_id "PBfusion.39"; transcript_id "PBfusion.39.2";
Zjn_sc00098.1	transcript	65848	67522	+	gene_id "PBfusion.36"; transcript_id "PBfusion.36.1";
Zjn_sc00098.1	exon	65848	66265	+	gene_id "PBfusion.36"; transcript_id "PBfusion.36.1";
Zjn_sc00098.1	exon	66353	66576	+	gene_id "PBfusion.36"; transcript_id "PBfusion.36.1";
Zjn_sc00098.1	exon	66673	67522	+	gene_id "PBfusion.36"; transcript_id "PBfusion.36.1";
Zjn_sc07502.1	transcript	185	804	+	gene_id "PBfusion.36"; transcript_id "PBfusion.36.2";
Zjn_sc07502.1	exon	185	804	+	gene_id "PBfusion.36"; transcript_id "PBfusion.36.2";
Zjn_sc00006.1	transcript	2068197	2070138	-	gene_id "PBfusion.37"; transcript_id "PBfusion.37.1";
Zjn_sc00006.1	exon	2068197	2068500	-	gene_id "PBfusion.37"; transcript_id "PBfusion.37.1";
Zjn_sc00006.1	exon	2069106	2070138	-	gene_id "PBfusion.37"; transcript_id "PBfusion.37.1";
Zjn_sc00061.1	transcript	1631326	1632726	-	gene_id "PBfusion.37"; transcript_id "PBfusion.37.2";
Zjn_sc00061.1	exon	1631326	1632726	-	gene_id "PBfusion.37"; transcript_id "PBfusion.37.2";
Zjn_sc00017.1	transcript	1139670	1143718	-	gene_id "PBfusion.34"; transcript_id "PBfusion.34.1";
Zjn_sc00017.1	exon	1139670	1139767	-	gene_id "PBfusion.34"; transcript_id "PBfusion.34.1";
Zjn_sc00017.1	exon	1140127	1140960	-	gene_id "PBfusion.34"; transcript_id "PBfusion.34.1";
Zjn_sc00017.1	exon	1141036	1141742	-	gene_id "PBfusion.34"; transcript_id "PBfusion.34.1";
Zjn_sc00017.1	exon	1141821	1142036	-	gene_id "PBfusion.34"; transcript_id "PBfusion.34.1";
Zjn_sc00017.1	exon	1143005	1143718	-	gene_id "PBfusion.34"; transcript_id "PBfusion.34.1";
Zjn_sc07670.1	transcript	64	285	+	gene_id "PBfusion.34"; transcript_id "PBfusion.34.2";
Zjn_sc07670.1	exon	64	285	+	gene_id "PBfusion.34"; transcript_id "PBfusion.34.2";
Zjn_sc00002.1	transcript	4792824	4797664	-	gene_id "PBfusion.35"; transcript_id "PBfusion.35.1";
Zjn_sc00002.1	exon	4792824	4793461	-	gene_id "PBfusion.35"; transcript_id "PBfusion.35.1";
Zjn_sc00002.1	exon	4793821	4795968	-	gene_id "PBfusion.35"; transcript_id "PBfusion.35.1";
Zjn_sc00002.1	exon	4796078	4797664	-	gene_id "PBfusion.35"; transcript_id "PBfusion.35.1";
Zjn_sc09526.1	transcript	194	529	+	gene_id "PBfusion.35"; transcript_id "PBfusion.35.2";
Zjn_sc09526.1	exon	194	529	+	gene_id "PBfusion.35"; transcript_id "PBfusion.35.2";
Zjn_sc00013.1	transcript	1126093	1128908	-	gene_id "PBfusion.32"; transcript_id "PBfusion.32.1";
Zjn_sc00013.1	exon	1126093	1127006	-	gene_id "PBfusion.32"; transcript_id "PBfusion.32.1";
Zjn_sc00013.1	exon	1127599	1128908	-	gene_id "PBfusion.32"; transcript_id "PBfusion.32.1";
Zjn_sc06582.1	transcript	7	213	-	gene_id "PBfusion.32"; transcript_id "PBfusion.32.2";
Zjn_sc06582.1	exon	7	213	-	gene_id "PBfusion.32"; transcript_id "PBfusion.32.2";
Zjn_sc00056.1	transcript	1258514	1264053	+	gene_id "PBfusion.33"; transcript_id "PBfusion.33.1";
Zjn_sc00056.1	exon	1258514	1259380	+	gene_id "PBfusion.33"; transcript_id "PBfusion.33.1";
Zjn_sc00056.1	exon	1259465	1259554	+	gene_id "PBfusion.33"; transcript_id "PBfusion.33.1";
Zjn_sc00056.1	exon	1259630	1259801	+	gene_id "PBfusion.33"; transcript_id "PBfusion.33.1";
Zjn_sc00056.1	exon	1259890	1259966	+	gene_id "PBfusion.33"; transcript_id "PBfusion.33.1";
Zjn_sc00056.1	exon	1260057	1262377	+	gene_id "PBfusion.33"; transcript_id "PBfusion.33.1";
Zjn_sc00056.1	exon	1263084	1263723	+	gene_id "PBfusion.33"; transcript_id "PBfusion.33.1";
Zjn_sc00056.1	exon	1263787	1264053	+	gene_id "PBfusion.33"; transcript_id "PBfusion.33.1";
Zjn_sc00104.1	transcript	584475	584715	+	gene_id "PBfusion.33"; transcript_id "PBfusion.33.2";
Zjn_sc00104.1	exon	584475	584715	+	gene_id "PBfusion.33"; transcript_id "PBfusion.33.2";
Zjn_sc00004.1	transcript	2410930	2412540	+	gene_id "PBfusion.30"; transcript_id "PBfusion.30.1";
Zjn_sc00004.1	exon	2410930	2411182	+	gene_id "PBfusion.30"; transcript_id "PBfusion.30.1";
Zjn_sc00004.1	exon	2411298	2411478	+	gene_id "PBfusion.30"; transcript_id "PBfusion.30.1";
Zjn_sc00004.1	exon	2411775	2411863	+	gene_id "PBfusion.30"; transcript_id "PBfusion.30.1";
Zjn_sc00004.1	exon	2411985	2412058	+	gene_id "PBfusion.30"; transcript_id "PBfusion.30.1";
Zjn_sc00004.1	exon	2412139	2412540	+	gene_id "PBfusion.30"; transcript_id "PBfusion.30.1";
Zjn_sc00780.1	transcript	926	3331	+	gene_id "PBfusion.30"; transcript_id "PBfusion.30.2";
Zjn_sc00780.1	exon	926	1315	+	gene_id "PBfusion.30"; transcript_id "PBfusion.30.2";
Zjn_sc00780.1	exon	2032	2092	+	gene_id "PBfusion.30"; transcript_id "PBfusion.30.2";
Zjn_sc00780.1	exon	2768	3002	+	gene_id "PBfusion.30"; transcript_id "PBfusion.30.2";
Zjn_sc00780.1	exon	3094	3331	+	gene_id "PBfusion.30"; transcript_id "PBfusion.30.2";
Zjn_sc00007.1	transcript	2018402	2019048	+	gene_id "PBfusion.31"; transcript_id "PBfusion.31.1";
Zjn_sc00007.1	exon	2018402	2019048	+	gene_id "PBfusion.31"; transcript_id "PBfusion.31.1";
Zjn_sc00356.1	transcript	9143	14415	+	gene_id "PBfusion.31"; transcript_id "PBfusion.31.2";
Zjn_sc00356.1	exon	9143	14415	+	gene_id "PBfusion.31"; transcript_id "PBfusion.31.2";
Zjn_sc00034.1	transcript	260791	267618	+	gene_id "PBfusion.101"; transcript_id "PBfusion.101.1";
Zjn_sc00034.1	exon	260791	260888	+	gene_id "PBfusion.101"; transcript_id "PBfusion.101.1";
Zjn_sc00034.1	exon	261488	261512	+	gene_id "PBfusion.101"; transcript_id "PBfusion.101.1";
Zjn_sc00034.1	exon	261622	261681	+	gene_id "PBfusion.101"; transcript_id "PBfusion.101.1";
Zjn_sc00034.1	exon	261806	261874	+	gene_id "PBfusion.101"; transcript_id "PBfusion.101.1";
Zjn_sc00034.1	exon	262141	262233	+	gene_id "PBfusion.101"; transcript_id "PBfusion.101.1";
Zjn_sc00034.1	exon	262320	262370	+	gene_id "PBfusion.101"; transcript_id "PBfusion.101.1";
Zjn_sc00034.1	exon	263036	263119	+	gene_id "PBfusion.101"; transcript_id "PBfusion.101.1";
Zjn_sc00034.1	exon	263221	263312	+	gene_id "PBfusion.101"; transcript_id "PBfusion.101.1";
Zjn_sc00034.1	exon	263404	263559	+	gene_id "PBfusion.101"; transcript_id "PBfusion.101.1";
Zjn_sc00034.1	exon	263671	263755	+	gene_id "PBfusion.101"; transcript_id "PBfusion.101.1";
Zjn_sc00034.1	exon	263858	263969	+	gene_id "PBfusion.101"; transcript_id "PBfusion.101.1";
Zjn_sc00034.1	exon	264375	264475	+	gene_id "PBfusion.101"; transcript_id "PBfusion.101.1";
Zjn_sc00034.1	exon	264952	265439	+	gene_id "PBfusion.101"; transcript_id "PBfusion.101.1";
Zjn_sc00034.1	exon	266583	266678	+	gene_id "PBfusion.101"; transcript_id "PBfusion.101.1";
Zjn_sc00034.1	exon	266795	266869	+	gene_id "PBfusion.101"; transcript_id "PBfusion.101.1";
Zjn_sc00034.1	exon	266991	267083	+	gene_id "PBfusion.101"; transcript_id "PBfusion.101.1";
Zjn_sc00034.1	exon	267426	267512	+	gene_id "PBfusion.101"; transcript_id "PBfusion.101.1";
Zjn_sc00034.1	exon	267603	267618	+	gene_id "PBfusion.101"; transcript_id "PBfusion.101.1";
Zjn_sc02912.1	transcript	699	1213	-	gene_id "PBfusion.101"; transcript_id "PBfusion.101.2";
Zjn_sc02912.1	exon	699	1074	-	gene_id "PBfusion.101"; transcript_id "PBfusion.101.2";
Zjn_sc02912.1	exon	1179	1213	-	gene_id "PBfusion.101"; transcript_id "PBfusion.101.2";
Zjn_sc00013.1	transcript	4437610	4439102	+	gene_id "PBfusion.100"; transcript_id "PBfusion.100.1";
Zjn_sc00013.1	exon	4437610	4439102	+	gene_id "PBfusion.100"; transcript_id "PBfusion.100.1";
Zjn_sc02919.1	transcript	955	1716	+	gene_id "PBfusion.100"; transcript_id "PBfusion.100.2";
Zjn_sc02919.1	exon	955	1716	+	gene_id "PBfusion.100"; transcript_id "PBfusion.100.2";
Zjn_sc00149.1	transcript	80838	89687	+	gene_id "PBfusion.103"; transcript_id "PBfusion.103.1";
Zjn_sc00149.1	exon	80838	80982	+	gene_id "PBfusion.103"; transcript_id "PBfusion.103.1";
Zjn_sc00149.1	exon	86705	86761	+	gene_id "PBfusion.103"; transcript_id "PBfusion.103.1";
Zjn_sc00149.1	exon	87766	87886	+	gene_id "PBfusion.103"; transcript_id "PBfusion.103.1";
Zjn_sc00149.1	exon	88220	88738	+	gene_id "PBfusion.103"; transcript_id "PBfusion.103.1";
Zjn_sc00149.1	exon	89312	89687	+	gene_id "PBfusion.103"; transcript_id "PBfusion.103.1";
Zjn_sc00967.1	transcript	896	2238	+	gene_id "PBfusion.103"; transcript_id "PBfusion.103.2";
Zjn_sc00967.1	exon	896	1231	+	gene_id "PBfusion.103"; transcript_id "PBfusion.103.2";
Zjn_sc00967.1	exon	1348	1388	+	gene_id "PBfusion.103"; transcript_id "PBfusion.103.2";
Zjn_sc00967.1	exon	2189	2238	+	gene_id "PBfusion.103"; transcript_id "PBfusion.103.2";
Zjn_sc00020.1	transcript	1085343	1091517	-	gene_id "PBfusion.102"; transcript_id "PBfusion.102.1";
Zjn_sc00020.1	exon	1085343	1085522	-	gene_id "PBfusion.102"; transcript_id "PBfusion.102.1";
Zjn_sc00020.1	exon	1085681	1085749	-	gene_id "PBfusion.102"; transcript_id "PBfusion.102.1";
Zjn_sc00020.1	exon	1085849	1085933	-	gene_id "PBfusion.102"; transcript_id "PBfusion.102.1";
Zjn_sc00020.1	exon	1086019	1086664	-	gene_id "PBfusion.102"; transcript_id "PBfusion.102.1";
Zjn_sc00020.1	exon	1086826	1087278	-	gene_id "PBfusion.102"; transcript_id "PBfusion.102.1";
Zjn_sc00020.1	exon	1087359	1087450	-	gene_id "PBfusion.102"; transcript_id "PBfusion.102.1";
Zjn_sc00020.1	exon	1088212	1088360	-	gene_id "PBfusion.102"; transcript_id "PBfusion.102.1";
Zjn_sc00020.1	exon	1088463	1088579	-	gene_id "PBfusion.102"; transcript_id "PBfusion.102.1";
Zjn_sc00020.1	exon	1088729	1088887	-	gene_id "PBfusion.102"; transcript_id "PBfusion.102.1";
Zjn_sc00020.1	exon	1088980	1089398	-	gene_id "PBfusion.102"; transcript_id "PBfusion.102.1";
Zjn_sc00020.1	exon	1089856	1090179	-	gene_id "PBfusion.102"; transcript_id "PBfusion.102.1";
Zjn_sc00020.1	exon	1090592	1090637	-	gene_id "PBfusion.102"; transcript_id "PBfusion.102.1";
Zjn_sc00020.1	exon	1090836	1090938	-	gene_id "PBfusion.102"; transcript_id "PBfusion.102.1";
Zjn_sc00020.1	exon	1091337	1091517	-	gene_id "PBfusion.102"; transcript_id "PBfusion.102.1";
Zjn_sc01813.1	transcript	1280	1993	-	gene_id "PBfusion.102"; transcript_id "PBfusion.102.2";
Zjn_sc01813.1	exon	1280	1317	-	gene_id "PBfusion.102"; transcript_id "PBfusion.102.2";
Zjn_sc01813.1	exon	1440	1993	-	gene_id "PBfusion.102"; transcript_id "PBfusion.102.2";
Zjn_sc00020.1	transcript	2111903	2112722	-	gene_id "PBfusion.105"; transcript_id "PBfusion.105.1";
Zjn_sc00020.1	exon	2111903	2112722	-	gene_id "PBfusion.105"; transcript_id "PBfusion.105.1";
Zjn_sc03861.1	transcript	1286	1483	+	gene_id "PBfusion.105"; transcript_id "PBfusion.105.2";
Zjn_sc03861.1	exon	1286	1483	+	gene_id "PBfusion.105"; transcript_id "PBfusion.105.2";
Zjn_sc00017.1	transcript	1105227	1105356	-	gene_id "PBfusion.104"; transcript_id "PBfusion.104.1";
Zjn_sc00017.1	exon	1105227	1105356	-	gene_id "PBfusion.104"; transcript_id "PBfusion.104.1";
Zjn_sc00675.1	transcript	1469	4148	-	gene_id "PBfusion.104"; transcript_id "PBfusion.104.2";
Zjn_sc00675.1	exon	1469	3074	-	gene_id "PBfusion.104"; transcript_id "PBfusion.104.2";
Zjn_sc00675.1	exon	3919	4148	-	gene_id "PBfusion.104"; transcript_id "PBfusion.104.2";
Zjn_sc00053.1	transcript	316255	317585	-	gene_id "PBfusion.107"; transcript_id "PBfusion.107.1";
Zjn_sc00053.1	exon	316255	316937	-	gene_id "PBfusion.107"; transcript_id "PBfusion.107.1";
Zjn_sc00053.1	exon	317039	317117	-	gene_id "PBfusion.107"; transcript_id "PBfusion.107.1";
Zjn_sc00053.1	exon	317375	317585	-	gene_id "PBfusion.107"; transcript_id "PBfusion.107.1";
Zjn_sc06150.1	transcript	438	639	+	gene_id "PBfusion.107"; transcript_id "PBfusion.107.2";
Zjn_sc06150.1	exon	438	639	+	gene_id "PBfusion.107"; transcript_id "PBfusion.107.2";
Zjn_sc00067.1	transcript	1160935	1163419	-	gene_id "PBfusion.106"; transcript_id "PBfusion.106.1";
Zjn_sc00067.1	exon	1160935	1162210	-	gene_id "PBfusion.106"; transcript_id "PBfusion.106.1";
Zjn_sc00067.1	exon	1162294	1162447	-	gene_id "PBfusion.106"; transcript_id "PBfusion.106.1";
Zjn_sc00067.1	exon	1162527	1162675	-	gene_id "PBfusion.106"; transcript_id "PBfusion.106.1";
Zjn_sc00067.1	exon	1162758	1163040	-	gene_id "PBfusion.106"; transcript_id "PBfusion.106.1";
Zjn_sc00067.1	exon	1163124	1163229	-	gene_id "PBfusion.106"; transcript_id "PBfusion.106.1";
Zjn_sc00067.1	exon	1163329	1163419	-	gene_id "PBfusion.106"; transcript_id "PBfusion.106.1";
Zjn_sc00141.1	transcript	418789	419087	-	gene_id "PBfusion.106"; transcript_id "PBfusion.106.2";
Zjn_sc00141.1	exon	418789	419087	-	gene_id "PBfusion.106"; transcript_id "PBfusion.106.2";
Zjn_sc00040.1	transcript	1366374	1366808	-	gene_id "PBfusion.109"; transcript_id "PBfusion.109.1";
Zjn_sc00040.1	exon	1366374	1366808	-	gene_id "PBfusion.109"; transcript_id "PBfusion.109.1";
Zjn_sc01250.1	transcript	1245	2418	-	gene_id "PBfusion.109"; transcript_id "PBfusion.109.2";
Zjn_sc01250.1	exon	1245	2418	-	gene_id "PBfusion.109"; transcript_id "PBfusion.109.2";
Zjn_sc00150.1	transcript	415679	424675	-	gene_id "PBfusion.83"; transcript_id "PBfusion.83.1";
Zjn_sc00150.1	exon	415679	415911	-	gene_id "PBfusion.83"; transcript_id "PBfusion.83.1";
Zjn_sc00150.1	exon	419401	419599	-	gene_id "PBfusion.83"; transcript_id "PBfusion.83.1";
Zjn_sc00150.1	exon	419725	419824	-	gene_id "PBfusion.83"; transcript_id "PBfusion.83.1";
Zjn_sc00150.1	exon	420040	420135	-	gene_id "PBfusion.83"; transcript_id "PBfusion.83.1";
Zjn_sc00150.1	exon	420211	420688	-	gene_id "PBfusion.83"; transcript_id "PBfusion.83.1";
Zjn_sc00150.1	exon	420759	421356	-	gene_id "PBfusion.83"; transcript_id "PBfusion.83.1";
Zjn_sc00150.1	exon	421599	421786	-	gene_id "PBfusion.83"; transcript_id "PBfusion.83.1";
Zjn_sc00150.1	exon	421863	421975	-	gene_id "PBfusion.83"; transcript_id "PBfusion.83.1";
Zjn_sc00150.1	exon	422063	422171	-	gene_id "PBfusion.83"; transcript_id "PBfusion.83.1";
Zjn_sc00150.1	exon	422297	422765	-	gene_id "PBfusion.83"; transcript_id "PBfusion.83.1";
Zjn_sc00150.1	exon	422861	424675	-	gene_id "PBfusion.83"; transcript_id "PBfusion.83.1";
Zjn_sc03000.1	transcript	302	970	-	gene_id "PBfusion.83"; transcript_id "PBfusion.83.2";
Zjn_sc03000.1	exon	302	378	-	gene_id "PBfusion.83"; transcript_id "PBfusion.83.2";
Zjn_sc03000.1	exon	470	970	-	gene_id "PBfusion.83"; transcript_id "PBfusion.83.2";
Zjn_sc00096.1	transcript	10476	30819	+	gene_id "PBfusion.227"; transcript_id "PBfusion.227.1";
Zjn_sc00096.1	exon	10476	10602	+	gene_id "PBfusion.227"; transcript_id "PBfusion.227.1";
Zjn_sc00096.1	exon	11746	11821	+	gene_id "PBfusion.227"; transcript_id "PBfusion.227.1";
Zjn_sc00096.1	exon	12325	12545	+	gene_id "PBfusion.227"; transcript_id "PBfusion.227.1";
Zjn_sc00096.1	exon	12900	13046	+	gene_id "PBfusion.227"; transcript_id "PBfusion.227.1";
Zjn_sc00096.1	exon	13125	13279	+	gene_id "PBfusion.227"; transcript_id "PBfusion.227.1";
Zjn_sc00096.1	exon	14005	14109	+	gene_id "PBfusion.227"; transcript_id "PBfusion.227.1";
Zjn_sc00096.1	exon	14191	14295	+	gene_id "PBfusion.227"; transcript_id "PBfusion.227.1";
Zjn_sc00096.1	exon	14404	14526	+	gene_id "PBfusion.227"; transcript_id "PBfusion.227.1";
Zjn_sc00096.1	exon	21465	21553	+	gene_id "PBfusion.227"; transcript_id "PBfusion.227.1";
Zjn_sc00096.1	exon	23242	23278	+	gene_id "PBfusion.227"; transcript_id "PBfusion.227.1";
Zjn_sc00096.1	exon	23392	24425	+	gene_id "PBfusion.227"; transcript_id "PBfusion.227.1";
Zjn_sc00096.1	exon	24504	24569	+	gene_id "PBfusion.227"; transcript_id "PBfusion.227.1";
Zjn_sc00096.1	exon	25277	25702	+	gene_id "PBfusion.227"; transcript_id "PBfusion.227.1";
Zjn_sc00096.1	exon	26418	26497	+	gene_id "PBfusion.227"; transcript_id "PBfusion.227.1";
Zjn_sc00096.1	exon	26987	27065	+	gene_id "PBfusion.227"; transcript_id "PBfusion.227.1";
Zjn_sc00096.1	exon	30152	30372	+	gene_id "PBfusion.227"; transcript_id "PBfusion.227.1";
Zjn_sc00096.1	exon	30462	30819	+	gene_id "PBfusion.227"; transcript_id "PBfusion.227.1";
Zjn_sc02147.1	transcript	4	202	-	gene_id "PBfusion.227"; transcript_id "PBfusion.227.2";
Zjn_sc02147.1	exon	4	202	-	gene_id "PBfusion.227"; transcript_id "PBfusion.227.2";
Zjn_sc00026.1	transcript	1266395	1272357	-	gene_id "PBfusion.82"; transcript_id "PBfusion.82.1";
Zjn_sc00026.1	exon	1266395	1266748	-	gene_id "PBfusion.82"; transcript_id "PBfusion.82.1";
Zjn_sc00026.1	exon	1266845	1267012	-	gene_id "PBfusion.82"; transcript_id "PBfusion.82.1";
Zjn_sc00026.1	exon	1267088	1267264	-	gene_id "PBfusion.82"; transcript_id "PBfusion.82.1";
Zjn_sc00026.1	exon	1267642	1267723	-	gene_id "PBfusion.82"; transcript_id "PBfusion.82.1";
Zjn_sc00026.1	exon	1271971	1272148	-	gene_id "PBfusion.82"; transcript_id "PBfusion.82.1";
Zjn_sc00026.1	exon	1272227	1272357	-	gene_id "PBfusion.82"; transcript_id "PBfusion.82.1";
Zjn_sc00089.1	transcript	920874	920933	-	gene_id "PBfusion.82"; transcript_id "PBfusion.82.2";
Zjn_sc00089.1	exon	920874	920933	-	gene_id "PBfusion.82"; transcript_id "PBfusion.82.2";
Zjn_sc00020.1	transcript	2111893	2113104	-	gene_id "PBfusion.189"; transcript_id "PBfusion.189.1";
Zjn_sc00020.1	exon	2111893	2113104	-	gene_id "PBfusion.189"; transcript_id "PBfusion.189.1";
Zjn_sc03861.1	transcript	1	1101	+	gene_id "PBfusion.189"; transcript_id "PBfusion.189.2";
Zjn_sc03861.1	exon	1	558	+	gene_id "PBfusion.189"; transcript_id "PBfusion.189.2";
Zjn_sc03861.1	exon	759	1101	+	gene_id "PBfusion.189"; transcript_id "PBfusion.189.2";
Zjn_sc00010.1	transcript	2770388	2773612	+	gene_id "PBfusion.188"; transcript_id "PBfusion.188.1";
Zjn_sc00010.1	exon	2770388	2770564	+	gene_id "PBfusion.188"; transcript_id "PBfusion.188.1";
Zjn_sc00010.1	exon	2771464	2771681	+	gene_id "PBfusion.188"; transcript_id "PBfusion.188.1";
Zjn_sc00010.1	exon	2771884	2772324	+	gene_id "PBfusion.188"; transcript_id "PBfusion.188.1";
Zjn_sc00010.1	exon	2772434	2772555	+	gene_id "PBfusion.188"; transcript_id "PBfusion.188.1";
Zjn_sc00010.1	exon	2772736	2773612	+	gene_id "PBfusion.188"; transcript_id "PBfusion.188.1";
Zjn_sc00015.1	transcript	3001218	3001726	+	gene_id "PBfusion.188"; transcript_id "PBfusion.188.2";
Zjn_sc00015.1	exon	3001218	3001726	+	gene_id "PBfusion.188"; transcript_id "PBfusion.188.2";
Zjn_sc00017.1	transcript	2166213	2175412	-	gene_id "PBfusion.181"; transcript_id "PBfusion.181.1";
Zjn_sc00017.1	exon	2166213	2166319	-	gene_id "PBfusion.181"; transcript_id "PBfusion.181.1";
Zjn_sc00017.1	exon	2166589	2166789	-	gene_id "PBfusion.181"; transcript_id "PBfusion.181.1";
Zjn_sc00017.1	exon	2167034	2167204	-	gene_id "PBfusion.181"; transcript_id "PBfusion.181.1";
Zjn_sc00017.1	exon	2167359	2167475	-	gene_id "PBfusion.181"; transcript_id "PBfusion.181.1";
Zjn_sc00017.1	exon	2167647	2167713	-	gene_id "PBfusion.181"; transcript_id "PBfusion.181.1";
Zjn_sc00017.1	exon	2167803	2167963	-	gene_id "PBfusion.181"; transcript_id "PBfusion.181.1";
Zjn_sc00017.1	exon	2168172	2168220	-	gene_id "PBfusion.181"; transcript_id "PBfusion.181.1";
Zjn_sc00017.1	exon	2168315	2168571	-	gene_id "PBfusion.181"; transcript_id "PBfusion.181.1";
Zjn_sc00017.1	exon	2168654	2168713	-	gene_id "PBfusion.181"; transcript_id "PBfusion.181.1";
Zjn_sc00017.1	exon	2168809	2168883	-	gene_id "PBfusion.181"; transcript_id "PBfusion.181.1";
Zjn_sc00017.1	exon	2169095	2169178	-	gene_id "PBfusion.181"; transcript_id "PBfusion.181.1";
Zjn_sc00017.1	exon	2169267	2169368	-	gene_id "PBfusion.181"; transcript_id "PBfusion.181.1";
Zjn_sc00017.1	exon	2169449	2169581	-	gene_id "PBfusion.181"; transcript_id "PBfusion.181.1";
Zjn_sc00017.1	exon	2170182	2170246	-	gene_id "PBfusion.181"; transcript_id "PBfusion.181.1";
Zjn_sc00017.1	exon	2170328	2170499	-	gene_id "PBfusion.181"; transcript_id "PBfusion.181.1";
Zjn_sc00017.1	exon	2171196	2171386	-	gene_id "PBfusion.181"; transcript_id "PBfusion.181.1";
Zjn_sc00017.1	exon	2171461	2171535	-	gene_id "PBfusion.181"; transcript_id "PBfusion.181.1";
Zjn_sc00017.1	exon	2171620	2171817	-	gene_id "PBfusion.181"; transcript_id "PBfusion.181.1";
Zjn_sc00017.1	exon	2171931	2172057	-	gene_id "PBfusion.181"; transcript_id "PBfusion.181.1";
Zjn_sc00017.1	exon	2172726	2173159	-	gene_id "PBfusion.181"; transcript_id "PBfusion.181.1";
Zjn_sc00017.1	exon	2173231	2173373	-	gene_id "PBfusion.181"; transcript_id "PBfusion.181.1";
Zjn_sc00017.1	exon	2173456	2173510	-	gene_id "PBfusion.181"; transcript_id "PBfusion.181.1";
Zjn_sc00017.1	exon	2173701	2173901	-	gene_id "PBfusion.181"; transcript_id "PBfusion.181.1";
Zjn_sc00017.1	exon	2174019	2174114	-	gene_id "PBfusion.181"; transcript_id "PBfusion.181.1";
Zjn_sc00017.1	exon	2174930	2175073	-	gene_id "PBfusion.181"; transcript_id "PBfusion.181.1";
Zjn_sc00017.1	exon	2175199	2175279	-	gene_id "PBfusion.181"; transcript_id "PBfusion.181.1";
Zjn_sc00017.1	exon	2175374	2175412	-	gene_id "PBfusion.181"; transcript_id "PBfusion.181.1";
Zjn_sc02347.1	transcript	621	1187	-	gene_id "PBfusion.181"; transcript_id "PBfusion.181.2";
Zjn_sc02347.1	exon	621	1187	-	gene_id "PBfusion.181"; transcript_id "PBfusion.181.2";
Zjn_sc00004.1	transcript	2344351	2345952	+	gene_id "PBfusion.180"; transcript_id "PBfusion.180.1";
Zjn_sc00004.1	exon	2344351	2344501	+	gene_id "PBfusion.180"; transcript_id "PBfusion.180.1";
Zjn_sc00004.1	exon	2344848	2344907	+	gene_id "PBfusion.180"; transcript_id "PBfusion.180.1";
Zjn_sc00004.1	exon	2345004	2345952	+	gene_id "PBfusion.180"; transcript_id "PBfusion.180.1";
Zjn_sc04462.1	transcript	1135	1365	+	gene_id "PBfusion.180"; transcript_id "PBfusion.180.2";
Zjn_sc04462.1	exon	1135	1185	+	gene_id "PBfusion.180"; transcript_id "PBfusion.180.2";
Zjn_sc04462.1	exon	1273	1365	+	gene_id "PBfusion.180"; transcript_id "PBfusion.180.2";
Zjn_sc00050.1	transcript	1314694	1315941	+	gene_id "PBfusion.183"; transcript_id "PBfusion.183.1";
Zjn_sc00050.1	exon	1314694	1314806	+	gene_id "PBfusion.183"; transcript_id "PBfusion.183.1";
Zjn_sc00050.1	exon	1314913	1315941	+	gene_id "PBfusion.183"; transcript_id "PBfusion.183.1";
Zjn_sc02620.1	transcript	1296	1614	+	gene_id "PBfusion.183"; transcript_id "PBfusion.183.2";
Zjn_sc02620.1	exon	1296	1614	+	gene_id "PBfusion.183"; transcript_id "PBfusion.183.2";
Zjn_sc00045.1	transcript	1371859	1372808	-	gene_id "PBfusion.182"; transcript_id "PBfusion.182.1";
Zjn_sc00045.1	exon	1371859	1372808	-	gene_id "PBfusion.182"; transcript_id "PBfusion.182.1";
Zjn_sc02887.1	transcript	823	1257	-	gene_id "PBfusion.182"; transcript_id "PBfusion.182.2";
Zjn_sc02887.1	exon	823	1257	-	gene_id "PBfusion.182"; transcript_id "PBfusion.182.2";
Zjn_sc00040.1	transcript	1366548	1367663	-	gene_id "PBfusion.185"; transcript_id "PBfusion.185.1";
Zjn_sc00040.1	exon	1366548	1367272	-	gene_id "PBfusion.185"; transcript_id "PBfusion.185.1";
Zjn_sc00040.1	exon	1367360	1367468	-	gene_id "PBfusion.185"; transcript_id "PBfusion.185.1";
Zjn_sc00040.1	exon	1367554	1367663	-	gene_id "PBfusion.185"; transcript_id "PBfusion.185.1";
Zjn_sc01250.1	transcript	1488	2592	-	gene_id "PBfusion.185"; transcript_id "PBfusion.185.2";
Zjn_sc01250.1	exon	1488	2592	-	gene_id "PBfusion.185"; transcript_id "PBfusion.185.2";
Zjn_sc00011.1	transcript	4307209	4308170	+	gene_id "PBfusion.184"; transcript_id "PBfusion.184.1";
Zjn_sc00011.1	exon	4307209	4307551	+	gene_id "PBfusion.184"; transcript_id "PBfusion.184.1";
Zjn_sc00011.1	exon	4307638	4308170	+	gene_id "PBfusion.184"; transcript_id "PBfusion.184.1";
Zjn_sc02306.1	transcript	867	1059	-	gene_id "PBfusion.184"; transcript_id "PBfusion.184.2";
Zjn_sc02306.1	exon	867	1059	-	gene_id "PBfusion.184"; transcript_id "PBfusion.184.2";
Zjn_sc00008.1	transcript	843931	847116	-	gene_id "PBfusion.187"; transcript_id "PBfusion.187.1";
Zjn_sc00008.1	exon	843931	844182	-	gene_id "PBfusion.187"; transcript_id "PBfusion.187.1";
Zjn_sc00008.1	exon	844257	844385	-	gene_id "PBfusion.187"; transcript_id "PBfusion.187.1";
Zjn_sc00008.1	exon	844744	844793	-	gene_id "PBfusion.187"; transcript_id "PBfusion.187.1";
Zjn_sc00008.1	exon	844878	844980	-	gene_id "PBfusion.187"; transcript_id "PBfusion.187.1";
Zjn_sc00008.1	exon	845108	845221	-	gene_id "PBfusion.187"; transcript_id "PBfusion.187.1";
Zjn_sc00008.1	exon	845999	846060	-	gene_id "PBfusion.187"; transcript_id "PBfusion.187.1";
Zjn_sc00008.1	exon	846137	846179	-	gene_id "PBfusion.187"; transcript_id "PBfusion.187.1";
Zjn_sc00008.1	exon	846269	846321	-	gene_id "PBfusion.187"; transcript_id "PBfusion.187.1";
Zjn_sc00008.1	exon	846418	846475	-	gene_id "PBfusion.187"; transcript_id "PBfusion.187.1";
Zjn_sc00008.1	exon	846567	846635	-	gene_id "PBfusion.187"; transcript_id "PBfusion.187.1";
Zjn_sc00008.1	exon	846748	846827	-	gene_id "PBfusion.187"; transcript_id "PBfusion.187.1";
Zjn_sc00008.1	exon	846923	847116	-	gene_id "PBfusion.187"; transcript_id "PBfusion.187.1";
Zjn_sc00398.1	transcript	4168	5881	+	gene_id "PBfusion.187"; transcript_id "PBfusion.187.2";
Zjn_sc00398.1	exon	4168	4247	+	gene_id "PBfusion.187"; transcript_id "PBfusion.187.2";
Zjn_sc00398.1	exon	4516	4642	+	gene_id "PBfusion.187"; transcript_id "PBfusion.187.2";
Zjn_sc00398.1	exon	4719	4862	+	gene_id "PBfusion.187"; transcript_id "PBfusion.187.2";
Zjn_sc00398.1	exon	5268	5881	+	gene_id "PBfusion.187"; transcript_id "PBfusion.187.2";
Zjn_sc00003.1	transcript	2589354	2593861	-	gene_id "PBfusion.186"; transcript_id "PBfusion.186.1";
Zjn_sc00003.1	exon	2589354	2589627	-	gene_id "PBfusion.186"; transcript_id "PBfusion.186.1";
Zjn_sc00003.1	exon	2589714	2590246	-	gene_id "PBfusion.186"; transcript_id "PBfusion.186.1";
Zjn_sc00003.1	exon	2590656	2590730	-	gene_id "PBfusion.186"; transcript_id "PBfusion.186.1";
Zjn_sc00003.1	exon	2591312	2591491	-	gene_id "PBfusion.186"; transcript_id "PBfusion.186.1";
Zjn_sc00003.1	exon	2591576	2591644	-	gene_id "PBfusion.186"; transcript_id "PBfusion.186.1";
Zjn_sc00003.1	exon	2591729	2591791	-	gene_id "PBfusion.186"; transcript_id "PBfusion.186.1";
Zjn_sc00003.1	exon	2592148	2592348	-	gene_id "PBfusion.186"; transcript_id "PBfusion.186.1";
Zjn_sc00003.1	exon	2592422	2592523	-	gene_id "PBfusion.186"; transcript_id "PBfusion.186.1";
Zjn_sc00003.1	exon	2592677	2592825	-	gene_id "PBfusion.186"; transcript_id "PBfusion.186.1";
Zjn_sc00003.1	exon	2592916	2592985	-	gene_id "PBfusion.186"; transcript_id "PBfusion.186.1";
Zjn_sc00003.1	exon	2593069	2593185	-	gene_id "PBfusion.186"; transcript_id "PBfusion.186.1";
Zjn_sc00003.1	exon	2593652	2593861	-	gene_id "PBfusion.186"; transcript_id "PBfusion.186.1";
Zjn_sc02686.1	transcript	120	460	+	gene_id "PBfusion.186"; transcript_id "PBfusion.186.2";
Zjn_sc02686.1	exon	120	460	+	gene_id "PBfusion.186"; transcript_id "PBfusion.186.2";
Zjn_sc00040.1	transcript	1366374	1367663	-	gene_id "PBfusion.127"; transcript_id "PBfusion.127.1";
Zjn_sc00040.1	exon	1366374	1367468	-	gene_id "PBfusion.127"; transcript_id "PBfusion.127.1";
Zjn_sc00040.1	exon	1367554	1367663	-	gene_id "PBfusion.127"; transcript_id "PBfusion.127.1";
Zjn_sc01250.1	transcript	1319	2418	-	gene_id "PBfusion.127"; transcript_id "PBfusion.127.2";
Zjn_sc01250.1	exon	1319	2418	-	gene_id "PBfusion.127"; transcript_id "PBfusion.127.2";
Zjn_sc00042.1	transcript	1221032	1221384	+	gene_id "PBfusion.49"; transcript_id "PBfusion.49.1";
Zjn_sc00042.1	exon	1221032	1221384	+	gene_id "PBfusion.49"; transcript_id "PBfusion.49.1";
Zjn_sc09583.1	transcript	56	614	+	gene_id "PBfusion.49"; transcript_id "PBfusion.49.2";
Zjn_sc09583.1	exon	56	614	+	gene_id "PBfusion.49"; transcript_id "PBfusion.49.2";
Zjn_sc00004.1	transcript	5815555	5817758	-	gene_id "PBfusion.48"; transcript_id "PBfusion.48.1";
Zjn_sc00004.1	exon	5815555	5817442	-	gene_id "PBfusion.48"; transcript_id "PBfusion.48.1";
Zjn_sc00004.1	exon	5817573	5817758	-	gene_id "PBfusion.48"; transcript_id "PBfusion.48.1";
Zjn_sc01378.1	transcript	150	262	+	gene_id "PBfusion.48"; transcript_id "PBfusion.48.2";
Zjn_sc01378.1	exon	150	262	+	gene_id "PBfusion.48"; transcript_id "PBfusion.48.2";
Zjn_sc00017.1	transcript	2952108	2952656	-	gene_id "PBfusion.43"; transcript_id "PBfusion.43.1";
Zjn_sc00017.1	exon	2952108	2952288	-	gene_id "PBfusion.43"; transcript_id "PBfusion.43.1";
Zjn_sc00017.1	exon	2952375	2952656	-	gene_id "PBfusion.43"; transcript_id "PBfusion.43.1";
Zjn_sc04157.1	transcript	428	1439	-	gene_id "PBfusion.43"; transcript_id "PBfusion.43.2";
Zjn_sc04157.1	exon	428	1439	-	gene_id "PBfusion.43"; transcript_id "PBfusion.43.2";
Zjn_sc00263.1	transcript	33499	37459	+	gene_id "PBfusion.42"; transcript_id "PBfusion.42.1";
Zjn_sc00263.1	exon	33499	33682	+	gene_id "PBfusion.42"; transcript_id "PBfusion.42.1";
Zjn_sc00263.1	exon	35743	35916	+	gene_id "PBfusion.42"; transcript_id "PBfusion.42.1";
Zjn_sc00263.1	exon	36035	36258	+	gene_id "PBfusion.42"; transcript_id "PBfusion.42.1";
Zjn_sc00263.1	exon	36527	37459	+	gene_id "PBfusion.42"; transcript_id "PBfusion.42.1";
Zjn_sc04684.1	transcript	144	250	-	gene_id "PBfusion.42"; transcript_id "PBfusion.42.2";
Zjn_sc04684.1	exon	144	250	-	gene_id "PBfusion.42"; transcript_id "PBfusion.42.2";
Zjn_sc00020.1	transcript	235945	238476	+	gene_id "PBfusion.41"; transcript_id "PBfusion.41.1";
Zjn_sc00020.1	exon	235945	237192	+	gene_id "PBfusion.41"; transcript_id "PBfusion.41.1";
Zjn_sc00020.1	exon	237289	237376	+	gene_id "PBfusion.41"; transcript_id "PBfusion.41.1";
Zjn_sc00020.1	exon	237468	237593	+	gene_id "PBfusion.41"; transcript_id "PBfusion.41.1";
Zjn_sc00020.1	exon	237673	237782	+	gene_id "PBfusion.41"; transcript_id "PBfusion.41.1";
Zjn_sc00020.1	exon	237863	238476	+	gene_id "PBfusion.41"; transcript_id "PBfusion.41.1";
Zjn_sc00649.1	transcript	2391	4116	+	gene_id "PBfusion.41"; transcript_id "PBfusion.41.2";
Zjn_sc00649.1	exon	2391	2787	+	gene_id "PBfusion.41"; transcript_id "PBfusion.41.2";
Zjn_sc00649.1	exon	3565	3664	+	gene_id "PBfusion.41"; transcript_id "PBfusion.41.2";
Zjn_sc00649.1	exon	3750	3808	+	gene_id "PBfusion.41"; transcript_id "PBfusion.41.2";
Zjn_sc00649.1	exon	3914	4116	+	gene_id "PBfusion.41"; transcript_id "PBfusion.41.2";
Zjn_sc00096.1	transcript	10476	30838	+	gene_id "PBfusion.40"; transcript_id "PBfusion.40.1";
Zjn_sc00096.1	exon	10476	10602	+	gene_id "PBfusion.40"; transcript_id "PBfusion.40.1";
Zjn_sc00096.1	exon	11746	11821	+	gene_id "PBfusion.40"; transcript_id "PBfusion.40.1";
Zjn_sc00096.1	exon	12325	12545	+	gene_id "PBfusion.40"; transcript_id "PBfusion.40.1";
Zjn_sc00096.1	exon	12900	13046	+	gene_id "PBfusion.40"; transcript_id "PBfusion.40.1";
Zjn_sc00096.1	exon	13125	13279	+	gene_id "PBfusion.40"; transcript_id "PBfusion.40.1";
Zjn_sc00096.1	exon	14005	14109	+	gene_id "PBfusion.40"; transcript_id "PBfusion.40.1";
Zjn_sc00096.1	exon	14191	14295	+	gene_id "PBfusion.40"; transcript_id "PBfusion.40.1";
Zjn_sc00096.1	exon	14404	14526	+	gene_id "PBfusion.40"; transcript_id "PBfusion.40.1";
Zjn_sc00096.1	exon	23242	23278	+	gene_id "PBfusion.40"; transcript_id "PBfusion.40.1";
Zjn_sc00096.1	exon	23392	23425	+	gene_id "PBfusion.40"; transcript_id "PBfusion.40.1";
Zjn_sc00096.1	exon	24222	24274	+	gene_id "PBfusion.40"; transcript_id "PBfusion.40.1";
Zjn_sc00096.1	exon	24364	24425	+	gene_id "PBfusion.40"; transcript_id "PBfusion.40.1";
Zjn_sc00096.1	exon	24504	24569	+	gene_id "PBfusion.40"; transcript_id "PBfusion.40.1";
Zjn_sc00096.1	exon	25277	25340	+	gene_id "PBfusion.40"; transcript_id "PBfusion.40.1";
Zjn_sc00096.1	exon	25415	25468	+	gene_id "PBfusion.40"; transcript_id "PBfusion.40.1";
Zjn_sc00096.1	exon	25595	25702	+	gene_id "PBfusion.40"; transcript_id "PBfusion.40.1";
Zjn_sc00096.1	exon	26418	26497	+	gene_id "PBfusion.40"; transcript_id "PBfusion.40.1";
Zjn_sc00096.1	exon	26987	27065	+	gene_id "PBfusion.40"; transcript_id "PBfusion.40.1";
Zjn_sc00096.1	exon	30152	30372	+	gene_id "PBfusion.40"; transcript_id "PBfusion.40.1";
Zjn_sc00096.1	exon	30462	30838	+	gene_id "PBfusion.40"; transcript_id "PBfusion.40.1";
Zjn_sc02147.1	transcript	4	169	-	gene_id "PBfusion.40"; transcript_id "PBfusion.40.2";
Zjn_sc02147.1	exon	4	169	-	gene_id "PBfusion.40"; transcript_id "PBfusion.40.2";
Zjn_sc00043.1	transcript	258613	261063	+	gene_id "PBfusion.47"; transcript_id "PBfusion.47.1";
Zjn_sc00043.1	exon	258613	258964	+	gene_id "PBfusion.47"; transcript_id "PBfusion.47.1";
Zjn_sc00043.1	exon	259145	259647	+	gene_id "PBfusion.47"; transcript_id "PBfusion.47.1";
Zjn_sc00043.1	exon	259905	261063	+	gene_id "PBfusion.47"; transcript_id "PBfusion.47.1";
Zjn_sc07588.1	transcript	54	283	+	gene_id "PBfusion.47"; transcript_id "PBfusion.47.2";
Zjn_sc07588.1	exon	54	283	+	gene_id "PBfusion.47"; transcript_id "PBfusion.47.2";
Zjn_sc00006.1	transcript	1043993	1046145	+	gene_id "PBfusion.46"; transcript_id "PBfusion.46.1";
Zjn_sc00006.1	exon	1043993	1046145	+	gene_id "PBfusion.46"; transcript_id "PBfusion.46.1";
Zjn_sc00035.1	transcript	368757	375037	+	gene_id "PBfusion.46"; transcript_id "PBfusion.46.2";
Zjn_sc00035.1	exon	368757	369076	+	gene_id "PBfusion.46"; transcript_id "PBfusion.46.2";
Zjn_sc00035.1	exon	370633	370698	+	gene_id "PBfusion.46"; transcript_id "PBfusion.46.2";
Zjn_sc00035.1	exon	370781	371002	+	gene_id "PBfusion.46"; transcript_id "PBfusion.46.2";
Zjn_sc00035.1	exon	371606	372100	+	gene_id "PBfusion.46"; transcript_id "PBfusion.46.2";
Zjn_sc00035.1	exon	372211	372789	+	gene_id "PBfusion.46"; transcript_id "PBfusion.46.2";
Zjn_sc00035.1	exon	372884	373063	+	gene_id "PBfusion.46"; transcript_id "PBfusion.46.2";
Zjn_sc00035.1	exon	374633	375037	+	gene_id "PBfusion.46"; transcript_id "PBfusion.46.2";
Zjn_sc00015.1	transcript	3330412	3334816	-	gene_id "PBfusion.45"; transcript_id "PBfusion.45.1";
Zjn_sc00015.1	exon	3330412	3330684	-	gene_id "PBfusion.45"; transcript_id "PBfusion.45.1";
Zjn_sc00015.1	exon	3330773	3330878	-	gene_id "PBfusion.45"; transcript_id "PBfusion.45.1";
Zjn_sc00015.1	exon	3330954	3331034	-	gene_id "PBfusion.45"; transcript_id "PBfusion.45.1";
Zjn_sc00015.1	exon	3331119	3331255	-	gene_id "PBfusion.45"; transcript_id "PBfusion.45.1";
Zjn_sc00015.1	exon	3331333	3331426	-	gene_id "PBfusion.45"; transcript_id "PBfusion.45.1";
Zjn_sc00015.1	exon	3331538	3331611	-	gene_id "PBfusion.45"; transcript_id "PBfusion.45.1";
Zjn_sc00015.1	exon	3331703	3331864	-	gene_id "PBfusion.45"; transcript_id "PBfusion.45.1";
Zjn_sc00015.1	exon	3331996	3332055	-	gene_id "PBfusion.45"; transcript_id "PBfusion.45.1";
Zjn_sc00015.1	exon	3332159	3332221	-	gene_id "PBfusion.45"; transcript_id "PBfusion.45.1";
Zjn_sc00015.1	exon	3332418	3332541	-	gene_id "PBfusion.45"; transcript_id "PBfusion.45.1";
Zjn_sc00015.1	exon	3332659	3332714	-	gene_id "PBfusion.45"; transcript_id "PBfusion.45.1";
Zjn_sc00015.1	exon	3332851	3332946	-	gene_id "PBfusion.45"; transcript_id "PBfusion.45.1";
Zjn_sc00015.1	exon	3333070	3333172	-	gene_id "PBfusion.45"; transcript_id "PBfusion.45.1";
Zjn_sc00015.1	exon	3333258	3333406	-	gene_id "PBfusion.45"; transcript_id "PBfusion.45.1";
Zjn_sc00015.1	exon	3333517	3333545	-	gene_id "PBfusion.45"; transcript_id "PBfusion.45.1";
Zjn_sc00015.1	exon	3333682	3333862	-	gene_id "PBfusion.45"; transcript_id "PBfusion.45.1";
Zjn_sc00015.1	exon	3333964	3334087	-	gene_id "PBfusion.45"; transcript_id "PBfusion.45.1";
Zjn_sc00015.1	exon	3334187	3334334	-	gene_id "PBfusion.45"; transcript_id "PBfusion.45.1";
Zjn_sc00015.1	exon	3334565	3334624	-	gene_id "PBfusion.45"; transcript_id "PBfusion.45.1";
Zjn_sc00015.1	exon	3334715	3334816	-	gene_id "PBfusion.45"; transcript_id "PBfusion.45.1";
Zjn_sc00047.1	transcript	1140403	1140654	+	gene_id "PBfusion.45"; transcript_id "PBfusion.45.2";
Zjn_sc00047.1	exon	1140403	1140654	+	gene_id "PBfusion.45"; transcript_id "PBfusion.45.2";
Zjn_sc00016.1	transcript	3094598	3096421	+	gene_id "PBfusion.44"; transcript_id "PBfusion.44.1";
Zjn_sc00016.1	exon	3094598	3094708	+	gene_id "PBfusion.44"; transcript_id "PBfusion.44.1";
Zjn_sc00016.1	exon	3094824	3094923	+	gene_id "PBfusion.44"; transcript_id "PBfusion.44.1";
Zjn_sc00016.1	exon	3095023	3095278	+	gene_id "PBfusion.44"; transcript_id "PBfusion.44.1";
Zjn_sc00016.1	exon	3095451	3095519	+	gene_id "PBfusion.44"; transcript_id "PBfusion.44.1";
Zjn_sc00016.1	exon	3095602	3096421	+	gene_id "PBfusion.44"; transcript_id "PBfusion.44.1";
Zjn_sc06977.1	transcript	20	435	-	gene_id "PBfusion.44"; transcript_id "PBfusion.44.2";
Zjn_sc06977.1	exon	20	115	-	gene_id "PBfusion.44"; transcript_id "PBfusion.44.2";
Zjn_sc06977.1	exon	220	435	-	gene_id "PBfusion.44"; transcript_id "PBfusion.44.2";
Zjn_sc00014.1	transcript	3584373	3585549	+	gene_id "PBfusion.248"; transcript_id "PBfusion.248.1";
Zjn_sc00014.1	exon	3584373	3584584	+	gene_id "PBfusion.248"; transcript_id "PBfusion.248.1";
Zjn_sc00014.1	exon	3585049	3585549	+	gene_id "PBfusion.248"; transcript_id "PBfusion.248.1";
Zjn_sc02986.1	transcript	343	984	+	gene_id "PBfusion.248"; transcript_id "PBfusion.248.2";
Zjn_sc02986.1	exon	343	984	+	gene_id "PBfusion.248"; transcript_id "PBfusion.248.2";
Zjn_sc00028.1	transcript	1002100	1009837	-	gene_id "PBfusion.249"; transcript_id "PBfusion.249.1";
Zjn_sc00028.1	exon	1002100	1002145	-	gene_id "PBfusion.249"; transcript_id "PBfusion.249.1";
Zjn_sc00028.1	exon	1002286	1002385	-	gene_id "PBfusion.249"; transcript_id "PBfusion.249.1";
Zjn_sc00028.1	exon	1002465	1002635	-	gene_id "PBfusion.249"; transcript_id "PBfusion.249.1";
Zjn_sc00028.1	exon	1003109	1003228	-	gene_id "PBfusion.249"; transcript_id "PBfusion.249.1";
Zjn_sc00028.1	exon	1009470	1009837	-	gene_id "PBfusion.249"; transcript_id "PBfusion.249.1";
Zjn_sc00032.1	transcript	1869075	1870750	-	gene_id "PBfusion.249"; transcript_id "PBfusion.249.2";
Zjn_sc00032.1	exon	1869075	1869478	-	gene_id "PBfusion.249"; transcript_id "PBfusion.249.2";
Zjn_sc00032.1	exon	1869966	1870750	-	gene_id "PBfusion.249"; transcript_id "PBfusion.249.2";
Zjn_sc00011.1	transcript	4307353	4308151	+	gene_id "PBfusion.246"; transcript_id "PBfusion.246.1";
Zjn_sc00011.1	exon	4307353	4307551	+	gene_id "PBfusion.246"; transcript_id "PBfusion.246.1";
Zjn_sc00011.1	exon	4307638	4308151	+	gene_id "PBfusion.246"; transcript_id "PBfusion.246.1";
Zjn_sc02901.1	transcript	871	1079	-	gene_id "PBfusion.246"; transcript_id "PBfusion.246.2";
Zjn_sc02901.1	exon	871	1079	-	gene_id "PBfusion.246"; transcript_id "PBfusion.246.2";
Zjn_sc00004.1	transcript	260828	264791	-	gene_id "PBfusion.247"; transcript_id "PBfusion.247.1";
Zjn_sc00004.1	exon	260828	261920	-	gene_id "PBfusion.247"; transcript_id "PBfusion.247.1";
Zjn_sc00004.1	exon	262007	262361	-	gene_id "PBfusion.247"; transcript_id "PBfusion.247.1";
Zjn_sc00004.1	exon	264432	264791	-	gene_id "PBfusion.247"; transcript_id "PBfusion.247.1";
Zjn_sc00937.1	transcript	2254	2349	+	gene_id "PBfusion.247"; transcript_id "PBfusion.247.2";
Zjn_sc00937.1	exon	2254	2349	+	gene_id "PBfusion.247"; transcript_id "PBfusion.247.2";
Zjn_sc00017.1	transcript	1999236	2002897	-	gene_id "PBfusion.244"; transcript_id "PBfusion.244.1";
Zjn_sc00017.1	exon	1999236	1999640	-	gene_id "PBfusion.244"; transcript_id "PBfusion.244.1";
Zjn_sc00017.1	exon	1999720	1999822	-	gene_id "PBfusion.244"; transcript_id "PBfusion.244.1";
Zjn_sc00017.1	exon	1999938	1999992	-	gene_id "PBfusion.244"; transcript_id "PBfusion.244.1";
Zjn_sc00017.1	exon	2000078	2000168	-	gene_id "PBfusion.244"; transcript_id "PBfusion.244.1";
Zjn_sc00017.1	exon	2000258	2000377	-	gene_id "PBfusion.244"; transcript_id "PBfusion.244.1";
Zjn_sc00017.1	exon	2000479	2000578	-	gene_id "PBfusion.244"; transcript_id "PBfusion.244.1";
Zjn_sc00017.1	exon	2000688	2000816	-	gene_id "PBfusion.244"; transcript_id "PBfusion.244.1";
Zjn_sc00017.1	exon	2000902	2001004	-	gene_id "PBfusion.244"; transcript_id "PBfusion.244.1";
Zjn_sc00017.1	exon	2001225	2001298	-	gene_id "PBfusion.244"; transcript_id "PBfusion.244.1";
Zjn_sc00017.1	exon	2001390	2001479	-	gene_id "PBfusion.244"; transcript_id "PBfusion.244.1";
Zjn_sc00017.1	exon	2001799	2001860	-	gene_id "PBfusion.244"; transcript_id "PBfusion.244.1";
Zjn_sc00017.1	exon	2001949	2002036	-	gene_id "PBfusion.244"; transcript_id "PBfusion.244.1";
Zjn_sc00017.1	exon	2002617	2002897	-	gene_id "PBfusion.244"; transcript_id "PBfusion.244.1";
Zjn_sc04401.1	transcript	510	770	-	gene_id "PBfusion.244"; transcript_id "PBfusion.244.2";
Zjn_sc04401.1	exon	510	770	-	gene_id "PBfusion.244"; transcript_id "PBfusion.244.2";
Zjn_sc00025.1	transcript	2423647	2425984	+	gene_id "PBfusion.245"; transcript_id "PBfusion.245.1";
Zjn_sc00025.1	exon	2423647	2423687	+	gene_id "PBfusion.245"; transcript_id "PBfusion.245.1";
Zjn_sc00025.1	exon	2423777	2423855	+	gene_id "PBfusion.245"; transcript_id "PBfusion.245.1";
Zjn_sc00025.1	exon	2424847	2424933	+	gene_id "PBfusion.245"; transcript_id "PBfusion.245.1";
Zjn_sc00025.1	exon	2425027	2425115	+	gene_id "PBfusion.245"; transcript_id "PBfusion.245.1";
Zjn_sc00025.1	exon	2425203	2425274	+	gene_id "PBfusion.245"; transcript_id "PBfusion.245.1";
Zjn_sc00025.1	exon	2425391	2425516	+	gene_id "PBfusion.245"; transcript_id "PBfusion.245.1";
Zjn_sc00025.1	exon	2425658	2425984	+	gene_id "PBfusion.245"; transcript_id "PBfusion.245.1";
Zjn_sc00060.1	transcript	765322	769987	-	gene_id "PBfusion.245"; transcript_id "PBfusion.245.2";
Zjn_sc00060.1	exon	765322	765408	-	gene_id "PBfusion.245"; transcript_id "PBfusion.245.2";
Zjn_sc00060.1	exon	765529	768342	-	gene_id "PBfusion.245"; transcript_id "PBfusion.245.2";
Zjn_sc00060.1	exon	768439	768540	-	gene_id "PBfusion.245"; transcript_id "PBfusion.245.2";
Zjn_sc00060.1	exon	769446	769616	-	gene_id "PBfusion.245"; transcript_id "PBfusion.245.2";
Zjn_sc00060.1	exon	769744	769987	-	gene_id "PBfusion.245"; transcript_id "PBfusion.245.2";
Zjn_sc00069.1	transcript	1047610	1049836	-	gene_id "PBfusion.242"; transcript_id "PBfusion.242.1";
Zjn_sc00069.1	exon	1047610	1048414	-	gene_id "PBfusion.242"; transcript_id "PBfusion.242.1";
Zjn_sc00069.1	exon	1048583	1049227	-	gene_id "PBfusion.242"; transcript_id "PBfusion.242.1";
Zjn_sc00069.1	exon	1049340	1049563	-	gene_id "PBfusion.242"; transcript_id "PBfusion.242.1";
Zjn_sc00069.1	exon	1049668	1049836	-	gene_id "PBfusion.242"; transcript_id "PBfusion.242.1";
Zjn_sc04780.1	transcript	1042	1302	+	gene_id "PBfusion.242"; transcript_id "PBfusion.242.2";
Zjn_sc04780.1	exon	1042	1302	+	gene_id "PBfusion.242"; transcript_id "PBfusion.242.2";
Zjn_sc00043.1	transcript	258613	261063	+	gene_id "PBfusion.243"; transcript_id "PBfusion.243.1";
Zjn_sc00043.1	exon	258613	258964	+	gene_id "PBfusion.243"; transcript_id "PBfusion.243.1";
Zjn_sc00043.1	exon	259145	259213	+	gene_id "PBfusion.243"; transcript_id "PBfusion.243.1";
Zjn_sc00043.1	exon	259507	259647	+	gene_id "PBfusion.243"; transcript_id "PBfusion.243.1";
Zjn_sc00043.1	exon	259905	261063	+	gene_id "PBfusion.243"; transcript_id "PBfusion.243.1";
Zjn_sc07588.1	transcript	54	288	+	gene_id "PBfusion.243"; transcript_id "PBfusion.243.2";
Zjn_sc07588.1	exon	54	288	+	gene_id "PBfusion.243"; transcript_id "PBfusion.243.2";
Zjn_sc00124.1	transcript	432667	477736	+	gene_id "PBfusion.240"; transcript_id "PBfusion.240.1";
Zjn_sc00124.1	exon	432667	432921	+	gene_id "PBfusion.240"; transcript_id "PBfusion.240.1";
Zjn_sc00124.1	exon	435168	435358	+	gene_id "PBfusion.240"; transcript_id "PBfusion.240.1";
Zjn_sc00124.1	exon	435886	436147	+	gene_id "PBfusion.240"; transcript_id "PBfusion.240.1";
Zjn_sc00124.1	exon	436230	436452	+	gene_id "PBfusion.240"; transcript_id "PBfusion.240.1";
Zjn_sc00124.1	exon	436556	436706	+	gene_id "PBfusion.240"; transcript_id "PBfusion.240.1";
Zjn_sc00124.1	exon	436816	437019	+	gene_id "PBfusion.240"; transcript_id "PBfusion.240.1";
Zjn_sc00124.1	exon	441543	442004	+	gene_id "PBfusion.240"; transcript_id "PBfusion.240.1";
Zjn_sc00124.1	exon	442160	442245	+	gene_id "PBfusion.240"; transcript_id "PBfusion.240.1";
Zjn_sc00124.1	exon	458761	458839	+	gene_id "PBfusion.240"; transcript_id "PBfusion.240.1";
Zjn_sc00124.1	exon	458905	459318	+	gene_id "PBfusion.240"; transcript_id "PBfusion.240.1";
Zjn_sc00124.1	exon	459414	459536	+	gene_id "PBfusion.240"; transcript_id "PBfusion.240.1";
Zjn_sc00124.1	exon	459655	459800	+	gene_id "PBfusion.240"; transcript_id "PBfusion.240.1";
Zjn_sc00124.1	exon	470280	470363	+	gene_id "PBfusion.240"; transcript_id "PBfusion.240.1";
Zjn_sc00124.1	exon	477659	477736	+	gene_id "PBfusion.240"; transcript_id "PBfusion.240.1";
Zjn_sc02028.1	transcript	221	563	-	gene_id "PBfusion.240"; transcript_id "PBfusion.240.2";
Zjn_sc02028.1	exon	221	382	-	gene_id "PBfusion.240"; transcript_id "PBfusion.240.2";
Zjn_sc02028.1	exon	455	563	-	gene_id "PBfusion.240"; transcript_id "PBfusion.240.2";
Zjn_sc00001.1	transcript	3724443	3727312	-	gene_id "PBfusion.241"; transcript_id "PBfusion.241.1";
Zjn_sc00001.1	exon	3724443	3724926	-	gene_id "PBfusion.241"; transcript_id "PBfusion.241.1";
Zjn_sc00001.1	exon	3725093	3726000	-	gene_id "PBfusion.241"; transcript_id "PBfusion.241.1";
Zjn_sc00001.1	exon	3726089	3726199	-	gene_id "PBfusion.241"; transcript_id "PBfusion.241.1";
Zjn_sc00001.1	exon	3726699	3727312	-	gene_id "PBfusion.241"; transcript_id "PBfusion.241.1";
Zjn_sc01648.1	transcript	1769	2104	+	gene_id "PBfusion.241"; transcript_id "PBfusion.241.2";
Zjn_sc01648.1	exon	1769	2104	+	gene_id "PBfusion.241"; transcript_id "PBfusion.241.2";
Zjn_sc00004.1	transcript	3608104	3609585	-	gene_id "PBfusion.174"; transcript_id "PBfusion.174.1";
Zjn_sc00004.1	exon	3608104	3608552	-	gene_id "PBfusion.174"; transcript_id "PBfusion.174.1";
Zjn_sc00004.1	exon	3608650	3608886	-	gene_id "PBfusion.174"; transcript_id "PBfusion.174.1";
Zjn_sc00004.1	exon	3609221	3609585	-	gene_id "PBfusion.174"; transcript_id "PBfusion.174.1";
Zjn_sc00524.1	transcript	584	906	-	gene_id "PBfusion.174"; transcript_id "PBfusion.174.2";
Zjn_sc00524.1	exon	584	906	-	gene_id "PBfusion.174"; transcript_id "PBfusion.174.2";
Zjn_sc00009.1	transcript	482529	483496	-	gene_id "PBfusion.175"; transcript_id "PBfusion.175.1";
Zjn_sc00009.1	exon	482529	482948	-	gene_id "PBfusion.175"; transcript_id "PBfusion.175.1";
Zjn_sc00009.1	exon	483359	483496	-	gene_id "PBfusion.175"; transcript_id "PBfusion.175.1";
Zjn_sc01621.1	transcript	65	1155	+	gene_id "PBfusion.175"; transcript_id "PBfusion.175.2";
Zjn_sc01621.1	exon	65	1155	+	gene_id "PBfusion.175"; transcript_id "PBfusion.175.2";
Zjn_sc00043.1	transcript	775710	778398	-	gene_id "PBfusion.176"; transcript_id "PBfusion.176.1";
Zjn_sc00043.1	exon	775710	776235	-	gene_id "PBfusion.176"; transcript_id "PBfusion.176.1";
Zjn_sc00043.1	exon	776348	776482	-	gene_id "PBfusion.176"; transcript_id "PBfusion.176.1";
Zjn_sc00043.1	exon	776767	776938	-	gene_id "PBfusion.176"; transcript_id "PBfusion.176.1";
Zjn_sc00043.1	exon	777237	777384	-	gene_id "PBfusion.176"; transcript_id "PBfusion.176.1";
Zjn_sc00043.1	exon	777480	777662	-	gene_id "PBfusion.176"; transcript_id "PBfusion.176.1";
Zjn_sc00043.1	exon	777793	777918	-	gene_id "PBfusion.176"; transcript_id "PBfusion.176.1";
Zjn_sc00043.1	exon	778025	778149	-	gene_id "PBfusion.176"; transcript_id "PBfusion.176.1";
Zjn_sc00043.1	exon	778246	778398	-	gene_id "PBfusion.176"; transcript_id "PBfusion.176.1";
Zjn_sc02372.1	transcript	590	767	+	gene_id "PBfusion.176"; transcript_id "PBfusion.176.2";
Zjn_sc02372.1	exon	590	767	+	gene_id "PBfusion.176"; transcript_id "PBfusion.176.2";
Zjn_sc00001.1	transcript	4382969	4384357	-	gene_id "PBfusion.177"; transcript_id "PBfusion.177.1";
Zjn_sc00001.1	exon	4382969	4384357	-	gene_id "PBfusion.177"; transcript_id "PBfusion.177.1";
Zjn_sc05067.1	transcript	1	88	+	gene_id "PBfusion.177"; transcript_id "PBfusion.177.2";
Zjn_sc05067.1	exon	1	88	+	gene_id "PBfusion.177"; transcript_id "PBfusion.177.2";
Zjn_sc00047.1	transcript	2034010	2038941	-	gene_id "PBfusion.170"; transcript_id "PBfusion.170.1";
Zjn_sc00047.1	exon	2034010	2034280	-	gene_id "PBfusion.170"; transcript_id "PBfusion.170.1";
Zjn_sc00047.1	exon	2034393	2034510	-	gene_id "PBfusion.170"; transcript_id "PBfusion.170.1";
Zjn_sc00047.1	exon	2034997	2035084	-	gene_id "PBfusion.170"; transcript_id "PBfusion.170.1";
Zjn_sc00047.1	exon	2035195	2035362	-	gene_id "PBfusion.170"; transcript_id "PBfusion.170.1";
Zjn_sc00047.1	exon	2036083	2036786	-	gene_id "PBfusion.170"; transcript_id "PBfusion.170.1";
Zjn_sc00047.1	exon	2036876	2036991	-	gene_id "PBfusion.170"; transcript_id "PBfusion.170.1";
Zjn_sc00047.1	exon	2037238	2037357	-	gene_id "PBfusion.170"; transcript_id "PBfusion.170.1";
Zjn_sc00047.1	exon	2038217	2038941	-	gene_id "PBfusion.170"; transcript_id "PBfusion.170.1";
Zjn_sc01993.1	transcript	1219	1666	+	gene_id "PBfusion.170"; transcript_id "PBfusion.170.2";
Zjn_sc01993.1	exon	1219	1666	+	gene_id "PBfusion.170"; transcript_id "PBfusion.170.2";
Zjn_sc00150.1	transcript	419257	424675	-	gene_id "PBfusion.171"; transcript_id "PBfusion.171.1";
Zjn_sc00150.1	exon	419257	419599	-	gene_id "PBfusion.171"; transcript_id "PBfusion.171.1";
Zjn_sc00150.1	exon	419725	419824	-	gene_id "PBfusion.171"; transcript_id "PBfusion.171.1";
Zjn_sc00150.1	exon	420040	420135	-	gene_id "PBfusion.171"; transcript_id "PBfusion.171.1";
Zjn_sc00150.1	exon	420211	420688	-	gene_id "PBfusion.171"; transcript_id "PBfusion.171.1";
Zjn_sc00150.1	exon	420759	421162	-	gene_id "PBfusion.171"; transcript_id "PBfusion.171.1";
Zjn_sc00150.1	exon	421244	421356	-	gene_id "PBfusion.171"; transcript_id "PBfusion.171.1";
Zjn_sc00150.1	exon	421599	421786	-	gene_id "PBfusion.171"; transcript_id "PBfusion.171.1";
Zjn_sc00150.1	exon	421863	421975	-	gene_id "PBfusion.171"; transcript_id "PBfusion.171.1";
Zjn_sc00150.1	exon	422063	422171	-	gene_id "PBfusion.171"; transcript_id "PBfusion.171.1";
Zjn_sc00150.1	exon	422297	422765	-	gene_id "PBfusion.171"; transcript_id "PBfusion.171.1";
Zjn_sc00150.1	exon	422861	424675	-	gene_id "PBfusion.171"; transcript_id "PBfusion.171.1";
Zjn_sc03000.1	transcript	302	956	-	gene_id "PBfusion.171"; transcript_id "PBfusion.171.2";
Zjn_sc03000.1	exon	302	378	-	gene_id "PBfusion.171"; transcript_id "PBfusion.171.2";
Zjn_sc03000.1	exon	470	956	-	gene_id "PBfusion.171"; transcript_id "PBfusion.171.2";
Zjn_sc00111.1	transcript	41543	43117	-	gene_id "PBfusion.172"; transcript_id "PBfusion.172.1";
Zjn_sc00111.1	exon	41543	42278	-	gene_id "PBfusion.172"; transcript_id "PBfusion.172.1";
Zjn_sc00111.1	exon	42389	42612	-	gene_id "PBfusion.172"; transcript_id "PBfusion.172.1";
Zjn_sc00111.1	exon	42700	43117	-	gene_id "PBfusion.172"; transcript_id "PBfusion.172.1";
Zjn_sc07502.1	transcript	181	804	+	gene_id "PBfusion.172"; transcript_id "PBfusion.172.2";
Zjn_sc07502.1	exon	181	804	+	gene_id "PBfusion.172"; transcript_id "PBfusion.172.2";
Zjn_sc00013.1	transcript	1237521	1242447	+	gene_id "PBfusion.173"; transcript_id "PBfusion.173.1";
Zjn_sc00013.1	exon	1237521	1237808	+	gene_id "PBfusion.173"; transcript_id "PBfusion.173.1";
Zjn_sc00013.1	exon	1238423	1238574	+	gene_id "PBfusion.173"; transcript_id "PBfusion.173.1";
Zjn_sc00013.1	exon	1239162	1239265	+	gene_id "PBfusion.173"; transcript_id "PBfusion.173.1";
Zjn_sc00013.1	exon	1239691	1239779	+	gene_id "PBfusion.173"; transcript_id "PBfusion.173.1";
Zjn_sc00013.1	exon	1239869	1239942	+	gene_id "PBfusion.173"; transcript_id "PBfusion.173.1";
Zjn_sc00013.1	exon	1240018	1240168	+	gene_id "PBfusion.173"; transcript_id "PBfusion.173.1";
Zjn_sc00013.1	exon	1240397	1240564	+	gene_id "PBfusion.173"; transcript_id "PBfusion.173.1";
Zjn_sc00013.1	exon	1241304	1241401	+	gene_id "PBfusion.173"; transcript_id "PBfusion.173.1";
Zjn_sc00013.1	exon	1241491	1241613	+	gene_id "PBfusion.173"; transcript_id "PBfusion.173.1";
Zjn_sc00013.1	exon	1241941	1242009	+	gene_id "PBfusion.173"; transcript_id "PBfusion.173.1";
Zjn_sc00013.1	exon	1242097	1242447	+	gene_id "PBfusion.173"; transcript_id "PBfusion.173.1";
Zjn_sc06047.1	transcript	61	459	-	gene_id "PBfusion.173"; transcript_id "PBfusion.173.2";
Zjn_sc06047.1	exon	61	459	-	gene_id "PBfusion.173"; transcript_id "PBfusion.173.2";
Zjn_sc00027.1	transcript	2555048	2557382	-	gene_id "PBfusion.178"; transcript_id "PBfusion.178.1";
Zjn_sc00027.1	exon	2555048	2555695	-	gene_id "PBfusion.178"; transcript_id "PBfusion.178.1";
Zjn_sc00027.1	exon	2556531	2557382	-	gene_id "PBfusion.178"; transcript_id "PBfusion.178.1";
Zjn_sc00105.1	transcript	724170	724711	+	gene_id "PBfusion.178"; transcript_id "PBfusion.178.2";
Zjn_sc00105.1	exon	724170	724711	+	gene_id "PBfusion.178"; transcript_id "PBfusion.178.2";
Zjn_sc00005.1	transcript	4817198	4818233	+	gene_id "PBfusion.179"; transcript_id "PBfusion.179.1";
Zjn_sc00005.1	exon	4817198	4817239	+	gene_id "PBfusion.179"; transcript_id "PBfusion.179.1";
Zjn_sc00005.1	exon	4817879	4818233	+	gene_id "PBfusion.179"; transcript_id "PBfusion.179.1";
Zjn_sc00106.1	transcript	138402	140510	-	gene_id "PBfusion.179"; transcript_id "PBfusion.179.2";
Zjn_sc00106.1	exon	138402	138512	-	gene_id "PBfusion.179"; transcript_id "PBfusion.179.2";
Zjn_sc00106.1	exon	138751	139225	-	gene_id "PBfusion.179"; transcript_id "PBfusion.179.2";
Zjn_sc00106.1	exon	139790	139861	-	gene_id "PBfusion.179"; transcript_id "PBfusion.179.2";
Zjn_sc00106.1	exon	139955	140073	-	gene_id "PBfusion.179"; transcript_id "PBfusion.179.2";
Zjn_sc00106.1	exon	140218	140510	-	gene_id "PBfusion.179"; transcript_id "PBfusion.179.2";
Zjn_sc00124.1	transcript	459706	477736	+	gene_id "PBfusion.58"; transcript_id "PBfusion.58.1";
Zjn_sc00124.1	exon	459706	459800	+	gene_id "PBfusion.58"; transcript_id "PBfusion.58.1";
Zjn_sc00124.1	exon	470280	470363	+	gene_id "PBfusion.58"; transcript_id "PBfusion.58.1";
Zjn_sc00124.1	exon	477659	477736	+	gene_id "PBfusion.58"; transcript_id "PBfusion.58.1";
Zjn_sc02028.1	transcript	52	563	-	gene_id "PBfusion.58"; transcript_id "PBfusion.58.2";
Zjn_sc02028.1	exon	52	379	-	gene_id "PBfusion.58"; transcript_id "PBfusion.58.2";
Zjn_sc02028.1	exon	455	563	-	gene_id "PBfusion.58"; transcript_id "PBfusion.58.2";
Zjn_sc00092.1	transcript	52	3371	-	gene_id "PBfusion.59"; transcript_id "PBfusion.59.1";
Zjn_sc00092.1	exon	52	1374	-	gene_id "PBfusion.59"; transcript_id "PBfusion.59.1";
Zjn_sc00092.1	exon	2681	3371	-	gene_id "PBfusion.59"; transcript_id "PBfusion.59.1";
Zjn_sc00138.1	transcript	489388	493542	-	gene_id "PBfusion.59"; transcript_id "PBfusion.59.2";
Zjn_sc00138.1	exon	489388	493542	-	gene_id "PBfusion.59"; transcript_id "PBfusion.59.2";
Zjn_sc00140.1	transcript	308245	310974	-	gene_id "PBfusion.121"; transcript_id "PBfusion.121.1";
Zjn_sc00140.1	exon	308245	309062	-	gene_id "PBfusion.121"; transcript_id "PBfusion.121.1";
Zjn_sc00140.1	exon	309312	310974	-	gene_id "PBfusion.121"; transcript_id "PBfusion.121.1";
Zjn_sc01879.1	transcript	1017	1395	-	gene_id "PBfusion.121"; transcript_id "PBfusion.121.2";
Zjn_sc01879.1	exon	1017	1395	-	gene_id "PBfusion.121"; transcript_id "PBfusion.121.2";
Zjn_sc00007.1	transcript	45105	51839	-	gene_id "PBfusion.50"; transcript_id "PBfusion.50.1";
Zjn_sc00007.1	exon	45105	48574	-	gene_id "PBfusion.50"; transcript_id "PBfusion.50.1";
Zjn_sc00007.1	exon	49017	49786	-	gene_id "PBfusion.50"; transcript_id "PBfusion.50.1";
Zjn_sc00007.1	exon	50692	50811	-	gene_id "PBfusion.50"; transcript_id "PBfusion.50.1";
Zjn_sc00007.1	exon	50927	51149	-	gene_id "PBfusion.50"; transcript_id "PBfusion.50.1";
Zjn_sc00007.1	exon	51609	51839	-	gene_id "PBfusion.50"; transcript_id "PBfusion.50.1";
Zjn_sc00958.1	transcript	210	2690	-	gene_id "PBfusion.50"; transcript_id "PBfusion.50.2";
Zjn_sc00958.1	exon	210	330	-	gene_id "PBfusion.50"; transcript_id "PBfusion.50.2";
Zjn_sc00958.1	exon	1434	1525	-	gene_id "PBfusion.50"; transcript_id "PBfusion.50.2";
Zjn_sc00958.1	exon	1620	2690	-	gene_id "PBfusion.50"; transcript_id "PBfusion.50.2";
Zjn_sc00007.1	transcript	52860	58246	-	gene_id "PBfusion.51"; transcript_id "PBfusion.51.1";
Zjn_sc00007.1	exon	52860	53236	-	gene_id "PBfusion.51"; transcript_id "PBfusion.51.1";
Zjn_sc00007.1	exon	53404	53505	-	gene_id "PBfusion.51"; transcript_id "PBfusion.51.1";
Zjn_sc00007.1	exon	53606	53963	-	gene_id "PBfusion.51"; transcript_id "PBfusion.51.1";
Zjn_sc00007.1	exon	54147	54248	-	gene_id "PBfusion.51"; transcript_id "PBfusion.51.1";
Zjn_sc00007.1	exon	54733	54915	-	gene_id "PBfusion.51"; transcript_id "PBfusion.51.1";
Zjn_sc00007.1	exon	55935	56053	-	gene_id "PBfusion.51"; transcript_id "PBfusion.51.1";
Zjn_sc00007.1	exon	56183	56278	-	gene_id "PBfusion.51"; transcript_id "PBfusion.51.1";
Zjn_sc00007.1	exon	56936	56981	-	gene_id "PBfusion.51"; transcript_id "PBfusion.51.1";
Zjn_sc00007.1	exon	57116	57234	-	gene_id "PBfusion.51"; transcript_id "PBfusion.51.1";
Zjn_sc00007.1	exon	57943	58246	-	gene_id "PBfusion.51"; transcript_id "PBfusion.51.1";
Zjn_sc00016.1	transcript	2593609	2594202	+	gene_id "PBfusion.51"; transcript_id "PBfusion.51.2";
Zjn_sc00016.1	exon	2593609	2594202	+	gene_id "PBfusion.51"; transcript_id "PBfusion.51.2";
Zjn_sc00051.1	transcript	1948414	1952775	+	gene_id "PBfusion.52"; transcript_id "PBfusion.52.1";
Zjn_sc00051.1	exon	1948414	1948944	+	gene_id "PBfusion.52"; transcript_id "PBfusion.52.1";
Zjn_sc00051.1	exon	1949718	1950393	+	gene_id "PBfusion.52"; transcript_id "PBfusion.52.1";
Zjn_sc00051.1	exon	1950494	1950583	+	gene_id "PBfusion.52"; transcript_id "PBfusion.52.1";
Zjn_sc00051.1	exon	1951080	1951615	+	gene_id "PBfusion.52"; transcript_id "PBfusion.52.1";
Zjn_sc00051.1	exon	1951702	1952185	+	gene_id "PBfusion.52"; transcript_id "PBfusion.52.1";
Zjn_sc00051.1	exon	1952332	1952775	+	gene_id "PBfusion.52"; transcript_id "PBfusion.52.1";
Zjn_sc00162.1	transcript	309075	310041	-	gene_id "PBfusion.52"; transcript_id "PBfusion.52.2";
Zjn_sc00162.1	exon	309075	310041	-	gene_id "PBfusion.52"; transcript_id "PBfusion.52.2";
Zjn_sc00003.1	transcript	3316969	3317156	+	gene_id "PBfusion.53"; transcript_id "PBfusion.53.1";
Zjn_sc00003.1	exon	3316969	3317156	+	gene_id "PBfusion.53"; transcript_id "PBfusion.53.1";
Zjn_sc00131.1	transcript	57759	63933	+	gene_id "PBfusion.53"; transcript_id "PBfusion.53.2";
Zjn_sc00131.1	exon	57759	57899	+	gene_id "PBfusion.53"; transcript_id "PBfusion.53.2";
Zjn_sc00131.1	exon	58017	58097	+	gene_id "PBfusion.53"; transcript_id "PBfusion.53.2";
Zjn_sc00131.1	exon	58184	58386	+	gene_id "PBfusion.53"; transcript_id "PBfusion.53.2";
Zjn_sc00131.1	exon	59077	59255	+	gene_id "PBfusion.53"; transcript_id "PBfusion.53.2";
Zjn_sc00131.1	exon	59654	59732	+	gene_id "PBfusion.53"; transcript_id "PBfusion.53.2";
Zjn_sc00131.1	exon	60243	60377	+	gene_id "PBfusion.53"; transcript_id "PBfusion.53.2";
Zjn_sc00131.1	exon	60482	60631	+	gene_id "PBfusion.53"; transcript_id "PBfusion.53.2";
Zjn_sc00131.1	exon	60725	60835	+	gene_id "PBfusion.53"; transcript_id "PBfusion.53.2";
Zjn_sc00131.1	exon	60911	61831	+	gene_id "PBfusion.53"; transcript_id "PBfusion.53.2";
Zjn_sc00131.1	exon	62135	62407	+	gene_id "PBfusion.53"; transcript_id "PBfusion.53.2";
Zjn_sc00131.1	exon	62659	62868	+	gene_id "PBfusion.53"; transcript_id "PBfusion.53.2";
Zjn_sc00131.1	exon	63208	63362	+	gene_id "PBfusion.53"; transcript_id "PBfusion.53.2";
Zjn_sc00131.1	exon	63502	63933	+	gene_id "PBfusion.53"; transcript_id "PBfusion.53.2";
Zjn_sc00001.1	transcript	4264677	4265429	-	gene_id "PBfusion.54"; transcript_id "PBfusion.54.1";
Zjn_sc00001.1	exon	4264677	4265429	-	gene_id "PBfusion.54"; transcript_id "PBfusion.54.1";
Zjn_sc00049.1	transcript	2065811	2069587	-	gene_id "PBfusion.54"; transcript_id "PBfusion.54.2";
Zjn_sc00049.1	exon	2065811	2065854	-	gene_id "PBfusion.54"; transcript_id "PBfusion.54.2";
Zjn_sc00049.1	exon	2066042	2066106	-	gene_id "PBfusion.54"; transcript_id "PBfusion.54.2";
Zjn_sc00049.1	exon	2066188	2066270	-	gene_id "PBfusion.54"; transcript_id "PBfusion.54.2";
Zjn_sc00049.1	exon	2066480	2066503	-	gene_id "PBfusion.54"; transcript_id "PBfusion.54.2";
Zjn_sc00049.1	exon	2067775	2067833	-	gene_id "PBfusion.54"; transcript_id "PBfusion.54.2";
Zjn_sc00049.1	exon	2067981	2068114	-	gene_id "PBfusion.54"; transcript_id "PBfusion.54.2";
Zjn_sc00049.1	exon	2069103	2069164	-	gene_id "PBfusion.54"; transcript_id "PBfusion.54.2";
Zjn_sc00049.1	exon	2069407	2069587	-	gene_id "PBfusion.54"; transcript_id "PBfusion.54.2";
Zjn_sc00002.1	transcript	4791811	4797664	-	gene_id "PBfusion.55"; transcript_id "PBfusion.55.1";
Zjn_sc00002.1	exon	4791811	4791838	-	gene_id "PBfusion.55"; transcript_id "PBfusion.55.1";
Zjn_sc00002.1	exon	4792521	4792608	-	gene_id "PBfusion.55"; transcript_id "PBfusion.55.1";
Zjn_sc00002.1	exon	4792824	4793461	-	gene_id "PBfusion.55"; transcript_id "PBfusion.55.1";
Zjn_sc00002.1	exon	4793821	4797664	-	gene_id "PBfusion.55"; transcript_id "PBfusion.55.1";
Zjn_sc09526.1	transcript	191	554	+	gene_id "PBfusion.55"; transcript_id "PBfusion.55.2";
Zjn_sc09526.1	exon	191	554	+	gene_id "PBfusion.55"; transcript_id "PBfusion.55.2";
Zjn_sc00056.1	transcript	1258514	1264053	+	gene_id "PBfusion.56"; transcript_id "PBfusion.56.1";
Zjn_sc00056.1	exon	1258514	1259380	+	gene_id "PBfusion.56"; transcript_id "PBfusion.56.1";
Zjn_sc00056.1	exon	1259465	1259554	+	gene_id "PBfusion.56"; transcript_id "PBfusion.56.1";
Zjn_sc00056.1	exon	1259630	1259801	+	gene_id "PBfusion.56"; transcript_id "PBfusion.56.1";
Zjn_sc00056.1	exon	1259890	1261196	+	gene_id "PBfusion.56"; transcript_id "PBfusion.56.1";
Zjn_sc00056.1	exon	1261638	1263286	+	gene_id "PBfusion.56"; transcript_id "PBfusion.56.1";
Zjn_sc00056.1	exon	1263665	1263723	+	gene_id "PBfusion.56"; transcript_id "PBfusion.56.1";
Zjn_sc00056.1	exon	1263787	1264053	+	gene_id "PBfusion.56"; transcript_id "PBfusion.56.1";
Zjn_sc00104.1	transcript	584479	584715	+	gene_id "PBfusion.56"; transcript_id "PBfusion.56.2";
Zjn_sc00104.1	exon	584479	584715	+	gene_id "PBfusion.56"; transcript_id "PBfusion.56.2";
Zjn_sc00011.1	transcript	4780680	4780914	+	gene_id "PBfusion.57"; transcript_id "PBfusion.57.1";
Zjn_sc00011.1	exon	4780680	4780914	+	gene_id "PBfusion.57"; transcript_id "PBfusion.57.1";
Zjn_sc00034.1	transcript	2267257	2270296	-	gene_id "PBfusion.57"; transcript_id "PBfusion.57.2";
Zjn_sc00034.1	exon	2267257	2268100	-	gene_id "PBfusion.57"; transcript_id "PBfusion.57.2";
Zjn_sc00034.1	exon	2268206	2268347	-	gene_id "PBfusion.57"; transcript_id "PBfusion.57.2";
Zjn_sc00034.1	exon	2268456	2268580	-	gene_id "PBfusion.57"; transcript_id "PBfusion.57.2";
Zjn_sc00034.1	exon	2269043	2270296	-	gene_id "PBfusion.57"; transcript_id "PBfusion.57.2";
Zjn_sc00034.1	transcript	2648376	2652160	+	gene_id "PBfusion.226"; transcript_id "PBfusion.226.1";
Zjn_sc00034.1	exon	2648376	2648742	+	gene_id "PBfusion.226"; transcript_id "PBfusion.226.1";
Zjn_sc00034.1	exon	2648820	2648862	+	gene_id "PBfusion.226"; transcript_id "PBfusion.226.1";
Zjn_sc00034.1	exon	2649190	2649312	+	gene_id "PBfusion.226"; transcript_id "PBfusion.226.1";
Zjn_sc00034.1	exon	2649489	2649608	+	gene_id "PBfusion.226"; transcript_id "PBfusion.226.1";
Zjn_sc00034.1	exon	2649693	2649771	+	gene_id "PBfusion.226"; transcript_id "PBfusion.226.1";
Zjn_sc00034.1	exon	2649922	2650038	+	gene_id "PBfusion.226"; transcript_id "PBfusion.226.1";
Zjn_sc00034.1	exon	2650513	2650610	+	gene_id "PBfusion.226"; transcript_id "PBfusion.226.1";
Zjn_sc00034.1	exon	2650869	2650959	+	gene_id "PBfusion.226"; transcript_id "PBfusion.226.1";
Zjn_sc00034.1	exon	2651062	2651181	+	gene_id "PBfusion.226"; transcript_id "PBfusion.226.1";
Zjn_sc00034.1	exon	2651491	2651561	+	gene_id "PBfusion.226"; transcript_id "PBfusion.226.1";
Zjn_sc00034.1	exon	2651827	2651995	+	gene_id "PBfusion.226"; transcript_id "PBfusion.226.1";
Zjn_sc00034.1	exon	2652119	2652160	+	gene_id "PBfusion.226"; transcript_id "PBfusion.226.1";
Zjn_sc00106.1	transcript	553585	553683	-	gene_id "PBfusion.226"; transcript_id "PBfusion.226.2";
Zjn_sc00106.1	exon	553585	553683	-	gene_id "PBfusion.226"; transcript_id "PBfusion.226.2";
Zjn_sc00292.1	transcript	26634	28018	-	gene_id "PBfusion.145"; transcript_id "PBfusion.145.1";
Zjn_sc00292.1	exon	26634	26882	-	gene_id "PBfusion.145"; transcript_id "PBfusion.145.1";
Zjn_sc00292.1	exon	27388	28018	-	gene_id "PBfusion.145"; transcript_id "PBfusion.145.1";
Zjn_sc01517.1	transcript	90	1397	-	gene_id "PBfusion.145"; transcript_id "PBfusion.145.2";
Zjn_sc01517.1	exon	90	1189	-	gene_id "PBfusion.145"; transcript_id "PBfusion.145.2";
Zjn_sc01517.1	exon	1313	1397	-	gene_id "PBfusion.145"; transcript_id "PBfusion.145.2";
Zjn_sc00034.1	transcript	2078444	2083005	+	gene_id "PBfusion.251"; transcript_id "PBfusion.251.1";
Zjn_sc00034.1	exon	2078444	2078580	+	gene_id "PBfusion.251"; transcript_id "PBfusion.251.1";
Zjn_sc00034.1	exon	2078754	2078851	+	gene_id "PBfusion.251"; transcript_id "PBfusion.251.1";
Zjn_sc00034.1	exon	2078963	2079324	+	gene_id "PBfusion.251"; transcript_id "PBfusion.251.1";
Zjn_sc00034.1	exon	2079686	2080093	+	gene_id "PBfusion.251"; transcript_id "PBfusion.251.1";
Zjn_sc00034.1	exon	2080179	2080339	+	gene_id "PBfusion.251"; transcript_id "PBfusion.251.1";
Zjn_sc00034.1	exon	2080433	2080506	+	gene_id "PBfusion.251"; transcript_id "PBfusion.251.1";
Zjn_sc00034.1	exon	2080588	2080732	+	gene_id "PBfusion.251"; transcript_id "PBfusion.251.1";
Zjn_sc00034.1	exon	2080855	2081004	+	gene_id "PBfusion.251"; transcript_id "PBfusion.251.1";
Zjn_sc00034.1	exon	2081096	2081176	+	gene_id "PBfusion.251"; transcript_id "PBfusion.251.1";
Zjn_sc00034.1	exon	2082757	2083005	+	gene_id "PBfusion.251"; transcript_id "PBfusion.251.1";
Zjn_sc01267.1	transcript	1142	1489	-	gene_id "PBfusion.251"; transcript_id "PBfusion.251.2";
Zjn_sc01267.1	exon	1142	1489	-	gene_id "PBfusion.251"; transcript_id "PBfusion.251.2";
Zjn_sc00076.1	transcript	243465	244096	-	gene_id "PBfusion.250"; transcript_id "PBfusion.250.1";
Zjn_sc00076.1	exon	243465	244096	-	gene_id "PBfusion.250"; transcript_id "PBfusion.250.1";
Zjn_sc00115.1	transcript	24192	28367	-	gene_id "PBfusion.250"; transcript_id "PBfusion.250.2";
Zjn_sc00115.1	exon	24192	24322	-	gene_id "PBfusion.250"; transcript_id "PBfusion.250.2";
Zjn_sc00115.1	exon	24749	24928	-	gene_id "PBfusion.250"; transcript_id "PBfusion.250.2";
Zjn_sc00115.1	exon	25177	25731	-	gene_id "PBfusion.250"; transcript_id "PBfusion.250.2";
Zjn_sc00115.1	exon	25819	25895	-	gene_id "PBfusion.250"; transcript_id "PBfusion.250.2";
Zjn_sc00115.1	exon	26583	26653	-	gene_id "PBfusion.250"; transcript_id "PBfusion.250.2";
Zjn_sc00115.1	exon	26748	26834	-	gene_id "PBfusion.250"; transcript_id "PBfusion.250.2";
Zjn_sc00115.1	exon	26921	27319	-	gene_id "PBfusion.250"; transcript_id "PBfusion.250.2";
Zjn_sc00115.1	exon	27406	28367	-	gene_id "PBfusion.250"; transcript_id "PBfusion.250.2";
Zjn_sc00150.1	transcript	415679	424675	-	gene_id "PBfusion.253"; transcript_id "PBfusion.253.1";
Zjn_sc00150.1	exon	415679	415911	-	gene_id "PBfusion.253"; transcript_id "PBfusion.253.1";
Zjn_sc00150.1	exon	419401	419599	-	gene_id "PBfusion.253"; transcript_id "PBfusion.253.1";
Zjn_sc00150.1	exon	419725	419824	-	gene_id "PBfusion.253"; transcript_id "PBfusion.253.1";
Zjn_sc00150.1	exon	420040	420135	-	gene_id "PBfusion.253"; transcript_id "PBfusion.253.1";
Zjn_sc00150.1	exon	420211	420670	-	gene_id "PBfusion.253"; transcript_id "PBfusion.253.1";
Zjn_sc00150.1	exon	420759	421356	-	gene_id "PBfusion.253"; transcript_id "PBfusion.253.1";
Zjn_sc00150.1	exon	421599	421786	-	gene_id "PBfusion.253"; transcript_id "PBfusion.253.1";
Zjn_sc00150.1	exon	421863	421975	-	gene_id "PBfusion.253"; transcript_id "PBfusion.253.1";
Zjn_sc00150.1	exon	422063	422171	-	gene_id "PBfusion.253"; transcript_id "PBfusion.253.1";
Zjn_sc00150.1	exon	422297	422765	-	gene_id "PBfusion.253"; transcript_id "PBfusion.253.1";
Zjn_sc00150.1	exon	422861	424675	-	gene_id "PBfusion.253"; transcript_id "PBfusion.253.1";
Zjn_sc03000.1	transcript	302	956	-	gene_id "PBfusion.253"; transcript_id "PBfusion.253.2";
Zjn_sc03000.1	exon	302	378	-	gene_id "PBfusion.253"; transcript_id "PBfusion.253.2";
Zjn_sc03000.1	exon	470	956	-	gene_id "PBfusion.253"; transcript_id "PBfusion.253.2";
Zjn_sc00007.1	transcript	4385070	4386246	-	gene_id "PBfusion.252"; transcript_id "PBfusion.252.1";
Zjn_sc00007.1	exon	4385070	4386246	-	gene_id "PBfusion.252"; transcript_id "PBfusion.252.1";
Zjn_sc00439.1	transcript	4093	8330	+	gene_id "PBfusion.252"; transcript_id "PBfusion.252.2";
Zjn_sc00439.1	exon	4093	8330	+	gene_id "PBfusion.252"; transcript_id "PBfusion.252.2";
Zjn_sc00029.1	transcript	1012577	1012969	+	gene_id "PBfusion.254"; transcript_id "PBfusion.254.1";
Zjn_sc00029.1	exon	1012577	1012969	+	gene_id "PBfusion.254"; transcript_id "PBfusion.254.1";
Zjn_sc00041.1	transcript	1575550	1577056	-	gene_id "PBfusion.254"; transcript_id "PBfusion.254.2";
Zjn_sc00041.1	exon	1575550	1577056	-	gene_id "PBfusion.254"; transcript_id "PBfusion.254.2";
Zjn_sc00096.1	transcript	10476	30860	+	gene_id "PBfusion.167"; transcript_id "PBfusion.167.1";
Zjn_sc00096.1	exon	10476	10602	+	gene_id "PBfusion.167"; transcript_id "PBfusion.167.1";
Zjn_sc00096.1	exon	11746	11821	+	gene_id "PBfusion.167"; transcript_id "PBfusion.167.1";
Zjn_sc00096.1	exon	12325	12545	+	gene_id "PBfusion.167"; transcript_id "PBfusion.167.1";
Zjn_sc00096.1	exon	12900	13046	+	gene_id "PBfusion.167"; transcript_id "PBfusion.167.1";
Zjn_sc00096.1	exon	13125	13340	+	gene_id "PBfusion.167"; transcript_id "PBfusion.167.1";
Zjn_sc00096.1	exon	14005	14109	+	gene_id "PBfusion.167"; transcript_id "PBfusion.167.1";
Zjn_sc00096.1	exon	14191	14295	+	gene_id "PBfusion.167"; transcript_id "PBfusion.167.1";
Zjn_sc00096.1	exon	14404	14526	+	gene_id "PBfusion.167"; transcript_id "PBfusion.167.1";
Zjn_sc00096.1	exon	21465	21553	+	gene_id "PBfusion.167"; transcript_id "PBfusion.167.1";
Zjn_sc00096.1	exon	23242	23278	+	gene_id "PBfusion.167"; transcript_id "PBfusion.167.1";
Zjn_sc00096.1	exon	23392	23425	+	gene_id "PBfusion.167"; transcript_id "PBfusion.167.1";
Zjn_sc00096.1	exon	23563	24425	+	gene_id "PBfusion.167"; transcript_id "PBfusion.167.1";
Zjn_sc00096.1	exon	24504	24569	+	gene_id "PBfusion.167"; transcript_id "PBfusion.167.1";
Zjn_sc00096.1	exon	25277	25340	+	gene_id "PBfusion.167"; transcript_id "PBfusion.167.1";
Zjn_sc00096.1	exon	25415	25468	+	gene_id "PBfusion.167"; transcript_id "PBfusion.167.1";
Zjn_sc00096.1	exon	25595	25702	+	gene_id "PBfusion.167"; transcript_id "PBfusion.167.1";
Zjn_sc00096.1	exon	26418	26497	+	gene_id "PBfusion.167"; transcript_id "PBfusion.167.1";
Zjn_sc00096.1	exon	26987	27065	+	gene_id "PBfusion.167"; transcript_id "PBfusion.167.1";
Zjn_sc00096.1	exon	30152	30372	+	gene_id "PBfusion.167"; transcript_id "PBfusion.167.1";
Zjn_sc00096.1	exon	30462	30860	+	gene_id "PBfusion.167"; transcript_id "PBfusion.167.1";
Zjn_sc02147.1	transcript	4	185	-	gene_id "PBfusion.167"; transcript_id "PBfusion.167.2";
Zjn_sc02147.1	exon	4	185	-	gene_id "PBfusion.167"; transcript_id "PBfusion.167.2";
Zjn_sc00020.1	transcript	1085343	1092009	-	gene_id "PBfusion.166"; transcript_id "PBfusion.166.1";
Zjn_sc00020.1	exon	1085343	1085522	-	gene_id "PBfusion.166"; transcript_id "PBfusion.166.1";
Zjn_sc00020.1	exon	1085681	1085749	-	gene_id "PBfusion.166"; transcript_id "PBfusion.166.1";
Zjn_sc00020.1	exon	1085849	1085933	-	gene_id "PBfusion.166"; transcript_id "PBfusion.166.1";
Zjn_sc00020.1	exon	1086019	1086664	-	gene_id "PBfusion.166"; transcript_id "PBfusion.166.1";
Zjn_sc00020.1	exon	1086826	1087278	-	gene_id "PBfusion.166"; transcript_id "PBfusion.166.1";
Zjn_sc00020.1	exon	1087359	1087450	-	gene_id "PBfusion.166"; transcript_id "PBfusion.166.1";
Zjn_sc00020.1	exon	1088212	1088360	-	gene_id "PBfusion.166"; transcript_id "PBfusion.166.1";
Zjn_sc00020.1	exon	1088463	1088579	-	gene_id "PBfusion.166"; transcript_id "PBfusion.166.1";
Zjn_sc00020.1	exon	1088729	1088887	-	gene_id "PBfusion.166"; transcript_id "PBfusion.166.1";
Zjn_sc00020.1	exon	1088980	1089398	-	gene_id "PBfusion.166"; transcript_id "PBfusion.166.1";
Zjn_sc00020.1	exon	1089856	1090637	-	gene_id "PBfusion.166"; transcript_id "PBfusion.166.1";
Zjn_sc00020.1	exon	1090836	1090938	-	gene_id "PBfusion.166"; transcript_id "PBfusion.166.1";
Zjn_sc00020.1	exon	1091549	1092009	-	gene_id "PBfusion.166"; transcript_id "PBfusion.166.1";
Zjn_sc01813.1	transcript	1212	1993	-	gene_id "PBfusion.166"; transcript_id "PBfusion.166.2";
Zjn_sc01813.1	exon	1212	1317	-	gene_id "PBfusion.166"; transcript_id "PBfusion.166.2";
Zjn_sc01813.1	exon	1440	1993	-	gene_id "PBfusion.166"; transcript_id "PBfusion.166.2";
Zjn_sc00012.1	transcript	3282919	3282973	-	gene_id "PBfusion.165"; transcript_id "PBfusion.165.1";
Zjn_sc00012.1	exon	3282919	3282973	-	gene_id "PBfusion.165"; transcript_id "PBfusion.165.1";
Zjn_sc00027.1	transcript	2570037	2572124	+	gene_id "PBfusion.165"; transcript_id "PBfusion.165.2";
Zjn_sc00027.1	exon	2570037	2570163	+	gene_id "PBfusion.165"; transcript_id "PBfusion.165.2";
Zjn_sc00027.1	exon	2571490	2572124	+	gene_id "PBfusion.165"; transcript_id "PBfusion.165.2";
Zjn_sc00011.1	transcript	3562731	3564089	+	gene_id "PBfusion.164"; transcript_id "PBfusion.164.1";
Zjn_sc00011.1	exon	3562731	3563775	+	gene_id "PBfusion.164"; transcript_id "PBfusion.164.1";
Zjn_sc00011.1	exon	3563861	3564089	+	gene_id "PBfusion.164"; transcript_id "PBfusion.164.1";
Zjn_sc00029.1	transcript	2786967	2787332	-	gene_id "PBfusion.164"; transcript_id "PBfusion.164.2";
Zjn_sc00029.1	exon	2786967	2787332	-	gene_id "PBfusion.164"; transcript_id "PBfusion.164.2";
Zjn_sc00020.1	transcript	1085343	1091851	-	gene_id "PBfusion.163"; transcript_id "PBfusion.163.1";
Zjn_sc00020.1	exon	1085343	1085522	-	gene_id "PBfusion.163"; transcript_id "PBfusion.163.1";
Zjn_sc00020.1	exon	1085681	1085749	-	gene_id "PBfusion.163"; transcript_id "PBfusion.163.1";
Zjn_sc00020.1	exon	1085849	1085933	-	gene_id "PBfusion.163"; transcript_id "PBfusion.163.1";
Zjn_sc00020.1	exon	1086019	1086664	-	gene_id "PBfusion.163"; transcript_id "PBfusion.163.1";
Zjn_sc00020.1	exon	1086826	1087278	-	gene_id "PBfusion.163"; transcript_id "PBfusion.163.1";
Zjn_sc00020.1	exon	1087359	1087450	-	gene_id "PBfusion.163"; transcript_id "PBfusion.163.1";
Zjn_sc00020.1	exon	1088212	1088360	-	gene_id "PBfusion.163"; transcript_id "PBfusion.163.1";
Zjn_sc00020.1	exon	1088463	1088579	-	gene_id "PBfusion.163"; transcript_id "PBfusion.163.1";
Zjn_sc00020.1	exon	1088729	1088887	-	gene_id "PBfusion.163"; transcript_id "PBfusion.163.1";
Zjn_sc00020.1	exon	1088980	1089398	-	gene_id "PBfusion.163"; transcript_id "PBfusion.163.1";
Zjn_sc00020.1	exon	1089856	1090179	-	gene_id "PBfusion.163"; transcript_id "PBfusion.163.1";
Zjn_sc00020.1	exon	1090392	1090498	-	gene_id "PBfusion.163"; transcript_id "PBfusion.163.1";
Zjn_sc00020.1	exon	1090592	1090637	-	gene_id "PBfusion.163"; transcript_id "PBfusion.163.1";
Zjn_sc00020.1	exon	1090836	1090938	-	gene_id "PBfusion.163"; transcript_id "PBfusion.163.1";
Zjn_sc00020.1	exon	1091549	1091851	-	gene_id "PBfusion.163"; transcript_id "PBfusion.163.1";
Zjn_sc01813.1	transcript	1279	1993	-	gene_id "PBfusion.163"; transcript_id "PBfusion.163.2";
Zjn_sc01813.1	exon	1279	1317	-	gene_id "PBfusion.163"; transcript_id "PBfusion.163.2";
Zjn_sc01813.1	exon	1440	1993	-	gene_id "PBfusion.163"; transcript_id "PBfusion.163.2";
Zjn_sc00071.1	transcript	507456	508252	+	gene_id "PBfusion.162"; transcript_id "PBfusion.162.1";
Zjn_sc00071.1	exon	507456	507543	+	gene_id "PBfusion.162"; transcript_id "PBfusion.162.1";
Zjn_sc00071.1	exon	508000	508252	+	gene_id "PBfusion.162"; transcript_id "PBfusion.162.1";
Zjn_sc03470.1	transcript	40	338	-	gene_id "PBfusion.162"; transcript_id "PBfusion.162.2";
Zjn_sc03470.1	exon	40	338	-	gene_id "PBfusion.162"; transcript_id "PBfusion.162.2";
Zjn_sc00017.1	transcript	2206957	2207077	-	gene_id "PBfusion.161"; transcript_id "PBfusion.161.1";
Zjn_sc00017.1	exon	2206957	2207077	-	gene_id "PBfusion.161"; transcript_id "PBfusion.161.1";
Zjn_sc00025.1	transcript	303055	305175	-	gene_id "PBfusion.161"; transcript_id "PBfusion.161.2";
Zjn_sc00025.1	exon	303055	303360	-	gene_id "PBfusion.161"; transcript_id "PBfusion.161.2";
Zjn_sc00025.1	exon	303529	304257	-	gene_id "PBfusion.161"; transcript_id "PBfusion.161.2";
Zjn_sc00025.1	exon	305080	305175	-	gene_id "PBfusion.161"; transcript_id "PBfusion.161.2";
Zjn_sc00049.1	transcript	1451854	1453030	+	gene_id "PBfusion.160"; transcript_id "PBfusion.160.1";
Zjn_sc00049.1	exon	1451854	1452063	+	gene_id "PBfusion.160"; transcript_id "PBfusion.160.1";
Zjn_sc00049.1	exon	1452144	1452220	+	gene_id "PBfusion.160"; transcript_id "PBfusion.160.1";
Zjn_sc00049.1	exon	1452678	1453030	+	gene_id "PBfusion.160"; transcript_id "PBfusion.160.1";
Zjn_sc01972.1	transcript	953	1224	-	gene_id "PBfusion.160"; transcript_id "PBfusion.160.2";
Zjn_sc01972.1	exon	953	1224	-	gene_id "PBfusion.160"; transcript_id "PBfusion.160.2";
Zjn_sc00271.1	transcript	39007	39476	-	gene_id "PBfusion.205"; transcript_id "PBfusion.205.1";
Zjn_sc00271.1	exon	39007	39476	-	gene_id "PBfusion.205"; transcript_id "PBfusion.205.1";
Zjn_sc03909.1	transcript	648	1478	+	gene_id "PBfusion.205"; transcript_id "PBfusion.205.2";
Zjn_sc03909.1	exon	648	1353	+	gene_id "PBfusion.205"; transcript_id "PBfusion.205.2";
Zjn_sc03909.1	exon	1449	1478	+	gene_id "PBfusion.205"; transcript_id "PBfusion.205.2";
Zjn_sc00124.1	transcript	432667	477736	+	gene_id "PBfusion.169"; transcript_id "PBfusion.169.1";
Zjn_sc00124.1	exon	432667	432921	+	gene_id "PBfusion.169"; transcript_id "PBfusion.169.1";
Zjn_sc00124.1	exon	435172	435358	+	gene_id "PBfusion.169"; transcript_id "PBfusion.169.1";
Zjn_sc00124.1	exon	435886	436147	+	gene_id "PBfusion.169"; transcript_id "PBfusion.169.1";
Zjn_sc00124.1	exon	436230	436452	+	gene_id "PBfusion.169"; transcript_id "PBfusion.169.1";
Zjn_sc00124.1	exon	436556	436706	+	gene_id "PBfusion.169"; transcript_id "PBfusion.169.1";
Zjn_sc00124.1	exon	436816	437019	+	gene_id "PBfusion.169"; transcript_id "PBfusion.169.1";
Zjn_sc00124.1	exon	441543	442004	+	gene_id "PBfusion.169"; transcript_id "PBfusion.169.1";
Zjn_sc00124.1	exon	442160	442245	+	gene_id "PBfusion.169"; transcript_id "PBfusion.169.1";
Zjn_sc00124.1	exon	456940	458839	+	gene_id "PBfusion.169"; transcript_id "PBfusion.169.1";
Zjn_sc00124.1	exon	458905	459318	+	gene_id "PBfusion.169"; transcript_id "PBfusion.169.1";
Zjn_sc00124.1	exon	459414	459536	+	gene_id "PBfusion.169"; transcript_id "PBfusion.169.1";
Zjn_sc00124.1	exon	459655	459800	+	gene_id "PBfusion.169"; transcript_id "PBfusion.169.1";
Zjn_sc00124.1	exon	470280	470363	+	gene_id "PBfusion.169"; transcript_id "PBfusion.169.1";
Zjn_sc00124.1	exon	477659	477736	+	gene_id "PBfusion.169"; transcript_id "PBfusion.169.1";
Zjn_sc02028.1	transcript	57	563	-	gene_id "PBfusion.169"; transcript_id "PBfusion.169.2";
Zjn_sc02028.1	exon	57	382	-	gene_id "PBfusion.169"; transcript_id "PBfusion.169.2";
Zjn_sc02028.1	exon	455	563	-	gene_id "PBfusion.169"; transcript_id "PBfusion.169.2";
Zjn_sc00002.1	transcript	3365513	3366776	-	gene_id "PBfusion.168"; transcript_id "PBfusion.168.1";
Zjn_sc00002.1	exon	3365513	3366776	-	gene_id "PBfusion.168"; transcript_id "PBfusion.168.1";
Zjn_sc00034.1	transcript	2190715	2192653	-	gene_id "PBfusion.168"; transcript_id "PBfusion.168.2";
Zjn_sc00034.1	exon	2190715	2191668	-	gene_id "PBfusion.168"; transcript_id "PBfusion.168.2";
Zjn_sc00034.1	exon	2191749	2192357	-	gene_id "PBfusion.168"; transcript_id "PBfusion.168.2";
Zjn_sc00034.1	exon	2192438	2192653	-	gene_id "PBfusion.168"; transcript_id "PBfusion.168.2";
Zjn_sc00096.1	transcript	10476	30837	+	gene_id "PBfusion.197"; transcript_id "PBfusion.197.1";
Zjn_sc00096.1	exon	10476	10602	+	gene_id "PBfusion.197"; transcript_id "PBfusion.197.1";
Zjn_sc00096.1	exon	11746	11821	+	gene_id "PBfusion.197"; transcript_id "PBfusion.197.1";
Zjn_sc00096.1	exon	12325	12545	+	gene_id "PBfusion.197"; transcript_id "PBfusion.197.1";
Zjn_sc00096.1	exon	12900	13046	+	gene_id "PBfusion.197"; transcript_id "PBfusion.197.1";
Zjn_sc00096.1	exon	13125	13340	+	gene_id "PBfusion.197"; transcript_id "PBfusion.197.1";
Zjn_sc00096.1	exon	14005	14109	+	gene_id "PBfusion.197"; transcript_id "PBfusion.197.1";
Zjn_sc00096.1	exon	14191	14295	+	gene_id "PBfusion.197"; transcript_id "PBfusion.197.1";
Zjn_sc00096.1	exon	14404	14526	+	gene_id "PBfusion.197"; transcript_id "PBfusion.197.1";
Zjn_sc00096.1	exon	21465	21553	+	gene_id "PBfusion.197"; transcript_id "PBfusion.197.1";
Zjn_sc00096.1	exon	23242	23425	+	gene_id "PBfusion.197"; transcript_id "PBfusion.197.1";
Zjn_sc00096.1	exon	24222	24274	+	gene_id "PBfusion.197"; transcript_id "PBfusion.197.1";
Zjn_sc00096.1	exon	24348	24425	+	gene_id "PBfusion.197"; transcript_id "PBfusion.197.1";
Zjn_sc00096.1	exon	24504	24569	+	gene_id "PBfusion.197"; transcript_id "PBfusion.197.1";
Zjn_sc00096.1	exon	25277	25702	+	gene_id "PBfusion.197"; transcript_id "PBfusion.197.1";
Zjn_sc00096.1	exon	26418	26497	+	gene_id "PBfusion.197"; transcript_id "PBfusion.197.1";
Zjn_sc00096.1	exon	26987	27065	+	gene_id "PBfusion.197"; transcript_id "PBfusion.197.1";
Zjn_sc00096.1	exon	30152	30372	+	gene_id "PBfusion.197"; transcript_id "PBfusion.197.1";
Zjn_sc00096.1	exon	30462	30837	+	gene_id "PBfusion.197"; transcript_id "PBfusion.197.1";
Zjn_sc02147.1	transcript	4	175	-	gene_id "PBfusion.197"; transcript_id "PBfusion.197.2";
Zjn_sc02147.1	exon	4	175	-	gene_id "PBfusion.197"; transcript_id "PBfusion.197.2";
Zjn_sc00138.1	transcript	44881	53400	+	gene_id "PBfusion.69"; transcript_id "PBfusion.69.1";
Zjn_sc00138.1	exon	44881	46954	+	gene_id "PBfusion.69"; transcript_id "PBfusion.69.1";
Zjn_sc00138.1	exon	47869	48085	+	gene_id "PBfusion.69"; transcript_id "PBfusion.69.1";
Zjn_sc00138.1	exon	48703	48749	+	gene_id "PBfusion.69"; transcript_id "PBfusion.69.1";
Zjn_sc00138.1	exon	50309	50410	+	gene_id "PBfusion.69"; transcript_id "PBfusion.69.1";
Zjn_sc00138.1	exon	50705	53400	+	gene_id "PBfusion.69"; transcript_id "PBfusion.69.1";
Zjn_sc01154.1	transcript	57	1116	+	gene_id "PBfusion.69"; transcript_id "PBfusion.69.2";
Zjn_sc01154.1	exon	57	89	+	gene_id "PBfusion.69"; transcript_id "PBfusion.69.2";
Zjn_sc01154.1	exon	238	296	+	gene_id "PBfusion.69"; transcript_id "PBfusion.69.2";
Zjn_sc01154.1	exon	379	1116	+	gene_id "PBfusion.69"; transcript_id "PBfusion.69.2";
Zjn_sc00002.1	transcript	4792824	4797680	-	gene_id "PBfusion.68"; transcript_id "PBfusion.68.1";
Zjn_sc00002.1	exon	4792824	4793461	-	gene_id "PBfusion.68"; transcript_id "PBfusion.68.1";
Zjn_sc00002.1	exon	4793821	4797680	-	gene_id "PBfusion.68"; transcript_id "PBfusion.68.1";
Zjn_sc09526.1	transcript	194	512	+	gene_id "PBfusion.68"; transcript_id "PBfusion.68.2";
Zjn_sc09526.1	exon	194	512	+	gene_id "PBfusion.68"; transcript_id "PBfusion.68.2";
Zjn_sc00020.1	transcript	1085343	1092009	-	gene_id "PBfusion.65"; transcript_id "PBfusion.65.1";
Zjn_sc00020.1	exon	1085343	1085522	-	gene_id "PBfusion.65"; transcript_id "PBfusion.65.1";
Zjn_sc00020.1	exon	1085681	1085749	-	gene_id "PBfusion.65"; transcript_id "PBfusion.65.1";
Zjn_sc00020.1	exon	1085849	1085933	-	gene_id "PBfusion.65"; transcript_id "PBfusion.65.1";
Zjn_sc00020.1	exon	1086019	1086682	-	gene_id "PBfusion.65"; transcript_id "PBfusion.65.1";
Zjn_sc00020.1	exon	1086826	1087278	-	gene_id "PBfusion.65"; transcript_id "PBfusion.65.1";
Zjn_sc00020.1	exon	1087359	1087450	-	gene_id "PBfusion.65"; transcript_id "PBfusion.65.1";
Zjn_sc00020.1	exon	1088212	1088360	-	gene_id "PBfusion.65"; transcript_id "PBfusion.65.1";
Zjn_sc00020.1	exon	1088463	1088579	-	gene_id "PBfusion.65"; transcript_id "PBfusion.65.1";
Zjn_sc00020.1	exon	1088729	1088887	-	gene_id "PBfusion.65"; transcript_id "PBfusion.65.1";
Zjn_sc00020.1	exon	1088980	1089398	-	gene_id "PBfusion.65"; transcript_id "PBfusion.65.1";
Zjn_sc00020.1	exon	1089856	1090179	-	gene_id "PBfusion.65"; transcript_id "PBfusion.65.1";
Zjn_sc00020.1	exon	1090592	1090637	-	gene_id "PBfusion.65"; transcript_id "PBfusion.65.1";
Zjn_sc00020.1	exon	1090836	1090938	-	gene_id "PBfusion.65"; transcript_id "PBfusion.65.1";
Zjn_sc00020.1	exon	1091549	1092009	-	gene_id "PBfusion.65"; transcript_id "PBfusion.65.1";
Zjn_sc01813.1	transcript	1440	1993	-	gene_id "PBfusion.65"; transcript_id "PBfusion.65.2";
Zjn_sc01813.1	exon	1440	1993	-	gene_id "PBfusion.65"; transcript_id "PBfusion.65.2";
Zjn_sc00052.1	transcript	747995	971075	-	gene_id "PBfusion.64"; transcript_id "PBfusion.64.1";
Zjn_sc00052.1	exon	747995	748016	-	gene_id "PBfusion.64"; transcript_id "PBfusion.64.1";
Zjn_sc00052.1	exon	970874	971075	-	gene_id "PBfusion.64"; transcript_id "PBfusion.64.1";
Zjn_sc00057.1	transcript	1297133	1306571	+	gene_id "PBfusion.64"; transcript_id "PBfusion.64.2";
Zjn_sc00057.1	exon	1297133	1297687	+	gene_id "PBfusion.64"; transcript_id "PBfusion.64.2";
Zjn_sc00057.1	exon	1297954	1298028	+	gene_id "PBfusion.64"; transcript_id "PBfusion.64.2";
Zjn_sc00057.1	exon	1298118	1298287	+	gene_id "PBfusion.64"; transcript_id "PBfusion.64.2";
Zjn_sc00057.1	exon	1306409	1306571	+	gene_id "PBfusion.64"; transcript_id "PBfusion.64.2";
Zjn_sc00015.1	transcript	2383301	2385496	-	gene_id "PBfusion.67"; transcript_id "PBfusion.67.1";
Zjn_sc00015.1	exon	2383301	2385496	-	gene_id "PBfusion.67"; transcript_id "PBfusion.67.1";
Zjn_sc01423.1	transcript	39	350	-	gene_id "PBfusion.67"; transcript_id "PBfusion.67.2";
Zjn_sc01423.1	exon	39	350	-	gene_id "PBfusion.67"; transcript_id "PBfusion.67.2";
Zjn_sc00016.1	transcript	3094598	3096171	+	gene_id "PBfusion.66"; transcript_id "PBfusion.66.1";
Zjn_sc00016.1	exon	3094598	3094708	+	gene_id "PBfusion.66"; transcript_id "PBfusion.66.1";
Zjn_sc00016.1	exon	3094824	3094923	+	gene_id "PBfusion.66"; transcript_id "PBfusion.66.1";
Zjn_sc00016.1	exon	3095023	3095114	+	gene_id "PBfusion.66"; transcript_id "PBfusion.66.1";
Zjn_sc00016.1	exon	3095198	3095278	+	gene_id "PBfusion.66"; transcript_id "PBfusion.66.1";
Zjn_sc00016.1	exon	3095451	3095519	+	gene_id "PBfusion.66"; transcript_id "PBfusion.66.1";
Zjn_sc00016.1	exon	3095602	3096171	+	gene_id "PBfusion.66"; transcript_id "PBfusion.66.1";
Zjn_sc06977.1	transcript	20	408	-	gene_id "PBfusion.66"; transcript_id "PBfusion.66.2";
Zjn_sc06977.1	exon	20	115	-	gene_id "PBfusion.66"; transcript_id "PBfusion.66.2";
Zjn_sc06977.1	exon	220	408	-	gene_id "PBfusion.66"; transcript_id "PBfusion.66.2";
Zjn_sc00096.1	transcript	10476	30838	+	gene_id "PBfusion.61"; transcript_id "PBfusion.61.1";
Zjn_sc00096.1	exon	10476	10602	+	gene_id "PBfusion.61"; transcript_id "PBfusion.61.1";
Zjn_sc00096.1	exon	11746	11821	+	gene_id "PBfusion.61"; transcript_id "PBfusion.61.1";
Zjn_sc00096.1	exon	12325	12545	+	gene_id "PBfusion.61"; transcript_id "PBfusion.61.1";
Zjn_sc00096.1	exon	12900	13046	+	gene_id "PBfusion.61"; transcript_id "PBfusion.61.1";
Zjn_sc00096.1	exon	13125	13272	+	gene_id "PBfusion.61"; transcript_id "PBfusion.61.1";
Zjn_sc00096.1	exon	14005	14109	+	gene_id "PBfusion.61"; transcript_id "PBfusion.61.1";
Zjn_sc00096.1	exon	14191	14295	+	gene_id "PBfusion.61"; transcript_id "PBfusion.61.1";
Zjn_sc00096.1	exon	14404	14526	+	gene_id "PBfusion.61"; transcript_id "PBfusion.61.1";
Zjn_sc00096.1	exon	21465	21553	+	gene_id "PBfusion.61"; transcript_id "PBfusion.61.1";
Zjn_sc00096.1	exon	23242	23278	+	gene_id "PBfusion.61"; transcript_id "PBfusion.61.1";
Zjn_sc00096.1	exon	23392	23425	+	gene_id "PBfusion.61"; transcript_id "PBfusion.61.1";
Zjn_sc00096.1	exon	23563	23678	+	gene_id "PBfusion.61"; transcript_id "PBfusion.61.1";
Zjn_sc00096.1	exon	24222	24274	+	gene_id "PBfusion.61"; transcript_id "PBfusion.61.1";
Zjn_sc00096.1	exon	24348	24425	+	gene_id "PBfusion.61"; transcript_id "PBfusion.61.1";
Zjn_sc00096.1	exon	24504	24569	+	gene_id "PBfusion.61"; transcript_id "PBfusion.61.1";
Zjn_sc00096.1	exon	25277	25340	+	gene_id "PBfusion.61"; transcript_id "PBfusion.61.1";
Zjn_sc00096.1	exon	25415	25468	+	gene_id "PBfusion.61"; transcript_id "PBfusion.61.1";
Zjn_sc00096.1	exon	25595	25702	+	gene_id "PBfusion.61"; transcript_id "PBfusion.61.1";
Zjn_sc00096.1	exon	26418	26497	+	gene_id "PBfusion.61"; transcript_id "PBfusion.61.1";
Zjn_sc00096.1	exon	26987	27065	+	gene_id "PBfusion.61"; transcript_id "PBfusion.61.1";
Zjn_sc00096.1	exon	30152	30372	+	gene_id "PBfusion.61"; transcript_id "PBfusion.61.1";
Zjn_sc00096.1	exon	30462	30838	+	gene_id "PBfusion.61"; transcript_id "PBfusion.61.1";
Zjn_sc02147.1	transcript	4	172	-	gene_id "PBfusion.61"; transcript_id "PBfusion.61.2";
Zjn_sc02147.1	exon	4	172	-	gene_id "PBfusion.61"; transcript_id "PBfusion.61.2";
Zjn_sc00150.1	transcript	309977	310843	-	gene_id "PBfusion.60"; transcript_id "PBfusion.60.1";
Zjn_sc00150.1	exon	309977	310843	-	gene_id "PBfusion.60"; transcript_id "PBfusion.60.1";
Zjn_sc01199.1	transcript	2030	2089	-	gene_id "PBfusion.60"; transcript_id "PBfusion.60.2";
Zjn_sc01199.1	exon	2030	2089	-	gene_id "PBfusion.60"; transcript_id "PBfusion.60.2";
Zjn_sc00094.1	transcript	823152	828480	+	gene_id "PBfusion.63"; transcript_id "PBfusion.63.1";
Zjn_sc00094.1	exon	823152	823664	+	gene_id "PBfusion.63"; transcript_id "PBfusion.63.1";
Zjn_sc00094.1	exon	823784	823924	+	gene_id "PBfusion.63"; transcript_id "PBfusion.63.1";
Zjn_sc00094.1	exon	824521	824633	+	gene_id "PBfusion.63"; transcript_id "PBfusion.63.1";
Zjn_sc00094.1	exon	824770	824849	+	gene_id "PBfusion.63"; transcript_id "PBfusion.63.1";
Zjn_sc00094.1	exon	825193	825356	+	gene_id "PBfusion.63"; transcript_id "PBfusion.63.1";
Zjn_sc00094.1	exon	825653	825803	+	gene_id "PBfusion.63"; transcript_id "PBfusion.63.1";
Zjn_sc00094.1	exon	825884	825983	+	gene_id "PBfusion.63"; transcript_id "PBfusion.63.1";
Zjn_sc00094.1	exon	826943	826991	+	gene_id "PBfusion.63"; transcript_id "PBfusion.63.1";
Zjn_sc00094.1	exon	827176	827679	+	gene_id "PBfusion.63"; transcript_id "PBfusion.63.1";
Zjn_sc00094.1	exon	828169	828247	+	gene_id "PBfusion.63"; transcript_id "PBfusion.63.1";
Zjn_sc00094.1	exon	828332	828480	+	gene_id "PBfusion.63"; transcript_id "PBfusion.63.1";
Zjn_sc05043.1	transcript	206	707	-	gene_id "PBfusion.63"; transcript_id "PBfusion.63.2";
Zjn_sc05043.1	exon	206	707	-	gene_id "PBfusion.63"; transcript_id "PBfusion.63.2";
Zjn_sc00028.1	transcript	943115	944999	+	gene_id "PBfusion.62"; transcript_id "PBfusion.62.1";
Zjn_sc00028.1	exon	943115	944999	+	gene_id "PBfusion.62"; transcript_id "PBfusion.62.1";
Zjn_sc01596.1	transcript	53	2320	+	gene_id "PBfusion.62"; transcript_id "PBfusion.62.2";
Zjn_sc01596.1	exon	53	1019	+	gene_id "PBfusion.62"; transcript_id "PBfusion.62.2";
Zjn_sc01596.1	exon	1754	2320	+	gene_id "PBfusion.62"; transcript_id "PBfusion.62.2";
Zjn_sc00088.1	transcript	1064676	1069677	-	gene_id "PBfusion.194"; transcript_id "PBfusion.194.1";
Zjn_sc00088.1	exon	1064676	1065053	-	gene_id "PBfusion.194"; transcript_id "PBfusion.194.1";
Zjn_sc00088.1	exon	1065371	1065559	-	gene_id "PBfusion.194"; transcript_id "PBfusion.194.1";
Zjn_sc00088.1	exon	1065659	1069677	-	gene_id "PBfusion.194"; transcript_id "PBfusion.194.1";
Zjn_sc06746.1	transcript	6	266	-	gene_id "PBfusion.194"; transcript_id "PBfusion.194.2";
Zjn_sc06746.1	exon	6	266	-	gene_id "PBfusion.194"; transcript_id "PBfusion.194.2";
Zjn_sc00020.1	transcript	1085343	1092013	-	gene_id "PBfusion.152"; transcript_id "PBfusion.152.1";
Zjn_sc00020.1	exon	1085343	1085749	-	gene_id "PBfusion.152"; transcript_id "PBfusion.152.1";
Zjn_sc00020.1	exon	1085849	1085933	-	gene_id "PBfusion.152"; transcript_id "PBfusion.152.1";
Zjn_sc00020.1	exon	1086019	1086664	-	gene_id "PBfusion.152"; transcript_id "PBfusion.152.1";
Zjn_sc00020.1	exon	1086826	1087278	-	gene_id "PBfusion.152"; transcript_id "PBfusion.152.1";
Zjn_sc00020.1	exon	1087359	1087450	-	gene_id "PBfusion.152"; transcript_id "PBfusion.152.1";
Zjn_sc00020.1	exon	1088212	1088360	-	gene_id "PBfusion.152"; transcript_id "PBfusion.152.1";
Zjn_sc00020.1	exon	1088463	1088579	-	gene_id "PBfusion.152"; transcript_id "PBfusion.152.1";
Zjn_sc00020.1	exon	1088729	1088887	-	gene_id "PBfusion.152"; transcript_id "PBfusion.152.1";
Zjn_sc00020.1	exon	1088980	1089398	-	gene_id "PBfusion.152"; transcript_id "PBfusion.152.1";
Zjn_sc00020.1	exon	1089856	1090179	-	gene_id "PBfusion.152"; transcript_id "PBfusion.152.1";
Zjn_sc00020.1	exon	1090592	1090637	-	gene_id "PBfusion.152"; transcript_id "PBfusion.152.1";
Zjn_sc00020.1	exon	1090836	1090938	-	gene_id "PBfusion.152"; transcript_id "PBfusion.152.1";
Zjn_sc00020.1	exon	1091549	1092013	-	gene_id "PBfusion.152"; transcript_id "PBfusion.152.1";
Zjn_sc01813.1	transcript	1280	1993	-	gene_id "PBfusion.152"; transcript_id "PBfusion.152.2";
Zjn_sc01813.1	exon	1280	1317	-	gene_id "PBfusion.152"; transcript_id "PBfusion.152.2";
Zjn_sc01813.1	exon	1440	1993	-	gene_id "PBfusion.152"; transcript_id "PBfusion.152.2";
Zjn_sc00034.1	transcript	260128	267618	+	gene_id "PBfusion.153"; transcript_id "PBfusion.153.1";
Zjn_sc00034.1	exon	260128	260671	+	gene_id "PBfusion.153"; transcript_id "PBfusion.153.1";
Zjn_sc00034.1	exon	260809	260888	+	gene_id "PBfusion.153"; transcript_id "PBfusion.153.1";
Zjn_sc00034.1	exon	261488	261512	+	gene_id "PBfusion.153"; transcript_id "PBfusion.153.1";
Zjn_sc00034.1	exon	261622	261681	+	gene_id "PBfusion.153"; transcript_id "PBfusion.153.1";
Zjn_sc00034.1	exon	261806	261874	+	gene_id "PBfusion.153"; transcript_id "PBfusion.153.1";
Zjn_sc00034.1	exon	262141	262233	+	gene_id "PBfusion.153"; transcript_id "PBfusion.153.1";
Zjn_sc00034.1	exon	262320	262370	+	gene_id "PBfusion.153"; transcript_id "PBfusion.153.1";
Zjn_sc00034.1	exon	263036	263119	+	gene_id "PBfusion.153"; transcript_id "PBfusion.153.1";
Zjn_sc00034.1	exon	263221	263312	+	gene_id "PBfusion.153"; transcript_id "PBfusion.153.1";
Zjn_sc00034.1	exon	263404	263559	+	gene_id "PBfusion.153"; transcript_id "PBfusion.153.1";
Zjn_sc00034.1	exon	263671	263755	+	gene_id "PBfusion.153"; transcript_id "PBfusion.153.1";
Zjn_sc00034.1	exon	263858	263969	+	gene_id "PBfusion.153"; transcript_id "PBfusion.153.1";
Zjn_sc00034.1	exon	264375	264475	+	gene_id "PBfusion.153"; transcript_id "PBfusion.153.1";
Zjn_sc00034.1	exon	264952	264999	+	gene_id "PBfusion.153"; transcript_id "PBfusion.153.1";
Zjn_sc00034.1	exon	265293	265439	+	gene_id "PBfusion.153"; transcript_id "PBfusion.153.1";
Zjn_sc00034.1	exon	266583	266678	+	gene_id "PBfusion.153"; transcript_id "PBfusion.153.1";
Zjn_sc00034.1	exon	266795	266869	+	gene_id "PBfusion.153"; transcript_id "PBfusion.153.1";
Zjn_sc00034.1	exon	266991	267083	+	gene_id "PBfusion.153"; transcript_id "PBfusion.153.1";
Zjn_sc00034.1	exon	267426	267512	+	gene_id "PBfusion.153"; transcript_id "PBfusion.153.1";
Zjn_sc00034.1	exon	267603	267618	+	gene_id "PBfusion.153"; transcript_id "PBfusion.153.1";
Zjn_sc02912.1	transcript	697	1213	-	gene_id "PBfusion.153"; transcript_id "PBfusion.153.2";
Zjn_sc02912.1	exon	697	1074	-	gene_id "PBfusion.153"; transcript_id "PBfusion.153.2";
Zjn_sc02912.1	exon	1179	1213	-	gene_id "PBfusion.153"; transcript_id "PBfusion.153.2";
Zjn_sc00096.1	transcript	10476	30837	+	gene_id "PBfusion.150"; transcript_id "PBfusion.150.1";
Zjn_sc00096.1	exon	10476	10602	+	gene_id "PBfusion.150"; transcript_id "PBfusion.150.1";
Zjn_sc00096.1	exon	11746	11821	+	gene_id "PBfusion.150"; transcript_id "PBfusion.150.1";
Zjn_sc00096.1	exon	12325	12545	+	gene_id "PBfusion.150"; transcript_id "PBfusion.150.1";
Zjn_sc00096.1	exon	12900	13046	+	gene_id "PBfusion.150"; transcript_id "PBfusion.150.1";
Zjn_sc00096.1	exon	13125	13340	+	gene_id "PBfusion.150"; transcript_id "PBfusion.150.1";
Zjn_sc00096.1	exon	14005	14109	+	gene_id "PBfusion.150"; transcript_id "PBfusion.150.1";
Zjn_sc00096.1	exon	14191	14295	+	gene_id "PBfusion.150"; transcript_id "PBfusion.150.1";
Zjn_sc00096.1	exon	14404	14526	+	gene_id "PBfusion.150"; transcript_id "PBfusion.150.1";
Zjn_sc00096.1	exon	21465	21553	+	gene_id "PBfusion.150"; transcript_id "PBfusion.150.1";
Zjn_sc00096.1	exon	23242	23278	+	gene_id "PBfusion.150"; transcript_id "PBfusion.150.1";
Zjn_sc00096.1	exon	23392	24425	+	gene_id "PBfusion.150"; transcript_id "PBfusion.150.1";
Zjn_sc00096.1	exon	24504	24569	+	gene_id "PBfusion.150"; transcript_id "PBfusion.150.1";
Zjn_sc00096.1	exon	25277	25340	+	gene_id "PBfusion.150"; transcript_id "PBfusion.150.1";
Zjn_sc00096.1	exon	25415	25468	+	gene_id "PBfusion.150"; transcript_id "PBfusion.150.1";
Zjn_sc00096.1	exon	25595	25702	+	gene_id "PBfusion.150"; transcript_id "PBfusion.150.1";
Zjn_sc00096.1	exon	26418	26497	+	gene_id "PBfusion.150"; transcript_id "PBfusion.150.1";
Zjn_sc00096.1	exon	26987	27065	+	gene_id "PBfusion.150"; transcript_id "PBfusion.150.1";
Zjn_sc00096.1	exon	30152	30372	+	gene_id "PBfusion.150"; transcript_id "PBfusion.150.1";
Zjn_sc00096.1	exon	30462	30837	+	gene_id "PBfusion.150"; transcript_id "PBfusion.150.1";
Zjn_sc02147.1	transcript	4	185	-	gene_id "PBfusion.150"; transcript_id "PBfusion.150.2";
Zjn_sc02147.1	exon	4	185	-	gene_id "PBfusion.150"; transcript_id "PBfusion.150.2";
Zjn_sc00020.1	transcript	235945	238455	+	gene_id "PBfusion.151"; transcript_id "PBfusion.151.1";
Zjn_sc00020.1	exon	235945	236008	+	gene_id "PBfusion.151"; transcript_id "PBfusion.151.1";
Zjn_sc00020.1	exon	236920	236992	+	gene_id "PBfusion.151"; transcript_id "PBfusion.151.1";
Zjn_sc00020.1	exon	237072	237192	+	gene_id "PBfusion.151"; transcript_id "PBfusion.151.1";
Zjn_sc00020.1	exon	237289	237376	+	gene_id "PBfusion.151"; transcript_id "PBfusion.151.1";
Zjn_sc00020.1	exon	237468	237782	+	gene_id "PBfusion.151"; transcript_id "PBfusion.151.1";
Zjn_sc00020.1	exon	237863	238455	+	gene_id "PBfusion.151"; transcript_id "PBfusion.151.1";
Zjn_sc00649.1	transcript	2406	4116	+	gene_id "PBfusion.151"; transcript_id "PBfusion.151.2";
Zjn_sc00649.1	exon	2406	2787	+	gene_id "PBfusion.151"; transcript_id "PBfusion.151.2";
Zjn_sc00649.1	exon	3565	3664	+	gene_id "PBfusion.151"; transcript_id "PBfusion.151.2";
Zjn_sc00649.1	exon	3750	3808	+	gene_id "PBfusion.151"; transcript_id "PBfusion.151.2";
Zjn_sc00649.1	exon	3914	4116	+	gene_id "PBfusion.151"; transcript_id "PBfusion.151.2";
Zjn_sc00020.1	transcript	1756114	1759241	-	gene_id "PBfusion.156"; transcript_id "PBfusion.156.1";
Zjn_sc00020.1	exon	1756114	1759241	-	gene_id "PBfusion.156"; transcript_id "PBfusion.156.1";
Zjn_sc00047.1	transcript	1279508	1280062	-	gene_id "PBfusion.156"; transcript_id "PBfusion.156.2";
Zjn_sc00047.1	exon	1279508	1280062	-	gene_id "PBfusion.156"; transcript_id "PBfusion.156.2";
Zjn_sc00012.1	transcript	2805695	2806348	+	gene_id "PBfusion.229"; transcript_id "PBfusion.229.1";
Zjn_sc00012.1	exon	2805695	2806348	+	gene_id "PBfusion.229"; transcript_id "PBfusion.229.1";
Zjn_sc01309.1	transcript	2250	2631	-	gene_id "PBfusion.229"; transcript_id "PBfusion.229.2";
Zjn_sc01309.1	exon	2250	2366	-	gene_id "PBfusion.229"; transcript_id "PBfusion.229.2";
Zjn_sc01309.1	exon	2453	2631	-	gene_id "PBfusion.229"; transcript_id "PBfusion.229.2";
Zjn_sc00074.1	transcript	809542	809793	+	gene_id "PBfusion.154"; transcript_id "PBfusion.154.1";
Zjn_sc00074.1	exon	809542	809793	+	gene_id "PBfusion.154"; transcript_id "PBfusion.154.1";
Zjn_sc00150.1	transcript	180840	184360	+	gene_id "PBfusion.154"; transcript_id "PBfusion.154.2";
Zjn_sc00150.1	exon	180840	181002	+	gene_id "PBfusion.154"; transcript_id "PBfusion.154.2";
Zjn_sc00150.1	exon	181114	181969	+	gene_id "PBfusion.154"; transcript_id "PBfusion.154.2";
Zjn_sc00150.1	exon	182447	182545	+	gene_id "PBfusion.154"; transcript_id "PBfusion.154.2";
Zjn_sc00150.1	exon	183048	183287	+	gene_id "PBfusion.154"; transcript_id "PBfusion.154.2";
Zjn_sc00150.1	exon	183367	183510	+	gene_id "PBfusion.154"; transcript_id "PBfusion.154.2";
Zjn_sc00150.1	exon	183588	183722	+	gene_id "PBfusion.154"; transcript_id "PBfusion.154.2";
Zjn_sc00150.1	exon	183844	184360	+	gene_id "PBfusion.154"; transcript_id "PBfusion.154.2";
Zjn_sc00062.1	transcript	1496437	1497238	-	gene_id "PBfusion.155"; transcript_id "PBfusion.155.1";
Zjn_sc00062.1	exon	1496437	1497238	-	gene_id "PBfusion.155"; transcript_id "PBfusion.155.1";
Zjn_sc00119.1	transcript	214244	302872	-	gene_id "PBfusion.155"; transcript_id "PBfusion.155.2";
Zjn_sc00119.1	exon	214244	214245	-	gene_id "PBfusion.155"; transcript_id "PBfusion.155.2";
Zjn_sc00119.1	exon	214933	214941	-	gene_id "PBfusion.155"; transcript_id "PBfusion.155.2";
Zjn_sc00119.1	exon	223148	223154	-	gene_id "PBfusion.155"; transcript_id "PBfusion.155.2";
Zjn_sc00119.1	exon	301025	301685	-	gene_id "PBfusion.155"; transcript_id "PBfusion.155.2";
Zjn_sc00119.1	exon	302037	302107	-	gene_id "PBfusion.155"; transcript_id "PBfusion.155.2";
Zjn_sc00119.1	exon	302229	302288	-	gene_id "PBfusion.155"; transcript_id "PBfusion.155.2";
[truncated: 437 more rows]
