# Supplementary material for: Single-molecule long-read sequencing analysis improves genome annotation and sheds new light on the transcripts and splice isoforms of Zoysia japonica
Source: BMC Plant Biol. 2022 May 26;22:263. doi: 10.1186/s12870-022-03640-7 (PMC9134579; doi:10.1186/s12870-022-03640-7)
Supplement: Supplementary file 11 — Additional file 11: Table S3. Primers used for RT-PCR validation. [file 12870_2022_3640_MOESM11_ESM.xlsx]

## Sheet: Table S3
Table S3 Primers used for RT-PCR validation
Gene or transcript ID	Primer Names	Primer Sequences (5'-3')
PBfusion.130	FU1-F	TCAGTTGCGTGCTCAGATGC
	FU1-R	CCTCCGTGGCTAAAGTGTCG
PBfusion.2	FU2-F	GCAGCAGGAGAAGGAGAAGG
	FU2-R	GCAGCAGCAGCAGGTCTAT
PBfusion.5	FU3-F	AAATTGCCCTCAACATCGA
	FU3-R	ACTGCCAACCAGCCTTACA
PBfusion.3	FU4-F	CTGGACGCTTGAAGAGGAT
	FU4-R	TGCTATTTCTGCCCATTTA
PBfusion.104	FU5-F	AGGATTGCTGATTTCGTGAG
	FU5-R	TACGACATCATCCCAGTTGC
PB.8590	NG1-F	GCGTGGTGTTCCTCTGCTT
	NG1-R	GCCTCTGCTCTGCGTACAA
PB.10885	NG2-F	CACCAGTTCAAGGCGTACAAG
	NG2-R	TCAACATCACCATCCTGACAATC
PB.13247	NG3-F	ATGCTCCCTGCTGTCGTTC
	NG3-R	GCTCCCACCTTTCTCCAAG
PB.12849.1	NG4-F	CGTGCTAACTGTAATCTTGCC
	NG4-R	TGCTGTTCTTAGTCCTGCTTG
PB.15505.1	NG5-F	TTTGTGCTGGAACTCTGTATGT
	NG5-R	GGTCGGCTGTATTTGGTGTA
PB.880.6/PB.880.2	F1	TGGTTTCATCGTGGACTTTC
	R1	ATGGTGGATTCAGACCCTTC
PB.212.6/PB.212.7	F2	AAGTTCACGCTTCAGTTGGA
	R2	CTGGTGGTATTGGATGAGTTG
PB.44.8/PB.44.1	F3	AATCAGTTGCTTCCTCGGTAT
	R3	ACAGTATTTGTGGCCTTTCG
PB.7.2/PB.7.1	F4	TACGCCTTTGTTGCTTCTCC
	R4	TTTGGCTTCCCTGCTCTAAT
PB.892.2/PB.892.15	F5	AAAGGGCAATGCTGAACAA
	R5	CAGGAGATGAACGGTGGAA
