# Supplementary material for: Single-molecule long-read sequencing analysis improves genome annotation and sheds new light on the transcripts and splice isoforms of Zoysia japonica
Source: BMC Plant Biol. 2022 May 26;22:263. doi: 10.1186/s12870-022-03640-7 (PMC9134579; doi:10.1186/s12870-022-03640-7)
Supplement: Supplementary file 12 — Additional file 12: Table S4. Listof novel transcripts and their annotation. [file 12870_2022_3640_MOESM12_ESM.xlsx]

## Sheet: Table S4
Table S4 List of novel transcripts and their annotation
GeneID	nr_annotation	Swissprot_annotation	KEGG_annotation	KEGG_pathway_annotation	GO_annotation	COG_class	COG_class_annotation	KOG_class	KOG_class_annotation	Pfam_annotation	eggNOG_class	eggNOG_class_annotation
PB.8986.1	plant-specific domain TIGR01615 family protein [Zea mays]	--	--	--	Cellular Component: plastid (GO:0009536);;	--	--	--	--	PDDEXK-like family of unknown function	S	Function unknown
PB.11982.1	PREDICTED: homeobox-leucine zipper protein ROC3-like isoform X1 [Setaria italica]	Homeobox-leucine zipper protein ROC3 GN=ROC3 OS=Oryza sativa subsp. indica (Rice) PE=3 SV=2	--	--	Cellular Component: nucleus (GO:0005634);; Biological Process: regulation of transcription, DNA-templated (GO:0006355);; Molecular Function: lipid binding (GO:0008289);; Molecular Function: sequence-specific DNA binding (GO:0043565);;	--	--	--	--	START domain;; Homeobox domain	K	Transcription
PB.123.5	PREDICTED: dnaJ homolog subfamily C member 14-like [Oryza brachyantha]	Chaperone protein dnaJ 11, chloroplastic (Precursor) GN=T19K4.170 OS=Arabidopsis thaliana (Mouse-ear cress) PE=1 SV=2	--	--	Cellular Component: chloroplast (GO:0009507);; Biological Process: positive regulation of autophagy (GO:0010508);;	[O]	Posttranslational modification, protein turnover, chaperones	[O]	Posttranslational modification, protein turnover, chaperones	DnaJ domain	O	Posttranslational modification, protein turnover, chaperones
PB.3182.1	PREDICTED: tyrosine-sulfated glycopeptide receptor 1-like [Setaria italica]	Tyrosine-sulfated glycopeptide receptor 1 GN=PSYR1 OS=Arabidopsis thaliana (Mouse-ear cress) PE=2 SV=1	--	--	Molecular Function: protein serine/threonine kinase activity (GO:0004674);; Molecular Function: ATP binding (GO:0005524);; Biological Process: protein phosphorylation (GO:0006468);; Cellular Component: integral component of membrane (GO:0016021);;	[K]	Transcription	--	--	Protein kinase domain;; Protein tyrosine kinase;; Leucine rich repeat;; Leucine Rich repeats (2 copies);; Leucine Rich Repeat;; Leucine rich repeat N-terminal domain	S	Function unknown
PB.6905.3	Os02g0465400 [Oryza sativa Japonica Group]	7-dehydrocholesterol reductase GN=F11F12.21 OS=Arabidopsis thaliana (Mouse-ear cress) PE=1 SV=1	K00213|0|osa:4329318|K00213 7-dehydrocholesterol reductase [EC:1.3.1.21] | (RefSeq) 7-dehydrocholesterol reductase	Steroid biosynthesis (ko00100)	Cellular Component: Golgi apparatus (GO:0005794);; Cellular Component: plasma membrane (GO:0005886);; Biological Process: acetyl-CoA metabolic process (GO:0006084);; Molecular Function: sterol delta7 reductase activity (GO:0009918);; Biological Process: sterol biosynthetic process (GO:0016126);; Biological Process: brassinosteroid biosynthetic process (GO:0016132);; Molecular Function: oxidoreduc…	[O]	Posttranslational modification, protein turnover, chaperones	[IT]	--	Ergosterol biosynthesis ERG4/ERG24 family	I	Lipid transport and metabolism
PB.12138.9	hypothetical protein OsI_19723 [Oryza sativa Indica Group]	Nascent polypeptide-associated complex subunit alpha-like protein OS=Pinus taeda (Loblolly pine) PE=2 SV=1	K03626|1.18096e-79|osa:4338602|K03626 nascent polypeptide-associated complex subunit alpha | (RefSeq) nascent polypeptide-associated complex subunit alpha-like protein 1	--	--	--	--	[K]	Transcription	NAC domain	K	Transcription
PB.4391.1	PREDICTED: uncharacterized protein LOC100826428 isoform X1 [Brachypodium distachyon]	--	--	--	Molecular Function: RNA binding (GO:0003723);; Molecular Function: ribonuclease III activity (GO:0004525);; Biological Process: RNA processing (GO:0006396);; Cellular Component: plastid (GO:0009536);; Biological Process: RNA phosphodiester bond hydrolysis, endonucleolytic (GO:0090502);;	[J]	Translation, ribosomal structure and biogenesis	--	--	Ribonuclease III domain	S	Function unknown
PB.14337.2	unknown [Zea mays]	Probable nucleoredoxin 1-1 OS=Oryza sativa subsp. japonica (Rice) PE=2 SV=1	K17609|0|zma:542360|K17609 nucleoredoxin [EC:1.8.1.8] | (RefSeq) nrx1, GRMZM2G048324; nucleoredoxin 1	--	Cellular Component: cytosol (GO:0005829);; Biological Process: pollen tube guidance (GO:0010183);; Biological Process: cell redox homeostasis (GO:0045454);; Molecular Function: protein-disulfide reductase activity (GO:0047134);; Biological Process: oxidation-reduction process (GO:0055114);; Biological Process: regulation of pollen tube growth (GO:0080092);;	[O]	Posttranslational modification, protein turnover, chaperones	[R]	General function prediction only	Thioredoxin-like;; AhpC/TSA family;; Thioredoxin;; Redoxin;; Thioredoxin-like domain;; Thioredoxin-like;; C1 domain;; SCO1/SenC;; Glutaredoxin	O	Posttranslational modification, protein turnover, chaperones
PB.4750.5	hypothetical protein SORBIDRAFT_09g019740 [Sorghum bicolor]	--	--	--	Molecular Function: oxidoreductase activity (GO:0016491);; Biological Process: oxidation-reduction process (GO:0055114);;	--	--	[S]	Function unknown	--	S	Function unknown
PB.1525.1	PREDICTED: ADP,ATP carrier protein 2, mitochondrial-like [Setaria italica]	ADP,ATP carrier protein 3, mitochondrial (Precursor) GN=F20O9.60 OS=Arabidopsis thaliana (Mouse-ear cress) PE=2 SV=1	K05863|0|sita:101760553|K05863 solute carrier family 25 (mitochondrial adenine nucleotide translocator), member 4/5/6/31 | (RefSeq) ADP, ATP carrier protein 1, mitochondrial-like	--	Molecular Function: structural constituent of ribosome (GO:0003735);; Molecular Function: ATP:ADP antiporter activity (GO:0005471);; Cellular Component: mitochondrial inner membrane (GO:0005743);; Biological Process: translation (GO:0006412);; Cellular Component: chloroplast envelope (GO:0009941);; Biological Process: ADP transport (GO:0015866);; Biological Process: ATP transport (GO:0015867);; C…	--	--	[C]	Energy production and conversion	Mitochondrial carrier protein	U	Intracellular trafficking, secretion, and vesicular transport
PB.2834.10	Os02g0742000 [Oryza sativa Japonica Group]	Probable mediator of RNA polymerase II transcription subunit 26c GN=MYH9.6 OS=Arabidopsis thaliana (Mouse-ear cress) PE=1 SV=1	--	--	Molecular Function: binding (GO:0005488);; Biological Process: transcription elongation from RNA polymerase II promoter (GO:0006368);; Cellular Component: elongin complex (GO:0070449);;	--	--	[K]	Transcription	TFIIS helical bundle-like domain;; BAH domain	S	Function unknown
PB.14299.1	PREDICTED: rop guanine nucleotide exchange factor 2-like [Setaria italica]	Rop guanine nucleotide exchange factor 3 GN=ROPGEF3 OS=Arabidopsis thaliana (Mouse-ear cress) PE=2 SV=1	--	--	Molecular Function: Rho guanyl-nucleotide exchange factor activity (GO:0005089);; Molecular Function: kinase activity (GO:0016301);; Biological Process: phosphorylation (GO:0016310);; Biological Process: positive regulation of GTPase activity (GO:0043547);;	--	--	--	--	PRONE (Plant-specific Rop nucleotide exchanger);; PRONE (Plant-specific Rop nucleotide exchanger)	S	Function unknown
PB.1250.2	PREDICTED: mitochondrial phosphate carrier protein 3, mitochondrial-like isoform X1 [Setaria italica]	Mitochondrial phosphate carrier protein 3, mitochondrial (Precursor) GN=MUA22_4 OS=Arabidopsis thaliana (Mouse-ear cress) PE=1 SV=1	K15102|3.44678e-73|sita:101785246|K15102 solute carrier family 25 (mitochondrial phosphate transporter), member 3 | (RefSeq) mitochondrial phosphate carrier protein 3, mitochondrial-like	--	Molecular Function: structural constituent of ribosome (GO:0003735);; Biological Process: translation (GO:0006412);; Biological Process: transport (GO:0006810);; Cellular Component: integral component of membrane (GO:0016021);;	--	--	[C]	Energy production and conversion	Mitochondrial carrier protein	S	Function unknown
PB.13138.2	PREDICTED: acetyl-CoA acetyltransferase, cytosolic 1-like isoform X1 [Setaria italica]	Acetyl-CoA acetyltransferase, cytosolic 1 GN=MIF21.12 OS=Arabidopsis thaliana (Mouse-ear cress) PE=2 SV=1	K00626|4.97939e-159|sita:101762107|K00626 acetyl-CoA C-acetyltransferase [EC:2.3.1.9] | (RefSeq) acetyl-CoA acetyltransferase, cytosolic 1-like	Fatty acid degradation (ko00071);Synthesis and degradation of ketone bodies (ko00072);Valine, leucine and isoleucine degradation (ko00280);Lysine degradation (ko00310);Tryptophan metabolism (ko00380);Pyruvate metabolism (ko00620);Glyoxylate and dicarboxylate metabolism (ko00630);Propanoate metabolism (ko00640);Butanoate metabolism (ko00650);Terpenoid backbone biosynthesis (ko00900);Carbon metabol…	Biological Process: metabolic process (GO:0008152);; Molecular Function: transferase activity, transferring acyl groups other than amino-acyl groups (GO:0016747);;	[I]	Lipid transport and metabolism	[I]	Lipid transport and metabolism	Thiolase, N-terminal domain;; Beta-ketoacyl synthase, N-terminal domain	I	Lipid transport and metabolism
PB.12186.7	PREDICTED: putative glycerol-3-phosphate transporter 1-like [Setaria italica]	Putative glycerol-3-phosphate transporter 1 GN=At3g47420 OS=Arabidopsis thaliana (Mouse-ear cress) PE=2 SV=1	K13783|0|sita:101768581|K13783 MFS transporter, OPA family, solute carrier family 37 (glycerol-3-phosphate transporter), member 1/2 | (RefSeq) putative glycerol-3-phosphate transporter 1	--	Cellular Component: mitochondrion (GO:0005739);; Biological Process: anion transport (GO:0006820);; Cellular Component: integral component of membrane (GO:0016021);; Molecular Function: transmembrane transporter activity (GO:0022857);; Biological Process: transmembrane transport (GO:0055085);;	[G]	Carbohydrate transport and metabolism	[G]	Carbohydrate transport and metabolism	Major Facilitator Superfamily;; Sugar (and other) transporter	G	Carbohydrate transport and metabolism
PB.13211.1	PREDICTED: uncharacterized protein LOC101765069 [Setaria italica]	--	--	--	--	--	--	--	--	--	S	Function unknown
PB.1653.2	PREDICTED: uncharacterized protein LOC101754468 isoform X2 [Setaria italica]	Serine/threonine-protein kinase CTR1 GN=CTR1 OS=Arabidopsis thaliana (Mouse-ear cress) PE=1 SV=1	--	--	Molecular Function: protein serine/threonine kinase activity (GO:0004674);; Molecular Function: ATP binding (GO:0005524);; Biological Process: protein phosphorylation (GO:0006468);;	--		[T]	Signal transduction mechanisms	Protein tyrosine kinase;; Protein kinase domain	T	Signal transduction mechanisms
PB.6477.2	PREDICTED: BURP domain-containing protein 15-like [Brachypodium distachyon]	--	--	--	--	--	--	--	--	--	S	Function unknown
PB.734.2	PREDICTED: lecithin-cholesterol acyltransferase-like 1-like [Setaria italica]	Lecithin-cholesterol acyltransferase-like 1 OS=Oryza sativa subsp. japonica (Rice) PE=2 SV=1	--	--	Cellular Component: mitochondrion (GO:0005739);; Biological Process: lipid metabolic process (GO:0006629);; Molecular Function: O-acyltransferase activity (GO:0008374);;	[I]	Lipid transport and metabolism	[I]	Lipid transport and metabolism	Lecithin:cholesterol acyltransferase;; Alpha/beta hydrolase family;; Serine aminopeptidase, S33;; Serine hydrolase	S	Function unknown
PB.12479.5	PREDICTED: myosin-H heavy chain-like isoform X2 [Setaria italica]	Myosin-15 GN=XI-I OS=Arabidopsis thaliana (Mouse-ear cress) PE=2 SV=1	K10357|0|sita:101771788|K10357 myosin V | (RefSeq) myosin-15-like	--	Molecular Function: DNA binding (GO:0003677);; Molecular Function: motor activity (GO:0003774);; Molecular Function: actin binding (GO:0003779);; Molecular Function: ATP binding (GO:0005524);; Cellular Component: nucleus (GO:0005634);; Biological Process: regulation of transcription, DNA-templated (GO:0006355);; Biological Process: protein import into nucleus (GO:0006606);; Cellular Component: my…	--	--	[Z]	Cytoskeleton	Myosin head (motor domain);; DIL domain;; IQ calmodulin-binding motif;; Myosin N-terminal SH3-like domain	Z	Cytoskeleton
PB.404.5	poly [ADP-ribose] polymerase 1 [Zea mays]	Poly [ADP-ribose] polymerase 1 GN=PARP1 OS=Zea mays (Maize) PE=2 SV=1	K10798|0|zma:103647201|K10798 poly [ADP-ribose] polymerase [EC:2.4.2.30] | (RefSeq) PARP1, ADPRT-1, GRMZM5G831712, PARP-1; poly (ADP-ribose) polymerase 1	Base excision repair (ko03410)	Molecular Function: DNA binding (GO:0003677);; Molecular Function: DNA ligase (ATP) activity (GO:0003910);; Molecular Function: NAD+ ADP-ribosyltransferase activity (GO:0003950);; Cellular Component: nucleus (GO:0005634);; Cellular Component: cytoplasm (GO:0005737);; Biological Process: lagging strand elongation (GO:0006273);; Biological Process: protein ADP-ribosylation (GO:0006471);; Molecular …	--	--	[KLO]	--	Poly(ADP-ribose) polymerase and DNA-Ligase Zn-finger region;; Poly(ADP-ribose) polymerase, regulatory domain;; PADR1 (NUC008) domain;; WGR domain;; BRCA1 C Terminus (BRCT) domain;; Poly(ADP-ribose) polymerase catalytic domain	S	Function unknown
PB.2676.1	PREDICTED: auxin-responsive protein IAA10-like isoform X2 [Setaria italica]	Auxin-responsive protein IAA10 GN=IAA10 OS=Oryza sativa subsp. indica (Rice) PE=2 SV=2	K14484|1.27908e-90|sita:101776797|K14484 auxin-responsive protein IAA | (RefSeq) auxin-responsive protein IAA10	Plant hormone signal transduction (ko04075)	Cellular Component: nucleus (GO:0005634);; Biological Process: regulation of transcription, DNA-templated (GO:0006355);; Biological Process: auxin-activated signaling pathway (GO:0009734);;	--	--	--	--	AUX/IAA family	K	Transcription
PB.1485.4	hypothetical protein SORBIDRAFT_01g047430 [Sorghum bicolor]	ABC transporter C family member 5 GN=F20D22.11 OS=Arabidopsis thaliana (Mouse-ear cress) PE=2 SV=2	--	--	Biological Process: microtubule cytoskeleton organization (GO:0000226);; Cellular Component: plant-type vacuole (GO:0000325);; Biological Process: cytokinesis by cell plate formation (GO:0000911);; Molecular Function: ATP binding (GO:0005524);; Cellular Component: mitochondrion (GO:0005739);; Cellular Component: vacuolar membrane (GO:0005774);; Biological Process: ER to Golgi vesicle-mediated tra…	[V]	Defense mechanisms	[Q]	Secondary metabolites biosynthesis, transport and catabolism	ABC transporter transmembrane region;; ABC transporter;; 50S ribosome-binding GTPase;; Domain of unknown function DUF87;; Dynamin family	V	Defense mechanisms
PB.12827.1	PREDICTED: LOW QUALITY PROTEIN: probable E3 ubiquitin ligase SUD1 [Zea mays]	Probable E3 ubiquitin ligase SUD1 GN=F28A23.140 OS=Arabidopsis thaliana (Mouse-ear cress) PE=1 SV=1	K10661|0|zma:103638745|K10661 E3 ubiquitin-protein ligase MARCH6 [EC:2.3.2.27] | (RefSeq) probable E3 ubiquitin ligase SUD1	Protein processing in endoplasmic reticulum (ko04141)	Molecular Function: zinc ion binding (GO:0008270);; Cellular Component: integral component of membrane (GO:0016021);; Molecular Function: ligase activity (GO:0016874);;	--	--	[A]	RNA processing and modification	RING-variant domain	O	Posttranslational modification, protein turnover, chaperones
PB.10506.1	EF hand family protein [Zea mays]	Probable calcium-binding protein CML45 GN=CML45 OS=Arabidopsis thaliana (Mouse-ear cress) PE=1 SV=1	--	--	Molecular Function: calcium ion binding (GO:0005509);; Cellular Component: membrane (GO:0016020);;	--	--	[T]	Signal transduction mechanisms	EF-hand domain	DTZ	Cell cycle control, cell division, chromosome partitioning;; Signal transduction mechanisms;; Cytoskeleton
PB.14844.1	hypothetical protein SORBIDRAFT_07g015170 [Sorghum bicolor]	--	--	--	Cellular Component: plastid (GO:0009536);; Cellular Component: integral component of membrane (GO:0016021);;	--	--	--	--	Protein of unknown function (DUF2854)	S	Function unknown
PB.4009.2	uncharacterized protein LOC100273093 [Zea mays]	Probable trehalose-phosphate phosphatase 9 OS=Oryza sativa subsp. japonica (Rice) PE=3 SV=1	K01087|3.05413e-106|zma:100273093|K01087 trehalose 6-phosphate phosphatase [EC:3.1.3.12] | (RefSeq) uncharacterized LOC100273093	Starch and sucrose metabolism (ko00500)	Molecular Function: trehalose-phosphatase activity (GO:0004805);; Biological Process: trehalose biosynthetic process (GO:0005992);; Biological Process: dephosphorylation (GO:0016311);;	[G]	Carbohydrate transport and metabolism	[G]	Carbohydrate transport and metabolism	Trehalose-phosphatase;; Trehalose-phosphatase	G	Carbohydrate transport and metabolism
PB.1807.2	PREDICTED: putative copper-transporting ATPase HMA5-like [Setaria italica]	Probable copper-transporting ATPase HMA5 GN=HMA5 OS=Arabidopsis thaliana (Mouse-ear cress) PE=1 SV=2	K17686|0|sita:101776017|K17686 Cu+-exporting ATPase [EC:3.6.3.54] | (RefSeq) probable copper-transporting ATPase HMA5	--	Molecular Function: nucleotide binding (GO:0000166);; Molecular Function: copper ion binding (GO:0005507);; Cellular Component: integral component of plasma membrane (GO:0005887);; Cellular Component: plastid (GO:0009536);; Biological Process: response to zinc ion (GO:0010043);; Biological Process: detoxification of copper ion (GO:0010273);; Biological Process: copper ion transmembrane transport …	[P]	Inorganic ion transport and metabolism	[P]	Inorganic ion transport and metabolism	E1-E2 ATPase;; haloacid dehalogenase-like hydrolase;; Heavy-metal-associated domain;; haloacid dehalogenase-like hydrolase	P	Inorganic ion transport and metabolism
PB.9663.1	fiber protein Fb19 [Zea mays]	Universal stress protein A-like protein GN=At3g01520 OS=Arabidopsis thaliana (Mouse-ear cress) PE=1 SV=2	--	--	Biological Process: response to stress (GO:0006950);;	[T]	Signal transduction mechanisms	--	--	Universal stress protein family	T	Signal transduction mechanisms
PB.2316.2	PREDICTED: uncharacterized protein LOC102718397 [Oryza brachyantha]	--	--	--	Molecular Function: calmodulin binding (GO:0005516);; Biological Process: cellular protein modification process (GO:0006464);; Biological Process: phosphate-containing compound metabolic process (GO:0006796);; Biological Process: signal transduction (GO:0007165);; Biological Process: response to bacterium (GO:0009617);; Biological Process: systemic acquired resistance (GO:0009627);; Biological Pr…	--	--	--	--	Calmodulin binding protein-like	S	Function unknown
PB.10707.1	Os02g0183000 [Oryza sativa Japonica Group]	--	--	--	--	--	--	--	--	--	S	Function unknown
PB.8767.1	hypothetical protein SORBIDRAFT_08g001420 [Sorghum bicolor]	Histone-binding protein MSI1 GN=MSI1 OS=Arabidopsis thaliana (Mouse-ear cress) PE=1 SV=1	K14848|0|sbi:SORBI_08g001420|K14848 ribosome assembly protein RRB1 | (RefSeq) SORBIDRAFT_08g001420, Sb08g001420; hypothetical protein	--	--	[R]	General function prediction only	[R]	General function prediction only	Histone-binding protein RBBP4 or subunit C of CAF1 complex;; WD domain, G-beta repeat;; Anaphase-promoting complex subunit 4 WD40 domain	S	Function unknown
PB.2589.1	hypothetical protein SORBIDRAFT_10g027750 [Sorghum bicolor]	Putative F-box/FBD/LRR-repeat protein At3g49030 GN=At3g49030 OS=Arabidopsis thaliana (Mouse-ear cress) PE=2 SV=1	--	--	--	--	--	--	--	FBD	S	Function unknown
PB.13815.2	carbohydrate transporter/ sugar porter/ transporter [Zea mays]	--	--	--	Cellular Component: integral component of membrane (GO:0016021);; Biological Process: transmembrane transport (GO:0055085);;	[G]	Carbohydrate transport and metabolism	[G]	Carbohydrate transport and metabolism	Major Facilitator Superfamily;; Sugar (and other) transporter;; POT family	G	Carbohydrate transport and metabolism
PB.13388.1	PREDICTED: cellulose synthase-like protein D3 [Zea mays]	Cellulose synthase-like protein D3 OS=Oryza sativa subsp. japonica (Rice) PE=2 SV=2	K20924|0|zma:103643347|K20924 cellulose synthase-like protein [EC:2.4.1.-] | (RefSeq) GRMZM2G044269; cellulose synthase-like protein D3	--	Cellular Component: Golgi membrane (GO:0000139);; Molecular Function: zinc ion binding (GO:0008270);; Biological Process: pollen germination (GO:0009846);; Cellular Component: integral component of membrane (GO:0016021);; Molecular Function: cellulose synthase (UDP-forming) activity (GO:0016760);; Biological Process: cellulose biosynthetic process (GO:0030244);; Biological Process: cell wall orga…	[T]	Signal transduction mechanisms	--	--	Cellulose synthase;; RING/Ubox like zinc-binding domain;; Glycosyl transferase family group 2	M	Cell wall/membrane/envelope biogenesis
PB.4007.5	PREDICTED: apoptotic chromatin condensation inducer in the nucleus-like [Setaria italica]	--	K12875|0|sita:101756757|K12875 apoptotic chromatin condensation inducer in the nucleus | (RefSeq) apoptotic chromatin condensation inducer in the nucleus-like	RNA transport (ko03013);mRNA surveillance pathway (ko03015);Spliceosome (ko03040)	Molecular Function: nucleotide binding (GO:0000166);; Biological Process: telomere maintenance (GO:0000723);; Molecular Function: DNA binding (GO:0003677);; Cellular Component: mitochondrion (GO:0005739);; Biological Process: meiotic cell cycle (GO:0007126);; Biological Process: regulation of nucleobase-containing compound metabolic process (GO:0019219);; Biological Process: regulation of chromos…	--	--	[B]	Chromatin structure and dynamics	RNSP1-SAP18 binding (RSB) motif;; SAP domain	S	Function unknown
PB.6193.7	hypothetical protein SORBIDRAFT_04g023820 [Sorghum bicolor]	Probable WRKY transcription factor 19 GN=WRKY19 OS=Arabidopsis thaliana (Mouse-ear cress) PE=2 SV=1	--	--	Cellular Component: membrane (GO:0016020);;	--	--	--	--	--	S	Function unknown
PB.55.3	PREDICTED: probable histone-arginine methyltransferase CARM1-like isoform X1 [Setaria italica]	Probable histone-arginine methyltransferase CARM1 OS=Oryza sativa subsp. japonica (Rice) PE=2 SV=1	K05931|0|sita:101756432|K05931 type I protein arginine methyltransferase [EC:2.1.1.319] | (RefSeq) probable histone-arginine methyltransferase CARM1	--	Cellular Component: nucleus (GO:0005634);; Cellular Component: cytosol (GO:0005829);; Biological Process: regulation of transcription, DNA-templated (GO:0006355);; Molecular Function: histone-arginine N-methyltransferase activity (GO:0008469);; Biological Process: peptidyl-arginine methylation, to asymmetrical-dimethyl arginine (GO:0019919);; Biological Process: histone arginine methylation (GO:0…	[R]	General function prediction only	[OK]	--	Methyltransferase domain;; Ribosomal protein L11 methyltransferase (PrmA);; Methyltransferase domain	K	Transcription
PB.4401.3	PREDICTED: CBL-interacting protein kinase 1-like [Setaria italica]	CBL-interacting protein kinase 1 GN=P0706B05.31 OS=Oryza sativa subsp. japonica (Rice) PE=2 SV=1	K07198|0|sita:101781756|K07198 5'-AMP-activated protein kinase, catalytic alpha subunit [EC:2.7.11.11] | (RefSeq) CBL-interacting protein kinase 1	Regulation of autophagy (ko04140)	Molecular Function: protein serine/threonine kinase activity (GO:0004674);; Molecular Function: protein tyrosine kinase activity (GO:0004713);; Molecular Function: ATP binding (GO:0005524);; Cellular Component: nucleus (GO:0005634);; Cellular Component: cytoplasm (GO:0005737);; Biological Process: protein phosphorylation (GO:0006468);; Biological Process: intracellular signal transduction (GO:003…	[T]	Signal transduction mechanisms	[T]	Signal transduction mechanisms	Protein kinase domain;; Protein tyrosine kinase;; NAF domain;; Kinase associated domain 1	T	Signal transduction mechanisms
PB.8342.1	PREDICTED: proteasome-associated protein ECM29 homolog [Setaria italica]	--	K11886|0|sita:101754679|K11886 proteasome component ECM29 | (RefSeq) proteasome-associated protein ECM29 homolog	--	Cellular Component: proteasome complex (GO:0000502);; Molecular Function: protein complex scaffold activity (GO:0032947);; Biological Process: proteasome assembly (GO:0043248);;	--	--	[S]	Function unknown	HEAT-like repeat;; Proteasome stabiliser	S	Function unknown
PB.9004.3	PREDICTED: BTB/POZ domain-containing protein FBL11 isoform X3 [Zea mays]	BTB/POZ domain-containing protein FBL11 GN=FBL11 OS=Arabidopsis thaliana (Mouse-ear cress) PE=2 SV=2	--	--	--	--	--	[R]	General function prediction only	--	S	Function unknown
PB.13700.2	PREDICTED: uncharacterized protein LOC101776907 [Setaria italica]	--	--	--	Cellular Component: plastid (GO:0009536);;	--	--	--	--	--	S	Function unknown
PB.2832.2	PREDICTED: chromosome-associated kinesin KIF4-like [Setaria italica]	Kinesin-like protein FLA10 GN=FLA10 OS=Chlamydomonas reinhardtii (Chlamydomonas smithii) PE=1 SV=1	K10395|0|sita:101755590|K10395 kinesin family member 4/21/27 | (RefSeq) kinesin-like protein BC2	--	Molecular Function: microtubule motor activity (GO:0003777);; Molecular Function: ATP binding (GO:0005524);; Cellular Component: microtubule (GO:0005874);; Biological Process: microtubule-based movement (GO:0007018);; Molecular Function: microtubule binding (GO:0008017);; Cellular Component: plasmodesma (GO:0009506);; Biological Process: cell wall organization (GO:0071555);;	--	--	[Z]	Cytoskeleton	Kinesin motor domain;; Microtubule binding	Z	Cytoskeleton
PB.12537.1	PREDICTED: cell division control protein 48 homolog C-like [Setaria italica]	Cell division control protein 48 homolog C GN=F4P13.15 OS=Arabidopsis thaliana (Mouse-ear cress) PE=2 SV=2	K14571|0|sita:101777022|K14571 ribosome biogenesis ATPase | (RefSeq) cell division control protein 48 homolog C-like	Ribosome biogenesis in eukaryotes (ko03008)	Molecular Function: ATP binding (GO:0005524);; Biological Process: cell division (GO:0051301);;	[O]	Posttranslational modification, protein turnover, chaperones	[O]	Posttranslational modification, protein turnover, chaperones	ATPase family associated with various cellular activities (AAA);; Holliday junction DNA helicase ruvB N-terminus;; AAA domain (dynein-related subfamily);; AAA domain;; AAA ATPase domain;; AAA domain;; AAA domain (Cdc48 subfamily);; AAA domain;; AAA domain;; TIP49 C-terminus;; Rad17 cell cycle checkpoint protein;; RNA helicase;; IstB-like ATP binding protein;; AAA domain;; AAA domain;; NACHT domai…	O	Posttranslational modification, protein turnover, chaperones
PB.13901.4	PREDICTED: NAD-dependent malic enzyme 59 kDa isoform, mitochondrial-like [Setaria italica]	NAD-dependent malic enzyme 59 kDa isoform, mitochondrial (Precursor) OS=Solanum tuberosum (Potato) PE=1 SV=1	K00028|0|sita:101758088|K00028 malate dehydrogenase (decarboxylating) [EC:1.1.1.39] | (RefSeq) NAD-dependent malic enzyme 59 kDa isoform, mitochondrial	Pyruvate metabolism (ko00620);Carbon fixation in photosynthetic organisms (ko00710);Carbon metabolism (ko01200)	Molecular Function: malate dehydrogenase (decarboxylating) (NAD+) activity (GO:0004471);; Molecular Function: ATP binding (GO:0005524);; Cellular Component: mitochondrion (GO:0005739);; Biological Process: malate metabolic process (GO:0006108);; Molecular Function: zinc ion binding (GO:0008270);; Cellular Component: chloroplast (GO:0009507);; Molecular Function: protein homodimerization activity …	[C]	Energy production and conversion	[C]	Energy production and conversion	Malic enzyme, N-terminal domain;; Malic enzyme, NAD binding domain;; Malic enzyme, NAD binding domain	C	Energy production and conversion
PB.6008.2	PREDICTED: VIN3-like protein 1-like isoform X3 [Setaria italica]	VIN3-like protein 1 GN=MXP5.1 OS=Arabidopsis thaliana (Mouse-ear cress) PE=1 SV=1	--	--	--	--	--	--	--	Fibronectin type III domain;; PHD - plant homeodomain finger protein	S	Function unknown
PB.15950.15	PREDICTED: uncharacterized protein LOC103647263 [Zea mays]	--	--	--	Molecular Function: nucleic acid binding (GO:0003676);;	--	--	[A]	RNA processing and modification	SUZ domain	S	Function unknown
PB.594.1	PREDICTED: ABC transporter B family member 6-like [Setaria italica]	ABC transporter B family member 20 GN=T26I12.200 OS=Arabidopsis thaliana (Mouse-ear cress) PE=1 SV=1	K05658|0|sita:101775131|K05658 ATP-binding cassette, subfamily B (MDR/TAP), member 1 [EC:3.6.3.44] | (RefSeq) ABC transporter B family member 6-like	ABC transporters (ko02010)	Molecular Function: ATP binding (GO:0005524);; Cellular Component: integral component of membrane (GO:0016021);; Molecular Function: ATPase activity, coupled to transmembrane movement of substances (GO:0042626);; Biological Process: transmembrane transport (GO:0055085);;	[V]	Defense mechanisms	[Q]	Secondary metabolites biosynthesis, transport and catabolism	ABC transporter;; ABC transporter transmembrane region	V	Defense mechanisms
PB.14933.6	hypothetical protein SORBIDRAFT_07g019430 [Sorghum bicolor]	Mitochondrial carrier protein MTM1 GN=MTM1 OS=Arabidopsis thaliana (Mouse-ear cress) PE=2 SV=1	K15119|0|sbi:SORBI_07g019430|K15119 solute carrier family 25, member 39/40 | (RefSeq) SORBIDRAFT_07g019430, Sb07g019430; hypothetical protein	--	Molecular Function: structural constituent of ribosome (GO:0003735);; Biological Process: translation (GO:0006412);; Biological Process: transport (GO:0006810);; Cellular Component: integral component of membrane (GO:0016021);;	--	--	[C]	Energy production and conversion	Mitochondrial carrier protein	S	Function unknown
PB.4591.3	PREDICTED: uncharacterized protein At5g49945-like [Zea mays]	Uncharacterized protein At5g49945 (Precursor) GN=At5g49945 OS=Arabidopsis thaliana (Mouse-ear cress) PE=2 SV=1	--	--	Molecular Function: calcium ion binding (GO:0005509);; Cellular Component: endoplasmic reticulum (GO:0005783);; Cellular Component: integral component of membrane (GO:0016021);;	--	--	[S]	Function unknown	Protein of unknown function (DUF1682);; Protein of unknown function (DUF1682)	S	Function unknown
PB.2649.3	PREDICTED: uncharacterized protein LOC101783011 [Setaria italica]	Transcription factor TCP7 GN=TCP7 OS=Arabidopsis thaliana (Mouse-ear cress) PE=2 SV=1	--	--	Cellular Component: plastid (GO:0009536);;	[H]	Coenzyme transport and metabolism	--	--	TCP family transcription factor	S	Function unknown
PB.660.25	phosphoenolpyruvate carboxykinase [Zoysia japonica]	Phosphoenolpyruvate carboxykinase [ATP] OS=Zea mays (Maize) PE=2 SV=1	K01610|0|sita:101783767|K01610 phosphoenolpyruvate carboxykinase (ATP) [EC:4.1.1.49] | (RefSeq) phosphoenolpyruvate carboxykinase [ATP]	Glycolysis / Gluconeogenesis (ko00010);Citrate cycle (TCA cycle) (ko00020);Pyruvate metabolism (ko00620);Carbon fixation in photosynthetic organisms (ko00710);Carbon metabolism (ko01200)	Molecular Function: phosphoenolpyruvate carboxykinase (ATP) activity (GO:0004612);; Molecular Function: ATP binding (GO:0005524);; Cellular Component: cytosol (GO:0005829);; Biological Process: gluconeogenesis (GO:0006094);; Molecular Function: kinase activity (GO:0016301);; Biological Process: phosphorylation (GO:0016310);;	[C]	Energy production and conversion	--	--	Phosphoenolpyruvate carboxykinase	C	Energy production and conversion
PB.3603.5	PREDICTED: uncharacterized protein LOC101782721 [Setaria italica]	Ultraviolet-B receptor UVR8 GN=UVR8 OS=Arabidopsis thaliana (Mouse-ear cress) PE=1 SV=1	--	--	Molecular Function: ligase activity (GO:0016874);; Molecular Function: metal ion binding (GO:0046872);;	[DZ]	Cell cycle control, cell division, chromosome partitioning;; Cytoskeleton	--	--	Regulator of chromosome condensation (RCC1) repeat;; Transcription factor regulating root and shoot growth via Pin3;; Regulator of chromosome condensation (RCC1) repeat;; Transcription factor BRX N-terminal domain;; FYVE zinc finger;; Unstructured region between BRX_N and BRX domain	DZ	Cell cycle control, cell division, chromosome partitioning;; Cytoskeleton
PB.6178.1	hypothetical protein SORBIDRAFT_04g024510 [Sorghum bicolor]	--	K14820|0|sbi:SORBI_04g024510|K14820 ribosome biogenesis protein BRX1 | (RefSeq) SORBIDRAFT_04g024510, Sb04g024510; hypothetical protein	--	Biological Process: ribosomal large subunit assembly (GO:0000027);; Molecular Function: RNA binding (GO:0003723);; Cellular Component: nucleolus (GO:0005730);;	--	--	[J]	Translation, ribosomal structure and biogenesis	Brix domain	J	Translation, ribosomal structure and biogenesis
PB.11101.3	PREDICTED: sucrose synthase 1 isoform X1 [Zea mays]	Sucrose synthase 1 GN=SH-1 OS=Zea mays (Maize) PE=2 SV=1	K00695|0|zma:542365|K00695 sucrose synthase [EC:2.4.1.13] | (RefSeq) SH-1, GRMZM2G089713; sucrose synthase	Starch and sucrose metabolism (ko00500)	Cellular Component: mitochondrion (GO:0005739);; Biological Process: sucrose metabolic process (GO:0005985);; Biological Process: biosynthetic process (GO:0009058);; Cellular Component: integral component of membrane (GO:0016021);; Molecular Function: sucrose synthase activity (GO:0016157);;	[M]	Cell wall/membrane/envelope biogenesis	[M]	Cell wall/membrane/envelope biogenesis	Sucrose synthase;; Glycosyl transferases group 1;; Glycosyl transferases group 1	M	Cell wall/membrane/envelope biogenesis
PB.11318.1	PREDICTED: uncharacterized protein LOC101780596 [Setaria italica]	--	--	--	--	--	--	--	--	--	S	Function unknown
PB.609.6	PREDICTED: telomere repeat-binding protein 5-like isoform X2 [Setaria italica]	Telomere-binding protein 1 OS=Oryza sativa subsp. japonica (Rice) PE=1 SV=2	--	--	Cellular Component: nuclear telomere cap complex (GO:0000783);; Molecular Function: double-stranded telomeric DNA binding (GO:0003691);; Biological Process: telomeric loop formation (GO:0031627);;	--	--	--	--	--	K	Transcription
PB.1645.2	PREDICTED: CHD3-type chromatin-remodeling factor PICKLE-like [Setaria italica]	CHD3-type chromatin-remodeling factor PICKLE GN=At2g25170 OS=Arabidopsis thaliana (Mouse-ear cress) PE=1 SV=1	K11643|0|sita:101784172|K11643 chromodomain-helicase-DNA-binding protein 4 [EC:3.6.4.12] | (RefSeq) CHD3-type chromatin-remodeling factor PICKLE	--	Biological Process: response to acid chemical (GO:0001101);; Molecular Function: DNA binding (GO:0003677);; Molecular Function: ATP binding (GO:0005524);; Cellular Component: nucleus (GO:0005634);; Biological Process: regulation of transcription, DNA-templated (GO:0006355);; Molecular Function: zinc ion binding (GO:0008270);; Biological Process: hormone-mediated signaling pathway (GO:0009755);; M…	[KL]	Transcription;; Replication, recombination and repair	[R]	General function prediction only	SNF2 family N-terminal domain;; Domain of Unknown Function (DUF1086);; Domain of Unknown Function (DUF1087);; Helicase conserved C-terminal domain;; Type III restriction enzyme, res subunit;; CHDCT2 (NUC038) domain;; Class II histone deacetylase complex subunits 2 and 3;; Chromo (CHRromatin Organisation MOdifier) domain	L	Replication, recombination and repair
PB.11313.2	hypothetical protein SORBIDRAFT_02g004390 [Sorghum bicolor]	Low molecular mass early light-inducible protein HV60, chloroplastic (Precursor) OS=Hordeum vulgare (Barley) PE=2 SV=1	--	--	Cellular Component: integral component of membrane (GO:0016021);; Cellular Component: chloroplast membrane (GO:0031969);;	--	--	--	--	Chlorophyll A-B binding protein	S	Function unknown
PB.8904.2	RNA polymerase beta&apos; subunit [Monachather paradoxus]	DNA-directed RNA polymerase subunit beta&apos;&apos; {ECO:0000255|HAMAP-Rule:MF_01324} OS=Sorghum bicolor (Sorghum) PE=3 SV=2	K03046|0|sita:19526771|K03046 DNA-directed RNA polymerase subunit beta' [EC:2.7.7.6] | (RefSeq) rpoC2, W841_p070; RNA polymerase beta' subunit	Purine metabolism (ko00230);Pyrimidine metabolism (ko00240);RNA polymerase (ko03020)	Molecular Function: DNA binding (GO:0003677);; Molecular Function: DNA-directed 5'-3' RNA polymerase activity (GO:0003899);; Biological Process: transcription, DNA-templated (GO:0006351);; Cellular Component: chloroplast (GO:0009507);;	[K]	Transcription	--	--	RNA polymerase Rpb1, domain 5;; RNA polymerase Rpb1, domain 4;; RNA polymerase Rpb1, domain 3;; RNA polymerase Rpb1, domain 2;; RNA polymerase Rpb1, domain 1;; RNA polymerase Rpb1, domain 3;; RNA polymerase Rpb1, domain 1	K	Transcription
PB.6629.2	PREDICTED: shikimate O-hydroxycinnamoyltransferase-like [Setaria italica]	Shikimate O-hydroxycinnamoyltransferase GN=K19E20.4 OS=Arabidopsis thaliana (Mouse-ear cress) PE=2 SV=1	K13065|0|sita:101761166|K13065 shikimate O-hydroxycinnamoyltransferase [EC:2.3.1.133] | (RefSeq) shikimate O-hydroxycinnamoyltransferase-like	Phenylpropanoid biosynthesis (ko00940);Flavonoid biosynthesis (ko00941);Stilbenoid, diarylheptanoid and gingerol biosynthesis (ko00945)	Molecular Function: transferase activity, transferring acyl groups other than amino-acyl groups (GO:0016747);;	--	--	--	--	Transferase family	S	Function unknown
PB.7895.6	PREDICTED: uncharacterized protein LOC101755961 [Setaria italica]	--	--	--	Cellular Component: plastid (GO:0009536);;	--	--	[L]	Replication, recombination and repair	Domain of unknown function (DUF1771);; Smr domain	S	Function unknown
PB.3795.2	hypothetical protein SORBIDRAFT_03g040700 [Sorghum bicolor]	Sorting nexin 1 OS=Arabidopsis thaliana (Mouse-ear cress) PE=1 SV=1	K17917|0|sbi:SORBI_03g040700|K17917 sorting nexin-1/2 | (RefSeq) SORBIDRAFT_03g040700, Sb03g040700; hypothetical protein	Endocytosis (ko04144)	Cellular Component: multivesicular body (GO:0005771);; Cellular Component: cytosol (GO:0005829);; Biological Process: ubiquitin-dependent protein catabolic process (GO:0006511);; Biological Process: protein targeting to vacuole (GO:0006623);; Biological Process: Golgi to vacuole transport (GO:0006896);; Biological Process: endocytosis (GO:0006897);; Biological Process: endosome to lysosome transp…	--	--	[U]	Intracellular trafficking, secretion, and vesicular transport	Vps5 C terminal like;; PX domain	U	Intracellular trafficking, secretion, and vesicular transport
PB.15666.2	PREDICTED: FAM10 family protein At4g22670-like [Oryza brachyantha]	FAM10 family protein At4g22670 GN=At4g22670 OS=Arabidopsis thaliana (Mouse-ear cress) PE=1 SV=1	K09560|4.04714e-28|obr:102717496|K09560 suppressor of tumorigenicity protein 13 | (RefSeq) FAM10 family protein At4g22670	--	--	--	--	[OT]	--	--	S	Function unknown
PB.13100.2	predicted protein [Hordeum vulgare subsp. vulgare]	Tropinone reductase-like 3 OS=Erythroxylum coca (Coca plant) PE=2 SV=1	K11147|2.48661e-119|sita:101760373|K11147 dehydrogenase/reductase SDR family member 4 [EC:1.1.-.-] | (RefSeq) tropinone reductase-like 3	Peroxisome (ko04146)	Cellular Component: peroxisome (GO:0005777);; Molecular Function: oxidoreductase activity (GO:0016491);; Biological Process: root hair elongation (GO:0048767);; Biological Process: oxidation-reduction process (GO:0055114);; Biological Process: indolebutyric acid metabolic process (GO:0080024);; Biological Process: response to indolebutyric acid (GO:0080026);;	[IQR]	Lipid transport and metabolism;; Secondary metabolites biosynthesis, transport and catabolism;; General function prediction only	[R]	General function prediction only	short chain dehydrogenase;; Enoyl-(Acyl carrier protein) reductase;; KR domain;; Enoyl-(Acyl carrier protein) reductase	S	Function unknown
PB.9047.1	PREDICTED: S-formylglutathione hydrolase-like [Setaria italica]	S-formylglutathione hydrolase GN=SFGH OS=Arabidopsis thaliana (Mouse-ear cress) PE=1 SV=2	K01070|1.03342e-133|sita:101753836|K01070 S-formylglutathione hydrolase [EC:3.1.2.12] | (RefSeq) S-formylglutathione hydrolase	Carbon metabolism (ko01200)	Cellular Component: cytoplasm (GO:0005737);; Molecular Function: S-formylglutathione hydrolase activity (GO:0018738);; Biological Process: formaldehyde catabolic process (GO:0046294);; Cellular Component: apoplast (GO:0048046);; Molecular Function: carboxylic ester hydrolase activity (GO:0052689);;	[V]	Defense mechanisms	[R]	General function prediction only	Putative esterase	S	Function unknown
PB.12373.4	PREDICTED: uncharacterized protein LOC101769254 isoform X2 [Setaria italica]	Putative E3 ubiquitin-protein ligase XBAT35 GN=XBAT35 OS=Arabidopsis thaliana (Mouse-ear cress) PE=2 SV=1	--	--	Molecular Function: ubiquitin-protein transferase activity (GO:0004842);; Cellular Component: cytoplasm (GO:0005737);; Biological Process: regulation of signal transduction (GO:0009966);;	--	--	--	--	Zinc finger, C3HC4 type (RING finger)	S	Function unknown
PB.3686.1	PREDICTED: pentatricopeptide repeat-containing protein At3g29230-like [Setaria italica]	Pentatricopeptide repeat-containing protein At3g29230 GN=PCMP-E27 OS=Arabidopsis thaliana (Mouse-ear cress) PE=2 SV=1	--	--	Cellular Component: mitochondrion (GO:0005739);;	--	--	[R]	General function prediction only	PPR repeat;; PPR repeat family;; PPR repeat;; Pentatricopeptide repeat domain	S	Function unknown
PB.6984.1	PREDICTED: actin-related protein 7 [Brachypodium distachyon]	Actin-related protein 7 OS=Oryza sativa subsp. japonica (Rice) PE=2 SV=2	K16615|0|bdi:100841675|K16615 actin-related protein 7, plant | (RefSeq) actin-related protein 7	--	Cellular Component: nucleus (GO:0005634);; Cellular Component: cytoplasm (GO:0005737);; Biological Process: chromatin organization (GO:0006325);; Biological Process: nitrogen compound metabolic process (GO:0006807);; Biological Process: response to abiotic stimulus (GO:0009628);; Biological Process: anatomical structure morphogenesis (GO:0009653);; Biological Process: embryo development ending in…	[Z]	Cytoskeleton	[Z]	Cytoskeleton	Actin;; MreB/Mbl protein	Z	Cytoskeleton
PB.3693.4	TPA: putative DEAD-box ATP-dependent RNA helicase family protein [Zea mays]	DEAD-box ATP-dependent RNA helicase 30 OS=Oryza sativa subsp. japonica (Rice) PE=2 SV=2	K12823|0|obr:102703183|K12823 ATP-dependent RNA helicase DDX5/DBP2 [EC:3.6.4.13] | (RefSeq) DEAD-box ATP-dependent RNA helicase 30	Spliceosome (ko03040)	Biological Process: nuclear-transcribed mRNA catabolic process, nonsense-mediated decay (GO:0000184);; Molecular Function: RNA binding (GO:0003723);; Molecular Function: ATP-dependent RNA helicase activity (GO:0004004);; Molecular Function: ATP binding (GO:0005524);; Cellular Component: nucleus (GO:0005634);; Biological Process: rRNA processing (GO:0006364);; Biological Process: RNA secondary str…	[L]	Replication, recombination and repair	[A]	RNA processing and modification	DEAD/DEAH box helicase;; Helicase conserved C-terminal domain	L	Replication, recombination and repair
PB.13830.1	PREDICTED: uncharacterized protein LOC101779251 [Setaria italica]	--	--	--	Cellular Component: chloroplast (GO:0009507);; Molecular Function: oxidoreductase activity (GO:0016491);; Biological Process: oxidation-reduction process (GO:0055114);;	[C]	Energy production and conversion	--	--	Lycopene cyclase protein	I	Lipid transport and metabolism
PB.973.6	PREDICTED: homeobox protein BEL1 homolog isoform X1 [Setaria italica]	Homeobox protein BEL1 homolog GN=MYC6.12 OS=Arabidopsis thaliana (Mouse-ear cress) PE=1 SV=2	--	--	Molecular Function: DNA binding (GO:0003677);; Cellular Component: nucleus (GO:0005634);; Biological Process: regulation of transcription, DNA-templated (GO:0006355);;	--	--	[K]	Transcription	Associated with HOX;; Homeobox KN domain;; Homeobox domain	K	Transcription
PB.11215.1	PREDICTED: vacuolar protein sorting-associated protein 22 homolog 1-like isoform X1 [Setaria italica]	Vacuolar protein sorting-associated protein 22 homolog 1 GN=VP22-1 OS=Arabidopsis thaliana (Mouse-ear cress) PE=2 SV=2	K12188|7.03828e-102|sita:101755751|K12188 ESCRT-II complex subunit VPS22 | (RefSeq) vacuolar protein sorting-associated protein 22 homolog 1	Endocytosis (ko04144)	Cellular Component: ESCRT II complex (GO:0000814);; Cellular Component: mitochondrion (GO:0005739);; Biological Process: protein transport to vacuole involved in ubiquitin-dependent protein catabolic process via the multivesicular body sorting pathway (GO:0043328);;	--	--	[K]	Transcription	EAP30/Vps36 family;; EAP30/Vps36 family	U	Intracellular trafficking, secretion, and vesicular transport
PB.756.9	hypothetical protein SORBIDRAFT_01g042710 [Sorghum bicolor]	Protein OBERON 4 GN=OBE4 OS=Arabidopsis thaliana (Mouse-ear cress) PE=1 SV=2	--	--	--	--	--	--	--	PHD - plant homeodomain finger protein	S	Function unknown
PB.4903.1	ADP-glucose pyrophosphorylase large subunit [Solanum lycopersicum]	Glucose-1-phosphate adenylyltransferase large subunit 3, chloroplastic/amyloplastic (Precursor) GN=AGPS3 OS=Solanum tuberosum (Potato) PE=1 SV=1	K00975|0|sly:544039|K00975 glucose-1-phosphate adenylyltransferase [EC:2.7.7.27] | (RefSeq) agpL3; ADP-glucose pyrophosphorylase large subunit	Starch and sucrose metabolism (ko00500);Amino sugar and nucleotide sugar metabolism (ko00520)	Molecular Function: ATP binding (GO:0005524);; Biological Process: glycogen biosynthetic process (GO:0005978);; Molecular Function: glucose-1-phosphate adenylyltransferase activity (GO:0008878);; Cellular Component: amyloplast (GO:0009501);; Cellular Component: chloroplast (GO:0009507);; Biological Process: starch biosynthetic process (GO:0019252);;	[G]	Carbohydrate transport and metabolism	[M]	Cell wall/membrane/envelope biogenesis	Nucleotidyl transferase;; Bacterial transferase hexapeptide (six repeats);; Nucleotidyl transferase	G	Carbohydrate transport and metabolism
PB.14655.1	PREDICTED: threonine--tRNA ligase, mitochondrial-like [Setaria italica]	Threonine--tRNA ligase, mitochondrial (Precursor) GN=THRRS OS=Arabidopsis thaliana (Mouse-ear cress) PE=2 SV=3	K01868|0|sita:101786890|K01868 threonyl-tRNA synthetase [EC:6.1.1.3] | (RefSeq) threonine--tRNA ligase, mitochondrial 1-like	Aminoacyl-tRNA biosynthesis (ko00970)	Molecular Function: RNA binding (GO:0003723);; Molecular Function: threonine-tRNA ligase activity (GO:0004829);; Molecular Function: ATP binding (GO:0005524);; Cellular Component: mitochondrion (GO:0005739);; Biological Process: threonyl-tRNA aminoacylation (GO:0006435);;	[J]	Translation, ribosomal structure and biogenesis	[J]	Translation, ribosomal structure and biogenesis	tRNA synthetase class II core domain (G, H, P, S and T);; Anticodon binding domain;; TGS domain;; Threonyl and Alanyl tRNA synthetase second additional domain	J	Translation, ribosomal structure and biogenesis
PB.11232.1	hypothetical protein SORBIDRAFT_02g029900 [Sorghum bicolor]	Probable hydroxyacylglutathione hydrolase 2, chloroplast (Precursor) GN=GLX2-4 OS=Arabidopsis thaliana (Mouse-ear cress) PE=2 SV=1	K01069|0|sbi:SORBI_02g029900|K01069 hydroxyacylglutathione hydrolase [EC:3.1.2.6] | (RefSeq) SORBIDRAFT_02g029900, Sb02g029900; hypothetical protein	Pyruvate metabolism (ko00620)	Molecular Function: 3-beta-hydroxy-delta5-steroid dehydrogenase activity (GO:0003854);; Molecular Function: hydroxyacylglutathione hydrolase activity (GO:0004416);; Cellular Component: endoplasmic reticulum membrane (GO:0005789);; Biological Process: steroid biosynthetic process (GO:0006694);; Biological Process: aromatic amino acid family metabolic process (GO:0009072);; Cellular Component: inte…	[R]	General function prediction only	[R]	General function prediction only	Hydroxyacylglutathione hydrolase C-terminus;; Metallo-beta-lactamase superfamily	Q	Secondary metabolites biosynthesis, transport and catabolism
PB.1458.11	PREDICTED: uncharacterized protein LOC100216600 isoform X1 [Zea mays]	ABC transporter G family member 22 GN=F15M7.6 OS=Arabidopsis thaliana (Mouse-ear cress) PE=1 SV=1	--	--	Molecular Function: ATP binding (GO:0005524);; Cellular Component: plasma membrane (GO:0005886);; Cellular Component: integral component of membrane (GO:0016021);; Molecular Function: ATPase activity, coupled to transmembrane movement of substances (GO:0042626);; Biological Process: transmembrane transport (GO:0055085);;	[S]	Function unknown	[Q]	Secondary metabolites biosynthesis, transport and catabolism	ABC transporter;; ABC-2 type transporter;; ABC transporter	V	Defense mechanisms
PB.3995.2	PREDICTED: callose synthase 11-like isoform X1 [Setaria italica]	Callose synthase 12 OS=Arabidopsis thaliana (Mouse-ear cress) PE=2 SV=1	K11000|0|sita:101752721|K11000 callose synthase [EC:2.4.1.-] | (RefSeq) callose synthase 11-like	--	Cellular Component: 1,3-beta-D-glucan synthase complex (GO:0000148);; Molecular Function: 1,3-beta-D-glucan synthase activity (GO:0003843);; Biological Process: (1->3)-beta-D-glucan biosynthetic process (GO:0006075);; Cellular Component: integral component of membrane (GO:0016021);;	--	--	[M]	Cell wall/membrane/envelope biogenesis	1,3-beta-glucan synthase component;; 1,3-beta-glucan synthase component;; 1,3-beta-glucan synthase subunit FKS1, domain-1	S	Function unknown
PB.14745.1	PREDICTED: uncharacterized protein LOC100824955 [Brachypodium distachyon]	--	--	--	Cellular Component: intracellular membrane-bounded organelle (GO:0043231);; Cellular Component: cytoplasmic part (GO:0044444);;	--	--	--	--	--	S	Function unknown
PB.7848.5	PREDICTED: probable apyrase 7-like isoform X1 [Setaria italica]	Probable apyrase 7 GN=APY7 OS=Arabidopsis thaliana (Mouse-ear cress) PE=2 SV=1	--	--	Biological Process: anther dehiscence (GO:0009901);; Biological Process: pollen exine formation (GO:0010584);; Cellular Component: integral component of membrane (GO:0016021);; Molecular Function: hydrolase activity (GO:0016787);;	[F]	Nucleotide transport and metabolism	[F]	Nucleotide transport and metabolism	GDA1/CD39 (nucleoside phosphatase) family	GO	Carbohydrate transport and metabolism;; Posttranslational modification, protein turnover, chaperones
PB.14729.1	LOC100283679 [Zea mays]	Transcription factor-like protein DPB GN=F12E4.160 OS=Arabidopsis thaliana (Mouse-ear cress) PE=1 SV=1	K04683|1.18532e-13|zma:100283679|K04683 transcription factor Dp-1 | (RefSeq) pco085006, GRMZM2G086072, GRMZM2G086072_T01; uncharacterized LOC100283679	--	--	--	--	[K]	Transcription	--	K	Transcription
PB.4794.5	Os03g0679700 [Oryza sativa Japonica Group]	Phosphomethylpyrimidine synthase, chloroplastic (Precursor) GN=T27A16.27 OS=Arabidopsis thaliana (Mouse-ear cress) PE=1 SV=1	K03147|0|osa:4333719|K03147 phosphomethylpyrimidine synthase [EC:4.1.99.17] | (RefSeq) phosphomethylpyrimidine synthase, chloroplastic	Thiamine metabolism (ko00730)	Biological Process: thiamine biosynthetic process (GO:0009228);; Cellular Component: chloroplast stroma (GO:0009570);; Molecular Function: iron-sulfur cluster binding (GO:0051536);; Molecular Function: ADP-ribose pyrophosphohydrolase activity (GO:0080041);;	[H]	Coenzyme transport and metabolism	--	--	Radical SAM ThiC family	H	Coenzyme transport and metabolism
PB.13296.2	PREDICTED: serine carboxypeptidase-like 51-like isoform X1 [Setaria italica]	Serine carboxypeptidase-like 51 (Precursor) GN=SCPL51 OS=Arabidopsis thaliana (Mouse-ear cress) PE=2 SV=2	K09646|0|sita:101785978|K09646 serine carboxypeptidase 1 [EC:3.4.16.-] | (RefSeq) serine carboxypeptidase-like 51	--	Molecular Function: serine-type carboxypeptidase activity (GO:0004185);; Biological Process: proteolysis involved in cellular protein catabolic process (GO:0051603);;	[E]	Amino acid transport and metabolism	[O]	Posttranslational modification, protein turnover, chaperones	Serine carboxypeptidase	E	Amino acid transport and metabolism
PB.7517.1	PREDICTED: glycosyltransferase isoform X1 [Zea mays]	Probable glucuronosyltransferase Os04g0650300 OS=Oryza sativa subsp. japonica (Rice) PE=3 SV=1	K20871|0|sita:101777107|K20871 putative beta-1,4-xylosyltransferase IRX14 [EC:2.4.2.-] | (RefSeq) probable glucuronosyltransferase Os04g0650300	--	Cellular Component: Golgi membrane (GO:0000139);; Biological Process: plant-type secondary cell wall biogenesis (GO:0009834);; Biological Process: glucuronoxylan biosynthetic process (GO:0010417);; Molecular Function: galactosylgalactosylxylosylprotein 3-beta-glucuronosyltransferase activity (GO:0015018);; Cellular Component: integral component of membrane (GO:0016021);; Molecular Function: xylos…	--	--	[O]	Posttranslational modification, protein turnover, chaperones	Glycosyltransferase family 43	S	Function unknown
PB.14153.3	PREDICTED: uncharacterized protein LOC100273702 isoform X1 [Zea mays]	Serine/threonine-protein kinase HT1 GN=HT1 OS=Arabidopsis thaliana (Mouse-ear cress) PE=1 SV=1	--	--	Molecular Function: protein serine/threonine kinase activity (GO:0004674);; Molecular Function: ATP binding (GO:0005524);; Biological Process: protein phosphorylation (GO:0006468);;	[T]	Signal transduction mechanisms	[T]	Signal transduction mechanisms	Protein tyrosine kinase;; Protein kinase domain	T	Signal transduction mechanisms
PB.3964.3	hypothetical protein SORBIDRAFT_03g035720 [Sorghum bicolor]	Regulatory protein NPR3 GN=NPR3 OS=Arabidopsis thaliana (Mouse-ear cress) PE=1 SV=1	K14508|0|sbi:SORBI_03g035720|K14508 regulatory protein NPR1 | (RefSeq) SORBIDRAFT_03g035720, Sb03g035720; hypothetical protein	Plant hormone signal transduction (ko04075)	--	--	--	[R]	General function prediction only	NPR1/NIM1 like defence protein C terminal;; Ankyrin repeats (3 copies);; Ankyrin repeat;; Ankyrin repeats (many copies);; Ankyrin repeat;; BTB/POZ domain	S	Function unknown
PB.732.1	hypothetical protein SORBIDRAFT_01g042170 [Sorghum bicolor]	GTP-binding protein At2g22870 GN=EMB2001 OS=Arabidopsis thaliana (Mouse-ear cress) PE=2 SV=2	K03978|9.57164e-177|sbi:SORBI_01g042170|K03978 GTP-binding protein | (RefSeq) SORBIDRAFT_01g042170, Sb01g042170; hypothetical protein	--	Biological Process: barrier septum assembly (GO:0000917);; Molecular Function: GTP binding (GO:0005525);; Cellular Component: mitochondrion (GO:0005739);;	[D]	Cell cycle control, cell division, chromosome partitioning	[R]	General function prediction only	50S ribosome-binding GTPase;; Ferrous iron transport protein B	S	Function unknown
PB.15610.4	hypothetical protein ZEAMMB73_609193 [Zea mays]	ATP-dependent helicase BRM OS=Arabidopsis thaliana (Mouse-ear cress) PE=1 SV=1	K11647|0|sita:101753871|K11647 SWI/SNF-related matrix-associated actin-dependent regulator of chromatin subfamily A member 2/4 [EC:3.6.4.-] | (RefSeq) ATP-dependent helicase BRM-like	--	Molecular Function: chromatin binding (GO:0003682);; Molecular Function: helicase activity (GO:0004386);; Molecular Function: ATP binding (GO:0005524);; Cellular Component: nucleus (GO:0005634);; Cellular Component: cytosol (GO:0005829);; Biological Process: regulation of transcription, DNA-templated (GO:0006355);; Molecular Function: DNA-dependent ATPase activity (GO:0008094);; Biological Proces…	[S]	Function unknown	[BK]	--	SNF2 family N-terminal domain;; Helicase conserved C-terminal domain;; Type III restriction enzyme, res subunit;; QLQ	L	Replication, recombination and repair
PB.15954.1	TPA: histidine-containing phosphotransfer proteinHistidine-containing phosphotransfer protein 1, partial [Zea mays]	Histidine-containing phosphotransfer protein 1 GN=OJ1155_H10.30 OS=Oryza sativa subsp. japonica (Rice) PE=1 SV=1	K14490|4.12054e-81|zma:541625|K14490 histidine-containing phosphotransfer peotein | (RefSeq) hp2, GRMZM2G014154, ZmHP2; histidine-containing phosphotransfer protein 2	Plant hormone signal transduction (ko04075)	Biological Process: phosphorelay signal transduction system (GO:0000160);; Cellular Component: nucleus (GO:0005634);; Cellular Component: cytosol (GO:0005829);; Molecular Function: histidine phosphotransfer kinase activity (GO:0009927);; Biological Process: phosphorylation (GO:0016310);; Molecular Function: protein histidine kinase binding (GO:0043424);; Biological Process: positive regulation of…	[T]	Signal transduction mechanisms	[T]	Signal transduction mechanisms	Hpt domain	T	Signal transduction mechanisms
PB.14005.1	PREDICTED: E3 ubiquitin-protein ligase RNF25-like [Setaria italica]	--	K10640|3.32825e-44|sita:101765368|K10640 E3 ubiquitin-protein ligase RNF25 [EC:2.3.2.27] | (RefSeq) E3 ubiquitin-protein ligase RNF25	--	Cellular Component: nucleus (GO:0005634);; Molecular Function: zinc ion binding (GO:0008270);; Biological Process: protein ubiquitination (GO:0016567);; Molecular Function: ligase activity (GO:0016874);; Molecular Function: ubiquitin protein ligase activity (GO:0061630);;	--	--	--	--	RWD domain	S	Function unknown
PB.6864.1	acetolactate synthase [Zoysia japonica]	Acetolactate synthase 1, chloroplastic (Precursor) GN=ALS1 OS=Zea mays (Maize) PE=3 SV=1	K01652|0|osa:4329450|K01652 acetolactate synthase I/II/III large subunit [EC:2.2.1.6] | (RefSeq) ALS, ALS1; acetolactate synthase 1, chloroplastic	Valine, leucine and isoleucine biosynthesis (ko00290);Butanoate metabolism (ko00650);C5-Branched dibasic acid metabolism (ko00660);Pantothenate and CoA biosynthesis (ko00770);2-Oxocarboxylic acid metabolism (ko01210);Biosynthesis of amino acids (ko01230)	Molecular Function: magnesium ion binding (GO:0000287);; Molecular Function: acetolactate synthase activity (GO:0003984);; Biological Process: isoleucine biosynthetic process (GO:0009097);; Biological Process: valine biosynthetic process (GO:0009099);; Cellular Component: chloroplast (GO:0009507);; Biological Process: response to herbicide (GO:0009635);; Molecular Function: lyase activity (GO:001…	[EH]	Amino acid transport and metabolism;; Coenzyme transport and metabolism	[EH]	--	Thiamine pyrophosphate enzyme, N-terminal TPP binding domain;; Thiamine pyrophosphate enzyme, C-terminal TPP binding domain;; Thiamine pyrophosphate enzyme, central domain	E	Amino acid transport and metabolism
PB.8171.1	PREDICTED: auxin-responsive protein IAA18-like [Setaria italica]	Auxin-responsive protein IAA18 GN=OSJNBa0075A10.11 OS=Oryza sativa subsp. japonica (Rice) PE=2 SV=1	K14484|8.19043e-104|sita:101764836|K14484 auxin-responsive protein IAA | (RefSeq) auxin-responsive protein IAA18-like	Plant hormone signal transduction (ko04075)	Cellular Component: nucleus (GO:0005634);; Biological Process: regulation of transcription, DNA-templated (GO:0006355);; Biological Process: regulation of translation (GO:0006417);; Biological Process: auxin-activated signaling pathway (GO:0009734);; Molecular Function: protein dimerization activity (GO:0046983);;	--	--	--	--	AUX/IAA family	K	Transcription
PB.7257.3	PREDICTED: nitrate transporter 1.5-like isoform X1 [Setaria italica]	Protein NRT1/ PTR FAMILY 7.3 GN=F5D14.23 OS=Arabidopsis thaliana (Mouse-ear cress) PE=1 SV=2	--	--	Biological Process: polyamine catabolic process (GO:0006598);; Biological Process: iron ion transport (GO:0006826);; Biological Process: phenylpropanoid metabolic process (GO:0009698);; Biological Process: auxin-activated signaling pathway (GO:0009734);; Biological Process: cellular response to iron ion starvation (GO:0010106);; Molecular Function: nitrate transmembrane transporter activity (GO:0…	[E]	Amino acid transport and metabolism	[E]	Amino acid transport and metabolism	POT family;; POT family	E	Amino acid transport and metabolism
PB.1159.3	PREDICTED: rab3 GTPase-activating protein catalytic subunit-like isoform X1 [Setaria italica]	--	K18270|0|sita:101780530|K18270 Rab3 GTPase-activating protein catalytic subunit | (RefSeq) rab3 GTPase-activating protein catalytic subunit	--	Molecular Function: GTPase activator activity (GO:0005096);; Biological Process: protein glycosylation (GO:0006486);; Cellular Component: chloroplast (GO:0009507);; Biological Process: positive regulation of GTPase activity (GO:0043547);;	--	--	[S]	Function unknown	Rab3 GTPase-activating protein catalytic subunit	S	Function unknown
PB.12171.1	unknown [Zea mays]	--	--	--	--	--	--	--	--	Protein of unknown function (DUF1005)	S	Function unknown
PB.1922.3	PREDICTED: serine/threonine-protein phosphatase 6 regulatory subunit 3-like isoform X1 [Setaria italica]	--	K15501|0|sita:101766435|K15501 serine/threonine-protein phosphatase 6 regulatory subunit 3 | (RefSeq) serine/threonine-protein phosphatase 6 regulatory subunit 3-like	--	--	--	--	[D]	Cell cycle control, cell division, chromosome partitioning	SIT4 phosphatase-associated protein	T	Signal transduction mechanisms
PB.5522.4	PREDICTED: probable cellulose synthase A catalytic subunit 5 [UDP-forming]-like isoform X4 [Setaria italica]	Probable cellulose synthase A catalytic subunit 5 [UDP-forming] OS=Oryza sativa subsp. japonica (Rice) PE=2 SV=1	K10999|0|sbi:SORBI_01g002050|K10999 cellulose synthase A [EC:2.4.1.12] | (RefSeq) SORBIDRAFT_01g002050, Sb01g002050; hypothetical protein	--	Cellular Component: plasma membrane (GO:0005886);; Molecular Function: zinc ion binding (GO:0008270);; Cellular Component: integral component of membrane (GO:0016021);; Molecular Function: cellulose synthase (UDP-forming) activity (GO:0016760);; Biological Process: cellulose biosynthetic process (GO:0030244);; Biological Process: cell wall organization (GO:0071555);;	[N]	Cell motility	--	--	Cellulose synthase;; Zinc-binding RING-finger;; Cellulose synthase;; Glycosyl transferase family group 2	M	Cell wall/membrane/envelope biogenesis
PB.11394.2	PREDICTED: dehydrin Rab16D-like [Oryza brachyantha]	Water stress-inducible protein Rab21 GN=OsJ_032472 OS=Oryza sativa subsp. japonica (Rice) PE=2 SV=1	--	--	Biological Process: response to acid chemical (GO:0001101);; Biological Process: response to stress (GO:0006950);; Biological Process: response to abiotic stimulus (GO:0009628);; Biological Process: response to oxygen-containing compound (GO:1901700);;	--	--	--	--	Dehydrin	S	Function unknown
PB.15441.4	PREDICTED: transcription factor GTE10-like [Setaria italica]	Transcription factor GTE12 GN=GTE12 OS=Arabidopsis thaliana (Mouse-ear cress) PE=2 SV=2	--	--	--	--	--	[K]	Transcription	Bromodomain	BK	Chromatin structure and dynamics;; Transcription
PB.11818.2	hypothetical protein [Zea mays]	Auxilin-related protein 2 GN=At4g12770 OS=Arabidopsis thaliana (Mouse-ear cress) PE=1 SV=1	--	--	--	--	--	[R]	General function prediction only	--	O	Posttranslational modification, protein turnover, chaperones
PB.5027.1	LOC100285681 [Zea mays]	Transcription factor UNE12 GN=T10P11.13 OS=Arabidopsis thaliana (Mouse-ear cress) PE=2 SV=2	--	--	Molecular Function: core promoter sequence-specific DNA binding (GO:0001046);; Molecular Function: transcriptional activator activity, RNA polymerase II transcription regulatory region sequence-specific binding (GO:0001228);; Cellular Component: nucleus (GO:0005634);; Biological Process: positive regulation of transcription from RNA polymerase II promoter (GO:0045944);; Molecular Function: protei…	--	--	--	--	Helix-loop-helix DNA-binding domain	K	Transcription
PB.5766.8	PREDICTED: calcium-transporting ATPase 9, plasma membrane-type-like [Setaria italica]	Calcium-transporting ATPase 9, plasma membrane-type GN=ACA9 OS=Arabidopsis thaliana (Mouse-ear cress) PE=2 SV=2	K01537|3.97138e-78|sita:101775448|K01537 Ca2+-transporting ATPase [EC:3.6.3.8] | (RefSeq) calcium-transporting ATPase 9, plasma membrane-type-like	--	Molecular Function: calcium-transporting ATPase activity (GO:0005388);; Molecular Function: calmodulin binding (GO:0005516);; Molecular Function: ATP binding (GO:0005524);; Cellular Component: integral component of plasma membrane (GO:0005887);; Cellular Component: intracellular membrane-bounded organelle (GO:0043231);; Molecular Function: metal ion binding (GO:0046872);; Biological Process: calc…	--	--	[P]	Inorganic ion transport and metabolism	Ca2+-ATPase N terminal autoinhibitory domain;; Cation transporter/ATPase, N-terminus	P	Inorganic ion transport and metabolism
PB.12887.1	hypothetical protein SHCRBa_159_J23_F_580 [Saccharum hybrid cultivar R570]	Eukaryotic translation initiation factor 3 subunit I {ECO:0000255|HAMAP-Rule:MF_03008} GN=TIF3I1 OS=Arabidopsis thaliana (Mouse-ear cress) PE=2 SV=2	K13137|1.06986e-153|sbi:SORBI_10g023300|K13137 serine-threonine kinase receptor-associated protein | (RefSeq) SORBIDRAFT_10g023300, Sb10g023300; hypothetical protein	RNA transport (ko03013)	Molecular Function: kinase activity (GO:0016301);; Biological Process: phosphorylation (GO:0016310);;	[R]	General function prediction only	[I]	Lipid transport and metabolism	WD domain, G-beta repeat;; Anaphase-promoting complex subunit 4 WD40 domain;; Eukaryotic translation initiation factor eIF2A	S	Function unknown
PB.12263.10	TPA: lrgB-like family protein [Zea mays]	Plastidal glycolate/glycerate translocator 1, chloroplastic (Precursor) GN=PLGG1 OS=Arabidopsis thaliana (Mouse-ear cress) PE=2 SV=1	--	--	Biological Process: chloroplast organization (GO:0009658);; Cellular Component: chloroplast inner membrane (GO:0009706);; Biological Process: photorespiration (GO:0009853);; Biological Process: thylakoid membrane organization (GO:0010027);; Cellular Component: integral component of membrane (GO:0016021);; Molecular Function: glycolate transmembrane transporter activity (GO:0043879);; Biological P…	[M]	Cell wall/membrane/envelope biogenesis	--	--	LrgB-like family;; LrgB-like family	M	Cell wall/membrane/envelope biogenesis
PB.6032.1	hypothetical protein SORBIDRAFT_01g009780 [Sorghum bicolor]	--	--	--	--	--	--	--	--	F-box domain;; F-box-like	--	--
PB.392.1	plastid transported acetyl-CoA carboxylase [Eleusine indica]	Biotin carboxylase GN=OsJ_17935 OS=Oryza sativa subsp. japonica (Rice) PE=3 SV=2	K11262|0|sita:101781270|K11262 acetyl-CoA carboxylase / biotin carboxylase 1 [EC:6.4.1.2 6.3.4.14] | (RefSeq) ACC-R, ACC-S, Acc-1; acetyl-CoA carboxylase 2-like	Fatty acid biosynthesis (ko00061);Pyruvate metabolism (ko00620);Propanoate metabolism (ko00640);Fatty acid metabolism (ko01212)	Molecular Function: acetyl-CoA carboxylase activity (GO:0003989);; Molecular Function: biotin carboxylase activity (GO:0004075);; Molecular Function: ATP binding (GO:0005524);; Biological Process: fatty acid biosynthetic process (GO:0006633);; Molecular Function: metal ion binding (GO:0046872);;	[I]	Lipid transport and metabolism	[I]	Lipid transport and metabolism	Carboxyl transferase domain;; Acetyl-CoA carboxylase, central region;; Acetyl-CoA carboxylase, central region;; Carbamoyl-phosphate synthase L chain, ATP binding domain;; Biotin carboxylase, N-terminal domain;; Biotin carboxylase C-terminal domain;; Biotin-requiring enzyme;; ATP-grasp domain;; ATP-grasp domain;; D-ala D-ala ligase C-terminus	I	Lipid transport and metabolism
PB.7176.1	PREDICTED: uncharacterized protein LOC101764103 isoform X4 [Setaria italica]	Phosphatidylinositol/phosphatidylcholine transfer protein SFH8 GN=SFH8 OS=Arabidopsis thaliana (Mouse-ear cress) PE=2 SV=1	--	--	Molecular Function: transporter activity (GO:0005215);; Cellular Component: intracellular (GO:0005622);; Biological Process: transport (GO:0006810);; Cellular Component: integral component of membrane (GO:0016021);;	--	--	--	--	CRAL/TRIO domain;; CRAL/TRIO, N-terminal domain	S	Function unknown
PB.10965.8	PREDICTED: pericentrin-like [Oryza brachyantha]	--	--	--	--	--	--	--	--	Variant SH3 domain;; Variant SH3 domain;; SH3 domain	S	Function unknown
PB.6888.1	hypothetical protein ZEAMMB73_892338 [Zea mays]	--	--	--	--	--	--	--	--	--	S	Function unknown
PB.6196.1	PREDICTED: phosphopantothenate--cysteine ligase 2-like [Setaria italica]	Phosphopantothenate--cysteine ligase 1 OS=Oryza sativa subsp. japonica (Rice) PE=2 SV=1	K01922|0|sita:101763961|K01922 phosphopantothenate-cysteine ligase [EC:6.3.2.5] | (RefSeq) phosphopantothenate--cysteine ligase 1-like	Pantothenate and CoA biosynthesis (ko00770)	Molecular Function: phosphopantothenate--cysteine ligase activity (GO:0004632);; Biological Process: coenzyme A biosynthetic process (GO:0015937);;	--	--	[R]	General function prediction only	DNA / pantothenate metabolism flavoprotein	H	Coenzyme transport and metabolism
PB.12263.15	PREDICTED: plastidal glycolate/glycerate translocator 1, chloroplastic-like [Setaria italica]	Plastidal glycolate/glycerate translocator 1, chloroplastic (Precursor) GN=PLGG1 OS=Arabidopsis thaliana (Mouse-ear cress) PE=2 SV=1	--	--	Biological Process: chloroplast organization (GO:0009658);; Cellular Component: chloroplast inner membrane (GO:0009706);; Biological Process: photorespiration (GO:0009853);; Cellular Component: integral component of membrane (GO:0016021);; Molecular Function: glycolate transmembrane transporter activity (GO:0043879);; Biological Process: glycolate transmembrane transport (GO:0097339);; Molecular …	[M]	Cell wall/membrane/envelope biogenesis	--	--	LrgB-like family	M	Cell wall/membrane/envelope biogenesis
PB.12280.1	retrotransposon protein, putative, unclassified [Oryza sativa Japonica Group]	--	--	--	--	--	--	--	--	Transposase-associated domain	S	Function unknown
PB.12183.25	PREDICTED: protein LHY-like isoform X1 [Setaria italica]	Protein CCA1 GN=CCA1 OS=Arabidopsis thaliana (Mouse-ear cress) PE=1 SV=1	K12133|0|sita:101764638|K12133 MYB-related transcription factor LHY | (RefSeq) protein LHY	Circadian rhythm - plant (ko04712)	Molecular Function: DNA binding (GO:0003677);; Cellular Component: nucleus (GO:0005634);; Biological Process: regulation of transcription, DNA-templated (GO:0006355);;	--	--	[O]	Posttranslational modification, protein turnover, chaperones	--	K	Transcription
PB.883.2	hypothetical protein ZEAMMB73_155881 [Zea mays]	--	--	--	Cellular Component: mitochondrion (GO:0005739);;	--	--	--	--	Proline-rich nuclear receptor coactivator motif	S	Function unknown
PB.2724.1	PREDICTED: ubiquitin carboxyl-terminal hydrolase 23-like isoform X1 [Brachypodium distachyon]	Ubiquitin carboxyl-terminal hydrolase 23 GN=UBP23 OS=Arabidopsis thaliana (Mouse-ear cress) PE=2 SV=2	K11855|0|bdi:100826253|K11855 ubiquitin carboxyl-terminal hydrolase 36/42 [EC:3.4.19.12] | (RefSeq) ubiquitin carboxyl-terminal hydrolase 23-like	--	Biological Process: proteolysis (GO:0006508);; Molecular Function: peptidase activity (GO:0008233);; Biological Process: cellular protein metabolic process (GO:0044267);;	--	--	[O]	Posttranslational modification, protein turnover, chaperones	Ubiquitin carboxyl-terminal hydrolase;; Ubiquitin carboxyl-terminal hydrolase	O	Posttranslational modification, protein turnover, chaperones
PB.7382.1	hypothetical protein OsI_07874 [Oryza sativa Indica Group]	--	K01113|8.5461e-08|osa:4329834|K01113 alkaline phosphatase D [EC:3.1.3.1] | (RefSeq) alkaline phosphatase D	Folate biosynthesis (ko00790)	Cellular Component: membrane (GO:0016020);;	--	--	--	--	--	P	Inorganic ion transport and metabolism
PB.9754.1	putative calcium-dependent protein kinase [Oryza sativa Japonica Group]	Serine/threonine-protein kinase PEPKR2 GN=PEPKR2 OS=Arabidopsis thaliana (Mouse-ear cress) PE=2 SV=1	--	--	Molecular Function: calmodulin-dependent protein kinase activity (GO:0004683);; Molecular Function: calmodulin binding (GO:0005516);; Molecular Function: ATP binding (GO:0005524);; Cellular Component: nucleus (GO:0005634);; Cellular Component: cytoplasm (GO:0005737);; Cellular Component: plasma membrane (GO:0005886);; Biological Process: abscisic acid-activated signaling pathway (GO:0009738);; Mo…	[T]	Signal transduction mechanisms	[T]	Signal transduction mechanisms	Protein kinase domain;; Protein tyrosine kinase;; Kinase-like	T	Signal transduction mechanisms
PB.12850.6	hypothetical protein SORBIDRAFT_10g024440 [Sorghum bicolor]	Brefeldin A-inhibited guanine nucleotide-exchange protein 1 GN=BIG1 OS=Arabidopsis thaliana (Mouse-ear cress) PE=2 SV=1	K18442|0|sbi:SORBI_10g024440|K18442 brefeldin A-inhibited guanine nucleotide-exchange protein | (RefSeq) SORBIDRAFT_10g024440, Sb10g024440; hypothetical protein	Endocytosis (ko04144)	Molecular Function: ARF guanyl-nucleotide exchange factor activity (GO:0005086);; Cellular Component: trans-Golgi network (GO:0005802);; Cellular Component: plastid (GO:0009536);; Biological Process: vesicle-mediated transport (GO:0016192);; Biological Process: regulation of ARF protein signal transduction (GO:0032012);; Biological Process: positive regulation of GTPase activity (GO:0043547);;	[R]	General function prediction only	[U]	Intracellular trafficking, secretion, and vesicular transport	Sec7 domain;; Guanine nucleotide exchange factor in Golgi transport N-terminal;; Dimerisation and cyclophilin-binding domain of Mon2	S	Function unknown
PB.1716.5	PREDICTED: calmodulin-binding receptor-like cytoplasmic kinase 3-like isoform X1 [Setaria italica]	Calmodulin-binding receptor-like cytoplasmic kinase 3 (Precursor) GN=CRCK3 OS=Arabidopsis thaliana (Mouse-ear cress) PE=2 SV=1	--	--	Molecular Function: protein serine/threonine kinase activity (GO:0004674);; Molecular Function: ATP binding (GO:0005524);; Biological Process: protein phosphorylation (GO:0006468);;	[T]	Signal transduction mechanisms	[T]	Signal transduction mechanisms	Protein tyrosine kinase;; Protein kinase domain	T	Signal transduction mechanisms
PB.5376.1	seven transmembrane domain protein [Zea mays]	--	--	--	Cellular Component: mitochondrion (GO:0005739);; Cellular Component: Golgi apparatus (GO:0005794);; Cellular Component: integral component of membrane (GO:0016021);;	--	--	[S]	Function unknown	Predicted membrane protein (DUF2053)	S	Function unknown
PB.12439.6	PREDICTED: transmembrane 9 superfamily member 4-like [Setaria italica]	Transmembrane 9 superfamily member 11 {ECO:0000305} (Precursor) OS=Arabidopsis thaliana (Mouse-ear cress) PE=2 SV=1	--	--	Cellular Component: integral component of membrane (GO:0016021);;	--	--	[U]	Intracellular trafficking, secretion, and vesicular transport	Endomembrane protein 70;; Endomembrane protein 70	S	Function unknown
PB.6862.1	PREDICTED: serine/threonine-protein kinase PBS1-like [Setaria italica]	Serine/threonine-protein kinase PBS1 GN=PBS1 OS=Arabidopsis thaliana (Mouse-ear cress) PE=1 SV=1	K13430|0|sita:101784216|K13430 serine/threonine-protein kinase PBS1 [EC:2.7.11.1] | (RefSeq) serine/threonine-protein kinase PBS1	Plant-pathogen interaction (ko04626)	Biological Process: pattern recognition receptor signaling pathway (GO:0002221);; Molecular Function: protein serine/threonine kinase activity (GO:0004674);; Molecular Function: ATP binding (GO:0005524);; Cellular Component: plasma membrane (GO:0005886);; Biological Process: defense response to bacterium, incompatible interaction (GO:0009816);; Biological Process: protein autophosphorylation (GO:…	[T]	Signal transduction mechanisms	[T]	Signal transduction mechanisms	Protein kinase domain;; Protein tyrosine kinase	T	Signal transduction mechanisms
PB.3560.3	PREDICTED: BTB/POZ domain-containing protein At3g22104-like isoform X1 [Setaria italica]	BTB/POZ domain-containing protein At3g22104 GN=At3g22104 OS=Arabidopsis thaliana (Mouse-ear cress) PE=2 SV=1	--	--	--	--	--	--	--	NPH3 family	S	Function unknown
PB.14736.1	PREDICTED: glutaredoxin-C15-like [Zea mays]	Glutaredoxin-C15 GN=GRXC15 OS=Oryza sativa subsp. japonica (Rice) PE=3 SV=1	K03676|6.92494e-45|zma:103640963|K03676 glutaredoxin 3 | (RefSeq) GRMZM2G337706; glutaredoxin-C15-like	--	Cellular Component: cytoplasm (GO:0005737);; Molecular Function: electron carrier activity (GO:0009055);; Molecular Function: protein disulfide oxidoreductase activity (GO:0015035);; Biological Process: cell redox homeostasis (GO:0045454);; Biological Process: oxidation-reduction process (GO:0055114);;	--	--	[O]	Posttranslational modification, protein turnover, chaperones	Glutaredoxin	O	Posttranslational modification, protein turnover, chaperones
PB.6309.1	PREDICTED: probable importin-7 homolog [Setaria italica]	Importin beta-like SAD2 {ECO:0000305} OS=Arabidopsis thaliana (Mouse-ear cress) PE=1 SV=1	K20223|0|sita:101783550|K20223 importin-7 | (RefSeq) importin beta-like SAD2	--	Cellular Component: nuclear envelope (GO:0005635);; Cellular Component: cytosol (GO:0005829);; Biological Process: protein import into nucleus (GO:0006606);; Biological Process: signal transduction (GO:0007165);; Molecular Function: Ran GTPase binding (GO:0008536);; Molecular Function: protein transporter activity (GO:0008565);;	--	--	[YU]	--	Importin-beta N-terminal domain;; Cse1;; Exportin 1-like protein	O	Posttranslational modification, protein turnover, chaperones
PB.4101.3	hypothetical protein SORBIDRAFT_08g015250 [Sorghum bicolor]	--	--	--	Biological Process: pseudouridine synthesis (GO:0001522);; Molecular Function: RNA binding (GO:0003723);; Molecular Function: pseudouridine synthase activity (GO:0009982);;	--	--	--	--	--	S	Function unknown
PB.9370.5	PREDICTED: protein CASC3-like isoform X1 [Setaria italica]	--	--	--	Cellular Component: cytoplasm (GO:0005737);; Biological Process: metal ion transport (GO:0030001);; Molecular Function: transition metal ion binding (GO:0046914);; Biological Process: cellular transition metal ion homeostasis (GO:0046916);;	--	--	--	--	CASC3/Barentsz eIF4AIII binding	S	Function unknown
PB.10161.11	PREDICTED: probable anion transporter 5, chloroplastic isoform X2 [Brachypodium distachyon]	Probable anion transporter 6, chloroplastic (Precursor) GN=F5O24.270 OS=Arabidopsis thaliana (Mouse-ear cress) PE=2 SV=1	K08193|1.07275e-131|bdi:100836705|K08193 MFS transporter, ACS family, solute carrier family 17 (sodium-dependent inorganic phosphate cotransporter), other | (RefSeq) probable anion transporter 5, chloroplastic	--	Molecular Function: inorganic phosphate transmembrane transporter activity (GO:0005315);; Cellular Component: plastid (GO:0009536);; Biological Process: nitrate transport (GO:0015706);; Cellular Component: integral component of membrane (GO:0016021);; Biological Process: anion transmembrane transport (GO:0098656);;	[G]	Carbohydrate transport and metabolism	[G]	Carbohydrate transport and metabolism	Major Facilitator Superfamily;; Sugar (and other) transporter	G	Carbohydrate transport and metabolism
PB.8004.1	Putative LRR receptor-like serine/threonine-protein kinase [Aegilops tauschii]	Probable LRR receptor-like serine/threonine-protein kinase At3g47570 (Precursor) GN=At3g47570 OS=Arabidopsis thaliana (Mouse-ear cress) PE=2 SV=1	--	--	Cellular Component: mitochondrion (GO:0005739);; Molecular Function: kinase activity (GO:0016301);;	[K]	Transcription	--	--	Leucine rich repeat;; Protein tyrosine kinase;; Protein kinase domain;; Leucine Rich repeats (2 copies);; Leucine rich repeat N-terminal domain;; Leucine Rich Repeat	S	Function unknown
PB.5126.1	PREDICTED: ferredoxin-3, chloroplastic-like [Setaria italica]	Ferredoxin-3, chloroplastic (Precursor) GN=FDX3 OS=Zea mays (Maize) PE=2 SV=1	K02639|1.1792e-78|sita:101755657|K02639 ferredoxin | (RefSeq) ferredoxin-3, chloroplastic	Photosynthesis (ko00195)	Molecular Function: electron carrier activity (GO:0009055);; Cellular Component: chloroplast (GO:0009507);; Biological Process: electron transport chain (GO:0022900);; Molecular Function: metal ion binding (GO:0046872);; Molecular Function: 2 iron, 2 sulfur cluster binding (GO:0051537);;	[C]	Energy production and conversion	--	--	2Fe-2S iron-sulfur cluster binding domain	C	Energy production and conversion
PB.10009.1	PREDICTED: protein MOR1-like isoform X4 [Setaria italica]	Protein MOR1 OS=Oryza sativa subsp. japonica (Rice) PE=2 SV=1	K16803|0|sita:101760577|K16803 cytoskeleton-associated protein 5 | (RefSeq) protein MOR1	--	Biological Process: microtubule cytoskeleton organization (GO:0000226);; Cellular Component: microtubule (GO:0005874);; Biological Process: chromatin silencing (GO:0006342);; Biological Process: intracellular protein transport (GO:0006886);; Biological Process: synapsis (GO:0007129);; Biological Process: reciprocal meiotic recombination (GO:0007131);; Cellular Component: plasmodesma (GO:0009506);…	--	--	[Z]	Cytoskeleton	HEAT repeat	S	Function unknown
PB.6138.1	PREDICTED: adenine phosphoribosyltransferase 2-like [Setaria italica]	Adenine phosphoribosyltransferase 2 GN=APT2 OS=Arabidopsis thaliana (Mouse-ear cress) PE=1 SV=1	K00759|1.21464e-118|sita:101754909|K00759 adenine phosphoribosyltransferase [EC:2.4.2.7] | (RefSeq) adenine phosphoribosyltransferase 4-like	Purine metabolism (ko00230)	Molecular Function: adenine phosphoribosyltransferase activity (GO:0003999);; Cellular Component: cytoplasm (GO:0005737);; Biological Process: adenine salvage (GO:0006168);; Biological Process: nucleoside metabolic process (GO:0009116);;	[F]	Nucleotide transport and metabolism	[F]	Nucleotide transport and metabolism	Phosphoribosyl transferase domain	F	Nucleotide transport and metabolism
PB.7574.1	PREDICTED: uncharacterized protein LOC100382863 isoform X1 [Zea mays]	Auxin response factor 12 GN=ARF12 OS=Oryza sativa subsp. indica (Rice) PE=3 SV=1	--	--	Molecular Function: DNA binding (GO:0003677);; Cellular Component: nucleus (GO:0005634);; Biological Process: regulation of transcription, DNA-templated (GO:0006355);; Cellular Component: plastid (GO:0009536);; Biological Process: auxin-activated signaling pathway (GO:0009734);; Biological Process: flower development (GO:0009908);;	--	--	--	--	Auxin response factor;; B3 DNA binding domain;; AUX/IAA family	K	Transcription
PB.3812.2	cytochrome P450 [Echinochloa phyllopogon]	Isoflavone 2&apos;-hydroxylase GN=CYP81E1 OS=Glycyrrhiza echinata (Licorice) PE=1 SV=2	--	--	Molecular Function: iron ion binding (GO:0005506);; Cellular Component: integral component of membrane (GO:0016021);; Molecular Function: oxidoreductase activity, acting on paired donors, with incorporation or reduction of molecular oxygen, NAD(P)H as one donor, and incorporation of one atom of oxygen (GO:0016709);; Molecular Function: heme binding (GO:0020037);; Biological Process: electron tran…	[QV]	Secondary metabolites biosynthesis, transport and catabolism;; Defense mechanisms	[Q]	Secondary metabolites biosynthesis, transport and catabolism	Cytochrome P450;; Cytochrome P450	Q	Secondary metabolites biosynthesis, transport and catabolism
PB.3375.1	PREDICTED: heat stress transcription factor C-2b-like [Setaria italica]	Heat stress transcription factor C-2b OS=Oryza sativa subsp. japonica (Rice) PE=3 SV=1	K09419|2.04348e-75|sita:101759317|K09419 heat shock transcription factor, other eukaryote | (RefSeq) heat stress transcription factor C-2b-like	--	Molecular Function: transcription factor activity, sequence-specific DNA binding (GO:0003700);; Cellular Component: nucleus (GO:0005634);; Biological Process: regulation of transcription, DNA-templated (GO:0006355);; Molecular Function: sequence-specific DNA binding (GO:0043565);;	--	--	[K]	Transcription	--	K	Transcription
PB.14933.3	hypothetical protein SORBIDRAFT_07g019430 [Sorghum bicolor]	Mitochondrial carrier protein MTM1 GN=MTM1 OS=Arabidopsis thaliana (Mouse-ear cress) PE=2 SV=1	K15119|7.03965e-143|sbi:SORBI_07g019430|K15119 solute carrier family 25, member 39/40 | (RefSeq) SORBIDRAFT_07g019430, Sb07g019430; hypothetical protein	--	Molecular Function: structural constituent of ribosome (GO:0003735);; Biological Process: translation (GO:0006412);; Biological Process: transport (GO:0006810);; Cellular Component: integral component of membrane (GO:0016021);;	--	--	[C]	Energy production and conversion	Mitochondrial carrier protein;; Mitochondrial carrier protein;; Mitochondrial carrier protein	S	Function unknown
PB.9400.1	PREDICTED: zinc finger CCCH domain-containing protein 7-like isoform X1 [Setaria italica]	Zinc finger CCCH domain-containing protein 7 OS=Oryza sativa subsp. japonica (Rice) PE=2 SV=1	--	--	Cellular Component: plastid (GO:0009536);;	--	--	[A]	RNA processing and modification	Torus domain;; Zinc finger C-x8-C-x5-C-x3-H type (and similar)	S	Function unknown
PB.15188.2	PREDICTED: zinc finger protein 207-like isoform X1 [Setaria italica]	Protein SUPPRESSOR OF FRI 4 GN=SUF4 OS=Arabidopsis thaliana (Mouse-ear cress) PE=1 SV=1	--	--	Molecular Function: DNA binding (GO:0003677);; Molecular Function: metal ion binding (GO:0046872);;	--	--	[R]	General function prediction only	--	S	Function unknown
PB.10274.1	TPA: hypothetical protein ZEAMMB73_807068 [Zea mays]	--	--	--	--	--	--	--	--	--	S	Function unknown
PB.4047.1	PREDICTED: LOW QUALITY PROTEIN: zinc transporter 2-like [Setaria italica]	Zinc transporter 2 (Precursor) GN=ZIP2 OS=Oryza sativa subsp. japonica (Rice) PE=2 SV=1	K14709|5.30975e-174|sita:101765671|K14709 solute carrier family 39 (zinc transporter), member 1/2/3 | (RefSeq) zinc transporter 2-like	--	Molecular Function: zinc ion transmembrane transporter activity (GO:0005385);; Cellular Component: plasma membrane (GO:0005886);; Cellular Component: integral component of membrane (GO:0016021);; Biological Process: zinc II ion transmembrane transport (GO:0071577);;	[P]	Inorganic ion transport and metabolism	[P]	Inorganic ion transport and metabolism	ZIP Zinc transporter	P	Inorganic ion transport and metabolism
PB.6698.1	hypothetical protein SORBIDRAFT_01g014230 [Sorghum bicolor]	Type I inositol 1,4,5-trisphosphate 5-phosphatase 11 GN=At1g47510 OS=Arabidopsis thaliana (Mouse-ear cress) PE=2 SV=1	--	--	Molecular Function: phosphatidylinositol-4,5-bisphosphate 5-phosphatase activity (GO:0004439);; Cellular Component: mitochondrion (GO:0005739);; Molecular Function: phosphatidylinositol-3,4,5-trisphosphate 5-phosphatase activity (GO:0034485);; Biological Process: phosphatidylinositol-3-phosphate biosynthetic process (GO:0036092);; Molecular Function: phosphatidylinositol-3,5-bisphosphate 5-phosph…	--	--	[U]	Intracellular trafficking, secretion, and vesicular transport	--	T	Signal transduction mechanisms
PB.10888.3	PREDICTED: uncharacterized protein LOC101764211 [Setaria italica]	Probable WRKY transcription factor 19 GN=WRKY19 OS=Arabidopsis thaliana (Mouse-ear cress) PE=2 SV=1	--	--	--	--	--	--	--	--	S	Function unknown
PB.1426.2	TPA: hypothetical protein ZEAMMB73_848339 [Zea mays]	Probable lipoxygenase 6 OS=Oryza sativa subsp. japonica (Rice) PE=2 SV=2	K00454|0|zma:100037806|K00454 lipoxygenase [EC:1.13.11.12] | (RefSeq) lox9, GRMZM2G017616; lipoxygenase 9	Linoleic acid metabolism (ko00591);alpha-Linolenic acid metabolism (ko00592)	Cellular Component: plastid (GO:0009536);; Molecular Function: linoleate 13S-lipoxygenase activity (GO:0016165);; Biological Process: oxylipin biosynthetic process (GO:0031408);; Molecular Function: metal ion binding (GO:0046872);; Biological Process: oxidation-reduction process (GO:0055114);;	--	--	--	--	Lipoxygenase;; PLAT/LH2 domain;; Lipoxygenase	S	Function unknown
PB.15803.1	hypothetical protein SORBIDRAFT_02g000620 [Sorghum bicolor]	--	--	--	Cellular Component: integral component of membrane (GO:0016021);; Molecular Function: hydrolase activity (GO:0016787);;	[T]	Signal transduction mechanisms	--	--	Calcineurin-like phosphoesterase	S	Function unknown
PB.2535.1	PREDICTED: 1,4-alpha-glucan-branching enzyme 2, chloroplastic/amyloplastic-like isoform X3 [Setaria italica]	1,4-alpha-glucan-branching enzyme 1, chloroplastic/amyloplastic (Precursor) GN=SBEI OS=Pisum sativum (Garden pea) PE=1 SV=1	K00700|0|bdi:100831694|K00700 1,4-alpha-glucan branching enzyme [EC:2.4.1.18] | (RefSeq) 1,4-alpha-glucan-branching enzyme 2, chloroplastic/amyloplastic-like	Starch and sucrose metabolism (ko00500)	Molecular Function: 1,4-alpha-glucan branching enzyme activity (GO:0003844);; Molecular Function: hydrolase activity, hydrolyzing O-glycosyl compounds (GO:0004553);; Biological Process: glycogen biosynthetic process (GO:0005978);; Cellular Component: plastid (GO:0009536);; Molecular Function: cation binding (GO:0043169);;	[G]	Carbohydrate transport and metabolism	[G]	Carbohydrate transport and metabolism	Carbohydrate-binding module 48 (Isoamylase N-terminal domain);; Alpha amylase, catalytic domain;; Alpha amylase, C-terminal all-beta domain	G	Carbohydrate transport and metabolism
PB.805.2	TPA: polyol transporter protein 4 [Zea mays]	Putative polyol transporter 1 GN=PLT1 OS=Arabidopsis thaliana (Mouse-ear cress) PE=3 SV=1	--	--	Molecular Function: sugar:proton symporter activity (GO:0005351);; Molecular Function: glucose transmembrane transporter activity (GO:0005355);; Cellular Component: integral component of plasma membrane (GO:0005887);; Biological Process: proton transport (GO:0015992);; Biological Process: glucose import (GO:0046323);; Biological Process: glucose transmembrane transport (GO:1904659);;	[G]	Carbohydrate transport and metabolism	[R]	General function prediction only	Sugar (and other) transporter;; Major Facilitator Superfamily;; Sugar-tranasporters, 12 TM	G	Carbohydrate transport and metabolism
PB.12164.4	PREDICTED: vacuolar protein sorting-associated protein 18 homolog [Setaria italica]	--	K20181|0|sita:101767239|K20181 vacuolar protein sorting-associated protein 18 | (RefSeq) vacuolar protein sorting-associated protein 18 homolog	--	Cellular Component: endosome (GO:0005768);; Biological Process: intracellular protein transport (GO:0006886);; Biological Process: vesicle docking involved in exocytosis (GO:0006904);; Biological Process: endosome organization (GO:0007032);; Biological Process: lysosome organization (GO:0007040);; Molecular Function: zinc ion binding (GO:0008270);; Molecular Function: protein binding, bridging (G…	--	--	[U]	Intracellular trafficking, secretion, and vesicular transport	Pep3/Vps18/deep orange family;; Pep3/Vps18/deep orange family	U	Intracellular trafficking, secretion, and vesicular transport
PB.2545.3	OJ000315_02.4 [Oryza sativa Japonica Group]	--	--	--	--	--	--	--	--	--	S	Function unknown
PB.129.2	hypothetical protein SORBIDRAFT_02g039640 [Sorghum bicolor]	Serine/threonine-protein kinase SAPK2 GN=SAPK2 OS=Oryza sativa subsp. indica (Rice) PE=2 SV=2	K14498|0|sbi:SORBI_02g039640|K14498 serine/threonine-protein kinase SRK2 [EC:2.7.11.1] | (RefSeq) SORBIDRAFT_02g039640, Sb02g039640; hypothetical protein	Plant hormone signal transduction (ko04075)	Molecular Function: protein serine/threonine kinase activity (GO:0004674);; Molecular Function: ATP binding (GO:0005524);; Cellular Component: nucleus (GO:0005634);; Cellular Component: cytoplasm (GO:0005737);; Biological Process: protein phosphorylation (GO:0006468);; Biological Process: abscisic acid-activated signaling pathway (GO:0009738);; Cellular Component: integral component of membrane (…	[M]	Cell wall/membrane/envelope biogenesis	[T]	Signal transduction mechanisms	Protein kinase domain;; Protein tyrosine kinase	T	Signal transduction mechanisms
PB.1136.3	PREDICTED: uncharacterized protein LOC101782399 isoform X1 [Setaria italica]	Histone-lysine N-methyltransferase ATX2 GN=T20M3.10 OS=Arabidopsis thaliana (Mouse-ear cress) PE=2 SV=1	--	--	Molecular Function: methyltransferase activity (GO:0008168);; Biological Process: methylation (GO:0032259);;	[R]	General function prediction only	[BK]	--	SET domain	S	Function unknown
PB.15236.2	unknown [Zea mays]	60S ribosomal protein L4 GN=RPL4 OS=Prunus armeniaca (Apricot) PE=2 SV=1	K02930|6.54735e-161|sita:101763849|K02930 large subunit ribosomal protein L4e | (RefSeq) 60S ribosomal protein L4-1-like	Ribosome (ko03010)	Molecular Function: structural constituent of ribosome (GO:0003735);; Biological Process: translation (GO:0006412);; Cellular Component: cytosolic large ribosomal subunit (GO:0022625);;	[J]	Translation, ribosomal structure and biogenesis	[A]	RNA processing and modification	Ribosomal protein L4/L1 family;; 60S ribosomal protein L4 C-terminal domain	J	Translation, ribosomal structure and biogenesis
PB.1442.1	PREDICTED: ribulose-phosphate 3-epimerase, chloroplastic-like [Setaria italica]	Ribulose-phosphate 3-epimerase, chloroplastic (Precursor) GN=OSJNBa0091P11.10 OS=Oryza sativa subsp. japonica (Rice) PE=1 SV=2	K01783|2.55615e-175|sita:101774062|K01783 ribulose-phosphate 3-epimerase [EC:5.1.3.1] | (RefSeq) ribulose-phosphate 3-epimerase, chloroplastic	Pentose phosphate pathway (ko00030);Pentose and glucuronate interconversions (ko00040);Carbon fixation in photosynthetic organisms (ko00710);Carbon metabolism (ko01200);Biosynthesis of amino acids (ko01230)	Molecular Function: ribulose-phosphate 3-epimerase activity (GO:0004750);; Cellular Component: cytosol (GO:0005829);; Biological Process: pentose-phosphate shunt, non-oxidative branch (GO:0009052);; Cellular Component: chloroplast thylakoid membrane (GO:0009535);; Cellular Component: chloroplast stroma (GO:0009570);; Biological Process: response to nematode (GO:0009624);; Cellular Component: chlo…	[G]	Carbohydrate transport and metabolism	[G]	Carbohydrate transport and metabolism	Ribulose-phosphate 3 epimerase family	G	Carbohydrate transport and metabolism
PB.14848.3	TPA: putative cellulose synthase family protein [Zea mays]	Probable cellulose synthase A catalytic subunit 8 [UDP-forming] OS=Oryza sativa subsp. japonica (Rice) PE=2 SV=1	K10999|0|osa:4342699|K10999 cellulose synthase A [EC:2.4.1.12] | (RefSeq) CESA8, OJ1136_A05.10, OJ1559_F09.120, OsCesA8, OsJ_022567; probable cellulose synthase A catalytic subunit 8 [UDP-forming]	--	Cellular Component: plasma membrane (GO:0005886);; Molecular Function: zinc ion binding (GO:0008270);; Cellular Component: integral component of membrane (GO:0016021);; Molecular Function: cellulose synthase (UDP-forming) activity (GO:0016760);; Biological Process: cellulose biosynthetic process (GO:0030244);; Biological Process: cell wall organization (GO:0071555);;	[N]	Cell motility	--	--	Cellulose synthase;; Zinc-binding RING-finger;; Cellulose synthase;; Glycosyl transferase family group 2;; Cellulose synthase	M	Cell wall/membrane/envelope biogenesis
PB.16042.2	5-enolpyruvylshikimate-3-phosphate synthase [Eleusine indica]	3-phosphoshikimate 1-carboxyvinyltransferase, chloroplastic (Precursor) OS=Petunia hybrida (Petunia) PE=1 SV=1	K00800|0|sita:101763104|K00800 3-phosphoshikimate 1-carboxyvinyltransferase [EC:2.5.1.19] | (RefSeq) 3-phosphoshikimate 1-carboxyvinyltransferase 2-like	Phenylalanine, tyrosine and tryptophan biosynthesis (ko00400);Biosynthesis of amino acids (ko01230)	Molecular Function: 3-phosphoshikimate 1-carboxyvinyltransferase activity (GO:0003866);; Biological Process: aromatic amino acid family biosynthetic process (GO:0009073);; Biological Process: chorismate biosynthetic process (GO:0009423);; Cellular Component: plastid (GO:0009536);; Biological Process: shikimate biosynthetic process (GO:0033587);;	[E]	Amino acid transport and metabolism	[E]	Amino acid transport and metabolism	EPSP synthase (3-phosphoshikimate 1-carboxyvinyltransferase)	E	Amino acid transport and metabolism
PB.2013.1	uncharacterized protein LOC100274928 [Zea mays]	26S proteasome non-ATPase regulatory subunit 7 homolog A GN=MJJ3.19 OS=Arabidopsis thaliana (Mouse-ear cress) PE=1 SV=1	K03038|0|zma:100274928|K03038 26S proteasome regulatory subunit N8 | (RefSeq) pco082032, GRMZM2G061745; uncharacterized LOC100274928	Proteasome (ko03050)	Cellular Component: proteasome complex (GO:0000502);; Biological Process: proteasome-mediated ubiquitin-dependent protein catabolic process (GO:0043161);;	--	--	[O]	Posttranslational modification, protein turnover, chaperones	Maintenance of mitochondrial structure and function;; JAB1/Mov34/MPN/PAD-1 ubiquitin protease	S	Function unknown
PB.9141.1	PREDICTED: uncharacterized protein LOC101769911 isoform X4 [Setaria italica]	--	--	--	Cellular Component: plasma membrane (GO:0005886);;	--	--	[R]	General function prediction only	Transposase family tnp2	S	Function unknown
PB.13164.2	PREDICTED: uncharacterized protein LOC101773911 [Setaria italica]	--	--	--	--	--	--	--	--	--	S	Function unknown
PB.14679.2	hypothetical protein SORBIDRAFT_07g004900 [Sorghum bicolor]	Transcription factor TGA7 GN=F28K19.13 OS=Arabidopsis thaliana (Mouse-ear cress) PE=1 SV=1	K14431|8.13917e-109|sbi:SORBI_07g004900|K14431 transcription factor TGA | (RefSeq) SORBIDRAFT_07g004900, Sb07g004900; hypothetical protein	Plant hormone signal transduction (ko04075)	Biological Process: transcription, DNA-templated (GO:0006351);;	--	--	--	--	Seed dormancy control;; bZIP transcription factor;; Basic region leucine zipper	K	Transcription
PB.278.2	PREDICTED: cysteine-rich receptor-like protein kinase 10-like [Setaria italica]	Cysteine-rich receptor-like protein kinase 10 (Precursor) GN=F21P8.70 OS=Arabidopsis thaliana (Mouse-ear cress) PE=1 SV=3	--	--	Molecular Function: protein serine/threonine kinase activity (GO:0004674);; Molecular Function: ATP binding (GO:0005524);; Cellular Component: plasma membrane (GO:0005886);; Biological Process: protein phosphorylation (GO:0006468);; Biological Process: defense response (GO:0006952);; Cellular Component: plasmodesma (GO:0009506);; Cellular Component: integral component of membrane (GO:0016021);;	[NW]	Cell motility;; Extracellular structures	--	--	Protein tyrosine kinase;; Protein kinase domain;; Salt stress response/antifungal	T	Signal transduction mechanisms
PB.1453.1	PREDICTED: late embryogenesis abundant protein D-34-like [Setaria italica]	Late embryogenesis abundant protein D-34 OS=Gossypium hirsutum (Upland cotton) PE=4 SV=1	--	--	--	--	--	--	--	Seed maturation protein	S	Function unknown
PB.11509.1	hypothetical protein SORBIDRAFT_01g028750 [Sorghum bicolor]	Calcineurin B-like protein 1 GN=CBL1 OS=Oryza sativa subsp. japonica (Rice) PE=2 SV=2	K06268|2.81758e-144|sbi:SORBI_01g028750|K06268 serine/threonine-protein phosphatase 2B regulatory subunit | (RefSeq) SORBIDRAFT_01g028750, Sb01g028750; hypothetical protein	--	Molecular Function: calcium ion binding (GO:0005509);; Cellular Component: vacuole (GO:0005773);; Cellular Component: integral component of membrane (GO:0016021);; Cellular Component: aleurone grain membrane (GO:0032578);;	--	--	[T]	Signal transduction mechanisms	EF hand;; EF-hand domain;; EF hand;; EF-hand domain pair	DTZ	Cell cycle control, cell division, chromosome partitioning;; Signal transduction mechanisms;; Cytoskeleton
PB.15400.1	PREDICTED: microtubule-associated protein futsch-like [Setaria italica]	LIM domain-containing protein WLIM1 {ECO:0000305} OS=Arabidopsis thaliana (Mouse-ear cress) PE=1 SV=1	--	--	Molecular Function: zinc ion binding (GO:0008270);;	--	--	[TZ]	--	LIM domain	S	Function unknown
PB.13008.1	PREDICTED: zinc finger CCCH domain-containing protein 55-like [Setaria italica]	Zinc finger CCCH domain-containing protein 55 OS=Oryza sativa subsp. japonica (Rice) PE=2 SV=1	--	--	Molecular Function: binding (GO:0005488);;	--	--	--	--	Zinc finger C-x8-C-x5-C-x3-H type (and similar);; Torus domain	S	Function unknown
PB.6883.4	PREDICTED: 70 kDa peptidyl-prolyl isomerase-like [Setaria italica]	70 kDa peptidyl-prolyl isomerase GN=FKBP70 OS=Triticum aestivum (Wheat) PE=1 SV=1	--	--	Biological Process: protein peptidyl-prolyl isomerization (GO:0000413);; Molecular Function: peptidyl-prolyl cis-trans isomerase activity (GO:0003755);; Molecular Function: FK506 binding (GO:0005528);; Cellular Component: endoplasmic reticulum membrane (GO:0005789);; Cellular Component: integral component of membrane (GO:0016021);; Biological Process: chaperone-mediated protein folding (GO:006107…	[O]	Posttranslational modification, protein turnover, chaperones	[O]	Posttranslational modification, protein turnover, chaperones	FKBP-type peptidyl-prolyl cis-trans isomerase;; Tetratricopeptide repeat;; Tetratricopeptide repeat;; Fis1 C-terminal tetratricopeptide repeat;; Tetratricopeptide repeat	O	Posttranslational modification, protein turnover, chaperones
PB.6411.1	hypothetical protein SORBIDRAFT_10g021290 [Sorghum bicolor]	Polyadenylate-binding protein-interacting protein 9 GN=CID9 OS=Arabidopsis thaliana (Mouse-ear cress) PE=3 SV=1	--	--	Molecular Function: nucleotide binding (GO:0000166);; Molecular Function: nucleic acid binding (GO:0003676);;	--	--	[R]	General function prediction only	RNA recognition motif. (a.k.a. RRM, RBD, or RNP domain);; Ataxin-2 C-terminal region	S	Function unknown
PB.1576.1	PREDICTED: putative transporter arsB-like [Setaria italica]	--	--	--	Molecular Function: transporter activity (GO:0005215);; Cellular Component: integral component of membrane (GO:0016021);; Biological Process: anion transmembrane transport (GO:0098656);;	[P]	Inorganic ion transport and metabolism	[P]	Inorganic ion transport and metabolism	Citrate transporter;; Arsenical pump membrane protein	P	Inorganic ion transport and metabolism
PB.6002.3	PREDICTED: cullin-1-like [Setaria italica]	Cullin-1 GN=CUL1 OS=Arabidopsis thaliana (Mouse-ear cress) PE=1 SV=1	K03347|0|sita:101779959|K03347 cullin 1 | (RefSeq) cullin-1-like	Ubiquitin mediated proteolysis (ko04120);Protein processing in endoplasmic reticulum (ko04141)	Cellular Component: cullin-RING ubiquitin ligase complex (GO:0031461);; Molecular Function: ubiquitin protein ligase binding (GO:0031625);; Biological Process: protein ubiquitination involved in ubiquitin-dependent protein catabolic process (GO:0042787);; Molecular Function: ubiquitin protein ligase activity (GO:0061630);;	--	--	[D]	Cell cycle control, cell division, chromosome partitioning	Cullin family;; Cullin protein neddylation domain;; Cullin family;; Cullin family	O	Posttranslational modification, protein turnover, chaperones
PB.15048.16	PREDICTED: E3 SUMO-protein ligase SIZ1-like isoform X5 [Setaria italica]	E3 SUMO-protein ligase SIZ1 GN=OSJNBb0079L11.3 OS=Oryza sativa subsp. japonica (Rice) PE=1 SV=1	--	--	Molecular Function: nucleic acid binding (GO:0003676);; Cellular Component: nucleus (GO:0005634);; Molecular Function: zinc ion binding (GO:0008270);; Biological Process: cell growth (GO:0016049);; Molecular Function: ligase activity (GO:0016874);; Biological Process: protein sumoylation (GO:0016925);; Molecular Function: SUMO transferase activity (GO:0019789);; Biological Process: cellular respo…	--	--	[K]	Transcription	SAP domain;; PHD-finger;; MIZ/SP-RING zinc finger	S	Function unknown
PB.16056.2	PREDICTED: uncharacterized protein LOC100838553 [Brachypodium distachyon]	--	--	--	--	--	--	--	--	--	S	Function unknown
PB.16146.1	PREDICTED: centrosomal and chromosomal factor-like isoform X2 [Setaria italica]	SWI/SNF complex component SNF12 homolog GN=At5g14170 OS=Arabidopsis thaliana (Mouse-ear cress) PE=1 SV=1	K15223|9.69899e-155|sita:101768042|K15223 upstream activation factor subunit UAF30 | (RefSeq) uncharacterized LOC101768042	--	Cellular Component: integral component of membrane (GO:0016021);;	[B]	Chromatin structure and dynamics	[K]	Transcription	SWIB/MDM2 domain	B	Chromatin structure and dynamics
PB.12058.7	PREDICTED: putative casein kinase II subunit beta-4-like isoform X2 [Setaria italica]	Casein kinase II subunit beta&apos; GN=CKB2 OS=Arabidopsis thaliana (Mouse-ear cress) PE=1 SV=1	K03115|2.62649e-147|obr:102699422|K03115 casein kinase II subunit beta | (RefSeq) casein kinase II subunit beta	Ribosome biogenesis in eukaryotes (ko03008);Circadian rhythm - plant (ko04712)	Cellular Component: protein kinase CK2 complex (GO:0005956);; Molecular Function: kinase activity (GO:0016301);; Molecular Function: protein kinase regulator activity (GO:0019887);; Biological Process: regulation of protein kinase activity (GO:0045859);;	--	--	[TDK]	--	Casein kinase II regulatory subunit	DKT	Cell cycle control, cell division, chromosome partitioning;; Transcription;; Signal transduction mechanisms
PB.6461.1	hypothetical protein SORBIDRAFT_02g028460 [Sorghum bicolor]	--	--	--	Molecular Function: DNA binding (GO:0003677);;	--	--	--	--	--	S	Function unknown
PB.8176.1	PREDICTED: dolichyl-diphosphooligosaccharide--protein glycosyltransferase subunit STT3A-like [Setaria italica]	Dolichyl-diphosphooligosaccharide--protein glycosyltransferase subunit STT3A OS=Oryza sativa subsp. japonica (Rice) PE=2 SV=1	K07151|0|sita:101773622|K07151 dolichyl-diphosphooligosaccharide--protein glycosyltransferase [EC:2.4.99.18] | (RefSeq) dolichyl-diphosphooligosaccharide--protein glycosyltransferase subunit STT3A	N-Glycan biosynthesis (ko00510);Protein processing in endoplasmic reticulum (ko04141)	Molecular Function: nucleotide binding (GO:0000166);; Molecular Function: dolichyl-diphosphooligosaccharide-protein glycotransferase activity (GO:0004579);; Cellular Component: oligosaccharyltransferase complex (GO:0008250);; Cellular Component: integral component of membrane (GO:0016021);; Biological Process: protein N-linked glycosylation via asparagine (GO:0018279);; Biological Process: post-t…	[O]	Posttranslational modification, protein turnover, chaperones	[O]	Posttranslational modification, protein turnover, chaperones	Oligosaccharyl transferase STT3 subunit	S	Function unknown
PB.11206.1	PREDICTED: subtilisin-like protease SDD1-like [Setaria italica]	--	--	--	Molecular Function: serine-type endopeptidase activity (GO:0004252);; Cellular Component: cell wall (GO:0005618);;	--	--	[S]	Function unknown	Oxidoreductase-like protein, N-terminal	O	Posttranslational modification, protein turnover, chaperones
PB.10407.2	hypothetical protein SORBIDRAFT_03g000970 [Sorghum bicolor]	--	K13348|1.7503e-72|sbi:SORBI_03g000970|K13348 protein Mpv17 | (RefSeq) SORBIDRAFT_03g000970, Sb03g000970; hypothetical protein	Peroxisome (ko04146)	Cellular Component: mitochondrion (GO:0005739);; Cellular Component: integral component of membrane (GO:0016021);;	--	--	[R]	General function prediction only	--	S	Function unknown
PB.11786.6	PREDICTED: magnesium-chelatase subunit ChlH, chloroplastic-like [Setaria italica]	Magnesium-chelatase subunit ChlH, chloroplastic (Precursor) GN=CHLH OS=Oryza sativa subsp. indica (Rice) PE=3 SV=1	K03403|0|sita:101786123|K03403 magnesium chelatase subunit H [EC:6.6.1.1] | (RefSeq) magnesium-chelatase subunit ChlH, chloroplastic	Porphyrin and chlorophyll metabolism (ko00860)	Molecular Function: ATP binding (GO:0005524);; Cellular Component: mitochondrion (GO:0005739);; Cellular Component: chloroplast stroma (GO:0009570);; Biological Process: photosynthesis (GO:0015979);; Biological Process: chlorophyll biosynthetic process (GO:0015995);; Molecular Function: magnesium chelatase activity (GO:0016851);; Cellular Component: chloroplast membrane (GO:0031969);;	[H]	Coenzyme transport and metabolism	--	--	CobN/Magnesium Chelatase;; Domain of unknown function (DUF3479);; CobN/Magnesium Chelatase;; CobN/Magnesium Chelatase	H	Coenzyme transport and metabolism
PB.7480.3	PREDICTED: uncharacterized protein LOC101777930 [Setaria italica]	Polyadenylate-binding protein RBP45 GN=RBP45 OS=Nicotiana plumbaginifolia (Leadwort-leaved tobacco) PE=1 SV=1	--	--	Molecular Function: nucleotide binding (GO:0000166);; Cellular Component: cytoplasmic stress granule (GO:0010494);; Biological Process: regulation of cytoplasmic mRNA processing body assembly (GO:0010603);; Biological Process: stress granule assembly (GO:0034063);; Molecular Function: RNA binding (GO:0044822);;	[J]	Translation, ribosomal structure and biogenesis	[R]	General function prediction only	Ataxin 2 SM domain;; RNA recognition motif. (a.k.a. RRM, RBD, or RNP domain);; RNA recognition motif. (a.k.a. RRM, RBD, or RNP domain);; Nup53/35/40-type RNA recognition motif;; RNA recognition motif;; RNA binding motif	S	Function unknown
PB.13452.1	PREDICTED: protein LONGIFOLIA 2-like [Setaria italica]	Protein LONGIFOLIA 1 GN=T20K14.190 OS=Arabidopsis thaliana (Mouse-ear cress) PE=1 SV=1	--	--	Biological Process: regulation of monopolar cell growth (GO:0051513);;	--	--	--	--	Domain of unknown function (DUF4378);; DUF761-associated sequence motif	S	Function unknown
PB.8157.3	PREDICTED: uncharacterized protein LOC101785883 [Setaria italica]	--	--	--	--	--	--	--	--	--	S	Function unknown
PB.12772.2	PREDICTED: probable serine/threonine-protein kinase Cx32, chloroplastic-like [Setaria italica]	Probable serine/threonine-protein kinase Cx32, chloroplastic (Precursor) GN=At4g35600 OS=Arabidopsis thaliana (Mouse-ear cress) PE=1 SV=2	--	--	Molecular Function: protein serine/threonine kinase activity (GO:0004674);; Molecular Function: ATP binding (GO:0005524);; Biological Process: protein phosphorylation (GO:0006468);; Cellular Component: plastid (GO:0009536);; Molecular Function: polygalacturonate 4-alpha-galacturonosyltransferase activity (GO:0047262);;	[T]	Signal transduction mechanisms	[T]	Signal transduction mechanisms	Protein kinase domain;; Protein tyrosine kinase	T	Signal transduction mechanisms
PB.9832.10	PREDICTED: uncharacterized protein LOC101753921 isoform X1 [Setaria italica]	--	--	--	--	--	--	[S]	Function unknown	Histone deacetylation protein Rxt3	S	Function unknown
PB.10623.1	PREDICTED: LOW QUALITY PROTEIN: AMP deaminase [Nelumbo nucifera]	Probable AMP deaminase GN=P0034A04.129 OS=Oryza sativa subsp. japonica (Rice) PE=2 SV=1	K01490|0|pop:POPTR_0006s10290g|K01490 AMP deaminase [EC:3.5.4.6] | (RefSeq) POPTRDRAFT_560928; AMP deaminase family protein	Purine metabolism (ko00230)	Molecular Function: AMP deaminase activity (GO:0003876);; Cellular Component: nucleus (GO:0005634);; Cellular Component: cytosol (GO:0005829);; Biological Process: response to abscisic acid (GO:0009737);; Biological Process: embryo development ending in seed dormancy (GO:0009793);; Cellular Component: integral component of mitochondrial outer membrane (GO:0031307);; Biological Process: IMP salvag…	--	--	[F]	Nucleotide transport and metabolism	Adenosine/AMP deaminase;; Adenosine/AMP deaminase;; Adenosine/AMP deaminase	F	Nucleotide transport and metabolism
PB.7456.9	hypothetical protein SORBIDRAFT_06g028570 [Sorghum bicolor]	Probable LRR receptor-like serine/threonine-protein kinase At1g56130 (Precursor) GN=At1g56130 OS=Arabidopsis thaliana (Mouse-ear cress) PE=2 SV=2	--	--	Molecular Function: protein serine/threonine kinase activity (GO:0004674);; Molecular Function: ATP binding (GO:0005524);; Cellular Component: mitochondrion (GO:0005739);; Cellular Component: plasma membrane (GO:0005886);; Biological Process: protein phosphorylation (GO:0006468);; Cellular Component: integral component of membrane (GO:0016021);;	[K]	Transcription	--	--	Protein kinase domain;; Protein tyrosine kinase;; Di-glucose binding within endoplasmic reticulum;; Leucine rich repeat;; Leucine Rich repeats (2 copies)	T	Signal transduction mechanisms
PB.15597.1	hypothetical protein ZEAMMB73_430940 [Zea mays]	Putative invertase inhibitor (Precursor) OS=Platanus acerifolia (London plane tree) PE=1 SV=1	--	--	Cellular Component: integral component of membrane (GO:0016021);; Molecular Function: pectinesterase activity (GO:0030599);; Biological Process: negative regulation of catalytic activity (GO:0043086);; Molecular Function: pectinesterase inhibitor activity (GO:0046910);; Cellular Component: cell periphery (GO:0071944);;	--	--	[E]	Amino acid transport and metabolism	Plant invertase/pectin methylesterase inhibitor	S	Function unknown
PB.3177.1	PREDICTED: acetylajmalan esterase-like [Setaria italica]	GDSL esterase/lipase At1g28590 (Precursor) GN=At1g28590 OS=Arabidopsis thaliana (Mouse-ear cress) PE=2 SV=2	K21026|0|sita:101778659|K21026 acetylajmaline esterase [EC:3.1.1.80] | (RefSeq) acetylajmalan esterase-like	--	Molecular Function: hydrolase activity, acting on ester bonds (GO:0016788);;	[IR]	Lipid transport and metabolism;; General function prediction only	--	--	GDSL-like Lipase/Acylhydrolase	S	Function unknown
PB.1810.6	PREDICTED: acyl-coenzyme A thioesterase 8-like isoform X2 [Setaria italica]	--	K01068|0|osa:4336637|K01068 acyl-coenzyme A thioesterase 1/2/4 [EC:3.1.2.2] | (RefSeq) acyl-coenzyme A thioesterase 8	--	Biological Process: acyl-CoA metabolic process (GO:0006637);; Molecular Function: acyl-CoA hydrolase activity (GO:0047617);;	[I]	Lipid transport and metabolism	[I]	Lipid transport and metabolism	Thioesterase-like superfamily;; Acyl-CoA thioesterase;; Cyclic nucleotide-binding domain	I	Lipid transport and metabolism
PB.1724.1	PREDICTED: CLIP-associated protein-like [Setaria italica]	CLIP-associated protein GN=T2G17.1/F11A3.25 OS=Arabidopsis thaliana (Mouse-ear cress) PE=1 SV=1	K16578|0|sita:101762102|K16578 CLIP-associating protein 1/2 | (RefSeq) CLIP-associated protein-like	--	--	--	--	[R]	General function prediction only	CLASP N terminal;; HEAT repeat;; HEAT repeats;; Vacuolar 14 Fab1-binding region;; Parkin co-regulated protein;; CLASP N terminal;; HEAT-like repeat;; Vacuolar 14 Fab1-binding region;; HEAT repeat	U	Intracellular trafficking, secretion, and vesicular transport
PB.11217.1	membrane protein [Saccharum hybrid cultivar H65-7052]	--	--	--	Molecular Function: serine-type endopeptidase activity (GO:0004252);; Cellular Component: integral component of membrane (GO:0016021);; Biological Process: protein processing (GO:0016485);;	--	--	[T]	Signal transduction mechanisms	Rhomboid family	S	Function unknown
PB.3151.1	PREDICTED: uncharacterized protein DDB_G0271670-like [Setaria italica]	Protein PHR1-LIKE 1 GN=PHL1 OS=Arabidopsis thaliana (Mouse-ear cress) PE=1 SV=1	--	--	Molecular Function: DNA binding (GO:0003677);; Cellular Component: nucleus (GO:0005634);; Biological Process: regulation of transcription, DNA-templated (GO:0006355);;	--	--	--	--	MYB-CC type transfactor, LHEQLE motif;; Myb-like DNA-binding domain	S	Function unknown
PB.14752.4	PREDICTED: protein extra bases-like isoform X3 [Setaria italica]	--	--	--	Molecular Function: translation initiation factor activity (GO:0003743);; Cellular Component: mitochondrion (GO:0005739);; Biological Process: translational initiation (GO:0006413);;	--	--	[J]	Translation, ribosomal structure and biogenesis	eIF4-gamma/eIF5/eIF2-epsilon	S	Function unknown
PB.9387.5	PREDICTED: myosin-17 [Brachypodium distachyon]	Myosin-17 GN=F7C8.80 OS=Arabidopsis thaliana (Mouse-ear cress) PE=1 SV=2	K10357|0|dosa:Os03t0686300-00|K10357 myosin V | (RAP-DB) Os03g0686300; Similar to unconventional myosin heavy chain.	--	Molecular Function: motor activity (GO:0003774);; Molecular Function: actin binding (GO:0003779);; Molecular Function: ATP binding (GO:0005524);; Cellular Component: myosin complex (GO:0016459);;	--	--	[Z]	Cytoskeleton	Myosin head (motor domain);; DIL domain;; Myosin head (motor domain);; Myosin N-terminal SH3-like domain;; Myosin head (motor domain)	Z	Cytoskeleton
PB.7046.1	PREDICTED: probable serine/threonine-protein kinase kinX-like [Setaria italica]	--	--	--	--	--	--	--	--	--	S	Function unknown
PB.13405.6	PREDICTED: exocyst complex component SEC8-like [Oryza brachyantha]	Exocyst complex component SEC8 GN=SEC8 OS=Arabidopsis thaliana (Mouse-ear cress) PE=1 SV=1	K06111|0|obr:102703513|K06111 exocyst complex component 4 | (RefSeq) exocyst complex component SEC8	--	Cellular Component: exocyst (GO:0000145);; Cellular Component: cytosol (GO:0005829);; Cellular Component: plasma membrane (GO:0005886);; Biological Process: vesicle docking involved in exocytosis (GO:0006904);; Cellular Component: plasmodesma (GO:0009506);; Biological Process: protein transport (GO:0015031);; Biological Process: mucilage biosynthetic process involved in seed coat development (GO:…	--	--	--	--	Sec8 exocyst complex component specific domain	U	Intracellular trafficking, secretion, and vesicular transport
PB.14493.2	heterogeneous nuclear ribonucleoprotein 27C [Zea mays]	Heterogeneous nuclear ribonucleoprotein 1 GN=RNP1 OS=Arabidopsis thaliana (Mouse-ear cress) PE=1 SV=1	K14411|0|zma:100285224|K14411 RNA-binding protein Musashi | (RefSeq) GRMZM2G030902; heterogeneous nuclear ribonucleoprotein 27C	mRNA surveillance pathway (ko03015)	Molecular Function: nucleotide binding (GO:0000166);; Biological Process: amino acid transmembrane transport (GO:0003333);; Molecular Function: nucleic acid binding (GO:0003676);; Biological Process: defense response (GO:0006952);; Molecular Function: amino acid transmembrane transporter activity (GO:0015171);; Cellular Component: integral component of membrane (GO:0016021);; Biological Process: …	[J]	Translation, ribosomal structure and biogenesis	[R]	General function prediction only	RNA recognition motif. (a.k.a. RRM, RBD, or RNP domain);; RNA recognition motif;; Nup53/35/40-type RNA recognition motif	S	Function unknown
PB.12689.1	PREDICTED: probable iron/ascorbate oxidoreductase DDB_G0283291-like [Setaria italica]	Probable 2-oxoglutarate-dependent dioxygenase At3g49630 GN=At3g50210 OS=Arabidopsis thaliana (Mouse-ear cress) PE=2 SV=1	--	--	Molecular Function: iron ion binding (GO:0005506);; Biological Process: cellular response to starvation (GO:0009267);; Molecular Function: dioxygenase activity (GO:0051213);; Biological Process: oxidation-reduction process (GO:0055114);;	[Q]	Secondary metabolites biosynthesis, transport and catabolism	[QR]	--	non-haem dioxygenase in morphine synthesis N-terminal;; 2OG-Fe(II) oxygenase superfamily	S	Function unknown
PB.4670.1	PREDICTED: mucin-5AC-like [Setaria italica]	--	--	--	--	--	--	--	--	--	S	Function unknown
PB.9858.3	hypothetical protein SORBIDRAFT_02g024050 [Sorghum bicolor]	Endoglucanase 22 (Precursor) OS=Oryza sativa subsp. japonica (Rice) PE=2 SV=2	--	--	Cellular Component: extracellular region (GO:0005576);; Molecular Function: cellulase activity (GO:0008810);; Biological Process: cellulose catabolic process (GO:0030245);; Biological Process: cell wall organization (GO:0071555);;	[G]	Carbohydrate transport and metabolism	--	--	Glycosyl hydrolase family 9	G	Carbohydrate transport and metabolism
PB.15006.1	PREDICTED: receptor-like protein kinase At3g21340-like [Setaria italica]	Senescence-induced receptor-like serine/threonine-protein kinase (Precursor) GN=T20K24.21 OS=Arabidopsis thaliana (Mouse-ear cress) PE=2 SV=1	--	--	Molecular Function: protein serine/threonine kinase activity (GO:0004674);; Molecular Function: ATP binding (GO:0005524);; Cellular Component: mitochondrion (GO:0005739);; Biological Process: protein phosphorylation (GO:0006468);; Cellular Component: integral component of membrane (GO:0016021);;	[M]	Cell wall/membrane/envelope biogenesis	--	--	Protein tyrosine kinase;; Protein kinase domain;; Leucine rich repeat;; Leucine Rich repeats (2 copies);; Carbohydrate-binding protein of the ER	T	Signal transduction mechanisms
PB.11214.1	PREDICTED: uncharacterized protein LOC101757503 [Setaria italica]	--	--	--	Cellular Component: mitochondrion (GO:0005739);;	--	--	--	--	--	S	Function unknown
PB.9258.1	PREDICTED: G patch domain-containing protein 1 homolog isoform X1 [Setaria italica]	G patch domain-containing protein TGH homolog OS=Oryza sativa subsp. japonica (Rice) PE=2 SV=1	K13123|6.43303e-172|sita:101765400|K13123 G patch domain-containing protein 1 | (RefSeq) G patch domain-containing protein TGH homolog	--	Cellular Component: nucleus (GO:0005634);; Biological Process: mRNA processing (GO:0006397);; Biological Process: phloem or xylem histogenesis (GO:0010087);; Biological Process: production of siRNA involved in RNA interference (GO:0030422);; Biological Process: production of miRNAs involved in gene silencing by miRNA (GO:0035196);; Molecular Function: primary miRNA binding (GO:0070878);; Molecula…	--	--	[A]	RNA processing and modification	--	S	Function unknown
PB.6152.2	PREDICTED: protein FAR1-RELATED SEQUENCE 6-like isoform X1 [Setaria italica]	Protein FAR1-RELATED SEQUENCE 6 GN=FRS6 OS=Arabidopsis thaliana (Mouse-ear cress) PE=2 SV=1	--	--	Biological Process: regulation of transcription, DNA-templated (GO:0006355);; Molecular Function: zinc ion binding (GO:0008270);;	--	--	--	--	MULE transposase domain;; FAR1 DNA-binding domain;; SWIM zinc finger	S	Function unknown
PB.4896.7	PREDICTED: calcium-transporting ATPase 3, endoplasmic reticulum-type-like isoform X1 [Setaria italica]	Calcium-transporting ATPase 3, endoplasmic reticulum-type OS=Arabidopsis thaliana (Mouse-ear cress) PE=2 SV=3	K05853|0|sita:101781325|K05853 Ca2+ transporting ATPase, sarcoplasmic/endoplasmic reticulum [EC:3.6.3.8] | (RefSeq) calcium-transporting ATPase 3, endoplasmic reticulum-type	--	Molecular Function: calcium-transporting ATPase activity (GO:0005388);; Molecular Function: ATP binding (GO:0005524);; Cellular Component: endosome (GO:0005768);; Cellular Component: trans-Golgi network (GO:0005802);; Molecular Function: manganese-transporting ATPase activity (GO:0015410);; Cellular Component: integral component of membrane (GO:0016021);; Molecular Function: metal ion binding (GO…	[P]	Inorganic ion transport and metabolism	[P]	Inorganic ion transport and metabolism	E1-E2 ATPase;; Cation transporting ATPase, C-terminus;; haloacid dehalogenase-like hydrolase;; Cation transport ATPase (P-type);; Cation transporter/ATPase, N-terminus;; haloacid dehalogenase-like hydrolase	P	Inorganic ion transport and metabolism
PB.5065.1	hypothetical protein ZEAMMB73_549387 [Zea mays]	Rac-like GTP-binding protein ARAC3 (Precursor) GN=M4E13.80 OS=Arabidopsis thaliana (Mouse-ear cress) PE=1 SV=1	K07870|0|zma:100278140|K07870 Ras homolog gene family, member T1 | (RefSeq) pco143347, GRMZM2G071071; uncharacterized LOC100278140	--	Molecular Function: GTPase activity (GO:0003924);; Molecular Function: calcium ion binding (GO:0005509);; Molecular Function: GTP binding (GO:0005525);; Biological Process: mitochondrion organization (GO:0007005);; Biological Process: small GTPase mediated signal transduction (GO:0007264);; Cellular Component: integral component of mitochondrial outer membrane (GO:0031307);;	--	--	[V]	Defense mechanisms	EF hand associated;; Ras family;; EF hand associated;; AAA ATPase domain;; Ras of Complex, Roc, domain of DAPkinase;; AAA domain;; 50S ribosome-binding GTPase;; ADP-ribosylation factor family;; EF-hand domain;; ATPase family associated with various cellular activities (AAA)	S	Function unknown
PB.3675.7	PREDICTED: uncharacterized protein LOC101761255 isoform X2 [Setaria italica]	--	--	--	Cellular Component: integral component of membrane (GO:0016021);;	--	--	--	--	Protein of unknown function (DUF707)	S	Function unknown
PB.6734.1	PREDICTED: protein IQ-DOMAIN 1-like [Setaria italica]	Protein IQ-DOMAIN 1 GN=IQD1 OS=Arabidopsis thaliana (Mouse-ear cress) PE=1 SV=1	--	--	--	--	--	--	--	IQ calmodulin-binding motif	S	Function unknown
PB.13204.1	hypothetical protein SORBIDRAFT_07g027410 [Sorghum bicolor]	Probable L-type lectin-domain containing receptor kinase S.7 (Precursor) GN=LECRKS7 OS=Arabidopsis thaliana (Mouse-ear cress) PE=2 SV=1	K04730|0|sbi:SORBI_07g027410|K04730 interleukin-1 receptor-associated kinase 1 [EC:2.7.11.1] | (RefSeq) SORBIDRAFT_07g027410, Sb07g027410; hypothetical protein	--	Molecular Function: protein serine/threonine kinase activity (GO:0004674);; Molecular Function: ATP binding (GO:0005524);; Biological Process: protein phosphorylation (GO:0006468);; Cellular Component: integral component of membrane (GO:0016021);; Molecular Function: carbohydrate binding (GO:0030246);;	[T]	Signal transduction mechanisms	--	--	Legume lectin domain;; Protein tyrosine kinase;; Protein kinase domain	T	Signal transduction mechanisms
PB.10334.1	PREDICTED: phosphatidylinositol 4-kinase gamma 1-like [Zea mays]	Phosphatidylinositol 4-kinase gamma 1 GN=T20B5.5 OS=Arabidopsis thaliana (Mouse-ear cress) PE=2 SV=1	--	--	Molecular Function: kinase activity (GO:0016301);; Biological Process: phosphorylation (GO:0016310);;	--	--	[T]	Signal transduction mechanisms	Phosphatidylinositol 3- and 4-kinase	S	Function unknown
PB.4356.3	Os01g0182600 [Oryza sativa Japonica Group]	Protein GIGANTEA OS=Oryza sativa subsp. japonica (Rice) PE=2 SV=2	K12124|0|osa:4325329|K12124 GIGANTEA | (RefSeq) GI; protein GIGANTEA	Circadian rhythm - plant (ko04712)	Cellular Component: nucleoplasm (GO:0005654);; Biological Process: regulation of transcription, DNA-templated (GO:0006355);; Biological Process: response to cold (GO:0009409);; Biological Process: response to blue light (GO:0009637);; Biological Process: flower development (GO:0009908);; Biological Process: response to far red light (GO:0010218);; Biological Process: temperature compensation of t…	--	--	--	--	--	S	Function unknown
PB.12128.1	PREDICTED: conserved oligomeric Golgi complex subunit 5-like, partial [Setaria italica]	--	K20292|0|sita:101764450|K20292 conserved oligomeric Golgi complex subunit 5 | (RefSeq) conserved oligomeric Golgi complex subunit 5	--	Cellular Component: cytosol (GO:0005829);; Biological Process: intra-Golgi vesicle-mediated transport (GO:0006891);; Cellular Component: plastid (GO:0009536);; Cellular Component: Golgi transport complex (GO:0017119);;	--	--	[U]	Intracellular trafficking, secretion, and vesicular transport	Golgi transport complex subunit 5	S	Function unknown
PB.9181.3	PREDICTED: uncharacterized protein LOC101771376 [Setaria italica]	--	--	--	--	--	--	--	--	Domain of unknown function (DUF3475);; Protein of unknown function (DUF668)	S	Function unknown
PB.9909.1	PREDICTED: probable protein ABIL5-like [Setaria italica]	Probable protein ABIL5 OS=Oryza sativa subsp. japonica (Rice) PE=2 SV=1	--	--	--	--	--	[TZ]	--	--	S	Function unknown
PB.10463.3	PREDICTED: ninja-family protein 3-like isoform X1 [Setaria italica]	Ninja-family protein 3 GN=AFP-D1 OS=Triticum aestivum (Wheat) PE=3 SV=1	--	--	Cellular Component: nucleus (GO:0005634);; Biological Process: signal transduction (GO:0007165);;	--	--	--	--	Ethylene-responsive binding factor-associated repression;; Putative nuclear localisation signal;; TPL-binding domain in jasmonate signalling	S	Function unknown
PB.8855.1	PREDICTED: protein TRANSPARENT TESTA 12-like isoform X2 [Setaria italica]	Protein TRANSPARENT TESTA 12 GN=F17J16_80 OS=Arabidopsis thaliana (Mouse-ear cress) PE=2 SV=1	--	--	Biological Process: drug transmembrane transport (GO:0006855);; Molecular Function: drug transmembrane transporter activity (GO:0015238);; Molecular Function: antiporter activity (GO:0015297);; Cellular Component: integral component of membrane (GO:0016021);;	[V]	Defense mechanisms	[R]	General function prediction only	MatE	V	Defense mechanisms
PB.8987.2	hypothetical protein SORBIDRAFT_01g021680 [Sorghum bicolor]	--	--	--	Molecular Function: actin binding (GO:0003779);; Molecular Function: kinase activity (GO:0016301);; Biological Process: phosphorylation (GO:0016310);;	--	--	--	--	KIP1-like protein	S	Function unknown
PB.10914.4	PREDICTED: uncharacterized protein LOC103638516 [Zea mays]	--	--	--	--	--	--	--	--	Myb/SANT-like DNA-binding domain	--	--
PB.10110.1	hypothetical protein SORBIDRAFT_07g023080 [Sorghum bicolor]	Uncharacterized protein At2g34460, chloroplastic (Precursor) GN=At2g34460 OS=Arabidopsis thaliana (Mouse-ear cress) PE=2 SV=1	--	--	Cellular Component: mitochondrion (GO:0005739);; Cellular Component: chloroplast thylakoid membrane (GO:0009535);; Cellular Component: chloroplast envelope (GO:0009941);; Cellular Component: plastoglobule (GO:0010287);; Molecular Function: isomerase activity (GO:0016853);;	[R]	General function prediction only	[G]	Carbohydrate transport and metabolism	NAD(P)H-binding;; NmrA-like family;; NAD dependent epimerase/dehydratase family;; 3-beta hydroxysteroid dehydrogenase/isomerase family;; GDP-mannose 4,6 dehydratase;; Male sterility protein	GM	Carbohydrate transport and metabolism;; Cell wall/membrane/envelope biogenesis
PB.12796.3	hypothetical protein SORBIDRAFT_10g026020 [Sorghum bicolor]	Histidine kinase 5 GN=MAJ23.80 OS=Arabidopsis thaliana (Mouse-ear cress) PE=1 SV=1	--	--	Molecular Function: phosphorelay sensor kinase activity (GO:0000155);; Cellular Component: vacuole (GO:0005773);; Cellular Component: plasma membrane (GO:0005886);; Biological Process: cytokinin-activated signaling pathway (GO:0009736);; Biological Process: negative regulation of abscisic acid-activated signaling pathway (GO:0009788);; Biological Process: negative regulation of ethylene-activated…	[T]	Signal transduction mechanisms	[T]	Signal transduction mechanisms	Histidine kinase-, DNA gyrase B-, and HSP90-like ATPase;; His Kinase A (phospho-acceptor) domain	T	Signal transduction mechanisms
PB.15679.1	PREDICTED: dihydrolipoyllysine-residue acetyltransferase component 3 of pyruvate dehydrogenase complex, mitochondrial-like [Setaria italica]	Dihydrolipoyllysine-residue acetyltransferase component 2 of pyruvate dehydrogenase complex, mitochondrial (Precursor) GN=At3g13930 OS=Arabidopsis thaliana (Mouse-ear cress) PE=2 SV=2	K00627|0|sita:101768289|K00627 pyruvate dehydrogenase E2 component (dihydrolipoamide acetyltransferase) [EC:2.3.1.12] | (RefSeq) dihydrolipoyllysine-residue acetyltransferase component 3 of pyruvate dehydrogenase complex, mitochondrial-like	Glycolysis / Gluconeogenesis (ko00010);Citrate cycle (TCA cycle) (ko00020);Pyruvate metabolism (ko00620);Carbon metabolism (ko01200)	Molecular Function: dihydrolipoyllysine-residue acetyltransferase activity (GO:0004742);; Cellular Component: mitochondrial matrix (GO:0005759);; Biological Process: pyruvate metabolic process (GO:0006090);; Cellular Component: pyruvate dehydrogenase complex (GO:0045254);;	[C]	Energy production and conversion	[C]	Energy production and conversion	2-oxoacid dehydrogenases acyltransferase (catalytic domain);; Biotin-requiring enzyme	C	Energy production and conversion
PB.8972.9	PREDICTED: uncharacterized protein LOC101773909 isoform X1 [Setaria italica]	Protein NEN1 {ECO:0000303|PubMed:25081480} OS=Arabidopsis thaliana (Mouse-ear cress) PE=2 SV=1	--	--	Molecular Function: nucleic acid binding (GO:0003676);; Molecular Function: exonuclease activity (GO:0004527);; Cellular Component: integral component of membrane (GO:0016021);; Biological Process: nucleic acid phosphodiester bond hydrolysis (GO:0090305);;	[L]	Replication, recombination and repair	--	--	Exonuclease	S	Function unknown
PB.10726.1	PREDICTED: myb family transcription factor APL-like [Setaria italica]	Myb family transcription factor APL GN=APL OS=Arabidopsis thaliana (Mouse-ear cress) PE=2 SV=2	--	--	Molecular Function: DNA binding (GO:0003677);; Molecular Function: transcription factor activity, sequence-specific DNA binding (GO:0003700);; Cellular Component: nucleus (GO:0005634);; Biological Process: regulation of transcription, DNA-templated (GO:0006355);; Biological Process: phloem development (GO:0010088);; Biological Process: xylem development (GO:0010089);;	--	--	--	--	MYB-CC type transfactor, LHEQLE motif;; Myb-like DNA-binding domain	K	Transcription
PB.7228.2	PREDICTED: polyamine transporter PUT1-like isoform X1 [Setaria italica]	Polyamine transporter PUT1 OS=Oryza sativa subsp. japonica (Rice) PE=1 SV=1	--	--	Biological Process: amino acid transmembrane transport (GO:0003333);; Cellular Component: integral component of plasma membrane (GO:0005887);; Molecular Function: L-amino acid transmembrane transporter activity (GO:0015179);; Molecular Function: polyamine transmembrane transporter activity (GO:0015203);; Molecular Function: symporter activity (GO:0015293);; Molecular Function: antiporter activity…	[E]	Amino acid transport and metabolism	[E]	Amino acid transport and metabolism	Amino acid permease;; Amino acid permease	E	Amino acid transport and metabolism
PB.10199.1	TPA: hypothetical protein ZEAMMB73_803019 [Zea mays]	--	--	--	--	--	--	--	--	--	S	Function unknown
PB.12431.3	hypothetical protein SORBIDRAFT_04g036210 [Sorghum bicolor]	Heparanase-like protein 3 (Precursor) GN=At5g34940 OS=Arabidopsis thaliana (Mouse-ear cress) PE=2 SV=2	K06268|1.70447e-75|sbi:SORBI_04g036210|K06268 serine/threonine-protein phosphatase 2B regulatory subunit | (RefSeq) SORBIDRAFT_04g036210, Sb04g036210; hypothetical protein	--	Molecular Function: calcium ion binding (GO:0005509);; Cellular Component: vacuole (GO:0005773);; Biological Process: metabolic process (GO:0008152);; Molecular Function: hydrolase activity, acting on glycosyl bonds (GO:0016798);;	--	--	[T]	Signal transduction mechanisms	EF hand;; EF-hand domain	DTZ	Cell cycle control, cell division, chromosome partitioning;; Signal transduction mechanisms;; Cytoskeleton
PB.2755.1	PREDICTED: subtilisin-like protease-like [Setaria italica]	Subtilisin-like protease (Precursor) GN=At5g67360 OS=Arabidopsis thaliana (Mouse-ear cress) PE=1 SV=1	--	--	Molecular Function: serine-type endopeptidase activity (GO:0004252);; Cellular Component: cell wall (GO:0005618);; Cellular Component: vacuole (GO:0005773);; Biological Process: proteolysis (GO:0006508);;	[O]	Posttranslational modification, protein turnover, chaperones	--	--	Subtilase family;; PA domain;; Peptidase inhibitor I9	O	Posttranslational modification, protein turnover, chaperones
PB.15676.1	PREDICTED: trihelix transcription factor GTL1-like [Setaria italica]	Trihelix transcription factor GT-2 GN=GT-2 OS=Arabidopsis thaliana (Mouse-ear cress) PE=2 SV=1	--	--	--	--	--	[K]	Transcription	Myb/SANT-like DNA-binding domain;; Alcohol dehydrogenase transcription factor Myb/SANT-like	K	Transcription
PB.14944.4	Transposable element protein, putative [Oryza sativa Japonica Group]	3-isopropylmalate dehydratase large subunit (Precursor) GN=IIL1 OS=Arabidopsis thaliana (Mouse-ear cress) PE=1 SV=1	--	--	Molecular Function: nucleic acid binding (GO:0003676);;	--	--	[R]	General function prediction only	Retrotransposon gag protein	S	Function unknown
PB.7768.2	1-deoxy-D-xylulose-5-phosphate synthase [Zea mays]	1-deoxy-D-xylulose-5-phosphate synthase 1, chloroplastic (Precursor) OS=Oryza sativa subsp. japonica (Rice) PE=2 SV=2	K01662|0|zma:606484|K01662 1-deoxy-D-xylulose-5-phosphate synthase [EC:2.2.1.7] | (RefSeq) dxs1, GRMZM2G137151; deoxy xylulose synthase 1	Thiamine metabolism (ko00730);Terpenoid backbone biosynthesis (ko00900)	Molecular Function: 1-deoxy-D-xylulose-5-phosphate synthase activity (GO:0008661);; Biological Process: thiamine biosynthetic process (GO:0009228);; Cellular Component: chloroplast stroma (GO:0009570);; Biological Process: terpenoid biosynthetic process (GO:0016114);; Molecular Function: metal ion binding (GO:0046872);; Biological Process: 1-deoxy-D-xylulose 5-phosphate biosynthetic process (GO:0…	[HI]	Coenzyme transport and metabolism;; Lipid transport and metabolism	[G]	Carbohydrate transport and metabolism	1-deoxy-D-xylulose-5-phosphate synthase;; Transketolase, pyrimidine binding domain;; Transketolase, C-terminal domain;; Thiamine pyrophosphate enzyme, C-terminal TPP binding domain;; 1-deoxy-D-xylulose-5-phosphate synthase	H	Coenzyme transport and metabolism
PB.9447.1	hypothetical protein SORBIDRAFT_03g026570 [Sorghum bicolor]	Aldehyde dehydrogenase family 2 member C4 GN=MOB24.3 OS=Arabidopsis thaliana (Mouse-ear cress) PE=1 SV=2	K12355|0|sbi:SORBI_03g026570|K12355 coniferyl-aldehyde dehydrogenase [EC:1.2.1.68] | (RefSeq) SORBIDRAFT_03g026570, Sb03g026570; hypothetical protein	Phenylpropanoid biosynthesis (ko00940)	Molecular Function: aldehyde dehydrogenase (NAD) activity (GO:0004029);; Biological Process: oxidation-reduction process (GO:0055114);;	[C]	Energy production and conversion	[C]	Energy production and conversion	Aldehyde dehydrogenase family	C	Energy production and conversion
PB.490.1	hypothetical protein SORBIDRAFT_01g036510 [Sorghum bicolor]	Probable apyrase 1 GN=OSJNBb0014I10.10 OS=Oryza sativa subsp. japonica (Rice) PE=3 SV=1	K14641|0|sbi:SORBI_01g036510|K14641 apyrase [EC:3.6.1.5] | (RefSeq) SORBIDRAFT_01g036510, Sb01g036510; hypothetical protein	Purine metabolism (ko00230);Pyrimidine metabolism (ko00240)	Molecular Function: ATP binding (GO:0005524);; Cellular Component: mitochondrion (GO:0005739);; Cellular Component: integral component of membrane (GO:0016021);; Molecular Function: hydrolase activity (GO:0016787);;	[F]	Nucleotide transport and metabolism	[F]	Nucleotide transport and metabolism	GDA1/CD39 (nucleoside phosphatase) family	GO	Carbohydrate transport and metabolism;; Posttranslational modification, protein turnover, chaperones
PB.6001.3	PREDICTED: LOW QUALITY PROTEIN: probable serine/threonine-protein phosphatase 2A regulatory subunit B&apos;&apos; subunit TON2 [Zea mays]	Probable serine/threonine-protein phosphatase 2A regulatory subunit B&apos;&apos; subunit TON2 GN=At5g18580 OS=Arabidopsis thaliana (Mouse-ear cress) PE=1 SV=1	K11583|0|zma:103641393|K11583 serine/threonine-protein phosphatase 2A regulatory subunit B'' | (RefSeq) probable serine/threonine-protein phosphatase 2A regulatory subunit B'' subunit TON2	mRNA surveillance pathway (ko03015)	Biological Process: microtubule cytoskeleton organization (GO:0000226);; Biological Process: preprophase band assembly (GO:0000913);; Molecular Function: calcium ion binding (GO:0005509);; Cellular Component: nucleus (GO:0005634);; Cellular Component: centrosome (GO:0005813);; Cellular Component: spindle (GO:0005819);; Biological Process: cell adhesion (GO:0007155);; Cellular Component: phragmopl…	--	--	[A]	RNA processing and modification	EF-hand domain pair;; EF-hand domain;; EF hand;; EF hand	T	Signal transduction mechanisms
PB.7600.2	PREDICTED: pentatricopeptide repeat-containing protein At5g04810, chloroplastic-like isoform X1 [Setaria italica]	Pentatricopeptide repeat-containing protein At5g04810, chloroplastic (Precursor) GN=PPR4 OS=Arabidopsis thaliana (Mouse-ear cress) PE=1 SV=1	--	--	Molecular Function: nucleotide binding (GO:0000166);; Molecular Function: nucleic acid binding (GO:0003676);; Cellular Component: chloroplast (GO:0009507);;	--	--	[R]	General function prediction only	PPR repeat family;; PPR repeat;; Pentatricopeptide repeat domain;; PPR repeat;; Pentacotripeptide-repeat region of PRORP;; RNA recognition motif. (a.k.a. RRM, RBD, or RNP domain);; PPR repeat family;; Pentatricopeptide repeat domain;; PPR repeat;; PPR repeat;; Pentacotripeptide-repeat region of PRORP	S	Function unknown
PB.15934.1	PREDICTED: cysteine-rich receptor-like protein kinase 10-like [Setaria italica]	Cysteine-rich receptor-like protein kinase 29 (Precursor) GN=CRK29 OS=Arabidopsis thaliana (Mouse-ear cress) PE=2 SV=1	--	--	Molecular Function: protein serine/threonine kinase activity (GO:0004674);; Molecular Function: ATP binding (GO:0005524);; Biological Process: protein phosphorylation (GO:0006468);; Cellular Component: integral component of membrane (GO:0016021);;	[T]	Signal transduction mechanisms	--	--	Protein tyrosine kinase;; Protein kinase domain;; Salt stress response/antifungal	T	Signal transduction mechanisms
PB.8418.2	PREDICTED: T-complex protein 1 subunit beta-like [Oryza brachyantha]	T-complex protein 1 subunit beta {ECO:0000303|PubMed:11599560} OS=Arabidopsis thaliana (Mouse-ear cress) PE=1 SV=1	K09494|0|obr:102707658|K09494 T-complex protein 1 subunit beta | (RefSeq) T-complex protein 1 subunit beta	--	Molecular Function: ATP binding (GO:0005524);; Cellular Component: cell wall (GO:0005618);; Cellular Component: cytosol (GO:0005829);; Biological Process: protein folding (GO:0006457);; Biological Process: response to auxin (GO:0009733);; Cellular Component: integral component of membrane (GO:0016021);; Cellular Component: anchored component of plasma membrane (GO:0046658);; Molecular Function: u…	[O]	Posttranslational modification, protein turnover, chaperones	[O]	Posttranslational modification, protein turnover, chaperones	TCP-1/cpn60 chaperonin family;; TCP-1/cpn60 chaperonin family	O	Posttranslational modification, protein turnover, chaperones
PB.7121.3	PREDICTED: uncharacterized protein LOC101769390 isoform X2 [Setaria italica]	Katanin p60 ATPase-containing subunit A1 {ECO:0000255|HAMAP-Rule:MF_03023} GN=At1g80350 OS=Arabidopsis thaliana (Mouse-ear cress) PE=1 SV=1	--	--	Molecular Function: ATP binding (GO:0005524);; Cellular Component: nucleus (GO:0005634);; Cellular Component: mitochondrion (GO:0005739);; Molecular Function: microtubule-severing ATPase activity (GO:0008568);; Biological Process: cytoplasmic microtubule organization (GO:0031122);;	[O]	Posttranslational modification, protein turnover, chaperones	[O]	Posttranslational modification, protein turnover, chaperones	ATPase family associated with various cellular activities (AAA)	O	Posttranslational modification, protein turnover, chaperones
PB.15506.2	PREDICTED: probable UDP-arabinose 4-epimerase 1-like [Setaria italica]	Probable UDP-arabinose 4-epimerase 1 OS=Oryza sativa subsp. japonica (Rice) PE=2 SV=2	K12448|0|sita:101780455|K12448 UDP-arabinose 4-epimerase [EC:5.1.3.5] | (RefSeq) probable UDP-arabinose 4-epimerase 1	Amino sugar and nucleotide sugar metabolism (ko00520)	Molecular Function: UDP-glucose 4-epimerase activity (GO:0003978);; Biological Process: galactose metabolic process (GO:0006012);; Cellular Component: integral component of membrane (GO:0016021);; Cellular Component: Golgi cisterna membrane (GO:0032580);; Biological Process: UDP-L-arabinose biosynthetic process (GO:0033358);; Biological Process: capsule polysaccharide biosynthetic process (GO:004…	[M]	Cell wall/membrane/envelope biogenesis	[M]	Cell wall/membrane/envelope biogenesis	GDP-mannose 4,6 dehydratase;; NAD dependent epimerase/dehydratase family;; 3-beta hydroxysteroid dehydrogenase/isomerase family;; Polysaccharide biosynthesis protein;; RmlD substrate binding domain;; NAD(P)H-binding;; Male sterility protein	M	Cell wall/membrane/envelope biogenesis
PB.9737.4	predicted protein [Hordeum vulgare subsp. vulgare]	Cellulose synthase-like protein E6 GN=P0556A05.32 OS=Oryza sativa subsp. japonica (Rice) PE=2 SV=1	--	--	Cellular Component: mitochondrion (GO:0005739);; Cellular Component: Golgi apparatus (GO:0005794);; Cellular Component: membrane (GO:0016020);; Molecular Function: transferase activity, transferring glycosyl groups (GO:0016757);; Biological Process: cellular macromolecule biosynthetic process (GO:0034645);; Biological Process: primary metabolic process (GO:0044238);;	--	--	--	--	Cellulose synthase;; Cellulose synthase;; Cellulose synthase	S	Function unknown
PB.7058.1	hypothetical protein SORBIDRAFT_03g025940 [Sorghum bicolor]	--	--	--	Cellular Component: mitochondrion (GO:0005739);; Cellular Component: plastid (GO:0009536);; Cellular Component: integral component of membrane (GO:0016021);;	--	--	--	--	--	S	Function unknown
PB.3920.1	cysteine proteinase inhibitor [Zea mays]	Cystatin-1 (Precursor) GN=RAMDAZC7 OS=Zea mays (Maize) PE=2 SV=1	--	--	Molecular Function: cysteine-type endopeptidase inhibitor activity (GO:0004869);; Cellular Component: extracellular region (GO:0005576);; Biological Process: defense response (GO:0006952);; Molecular Function: peptidase activity (GO:0008233);; Biological Process: negative regulation of endopeptidase activity (GO:0010951);;	--	--	--	--	--	O	Posttranslational modification, protein turnover, chaperones
PB.10101.1	PREDICTED: uncharacterized protein DDB_G0274915 [Brachypodium distachyon]	Nuclear pore complex protein NUP62 {ECO:0000303|PubMed:21189294} OS=Arabidopsis thaliana (Mouse-ear cress) PE=1 SV=1	K14306|3.02921e-138|bdi:100835393|K14306 nuclear pore complex protein Nup62 | (RefSeq) nuclear pore complex protein NUP62	RNA transport (ko03013)	Cellular Component: nuclear pore (GO:0005643);; Cellular Component: cytosol (GO:0005829);; Cellular Component: plastid (GO:0009536);; Molecular Function: structural constituent of nuclear pore (GO:0017056);;	--	--	--	--	Nsp1-like C-terminal region;; Nucleoporin FG repeat region	U	Intracellular trafficking, secretion, and vesicular transport
PB.4096.1	hypothetical protein SORBIDRAFT_03g029140 [Sorghum bicolor]	[Fructose-bisphosphate aldolase]-lysine N-methyltransferase, chloroplastic (Precursor) OS=Arabidopsis thaliana (Mouse-ear cress) PE=1 SV=1	--	--	Cellular Component: chloroplast stroma (GO:0009570);; Molecular Function: protein-lysine N-methyltransferase activity (GO:0016279);; Biological Process: peptidyl-lysine monomethylation (GO:0018026);;	--	--	[R]	General function prediction only	Rubisco LSMT substrate-binding	S	Function unknown
PB.8861.12	RecName: Full=Probable sucrose-phosphate synthase 5; AltName: Full=Sucrose phosphate synthase 5F; Short=OsSPS5F; AltName: Full=UDP-glucose-fructose-phosphate glucosyltransferase [Oryza sativa Japonica Group]	Probable sucrose-phosphate synthase 5 OS=Oryza sativa subsp. japonica (Rice) PE=2 SV=1	K00696|0|sbi:SORBI_05g007310|K00696 sucrose-phosphate synthase [EC:2.4.1.14] | (RefSeq) SORBIDRAFT_05g007310, Sb05g007310; hypothetical protein	Starch and sucrose metabolism (ko00500)	Cellular Component: plasma membrane (GO:0005886);; Biological Process: sucrose biosynthetic process (GO:0005986);; Molecular Function: sucrose synthase activity (GO:0016157);; Molecular Function: sucrose-phosphate synthase activity (GO:0046524);;	[HR]	Coenzyme transport and metabolism;; General function prediction only	[M]	Cell wall/membrane/envelope biogenesis	Glycosyl transferases group 1;; Glycosyl transferases group 1;; Glycosyl transferase 4-like domain;; Glycosyltransferase Family 4;; Sucrose synthase;; Sucrose-6F-phosphate phosphohydrolase	M	Cell wall/membrane/envelope biogenesis
PB.13976.2	hypothetical protein SORBIDRAFT_08g002250 [Sorghum bicolor]	Obtusifoliol 14-alpha demethylase GN=CYP51 OS=Sorghum bicolor (Sorghum) PE=1 SV=1	K05917|0|sbi:SORBI_08g002250|K05917 sterol 14-demethylase [EC:1.14.13.70] | (RefSeq) SORBIDRAFT_08g002250, Sb08g002250; hypothetical protein	Steroid biosynthesis (ko00100)	Molecular Function: iron ion binding (GO:0005506);; Cellular Component: endoplasmic reticulum (GO:0005783);; Cellular Component: plasma membrane (GO:0005886);; Molecular Function: methyltransferase activity (GO:0008168);; Molecular Function: sterol 14-demethylase activity (GO:0008398);; Cellular Component: integral component of membrane (GO:0016021);; Biological Process: sterol biosynthetic proce…	[QV]	Secondary metabolites biosynthesis, transport and catabolism;; Defense mechanisms	[Q]	Secondary metabolites biosynthesis, transport and catabolism	Cytochrome P450	Q	Secondary metabolites biosynthesis, transport and catabolism
PB.14802.6	PREDICTED: disease resistance protein RPM1-like [Brachypodium distachyon]	Disease resistance protein RGA2 GN=RGA2 OS=Solanum bulbocastanum (Wild potato) PE=1 SV=1	--	--	--	--	--	[T]	Signal transduction mechanisms	NB-ARC domain	S	Function unknown
PB.6657.6	PREDICTED: paladin-like [Setaria italica]	--	--	--	Molecular Function: protein tyrosine phosphatase activity (GO:0004725);; Cellular Component: nucleus (GO:0005634);; Cellular Component: cytosol (GO:0005829);; Biological Process: peptidyl-tyrosine dephosphorylation (GO:0035335);;	--	--	--	--	Inositol hexakisphosphate;; Inositol hexakisphosphate;; Domain of unknown function (DUF4219)	S	Function unknown
PB.12686.1	PREDICTED: T-complex protein 1 subunit eta-like [Oryza brachyantha]	T-complex protein 1 subunit eta {ECO:0000303|PubMed:11599560} OS=Arabidopsis thaliana (Mouse-ear cress) PE=1 SV=1	K09499|0|obr:102718094|K09499 T-complex protein 1 subunit eta | (RefSeq) T-complex protein 1 subunit eta	--	Molecular Function: ATP binding (GO:0005524);; Cellular Component: cytosol (GO:0005829);; Biological Process: protein folding (GO:0006457);; Molecular Function: unfolded protein binding (GO:0051082);;	[O]	Posttranslational modification, protein turnover, chaperones	[O]	Posttranslational modification, protein turnover, chaperones	TCP-1/cpn60 chaperonin family	O	Posttranslational modification, protein turnover, chaperones
PB.7047.1	PREDICTED: zinc finger protein MAGPIE-like isoform X1 [Setaria italica]	Protein indeterminate-domain 7 {ECO:0000303|PubMed:16784536} OS=Arabidopsis thaliana (Mouse-ear cress) PE=2 SV=1	--	--	Molecular Function: nucleic acid binding (GO:0003676);; Molecular Function: metal ion binding (GO:0046872);;	--	--	[R]	General function prediction only	Zinc finger, C2H2 type	S	Function unknown
PB.4289.4	PREDICTED: E3 ubiquitin-protein ligase UBR2-like isoform X1 [Setaria italica]	--	--	--	Cellular Component: ubiquitin ligase complex (GO:0000151);; Cellular Component: cytoplasm (GO:0005737);; Molecular Function: zinc ion binding (GO:0008270);; Biological Process: protein ubiquitination (GO:0016567);; Molecular Function: ubiquitin protein ligase activity (GO:0061630);; Biological Process: ubiquitin-dependent protein catabolic process via the N-end rule pathway (GO:0071596);;	--	--	[O]	Posttranslational modification, protein turnover, chaperones	Putative zinc finger in N-recognin (UBR box)	O	Posttranslational modification, protein turnover, chaperones
PB.9421.8	PREDICTED: pleiotropic drug resistance protein 4-like isoform X1 [Setaria italica]	Pleiotropic drug resistance protein 4 OS=Oryza sativa subsp. japonica (Rice) PE=2 SV=1	--	--	Molecular Function: ATP binding (GO:0005524);; Cellular Component: plasma membrane (GO:0005886);; Cellular Component: integral component of membrane (GO:0016021);; Molecular Function: ATPase activity, coupled to transmembrane movement of substances (GO:0042626);; Biological Process: transmembrane transport (GO:0055085);;	[T]	Signal transduction mechanisms	[Q]	Secondary metabolites biosynthesis, transport and catabolism	ABC-2 type transporter;; Plant PDR ABC transporter associated;; ABC transporter;; ABC-2 type transporter	V	Defense mechanisms
PB.7024.4	PREDICTED: DEAD-box ATP-dependent RNA helicase 40-like isoform X2 [Zea mays]	DEAD-box ATP-dependent RNA helicase 40 OS=Oryza sativa subsp. japonica (Rice) PE=2 SV=2	K12823|0|zma:103636001|K12823 ATP-dependent RNA helicase DDX5/DBP2 [EC:3.6.4.13] | (RefSeq) GRMZM2G077125; DEAD-box ATP-dependent RNA helicase 40-like	Spliceosome (ko03040)	Biological Process: nuclear-transcribed mRNA catabolic process, nonsense-mediated decay (GO:0000184);; Molecular Function: RNA binding (GO:0003723);; Molecular Function: ATP-dependent RNA helicase activity (GO:0004004);; Molecular Function: ATP binding (GO:0005524);; Cellular Component: nucleus (GO:0005634);; Cellular Component: mitochondrion (GO:0005739);; Biological Process: rRNA processing (GO…	[L]	Replication, recombination and repair	[A]	RNA processing and modification	DEAD/DEAH box helicase;; Helicase conserved C-terminal domain;; Type III restriction enzyme, res subunit;; WW domain	L	Replication, recombination and repair
PB.10917.1	PREDICTED: citrate synthase 3, peroxisomal-like [Setaria italica]	Citrate synthase, glyoxysomal (Precursor) OS=Cucurbita maxima (Pumpkin) PE=1 SV=1	K01647|0|sita:101771119|K01647 citrate synthase [EC:2.3.3.1] | (RefSeq) citrate synthase 3, peroxisomal-like	Citrate cycle (TCA cycle) (ko00020);Glyoxylate and dicarboxylate metabolism (ko00630);Carbon metabolism (ko01200);2-Oxocarboxylic acid metabolism (ko01210);Biosynthesis of amino acids (ko01230)	Biological Process: tricarboxylic acid cycle (GO:0006099);; Cellular Component: plastid (GO:0009536);; Molecular Function: transferase activity, transferring acyl groups, acyl groups converted into alkyl on transfer (GO:0046912);;	[C]	Energy production and conversion	[C]	Energy production and conversion	Citrate synthase, C-terminal domain	C	Energy production and conversion
PB.9393.1	calcineurin B-like protein 07 [Sorghum bicolor]	Calcineurin B-like protein 9 GN=CBL9 OS=Oryza sativa subsp. japonica (Rice) PE=2 SV=2	K06268|4.84925e-133|zma:100193926|K06268 serine/threonine-protein phosphatase 2B regulatory subunit | (RefSeq) GRMZM2G116584; uncharacterized LOC100193926	--	Molecular Function: calcium ion binding (GO:0005509);; Cellular Component: plasma membrane (GO:0005886);; Cellular Component: plant-type vacuole membrane (GO:0009705);; Biological Process: hyperosmotic salinity response (GO:0042538);; Biological Process: regulation of potassium ion transport (GO:0043266);; Biological Process: regulation of ion homeostasis (GO:2000021);;	--	--	[T]	Signal transduction mechanisms	EF hand;; EF-hand domain pair;; EF-hand domain;; EF hand;; EF-hand domain pair	DTZ	Cell cycle control, cell division, chromosome partitioning;; Signal transduction mechanisms;; Cytoskeleton
PB.8066.2	PREDICTED: sugar transporter ERD6-like 4 [Brachypodium distachyon]	Sugar transporter ERD6-like 6 GN=At1g75220 OS=Arabidopsis thaliana (Mouse-ear cress) PE=1 SV=1	K08145|0|bdi:100837678|K08145 MFS transporter, SP family, solute carrier family 2 (facilitated glucose transporter), member 8 | (RefSeq) sugar transporter ERD6-like 4	--	Molecular Function: sugar:proton symporter activity (GO:0005351);; Molecular Function: glucose transmembrane transporter activity (GO:0005355);; Cellular Component: integral component of plasma membrane (GO:0005887);; Biological Process: proton transport (GO:0015992);; Biological Process: glucose import (GO:0046323);; Biological Process: glucose transmembrane transport (GO:1904659);;	[G]	Carbohydrate transport and metabolism	[R]	General function prediction only	Sugar (and other) transporter;; Sugar (and other) transporter;; Sugar (and other) transporter	G	Carbohydrate transport and metabolism
PB.8205.3	PREDICTED: MATH domain-containing protein At5g43560-like isoform X2 [Setaria italica]	MATH domain-containing protein At5g43560 GN=At5g43560 OS=Arabidopsis thaliana (Mouse-ear cress) PE=1 SV=1	--	--	--	--	--	--	--	MATH domain	S	Function unknown
PB.5729.1	hypothetical protein SORBIDRAFT_07g028390 [Sorghum bicolor]	F-box protein At-B GN=ATB OS=Arabidopsis thaliana (Mouse-ear cress) PE=2 SV=1	--	--	--	[K]	Transcription	[R]	General function prediction only	Leucine Rich repeat	S	Function unknown
PB.3415.3	TPA: squamosa promoter-binding protein-like (SBP domain) transcription factor family protein [Zea mays]	Squamosa promoter-binding-like protein 16 GN=P0702E04.9 OS=Oryza sativa subsp. japonica (Rice) PE=2 SV=1	--	--	Molecular Function: DNA binding (GO:0003677);; Cellular Component: nucleus (GO:0005634);;	--	--	--	--	--	S	Function unknown
PB.14931.2	jacalin-related lectin 1 [Triticum aestivum]	Salt stress-induced protein OS=Oryza sativa subsp. japonica (Rice) PE=2 SV=1	--	--	Molecular Function: binding (GO:0005488);;	--	--	--	--	Jacalin-like lectin domain	S	Function unknown
PB.7557.1	PREDICTED: kinesin-like calmodulin-binding protein homolog [Setaria italica]	Kinesin-like calmodulin-binding protein homolog GN=OSJNBa0087O24.20 OS=Oryza sativa subsp. japonica (Rice) PE=2 SV=1	--	--	Molecular Function: microtubule motor activity (GO:0003777);; Molecular Function: calmodulin binding (GO:0005516);; Molecular Function: ATP binding (GO:0005524);; Cellular Component: kinesin complex (GO:0005871);; Biological Process: microtubule-based movement (GO:0007018);; Molecular Function: microtubule binding (GO:0008017);; Molecular Function: oxidoreductase activity (GO:0016491);; Molecular…	--	--	[N]	Cell motility	MyTH4 domain;; FERM central domain;; FERM N-terminal domain	Z	Cytoskeleton
PB.904.2	PREDICTED: LOW QUALITY PROTEIN: maestro heat-like repeat-containing protein family member 1-like [Setaria italica]	Protein SHOOT GRAVITROPISM 6 GN=SGR6 OS=Arabidopsis thaliana (Mouse-ear cress) PE=2 SV=1	--	--	Cellular Component: plastid (GO:0009536);; Biological Process: gravitropism (GO:0009630);;	--	--	[S]	Function unknown	HEAT repeat;; HEAT-like repeat;; HEAT repeats;; non-SMC mitotic condensation complex subunit 1	S	Function unknown
PB.8673.32	hypothetical protein SORBIDRAFT_02g005910 [Sorghum bicolor]	Exocyst complex component EXO84B GN=EXO84B OS=Arabidopsis thaliana (Mouse-ear cress) PE=1 SV=1	K19986|0|sbi:SORBI_02g005910|K19986 exocyst complex component 8 | (RefSeq) SORBIDRAFT_02g005910, Sb02g005910; hypothetical protein	--	Cellular Component: exocyst (GO:0000145);; Biological Process: exocyst assembly (GO:0001927);; Molecular Function: hydrolase activity, acting on ester bonds (GO:0016788);; Biological Process: exocyst localization (GO:0051601);;	--	--	[U]	Intracellular trafficking, secretion, and vesicular transport	Exocyst component 84 C-terminal;; Vps51/Vps67	U	Intracellular trafficking, secretion, and vesicular transport
PB.5897.1	PREDICTED: uncharacterized protein LOC102701660 [Oryza brachyantha]	--	--	--	Molecular Function: hydrolase activity, hydrolyzing O-glycosyl compounds (GO:0004553);; Biological Process: carbohydrate metabolic process (GO:0005975);; Biological Process: actin filament organization (GO:0007015);; Molecular Function: actin filament binding (GO:0051015);;	[G]	Carbohydrate transport and metabolism	--	--	Cellulase (glycosyl hydrolase family 5);; Cellulase (glycosyl hydrolase family 5)	G	Carbohydrate transport and metabolism
PB.10074.3	hypothetical protein SORBIDRAFT_03g039710 [Sorghum bicolor]	Ultraviolet-B receptor UVR8 GN=UVR8 OS=Arabidopsis thaliana (Mouse-ear cress) PE=1 SV=1	--	--	Cellular Component: integral component of membrane (GO:0016021);;	[DZ]	Cell cycle control, cell division, chromosome partitioning;; Cytoskeleton	[S]	Function unknown	Regulator of chromosome condensation (RCC1) repeat;; Regulator of chromosome condensation (RCC1) repeat;; Regulator of chromosome condensation (RCC1) repeat;; Regulator of chromosome condensation (RCC1) repeat	DZ	Cell cycle control, cell division, chromosome partitioning;; Cytoskeleton
PB.1466.2	PREDICTED: transcription factor-like protein DPB-like [Setaria italica]	Transcription factor-like protein DPB GN=F12E4.160 OS=Arabidopsis thaliana (Mouse-ear cress) PE=1 SV=1	K04683|0|sita:101782828|K04683 transcription factor Dp-1 | (RefSeq) transcription factor-like protein DPB	--	Molecular Function: RNA polymerase II transcription factor activity, sequence-specific DNA binding (GO:0000981);; Molecular Function: DNA binding (GO:0003677);; Cellular Component: nucleus (GO:0005634);; Cellular Component: transcription factor complex (GO:0005667);; Biological Process: regulation of transcription from RNA polymerase II promoter (GO:0006357);; Biological Process: cell cycle (GO:0…	--	--	[K]	Transcription	Transcription factor DP;; E2F/DP family winged-helix DNA-binding domain	K	Transcription
PB.15410.1	hypothetical protein SORBIDRAFT_10g008260 [Sorghum bicolor]	Uncharacterized protein At5g39570 GN=At5g39570 OS=Arabidopsis thaliana (Mouse-ear cress) PE=1 SV=1	--	--	--	--	--	--	--	--	S	Function unknown
PB.4834.1	putative MAP kinase superfamily protein [Zea mays]	Mitogen-activated protein kinase kinase kinase 1 GN=MEKK1 OS=Arabidopsis thaliana (Mouse-ear cress) PE=1 SV=2	K13414|4.22442e-129|zma:100279294|K13414 mitogen-activated protein kinase kinase kinase 1 [EC:2.7.11.25] | (RefSeq) GRMZM2G044557; putative MAP kinase superfamily protein	Plant-pathogen interaction (ko04626)	Molecular Function: signal transducer, downstream of receptor, with serine/threonine kinase activity (GO:0004702);; Molecular Function: ATP binding (GO:0005524);; Cellular Component: cytoplasm (GO:0005737);; Biological Process: protein phosphorylation (GO:0006468);;	[M]	Cell wall/membrane/envelope biogenesis	[T]	Signal transduction mechanisms	Protein kinase domain;; Protein tyrosine kinase;; Protein kinase domain;; Protein tyrosine kinase;; Protein kinase domain;; Protein tyrosine kinase	T	Signal transduction mechanisms
PB.1466.4	Os10g0440100 [Oryza sativa Japonica Group]	Transcription factor-like protein DPB GN=F12E4.160 OS=Arabidopsis thaliana (Mouse-ear cress) PE=1 SV=1	--	--	Molecular Function: transcription factor activity, sequence-specific DNA binding (GO:0003700);; Biological Process: regulation of transcription, DNA-templated (GO:0006355);; Cellular Component: intracellular part (GO:0044424);;	--	--	[K]	Transcription	Transcription factor DP;; E2F/DP family winged-helix DNA-binding domain	K	Transcription
PB.14933.7	hypothetical protein SORBIDRAFT_07g019430 [Sorghum bicolor]	Mitochondrial carrier protein MTM1 GN=MTM1 OS=Arabidopsis thaliana (Mouse-ear cress) PE=2 SV=1	K15119|9.08051e-48|sbi:SORBI_07g019430|K15119 solute carrier family 25, member 39/40 | (RefSeq) SORBIDRAFT_07g019430, Sb07g019430; hypothetical protein	--	Molecular Function: structural constituent of ribosome (GO:0003735);; Biological Process: translation (GO:0006412);; Biological Process: transport (GO:0006810);; Cellular Component: integral component of membrane (GO:0016021);;	--	--	[C]	Energy production and conversion	Mitochondrial carrier protein;; Mitochondrial carrier protein;; Mitochondrial carrier protein	S	Function unknown
PB.4680.4	H0215A08.3 [Oryza sativa Indica Group]	NADH--cytochrome b5 reductase 1 GN=MVA3.13 OS=Arabidopsis thaliana (Mouse-ear cress) PE=1 SV=1	--	--	Molecular Function: nucleic acid binding (GO:0003676);; Biological Process: DNA metabolic process (GO:0006259);; Molecular Function: transferase activity, transferring phosphorus-containing groups (GO:0016772);;	[C]	Energy production and conversion	[HC]	--	Oxidoreductase FAD-binding domain;; Oxidoreductase NAD-binding domain	S	Function unknown
PB.6124.3	PREDICTED: RNA-binding protein 42-like isoform X4 [Setaria italica]	Oligouridylate-binding protein 1B GN=UBP1B OS=Arabidopsis thaliana (Mouse-ear cress) PE=1 SV=1	--	--	Molecular Function: nucleotide binding (GO:0000166);; Molecular Function: nucleic acid binding (GO:0003676);;	[J]	Translation, ribosomal structure and biogenesis	[R]	General function prediction only	--	S	Function unknown
PB.15379.3	PREDICTED: F-box/kelch-repeat protein At1g51550 isoform X1 [Zea mays]	F-box/kelch-repeat protein At1g51550 GN=At1g51550 OS=Arabidopsis thaliana (Mouse-ear cress) PE=2 SV=1	--	--	Biological Process: negative regulation of transcription, DNA-templated (GO:0045892);;	[M]	Cell wall/membrane/envelope biogenesis	[R]	General function prediction only	Galactose oxidase, central domain;; Galactose oxidase, central domain;; Kelch motif;; Kelch motif;; Kelch motif;; Kelch motif	S	Function unknown
PB.10526.1	PREDICTED: calcium/calmodulin-dependent serine/threonine-protein kinase 1-like [Setaria italica]	Calcium/calmodulin-dependent serine/threonine-protein kinase 1 GN=CAMK1 OS=Oryza sativa subsp. japonica (Rice) PE=1 SV=1	--	--	Molecular Function: calmodulin-dependent protein kinase activity (GO:0004683);; Molecular Function: calcium ion binding (GO:0005509);; Molecular Function: calmodulin binding (GO:0005516);; Molecular Function: ATP binding (GO:0005524);; Cellular Component: nucleus (GO:0005634);; Cellular Component: cytoplasm (GO:0005737);; Cellular Component: plasma membrane (GO:0005886);; Biological Process: absc…	[T]	Signal transduction mechanisms	[T]	Signal transduction mechanisms	Protein kinase domain;; Protein tyrosine kinase;; Lipopolysaccharide kinase (Kdo/WaaP) family	T	Signal transduction mechanisms
PB.12223.1	PREDICTED: uncharacterized protein LOC100217132 isoform X1 [Zea mays]	--	--	--	Biological Process: fatty acid metabolic process (GO:0006631);; Cellular Component: integral component of membrane (GO:0016021);; Cellular Component: chloroplast membrane (GO:0031969);;	[K]	Transcription	--	--	Protein CHAPERONE-LIKE PROTEIN OF POR1-like	S	Function unknown
PB.6430.2	PREDICTED: probable S-acyltransferase At3g26935-like [Setaria italica]	Probable protein S-acyltransferase 7 GN=PAT07 OS=Arabidopsis thaliana (Mouse-ear cress) PE=1 SV=1	K16675|0|sita:101776013|K16675 palmitoyltransferase ZDHHC9/14/18 [EC:2.3.1.225] | (RefSeq) probable protein S-acyltransferase 7	--	Molecular Function: zinc ion binding (GO:0008270);; Cellular Component: integral component of membrane (GO:0016021);; Molecular Function: protein-cysteine S-palmitoyltransferase activity (GO:0019706);;	--	--	[R]	General function prediction only	DHHC palmitoyltransferase	S	Function unknown
PB.3221.2	PREDICTED: uncharacterized protein LOC101773929 isoform X1 [Setaria italica]	BTB/POZ and MATH domain-containing protein 2 GN=BPM2 OS=Arabidopsis thaliana (Mouse-ear cress) PE=1 SV=1	--	--	Cellular Component: mitochondrion (GO:0005739);; Molecular Function: transferase activity (GO:0016740);;	--	--	[L]	Replication, recombination and repair	Nucleotidyltransferase domain;; Cid1 family poly A polymerase	L	Replication, recombination and repair
PB.2957.3	PREDICTED: probable xyloglucan endotransglucosylase/hydrolase protein 30-like [Setaria italica]	Probable xyloglucan endotransglucosylase/hydrolase protein 28 (Precursor) OS=Arabidopsis thaliana (Mouse-ear cress) PE=2 SV=1	K08235|1.80279e-127|sita:101769925|K08235 xyloglucan:xyloglucosyl transferase [EC:2.4.1.207] | (RefSeq) probable xyloglucan endotransglucosylase/hydrolase protein 30	--	Molecular Function: hydrolase activity, hydrolyzing O-glycosyl compounds (GO:0004553);; Cellular Component: cell wall (GO:0005618);; Biological Process: xyloglucan metabolic process (GO:0010411);; Molecular Function: xyloglucan:xyloglucosyl transferase activity (GO:0016762);; Biological Process: cell wall biogenesis (GO:0042546);; Cellular Component: apoplast (GO:0048046);; Biological Process: ce…	[G]	Carbohydrate transport and metabolism	--	--	Glycosyl hydrolases family 16;; Xyloglucan endo-transglycosylase (XET) C-terminus;; Glycosyl hydrolases family 16	G	Carbohydrate transport and metabolism
PB.7606.5	PREDICTED: soluble inorganic pyrophosphatase-like [Setaria italica]	Soluble inorganic pyrophosphatase GN=IPP OS=Zea mays (Maize) PE=2 SV=1	K01507|8.78986e-25|sita:101768084|K01507 inorganic pyrophosphatase [EC:3.6.1.1] | (RefSeq) soluble inorganic pyrophosphatase	Oxidative phosphorylation (ko00190)	Molecular Function: magnesium ion binding (GO:0000287);; Molecular Function: inorganic diphosphatase activity (GO:0004427);; Cellular Component: cytoplasm (GO:0005737);; Biological Process: phosphate-containing compound metabolic process (GO:0006796);; Cellular Component: membrane (GO:0016020);;	--	--	[C]	Energy production and conversion	--	C	Energy production and conversion
PB.4803.3	PREDICTED: uncharacterized protein LOC101783094 [Setaria italica]	--	K17613|0|sita:101783094|K17613 calcineurin-binding protein cabin-1 | (RefSeq) uncharacterized LOC101783094	--	Cellular Component: nucleus (GO:0005634);; Biological Process: DNA replication-independent nucleosome assembly (GO:0006336);; Molecular Function: nucleosome binding (GO:0031491);;	--	--	--	--	--	S	Function unknown
PB.425.1	PREDICTED: protein phosphatase 2C 32-like [Setaria italica]	Protein phosphatase 2C 32 GN=POL OS=Arabidopsis thaliana (Mouse-ear cress) PE=1 SV=2	--	--	Molecular Function: protein serine/threonine phosphatase activity (GO:0004722);; Molecular Function: phospholipid binding (GO:0005543);; Cellular Component: plasma membrane (GO:0005886);; Biological Process: regulation of transcription, DNA-templated (GO:0006355);; Biological Process: protein dephosphorylation (GO:0006470);; Biological Process: maintenance of meristem identity (GO:0010074);;	--	--	[T]	Signal transduction mechanisms	Protein phosphatase 2C	T	Signal transduction mechanisms
PB.15079.2	PREDICTED: putative DNA repair protein RAD23-3-like [Setaria italica]	Ubiquitin receptor RAD23d GN=MXI10.20 OS=Arabidopsis thaliana (Mouse-ear cress) PE=1 SV=2	K10839|1.13781e-104|sita:101786843|K10839 UV excision repair protein RAD23 | (RefSeq) ubiquitin receptor RAD23d-like	Nucleotide excision repair (ko03420);Protein processing in endoplasmic reticulum (ko04141)	Molecular Function: binding (GO:0005488);; Cellular Component: membrane (GO:0016020);; Biological Process: primary metabolic process (GO:0044238);; Biological Process: cellular macromolecule metabolic process (GO:0044260);; Cellular Component: intracellular part (GO:0044424);;	--	--	[L]	Replication, recombination and repair	Ubiquitin family;; UBA/TS-N domain;; CUE domain;; XPC-binding domain;; UBA/TS-N domain	O	Posttranslational modification, protein turnover, chaperones
PB.1273.4	PREDICTED: filament-like plant protein 4-like isoform X1 [Setaria italica]	Filament-like plant protein 4 GN=FPP4 OS=Arabidopsis thaliana (Mouse-ear cress) PE=1 SV=1	--	--	--	--	--	--	--	Filament-like plant protein, long coiled-coil	S	Function unknown
PB.1813.7	putative non-LTR retroelement reverse transcriptase [Oryza sativa Japonica Group]	Putative ribonuclease H protein At1g65750 GN=At1g65750 OS=Arabidopsis thaliana (Mouse-ear cress) PE=3 SV=1	--	--	Molecular Function: nucleotide binding (GO:0000166);; Molecular Function: catalytic activity (GO:0003824);; Cellular Component: mitochondrion (GO:0005739);; Biological Process: transport (GO:0006810);; Cellular Component: membrane (GO:0016020);;	--	--	[R]	General function prediction only	Reverse transcriptase-like;; zinc-binding in reverse transcriptase;; Reverse transcriptase (RNA-dependent DNA polymerase);; Domain of unknown function (DUF4283)	S	Function unknown
PB.2412.12	PREDICTED: cyclin-dependent kinase G-2-like isoform X1 [Setaria italica]	Cyclin-dependent kinase G-2 GN=OJ991113_30.14 OS=Oryza sativa subsp. japonica (Rice) PE=2 SV=2	K08818|0|sita:101779139|K08818 cell division cycle 2-like [EC:2.7.11.22] | (RefSeq) cyclin-dependent kinase G-2	--	Molecular Function: protein serine/threonine kinase activity (GO:0004674);; Molecular Function: ATP binding (GO:0005524);; Biological Process: protein phosphorylation (GO:0006468);; Biological Process: single-organism process (GO:0044699);; Biological Process: regulation of cellular process (GO:0050794);;	[R]	General function prediction only	[R]	General function prediction only	Protein kinase domain;; Protein tyrosine kinase;; Protein kinase domain	T	Signal transduction mechanisms
PB.14842.3	PREDICTED: putative wall-associated receptor kinase-like 16 [Zea mays]	Wall-associated receptor kinase 2 (Precursor) GN=WAK2 OS=Arabidopsis thaliana (Mouse-ear cress) PE=1 SV=1	--	--	Molecular Function: nucleotide binding (GO:0000166);; Molecular Function: protein serine/threonine kinase activity (GO:0004674);; Cellular Component: plasma membrane (GO:0005886);; Biological Process: cell surface receptor signaling pathway (GO:0007166);; Biological Process: phosphorylation (GO:0016310);; Molecular Function: ion binding (GO:0043167);;	--		--	--	Protein kinase domain;; Protein tyrosine kinase;; Wall-associated receptor kinase galacturonan-binding;; Protein of unknown function (DUF1639)	T	Signal transduction mechanisms
PB.6156.1	hypothetical protein SORBIDRAFT_04g025040 [Sorghum bicolor]	--	--	--	Cellular Component: plastid (GO:0009536);;	--	--	--	--	--	S	Function unknown
PB.13791.1	hypothetical protein SORBIDRAFT_06g013940 [Sorghum bicolor]	--	K00164|0|sbi:SORBI_06g013940|K00164 2-oxoglutarate dehydrogenase E1 component [EC:1.2.4.2] | (RefSeq) SORBIDRAFT_06g013940, Sb06g013940; hypothetical protein	Citrate cycle (TCA cycle) (ko00020);Lysine degradation (ko00310);Tryptophan metabolism (ko00380);Carbon metabolism (ko01200)	Molecular Function: oxoglutarate dehydrogenase (succinyl-transferring) activity (GO:0004591);; Cellular Component: mitochondrion (GO:0005739);; Cellular Component: cytosol (GO:0005829);; Biological Process: tricarboxylic acid cycle (GO:0006099);; Molecular Function: thiamine pyrophosphate binding (GO:0030976);; Cellular Component: oxoglutarate dehydrogenase complex (GO:0045252);;	[C]	Energy production and conversion	[G]	Carbohydrate transport and metabolism	Transketolase, pyrimidine binding domain;; Dehydrogenase E1 component;; 2-oxoglutarate dehydrogenase C-terminal	C	Energy production and conversion
PB.3771.2	PREDICTED: LOW QUALITY PROTEIN: putative 1-phosphatidylinositol-3-phosphate 5-kinase FAB1D [Zea mays]	Putative 1-phosphatidylinositol-3-phosphate 5-kinase FAB1D GN=FAB1D OS=Arabidopsis thaliana (Mouse-ear cress) PE=3 SV=1	K00921|0|zma:103650943|K00921 1-phosphatidylinositol-3-phosphate 5-kinase [EC:2.7.1.150] | (RefSeq) putative 1-phosphatidylinositol-3-phosphate 5-kinase FAB1D	Inositol phosphate metabolism (ko00562);Phosphatidylinositol signaling system (ko04070);Phagosome (ko04145)	Molecular Function: ATP binding (GO:0005524);; Molecular Function: phosphatidylinositol phosphate kinase activity (GO:0016307);; Biological Process: phosphatidylinositol phosphorylation (GO:0046854);;	--	--	[T]	Signal transduction mechanisms	TCP-1/cpn60 chaperonin family;; Phosphatidylinositol-4-phosphate 5-Kinase;; TCP-1/cpn60 chaperonin family;; Phosphatidylinositol-4-phosphate 5-Kinase	O	Posttranslational modification, protein turnover, chaperones
PB.12865.2	hypothetical protein EUTSA_v10025556mg [Eutrema salsugineum]	Fructose-bisphosphate aldolase, cytoplasmic isozyme 1 OS=Pisum sativum (Garden pea) PE=2 SV=1	K01623|7.26832e-144|eus:EUTSA_v10025556mg|K01623 fructose-bisphosphate aldolase, class I [EC:4.1.2.13] | (RefSeq) hypothetical protein	Glycolysis / Gluconeogenesis (ko00010);Pentose phosphate pathway (ko00030);Fructose and mannose metabolism (ko00051);Carbon fixation in photosynthetic organisms (ko00710);Carbon metabolism (ko01200);Biosynthesis of amino acids (ko01230)	Molecular Function: fructose-bisphosphate aldolase activity (GO:0004332);; Biological Process: glycolytic process (GO:0006096);;	[G]	Carbohydrate transport and metabolism	[G]	Carbohydrate transport and metabolism	Fructose-bisphosphate aldolase class-I;; Fructose-bisphosphate aldolase class-I	G	Carbohydrate transport and metabolism
PB.7656.3	PREDICTED: protein disulfide isomerase-like 2-1-like [Setaria italica]	Protein disulfide isomerase-like 2-1 (Precursor) OS=Oryza sativa subsp. japonica (Rice) PE=2 SV=2	K09584|0|sita:101755755|K09584 protein disulfide-isomerase A6 [EC:5.3.4.1] | (RefSeq) protein disulfide isomerase-like 2-1	Protein processing in endoplasmic reticulum (ko04141)	Molecular Function: protein disulfide isomerase activity (GO:0003756);; Cellular Component: extracellular region (GO:0005576);; Cellular Component: vacuolar membrane (GO:0005774);; Cellular Component: endoplasmic reticulum (GO:0005783);; Biological Process: protein folding (GO:0006457);; Molecular Function: electron carrier activity (GO:0009055);; Cellular Component: plant-type cell wall (GO:0009…	[O]	Posttranslational modification, protein turnover, chaperones	[O]	Posttranslational modification, protein turnover, chaperones	Thioredoxin;; Endoplasmic reticulum protein ERp29, C-terminal domain;; OST3 / OST6 family, transporter family;; Thioredoxin-like domain;; Thioredoxin-like;; AhpC/TSA family;; Thioredoxin-like domain;; Thioredoxin-like	O	Posttranslational modification, protein turnover, chaperones
PB.10679.1	PREDICTED: E3 ubiquitin-protein ligase HERC2-like [Setaria italica]	Ultraviolet-B receptor UVR8 GN=UVR8 OS=Arabidopsis thaliana (Mouse-ear cress) PE=1 SV=1	--	--	Cellular Component: mitochondrion (GO:0005739);;	[DZ]	Cell cycle control, cell division, chromosome partitioning;; Cytoskeleton	[S]	Function unknown	Regulator of chromosome condensation (RCC1) repeat;; Regulator of chromosome condensation (RCC1) repeat	DZ	Cell cycle control, cell division, chromosome partitioning;; Cytoskeleton
PB.3031.5	hypothetical protein OsJ_07728 [Oryza sativa Japonica Group]	ATP-dependent zinc metalloprotease FTSH 7, chloroplastic (Precursor) OS=Oryza sativa subsp. japonica (Rice) PE=3 SV=1	K03798|0|osa:4330159|K03798 cell division protease FtsH [EC:3.4.24.-] | (RefSeq) FTSH7, OsFTSH7, OsJ_007487; ATP-dependent zinc metalloprotease FTSH 7, chloroplastic	--	Molecular Function: ATP-dependent peptidase activity (GO:0004176);; Molecular Function: metalloendopeptidase activity (GO:0004222);; Molecular Function: ATP binding (GO:0005524);; Cellular Component: mitochondrion (GO:0005739);; Biological Process: proteolysis (GO:0006508);; Molecular Function: zinc ion binding (GO:0008270);; Molecular Function: microtubule-severing ATPase activity (GO:0008568);;…	[O]	Posttranslational modification, protein turnover, chaperones	[O]	Posttranslational modification, protein turnover, chaperones	ATPase family associated with various cellular activities (AAA);; Peptidase family M41;; AAA domain (Cdc48 subfamily);; AAA domain (dynein-related subfamily)	O	Posttranslational modification, protein turnover, chaperones
PB.14449.1	uncharacterized protein LOC100193458 [Zea mays]	--	K14830|8.46916e-165|zma:100193458|K14830 protein MAK11 | (RefSeq) GRMZM2G327655; uncharacterized LOC100193458	--	Cellular Component: nucleolus (GO:0005730);; Cellular Component: Cul4-RING E3 ubiquitin ligase complex (GO:0080008);;	[R]	General function prediction only	[S]	Function unknown	WD domain, G-beta repeat;; Anaphase-promoting complex subunit 4 WD40 domain	S	Function unknown
PB.16144.1	PREDICTED: uncharacterized protein LOC101770612 [Setaria italica]	--	--	--	--	--	--	--	--	--	S	Function unknown
PB.838.1	PREDICTED: protein TIFY 10A-like [Setaria italica]	--	K13464|1.58067e-36|sita:101779345|K13464 jasmonate ZIM domain-containing protein | (RefSeq) protein TIFY 10A-like	Plant hormone signal transduction (ko04075)	Biological Process: response to stress (GO:0006950);; Biological Process: regulation of response to stimulus (GO:0048583);; Biological Process: regulation of nucleic acid-templated transcription (GO:1903506);;	--	--	--	--	tify domain;; Divergent CCT motif	S	Function unknown
PB.7055.1	hypothetical protein SORBIDRAFT_03g025880 [Sorghum bicolor]	Cysteine-rich receptor-like protein kinase 5 (Precursor) OS=Arabidopsis thaliana (Mouse-ear cress) PE=1 SV=1	--	--	Molecular Function: protein serine/threonine kinase activity (GO:0004674);; Molecular Function: protein tyrosine kinase activity (GO:0004713);; Molecular Function: ATP binding (GO:0005524);; Cellular Component: plasma membrane (GO:0005886);; Biological Process: protein phosphorylation (GO:0006468);; Cellular Component: integral component of membrane (GO:0016021);;	[K]	Transcription	--	--	Protein tyrosine kinase;; Protein kinase domain;; Leucine rich repeat;; Leucine Rich repeats (2 copies);; Leucine rich repeat N-terminal domain;; Leucine Rich Repeat	S	Function unknown
PB.2154.4	hypothetical protein SORBIDRAFT_03g013090 [Sorghum bicolor]	Protein translocase subunit SECA1, chloroplastic (Precursor) GN=T7B11.6 OS=Arabidopsis thaliana (Mouse-ear cress) PE=2 SV=2	K03070|0|sbi:SORBI_03g013090|K03070 preprotein translocase subunit SecA | (RefSeq) SORBIDRAFT_03g013090, Sb03g013090; hypothetical protein	Protein export (ko03060)	Molecular Function: ATP binding (GO:0005524);; Cellular Component: plasma membrane (GO:0005886);; Biological Process: protein targeting (GO:0006605);; Cellular Component: chloroplast thylakoid membrane (GO:0009535);; Cellular Component: chloroplast stroma (GO:0009570);; Biological Process: response to absence of light (GO:0009646);; Biological Process: chloroplast organization (GO:0009658);; Cell…	[U]	Intracellular trafficking, secretion, and vesicular transport	--	--	SecA DEAD-like domain;; SecA Wing and Scaffold domain;; SecA preprotein cross-linking domain;; DEAD/DEAH box helicase	U	Intracellular trafficking, secretion, and vesicular transport
PB.2612.2	Transcription factor bHLH35 [Aegilops tauschii]	Transcription factor bHLH35 GN=MUL3.10 OS=Arabidopsis thaliana (Mouse-ear cress) PE=2 SV=1	--	--	Molecular Function: protein dimerization activity (GO:0046983);;	--	--	--	--	Helix-loop-helix DNA-binding domain	S	Function unknown
PB.660.16	phosphoenolpyruvate carboxykinase [Zoysia japonica]	Phosphoenolpyruvate carboxykinase [ATP] 1 GN=PCK1 OS=Urochloa panicoides (Panic liverseed grass) PE=1 SV=1	K01610|0|sita:101783767|K01610 phosphoenolpyruvate carboxykinase (ATP) [EC:4.1.1.49] | (RefSeq) phosphoenolpyruvate carboxykinase [ATP]	Glycolysis / Gluconeogenesis (ko00010);Citrate cycle (TCA cycle) (ko00020);Pyruvate metabolism (ko00620);Carbon fixation in photosynthetic organisms (ko00710);Carbon metabolism (ko01200)	Molecular Function: phosphoenolpyruvate carboxykinase (ATP) activity (GO:0004612);; Molecular Function: ATP binding (GO:0005524);; Cellular Component: cytosol (GO:0005829);; Biological Process: gluconeogenesis (GO:0006094);; Molecular Function: kinase activity (GO:0016301);; Biological Process: phosphorylation (GO:0016310);;	[C]	Energy production and conversion	--	--	Phosphoenolpyruvate carboxykinase;; Phosphoenolpyruvate carboxykinase;; Phosphoenolpyruvate carboxykinase;; Phosphoenolpyruvate carboxykinase	C	Energy production and conversion
PB.826.1	FIP1 [Zea mays]	GEM-like protein 1 GN=FIP1 OS=Arabidopsis thaliana (Mouse-ear cress) PE=1 SV=1	--	--	--	--	--	--	--	GRAM domain	S	Function unknown
PB.14141.2	PREDICTED: fatty acid amide hydrolase-like [Setaria italica]	Fatty acid amide hydrolase GN=FAAH OS=Arabidopsis thaliana (Mouse-ear cress) PE=1 SV=1	--	--	Cellular Component: integral component of membrane (GO:0016021);; Molecular Function: carbon-nitrogen ligase activity, with glutamine as amido-N-donor (GO:0016884);;	[J]	Translation, ribosomal structure and biogenesis	[J]	Translation, ribosomal structure and biogenesis	Amidase	J	Translation, ribosomal structure and biogenesis
PB.16148.1	TPA: tonoplast dicarboxylate transporter [Zea mays]	Tonoplast dicarboxylate transporter GN=MNJ7.15 OS=Arabidopsis thaliana (Mouse-ear cress) PE=2 SV=2	K14445|0|sbi:SORBI_07g028030|K14445 solute carrier family 13 (sodium-dependent dicarboxylate transporter), member 2/3/5 | (RefSeq) SORBIDRAFT_07g028030, Sb07g028030; hypothetical protein	--	Cellular Component: vacuole (GO:0005773);; Biological Process: sodium ion transport (GO:0006814);; Molecular Function: malate transmembrane transporter activity (GO:0015140);; Cellular Component: integral component of membrane (GO:0016021);; Biological Process: regulation of intracellular pH (GO:0051453);; Biological Process: malate transmembrane transport (GO:0071423);;	[G]	Carbohydrate transport and metabolism	[P]	Inorganic ion transport and metabolism	Sodium:sulfate symporter transmembrane region;; Citrate transporter	P	Inorganic ion transport and metabolism
PB.809.2	hypothetical protein OsI_10369 [Oryza sativa Indica Group]	Cytochrome b561 and DOMON domain-containing protein At4g12980 (Precursor) GN=At4g12980 OS=Arabidopsis thaliana (Mouse-ear cress) PE=2 SV=1	--	--	Cellular Component: integral component of membrane (GO:0016021);; Biological Process: oxidation-reduction process (GO:0055114);;	--	--	[T]	Signal transduction mechanisms	Protein of unknown function (DUF568);; Eukaryotic cytochrome b561	S	Function unknown
PB.2535.20	PREDICTED: 1,4-alpha-glucan-branching enzyme 2, chloroplastic/amyloplastic-like isoform X3 [Setaria italica]	1,4-alpha-glucan-branching enzyme 1, chloroplastic/amyloplastic (Precursor) GN=SBEI OS=Pisum sativum (Garden pea) PE=1 SV=1	K00700|0|zma:542342|K00700 1,4-alpha-glucan branching enzyme [EC:2.4.1.18] | (RefSeq) GRMZM2G073054, Sbe2a, sbe3; starch branching enzyme 3	Starch and sucrose metabolism (ko00500)	Molecular Function: 1,4-alpha-glucan branching enzyme activity (GO:0003844);; Molecular Function: hydrolase activity, hydrolyzing O-glycosyl compounds (GO:0004553);; Biological Process: glycogen biosynthetic process (GO:0005978);; Cellular Component: plastid (GO:0009536);; Molecular Function: cation binding (GO:0043169);;	[G]	Carbohydrate transport and metabolism	[G]	Carbohydrate transport and metabolism	Carbohydrate-binding module 48 (Isoamylase N-terminal domain);; Alpha amylase, catalytic domain;; Alpha amylase, C-terminal all-beta domain	G	Carbohydrate transport and metabolism
PB.3314.2	fructose-bisphosphate aldolase [Pandanus amaryllifolius]	Fructose-bisphosphate aldolase, cytoplasmic isozyme 1 OS=Pisum sativum (Garden pea) PE=2 SV=1	K01623|4.74906e-156|mdm:103419428|K01623 fructose-bisphosphate aldolase, class I [EC:4.1.2.13] | (RefSeq) fructose-bisphosphate aldolase, cytoplasmic isozyme 1	Glycolysis / Gluconeogenesis (ko00010);Pentose phosphate pathway (ko00030);Fructose and mannose metabolism (ko00051);Carbon fixation in photosynthetic organisms (ko00710);Carbon metabolism (ko01200);Biosynthesis of amino acids (ko01230)	Molecular Function: fructose-bisphosphate aldolase activity (GO:0004332);; Biological Process: glycolytic process (GO:0006096);; Cellular Component: integral component of membrane (GO:0016021);;	[G]	Carbohydrate transport and metabolism	[G]	Carbohydrate transport and metabolism	Fructose-bisphosphate aldolase class-I;; Fructose-bisphosphate aldolase class-I	G	Carbohydrate transport and metabolism
PB.4700.1	PREDICTED: structural maintenance of chromosomes protein 4-like [Setaria italica]	Structural maintenance of chromosomes protein 4 GN=K15N18.7 OS=Arabidopsis thaliana (Mouse-ear cress) PE=1 SV=1	K06675|0|sita:101764025|K06675 structural maintenance of chromosome 4 | (RefSeq) structural maintenance of chromosomes protein 4	--	Molecular Function: ATP binding (GO:0005524);; Cellular Component: nucleus (GO:0005634);; Cellular Component: chromosome (GO:0005694);; Biological Process: chromosome organization (GO:0051276);;	[D]	Cell cycle control, cell division, chromosome partitioning	[BD]	--	RecF/RecN/SMC N terminal domain;; SMC proteins Flexible Hinge Domain;; AAA domain;; P-loop containing region of AAA domain	D	Cell cycle control, cell division, chromosome partitioning
PB.8938.1	hypothetical protein SORBIDRAFT_01g029900 [Sorghum bicolor]	Red chlorophyll catabolite reductase (Fragment) GN=rccR OS=Hordeum vulgare (Barley) PE=2 SV=1	K13545|3.36886e-87|sbi:SORBI_01g029900|K13545 red chlorophyll catabolite reductase [EC:1.3.7.12] | (RefSeq) SORBIDRAFT_01g029900, Sb01g029900; hypothetical protein	Porphyrin and chlorophyll metabolism (ko00860)	Biological Process: metabolic process (GO:0008152);; Cellular Component: chloroplast (GO:0009507);; Biological Process: single-organism cellular process (GO:0044763);; Biological Process: regulation of cellular process (GO:0050794);;	--	--	--	--	--	S	Function unknown
PB.4594.1	putative subtilase family protein [Zea mays]	Subtilisin-like protease (Precursor) GN=At5g67360 OS=Arabidopsis thaliana (Mouse-ear cress) PE=1 SV=1	--	--	Molecular Function: serine-type endopeptidase activity (GO:0004252);; Cellular Component: extracellular region (GO:0005576);; Cellular Component: cell wall (GO:0005618);; Biological Process: proteolysis (GO:0006508);;	[O]	Posttranslational modification, protein turnover, chaperones	--	--	Subtilase family;; Peptidase inhibitor I9	O	Posttranslational modification, protein turnover, chaperones
PB.1839.1	PREDICTED: polyprenol reductase 1-like [Setaria italica]	Polyprenol reductase 1 OS=Oryza sativa subsp. japonica (Rice) PE=2 SV=2	K12345|7.93795e-107|dosa:Os04t0576800-01|K12345 3-oxo-5-alpha-steroid 4-dehydrogenase 3 [EC:1.3.1.22 1.3.1.94] | (RAP-DB) Os04g0576800; Similar to predicted protein.	--	Cellular Component: endoplasmic reticulum membrane (GO:0005789);; Biological Process: protein glycosylation (GO:0006486);; Biological Process: lipid metabolic process (GO:0006629);; Cellular Component: integral component of membrane (GO:0016021);; Molecular Function: oxidoreductase activity, acting on the CH-CH group of donors (GO:0016627);; Biological Process: oxidation-reduction process (GO:005…	--	--	[I]	Lipid transport and metabolism	3-oxo-5-alpha-steroid 4-dehydrogenase	S	Function unknown
PB.7834.3	DHHC-type zinc finger family protein isoform 4 [Theobroma cacao]	Probable protein S-acyltransferase 16 GN=PAT16 OS=Arabidopsis thaliana (Mouse-ear cress) PE=2 SV=1	K20029|8.07344e-20|bdi:100844981|K20029 palmitoyltransferase ZDHHC3/7/25 [EC:2.3.1.225] | (RefSeq) probable protein S-acyltransferase 16	--	Molecular Function: zinc ion binding (GO:0008270);; Cellular Component: integral component of membrane (GO:0016021);; Molecular Function: protein-cysteine S-palmitoyltransferase activity (GO:0019706);;	--	--	[R]	General function prediction only	--	S	Function unknown
PB.810.1	PREDICTED: chitin-inducible gibberellin-responsive protein 2-like [Setaria italica]	Chitin-inducible gibberellin-responsive protein 2 GN=OJ1127_E01.113 OS=Oryza sativa subsp. japonica (Rice) PE=2 SV=1	--	--	Molecular Function: transcription factor activity, sequence-specific DNA binding (GO:0003700);; Cellular Component: nucleus (GO:0005634);; Biological Process: regulation of transcription, DNA-templated (GO:0006355);; Molecular Function: sequence-specific DNA binding (GO:0043565);;	--	--	--	--	GRAS domain family	K	Transcription
PB.15612.7	PREDICTED: catalase isozyme 3-like isoform X2 [Setaria italica]	Catalase isozyme 3 GN=CAT3 OS=Zea mays (Maize) PE=2 SV=2	K03781|0|sita:101775718|K03781 catalase [EC:1.11.1.6] | (RefSeq) catalase isozyme 3	Tryptophan metabolism (ko00380);Glyoxylate and dicarboxylate metabolism (ko00630);Carbon metabolism (ko01200);Peroxisome (ko04146)	Molecular Function: catalase activity (GO:0004096);; Cellular Component: mitochondrion (GO:0005739);; Cellular Component: glyoxysome (GO:0009514);; Molecular Function: heme binding (GO:0020037);; Biological Process: response to hydrogen peroxide (GO:0042542);; Biological Process: hydrogen peroxide catabolic process (GO:0042744);; Molecular Function: metal ion binding (GO:0046872);; Biological Pro…	[P]	Inorganic ion transport and metabolism	[P]	Inorganic ion transport and metabolism	Catalase;; Catalase;; Catalase-related immune-responsive	P	Inorganic ion transport and metabolism
PB.11329.8	PREDICTED: uncharacterized protein LOC101758988 isoform X3 [Setaria italica]	Ultraviolet-B receptor UVR8 GN=UVR8 OS=Arabidopsis thaliana (Mouse-ear cress) PE=1 SV=1	--	--	Cellular Component: plastid (GO:0009536);; Molecular Function: kinase activity (GO:0016301);; Biological Process: phosphorylation (GO:0016310);;	[DZ]	Cell cycle control, cell division, chromosome partitioning;; Cytoskeleton	[S]	Function unknown	Regulator of chromosome condensation (RCC1) repeat;; Ankyrin repeats (many copies);; Ankyrin repeats (many copies);; Ankyrin repeats (3 copies);; Ankyrin repeat;; Ankyrin repeat;; Regulator of chromosome condensation (RCC1) repeat	DZ	Cell cycle control, cell division, chromosome partitioning;; Cytoskeleton
PB.10299.22	PREDICTED: topless-related protein 2 isoform X1 [Zea mays]	Topless-related protein 2 GN=TPR2 OS=Arabidopsis thaliana (Mouse-ear cress) PE=1 SV=2	--	--	Biological Process: regulation of transcription, DNA-templated (GO:0006355);;	[R]	General function prediction only	[R]	General function prediction only	WD domain, G-beta repeat;; Anaphase-promoting complex subunit 4 WD40 domain;; Eukaryotic translation initiation factor eIF2A	S	Function unknown
PB.2228.2	PREDICTED: choline/ethanolamine kinase-like [Setaria italica]	Probable choline kinase 2 GN=At1g74320 OS=Arabidopsis thaliana (Mouse-ear cress) PE=2 SV=1	K14156|3.95426e-175|sita:101756659|K14156 choline/ethanolamine kinase [EC:2.7.1.32 2.7.1.82] | (RefSeq) probable choline kinase 2	Glycerophospholipid metabolism (ko00564)	Molecular Function: kinase activity (GO:0016301);; Biological Process: phosphorylation (GO:0016310);;	--	--	[M]	Cell wall/membrane/envelope biogenesis	Choline/ethanolamine kinase;; Choline/ethanolamine kinase	M	Cell wall/membrane/envelope biogenesis
PB.4289.1	PREDICTED: E3 ubiquitin-protein ligase UBR2-like isoform X1 [Setaria italica]	--	--	--	Cellular Component: ubiquitin ligase complex (GO:0000151);; Cellular Component: cytoplasm (GO:0005737);; Molecular Function: zinc ion binding (GO:0008270);; Biological Process: protein ubiquitination (GO:0016567);; Molecular Function: ubiquitin protein ligase activity (GO:0061630);; Biological Process: ubiquitin-dependent protein catabolic process via the N-end rule pathway (GO:0071596);;	--	--	[O]	Posttranslational modification, protein turnover, chaperones	Putative zinc finger in N-recognin (UBR box)	O	Posttranslational modification, protein turnover, chaperones
PB.13371.5	PREDICTED: subtilisin-like protease-like [Setaria italica]	CO(2)-response secreted protease {ECO:0000303|PubMed:25043023} (Precursor) OS=Arabidopsis thaliana (Mouse-ear cress) PE=2 SV=1	--	--	Molecular Function: serine-type endopeptidase activity (GO:0004252);; Cellular Component: cell wall (GO:0005618);; Biological Process: proteolysis (GO:0006508);;	[O]	Posttranslational modification, protein turnover, chaperones	--	--	Subtilase family;; Peptidase inhibitor I9;; PA domain	O	Posttranslational modification, protein turnover, chaperones
PB.10299.38	PREDICTED: topless-related protein 2-like [Setaria italica]	Topless-related protein 2 GN=TPR2 OS=Arabidopsis thaliana (Mouse-ear cress) PE=1 SV=2	--	--	Biological Process: regulation of transcription, DNA-templated (GO:0006355);;	[R]	General function prediction only	[R]	General function prediction only	WD domain, G-beta repeat;; Anaphase-promoting complex subunit 4 WD40 domain	S	Function unknown
PB.2747.8	unknown [Zea mays]	DnaJ protein P58IPK homolog (Precursor) OS=Arabidopsis thaliana (Mouse-ear cress) PE=1 SV=1	--	--	--	[O]	Posttranslational modification, protein turnover, chaperones	[O]	Posttranslational modification, protein turnover, chaperones	DnaJ domain	O	Posttranslational modification, protein turnover, chaperones
PB.9005.1	vacuolar protein sorting 55 containing protein [Oryza sativa Indica Group]	Vacuolar protein sorting-associated protein 55 homolog GN=At1g32410 OS=Arabidopsis thaliana (Mouse-ear cress) PE=2 SV=1	--	--	Cellular Component: vacuole (GO:0005773);; Cellular Component: integral component of membrane (GO:0016021);;	--	--	[T]	Signal transduction mechanisms	Vacuolar protein sorting 55	U	Intracellular trafficking, secretion, and vesicular transport
PB.454.2	PREDICTED: uncharacterized protein LOC103650441 [Zea mays]	Lysine-specific demethylase JMJ25 GN=MLP3.6 OS=Arabidopsis thaliana (Mouse-ear cress) PE=1 SV=1	K15601|0|zma:103650441|K15601 lysine-specific demethylase 3 [EC:1.14.11.-] | (RefSeq) uncharacterized LOC103650441	--	Biological Process: metabolic process (GO:0008152);;	--	--	[K]	Transcription	WRC;; Zinc-finger domain of monoamine-oxidase A repressor R1	S	Function unknown
PB.14997.1	PREDICTED: dual specificity protein kinase shkD-like isoform X2 [Setaria italica]	Serine/threonine-protein kinase EDR1 GN=F22O13.20 OS=Arabidopsis thaliana (Mouse-ear cress) PE=1 SV=1	--	--	Molecular Function: protein kinase activity (GO:0004672);; Molecular Function: ATP binding (GO:0005524);; Biological Process: regulation of transcription, DNA-templated (GO:0006355);; Biological Process: protein phosphorylation (GO:0006468);;	--		[T]	Signal transduction mechanisms	Protein tyrosine kinase;; Protein kinase domain;; PAS fold;; PAS domain;; PAS fold;; PAS domain	T	Signal transduction mechanisms
PB.2186.1	PREDICTED: transcription factor PIF3-like isoform X6 [Setaria italica]	Transcription factor APG OS=Oryza sativa subsp. japonica (Rice) PE=1 SV=1	K12126|2.15381e-171|sita:101757582|K12126 phytochrome-interacting factor 3 | (RefSeq) transcription factor APG-like	Plant hormone signal transduction (ko04075);Circadian rhythm - plant (ko04712)	Molecular Function: binding (GO:0005488);; Cellular Component: intracellular membrane-bounded organelle (GO:0043231);; Cellular Component: cytoplasmic part (GO:0044444);;	--	--	--	--	Helix-loop-helix DNA-binding domain	K	Transcription
PB.7569.1	PREDICTED: uncharacterized protein LOC101777991 isoform X3 [Setaria italica]	Replication protein A 70 kDa DNA-binding subunit B GN=F13G24.220 OS=Arabidopsis thaliana (Mouse-ear cress) PE=3 SV=1	K20477|0|sbi:SORBI_06g032340|K20477 RAB6A-GEF complex partner protein 2 | (RefSeq) SORBIDRAFT_06g032340, Sb06g032340; hypothetical protein	--	Biological Process: cell wall biogenesis (GO:0042546);; Biological Process: cell wall macromolecule metabolic process (GO:0044036);;	--	--	[S]	Function unknown	Rgp1;; Replication factor-A C terminal domain;; Domain of unknown function DUF223	U	Intracellular trafficking, secretion, and vesicular transport
PB.10828.1	50S ribosomal protein L2 [Medicago truncatula]	50S ribosomal protein L2, chloroplastic GN=rpl2-B OS=Saccharum officinarum (Sugarcane) PE=3 SV=1	K02886|1.29007e-110|mtr:MTR_4g047920|K02886 large subunit ribosomal protein L2 | (RefSeq) ribosomal protein L23.1	Ribosome (ko03010)	Molecular Function: nucleotide binding (GO:0000166);; Biological Process: cytoplasmic translation (GO:0002181);; Molecular Function: structural constituent of ribosome (GO:0003735);; Cellular Component: mitochondrion (GO:0005739);; Cellular Component: chloroplast (GO:0009507);; Molecular Function: transferase activity (GO:0016740);; Molecular Function: rRNA binding (GO:0019843);; Cellular Compone…	[J]	Translation, ribosomal structure and biogenesis	[J]	Translation, ribosomal structure and biogenesis	Ribosomal Proteins L2, C-terminal domain;; Ribosomal protein L23	J	Translation, ribosomal structure and biogenesis
PB.8861.10	PREDICTED: probable sucrose-phosphate synthase 5 [Zea mays]	Probable sucrose-phosphate synthase 5 OS=Oryza sativa subsp. japonica (Rice) PE=2 SV=1	K00696|0|zma:100501516|K00696 sucrose-phosphate synthase [EC:2.4.1.14] | (RefSeq) GRMZM2G008507; probable sucrose-phosphate synthase 5	Starch and sucrose metabolism (ko00500)	Cellular Component: plasma membrane (GO:0005886);; Biological Process: sucrose biosynthetic process (GO:0005986);; Molecular Function: sucrose synthase activity (GO:0016157);; Molecular Function: sucrose-phosphate synthase activity (GO:0046524);;	[HR]	Coenzyme transport and metabolism;; General function prediction only	[M]	Cell wall/membrane/envelope biogenesis	Glycosyl transferases group 1;; Glycosyl transferases group 1;; Sucrose-6F-phosphate phosphohydrolase	M	Cell wall/membrane/envelope biogenesis
PB.4605.1	PREDICTED: ferredoxin-6, chloroplastic-like [Setaria italica]	Ferredoxin-6, chloroplastic (Precursor) GN=FDX6 OS=Zea mays (Maize) PE=2 SV=1	K02639|7.10616e-82|sita:101783336|K02639 ferredoxin | (RefSeq) ferredoxin-6, chloroplastic-like	Photosynthesis (ko00195)	Molecular Function: electron carrier activity (GO:0009055);; Cellular Component: chloroplast (GO:0009507);; Cellular Component: membrane (GO:0016020);; Biological Process: electron transport chain (GO:0022900);; Molecular Function: metal ion binding (GO:0046872);; Biological Process: Golgi vesicle transport (GO:0048193);; Molecular Function: 2 iron, 2 sulfur cluster binding (GO:0051537);;	[C]	Energy production and conversion	--	--	2Fe-2S iron-sulfur cluster binding domain	C	Energy production and conversion
PB.10230.1	PREDICTED: endonuclease 2-like [Setaria italica]	Endonuclease 2 (Precursor) GN=ENDO2 OS=Arabidopsis thaliana (Mouse-ear cress) PE=1 SV=1	--	--	Molecular Function: nucleic acid binding (GO:0003676);; Molecular Function: endonuclease activity (GO:0004519);; Biological Process: DNA catabolic process (GO:0006308);; Biological Process: nucleic acid phosphodiester bond hydrolysis (GO:0090305);;	--	--	--	--	S1/P1 Nuclease	S	Function unknown
PB.13099.4	PREDICTED: histone-lysine N-methyltransferase ATX2-like isoform X1 [Setaria italica]	Histone-lysine N-methyltransferase ATX2 GN=T20M3.10 OS=Arabidopsis thaliana (Mouse-ear cress) PE=2 SV=1	--	--	Cellular Component: nucleus (GO:0005634);; Molecular Function: methyltransferase activity (GO:0008168);; Molecular Function: zinc ion binding (GO:0008270);; Cellular Component: integral component of membrane (GO:0016021);; Biological Process: methylation (GO:0032259);; Biological Process: intracellular signal transduction (GO:0035556);;	[R]	General function prediction only	[BK]	--	PHD-zinc-finger like domain;; PHD-like zinc-binding domain;; F/Y rich C-terminus;; PWWP domain;; F/Y-rich N-terminus;; SET domain;; PHD-finger;; PHD-finger	S	Function unknown
PB.6588.1	hypothetical protein SORBIDRAFT_02g023500 [Sorghum bicolor]	Pentatricopeptide repeat-containing protein At1g52640, mitochondrial (Precursor) GN=At1g52640 OS=Arabidopsis thaliana (Mouse-ear cress) PE=2 SV=1	--	--	Cellular Component: mitochondrion (GO:0005739);; Cellular Component: integral component of membrane (GO:0016021);;	--	--	[R]	General function prediction only	PPR repeat family;; PPR repeat;; PPR repeat;; Pentatricopeptide repeat domain;; Pentacotripeptide-repeat region of PRORP	S	Function unknown
PB.2297.3	Os01g0142800 [Oryza sativa Japonica Group]	Protein NRT1/ PTR FAMILY 8.1 GN=F24B22.100 OS=Arabidopsis thaliana (Mouse-ear cress) PE=1 SV=1	K14638|0|osa:4325456|K14638 solute carrier family 15 (peptide/histidine transporter), member 3/4 | (RefSeq) protein NRT1/ PTR FAMILY 8.2	--	Molecular Function: transporter activity (GO:0005215);; Biological Process: oligopeptide transport (GO:0006857);; Cellular Component: integral component of membrane (GO:0016021);;	[E]	Amino acid transport and metabolism	[E]	Amino acid transport and metabolism	POT family;; Major Facilitator Superfamily	E	Amino acid transport and metabolism
PB.9968.2	hypothetical protein SORBIDRAFT_03g036860 [Sorghum bicolor]	Serine/threonine-protein kinase PBS1 GN=PBS1 OS=Arabidopsis thaliana (Mouse-ear cress) PE=1 SV=1	--	--	Molecular Function: protein serine/threonine kinase activity (GO:0004674);; Molecular Function: protein tyrosine kinase activity (GO:0004713);; Molecular Function: ATP binding (GO:0005524);; Biological Process: protein phosphorylation (GO:0006468);;	--		[T]	Signal transduction mechanisms	Protein kinase domain;; Protein tyrosine kinase	T	Signal transduction mechanisms
PB.16023.1	PREDICTED: uncharacterized protein LOC101785181 [Setaria italica]	--	--	--	Cellular Component: membrane (GO:0016020);;	--	--	--	--	Zein-binding	S	Function unknown
PB.9602.1	PREDICTED: transcription factor HBP-1a-like [Setaria italica]	Transcription factor HBP-1a OS=Triticum aestivum (Wheat) PE=2 SV=1	K09060|1.30552e-147|sita:101756519|K09060 plant G-box-binding factor | (RefSeq) transcription factor HBP-1a-like	--	Molecular Function: transcription factor activity, sequence-specific DNA binding (GO:0003700);; Cellular Component: nucleus (GO:0005634);; Biological Process: regulation of transcription, DNA-templated (GO:0006355);; Molecular Function: sequence-specific DNA binding (GO:0043565);;	--	--	--	--	G-box binding protein MFMR;; bZIP transcription factor;; Disordered region downstream of MFMR;; Basic region leucine zipper	K	Transcription
PB.581.7	two-component response regulator-like PRR73 [Zea mays]	Two-component response regulator-like PRR73 GN=PRR73 OS=Oryza sativa subsp. indica (Rice) PE=2 SV=2	--	--	Cellular Component: intracellular (GO:0005622);; Biological Process: transcription, DNA-templated (GO:0006351);; Biological Process: regulation of cellular process (GO:0050794);;	[TK]	Signal transduction mechanisms;; Transcription	[K]	Transcription	Response regulator receiver domain;; CCT motif	K	Transcription
PB.7288.3	unknown [Zea mays]	Protein indeterminate-domain 6, chloroplastic {ECO:0000303|PubMed:16784536} (Precursor) OS=Arabidopsis thaliana (Mouse-ear cress) PE=1 SV=1	--	--	Molecular Function: nucleic acid binding (GO:0003676);; Molecular Function: metal ion binding (GO:0046872);;	--	--	[R]	General function prediction only	--	S	Function unknown
PB.6714.1	hypothetical protein SORBIDRAFT_01g013820 [Sorghum bicolor]	Protein LOL3 OS=Oryza sativa subsp. japonica (Rice) PE=2 SV=1	--	--	Cellular Component: nucleus (GO:0005634);; Cellular Component: ribosome (GO:0005840);;	--	--	--	--	LSD1 zinc finger	S	Function unknown
PB.7689.2	hypothetical protein SORBIDRAFT_09g005220 [Sorghum bicolor]	Phospholipase D alpha 1 (Precursor) GN=PLD1 OS=Oryza sativa subsp. japonica (Rice) PE=1 SV=2	K01115|0|sbi:SORBI_09g005220|K01115 phospholipase D1/2 [EC:3.1.4.4] | (RefSeq) SORBIDRAFT_09g005220, Sb09g005220; hypothetical protein	Glycerophospholipid metabolism (ko00564);Ether lipid metabolism (ko00565);Endocytosis (ko04144)	Molecular Function: phospholipase D activity (GO:0004630);; Molecular Function: calcium ion binding (GO:0005509);; Biological Process: membrane lipid metabolic process (GO:0006643);; Cellular Component: membrane (GO:0016020);; Biological Process: lipid catabolic process (GO:0016042);; Biological Process: phosphatidylcholine metabolic process (GO:0046470);; Molecular Function: N-acylphosphatidylet…	[I]	Lipid transport and metabolism	[I]	Lipid transport and metabolism	Phospholipase D Active site motif;; C2 domain;; Phospholipase D C terminal;; Phospholipase D Active site motif	I	Lipid transport and metabolism
PB.14946.4	Glycerol-3-phosphate dehydrogenase SDP6, mitochondrial [Triticum urartu]	Glycerol-3-phosphate dehydrogenase SDP6, mitochondrial (Precursor) GN=SDP6 OS=Arabidopsis thaliana (Mouse-ear cress) PE=1 SV=1	K00111|1.03072e-64|obr:102713819|K00111 glycerol-3-phosphate dehydrogenase [EC:1.1.5.3] | (RefSeq) glycerol-3-phosphate dehydrogenase SDP6, mitochondrial	Glycerophospholipid metabolism (ko00564)	Cellular Component: mitochondrion (GO:0005739);; Biological Process: glycerophosphate shuttle (GO:0006127);; Cellular Component: glycerol-3-phosphate dehydrogenase complex (GO:0009331);; Biological Process: glycerol catabolic process (GO:0019563);; Molecular Function: sn-glycerol-3-phosphate:ubiquinone-8 oxidoreductase activity (GO:0052591);;	[C]	Energy production and conversion	[C]	Energy production and conversion	FAD dependent oxidoreductase;; FAD dependent oxidoreductase;; FAD binding domain;; FAD dependent oxidoreductase	C	Energy production and conversion
PB.9396.4	PREDICTED: protein ROOT HAIR DEFECTIVE 3-like [Setaria italica]	Protein ROOT HAIR DEFECTIVE 3 {ECO:0000255|HAMAP-Rule:MF_03109} GN=B1112D09.4 OS=Oryza sativa subsp. japonica (Rice) PE=2 SV=1	--	--	Molecular Function: GTPase activity (GO:0003924);; Molecular Function: GTP binding (GO:0005525);; Cellular Component: endoplasmic reticulum membrane (GO:0005789);; Cellular Component: integral component of membrane (GO:0016021);;	--	--	[R]	General function prediction only	Root hair defective 3 GTP-binding protein (RHD3);; 50S ribosome-binding GTPase;; Guanylate-binding protein, N-terminal domain;; Root hair defective 3 GTP-binding protein (RHD3)	Z	Cytoskeleton
PB.4818.2	PREDICTED: nuclear transcription factor Y subunit A-9-like isoform X1 [Setaria italica]	Nuclear transcription factor Y subunit A-9 GN=NFYA9 OS=Arabidopsis thaliana (Mouse-ear cress) PE=2 SV=1	K08064|3.59531e-98|sita:101762684|K08064 nuclear transcription factor Y, alpha | (RefSeq) nuclear transcription factor Y subunit A-1-like	--	Molecular Function: DNA binding (GO:0003677);; Molecular Function: transcription factor activity, sequence-specific DNA binding (GO:0003700);; Biological Process: regulation of transcription, DNA-templated (GO:0006355);; Cellular Component: CCAAT-binding factor complex (GO:0016602);;	--	--	[K]	Transcription	CCAAT-binding transcription factor (CBF-B/NF-YA) subunit B	K	Transcription
PB.3818.2	Os01g0853400 [Oryza sativa Japonica Group]	Coronatine-insensitive protein 1 GN=T28M21.10 OS=Arabidopsis thaliana (Mouse-ear cress) PE=1 SV=1	K13463|0|osa:4324818|K13463 coronatine-insensitive protein 1 | (RefSeq) COI1, COI1A, OsCOI1a, OsJ_04105; coronatine-insensitive protein homolog 1a	Plant hormone signal transduction (ko04075)	Biological Process: defense response (GO:0006952);;	--	--	[R]	General function prediction only	F-box-like	S	Function unknown
PB.10494.7	PREDICTED: uncharacterized WD repeat-containing protein C2A9.03-like isoform X3 [Setaria italica]	Transcription initiation factor TFIID subunit 5 GN=TAF5 OS=Arabidopsis thaliana (Mouse-ear cress) PE=1 SV=1	--	--	--	[R]	General function prediction only	--	--	Anaphase-promoting complex subunit 4 WD40 domain;; WD domain, G-beta repeat	S	Function unknown
PB.6455.1	hypothetical protein SORBIDRAFT_02g028630 [Sorghum bicolor]	3-hydroxy-3-methylglutaryl-coenzyme A reductase 3 OS=Oryza sativa subsp. japonica (Rice) PE=2 SV=2	K00021|0|sbi:SORBI_02g028630|K00021 hydroxymethylglutaryl-CoA reductase (NADPH) [EC:1.1.1.34] | (RefSeq) SORBIDRAFT_02g028630, Sb02g028630; hypothetical protein	Terpenoid backbone biosynthesis (ko00900)	Molecular Function: hydroxymethylglutaryl-CoA reductase (NADPH) activity (GO:0004420);; Cellular Component: mitochondrion (GO:0005739);; Cellular Component: peroxisomal membrane (GO:0005778);; Cellular Component: endoplasmic reticulum membrane (GO:0005789);; Biological Process: isoprenoid biosynthetic process (GO:0008299);; Biological Process: coenzyme A metabolic process (GO:0015936);; Cellular …	[I]	Lipid transport and metabolism	[I]	Lipid transport and metabolism	Hydroxymethylglutaryl-coenzyme A reductase	I	Lipid transport and metabolism
PB.14135.3	PREDICTED: uncharacterized protein LOC101761434 [Setaria italica]	--	--	--	--	--	--	--	--	--	S	Function unknown
PB.8326.3	PREDICTED: uncharacterized protein LOC101779023 isoform X1 [Setaria italica]	Protein CHROMATIN REMODELING 4 {ECO:0000303|PubMed:16547115} OS=Arabidopsis thaliana (Mouse-ear cress) PE=2 SV=1	--	--	Molecular Function: metal ion binding (GO:0046872);;	--	--	[BK]	--	DDT domain;; PHD-finger;; WSTF, HB1, Itc1p, MBD9 motif 1	S	Function unknown
PB.7049.2	retrotransposon, putative, centromere-specific [Oryza sativa Japonica Group]	--	--	--	Cellular Component: mitochondrion (GO:0005739);;	--	--	--	--	--	L	Replication, recombination and repair
PB.4439.1	PREDICTED: mitochondrial chaperone BCS1-like [Setaria italica]	ATP-dependent zinc metalloprotease FTSH 5, mitochondrial (Precursor) OS=Oryza sativa subsp. japonica (Rice) PE=3 SV=1	K08900|0|sita:101772653|K08900 mitochondrial chaperone BCS1 | (RefSeq) AAA-ATPase At3g50940-like	--	Molecular Function: ATP binding (GO:0005524);;	[MDT]	Cell wall/membrane/envelope biogenesis;; Cell cycle control, cell division, chromosome partitioning;; Signal transduction mechanisms	[O]	Posttranslational modification, protein turnover, chaperones	Domain associated at C-terminal with AAA;; ATPase family associated with various cellular activities (AAA);; Holliday junction DNA helicase ruvB N-terminus	O	Posttranslational modification, protein turnover, chaperones
PB.2535.23	PREDICTED: 1,4-alpha-glucan-branching enzyme 2, chloroplastic/amyloplastic-like isoform X3 [Setaria italica]	1,4-alpha-glucan-branching enzyme 1, chloroplastic/amyloplastic (Precursor) GN=SBEI OS=Pisum sativum (Garden pea) PE=1 SV=1	K00700|0|zma:542342|K00700 1,4-alpha-glucan branching enzyme [EC:2.4.1.18] | (RefSeq) GRMZM2G073054, Sbe2a, sbe3; starch branching enzyme 3	Starch and sucrose metabolism (ko00500)	Molecular Function: 1,4-alpha-glucan branching enzyme activity (GO:0003844);; Molecular Function: hydrolase activity, hydrolyzing O-glycosyl compounds (GO:0004553);; Biological Process: glycogen biosynthetic process (GO:0005978);; Cellular Component: plastid (GO:0009536);; Molecular Function: cation binding (GO:0043169);;	[G]	Carbohydrate transport and metabolism	[G]	Carbohydrate transport and metabolism	Carbohydrate-binding module 48 (Isoamylase N-terminal domain);; Alpha amylase, catalytic domain;; Alpha amylase, C-terminal all-beta domain	G	Carbohydrate transport and metabolism
PB.7162.2	PREDICTED: MADS-box transcription factor 57-like [Setaria italica]	MADS-box transcription factor 57 GN=P0617A09.25 OS=Oryza sativa subsp. japonica (Rice) PE=2 SV=2	--	--	--	--	--	[K]	Transcription	--	K	Transcription
PB.1328.3	PREDICTED: 3-ketoacyl-CoA synthase 6-like [Setaria italica]	3-ketoacyl-CoA synthase 6 GN=T26J14.10 OS=Arabidopsis thaliana (Mouse-ear cress) PE=1 SV=1	K15397|0|sita:101761757|K15397 3-ketoacyl-CoA synthase [EC:2.3.1.199] | (RefSeq) 3-ketoacyl-CoA synthase 6-like	Fatty acid elongation (ko00062)	Biological Process: fatty acid biosynthetic process (GO:0006633);; Cellular Component: integral component of membrane (GO:0016021);; Molecular Function: transferase activity, transferring acyl groups other than amino-acyl groups (GO:0016747);;	[Q]	Secondary metabolites biosynthesis, transport and catabolism	--	--	FAE1/Type III polyketide synthase-like protein;; 3-Oxoacyl-[acyl-carrier-protein (ACP)] synthase III C terminal;; Chalcone and stilbene synthases, C-terminal domain;; Chalcone and stilbene synthases, N-terminal domain	I	Lipid transport and metabolism
PB.6901.1	PREDICTED: uncharacterized protein LOC101777477 [Setaria italica]	--	--	--	--	--	--	[D]	Cell cycle control, cell division, chromosome partitioning	Histidine kinase-, DNA gyrase B-, and HSP90-like ATPase	S	Function unknown
PB.6212.2	PREDICTED: pentatricopeptide repeat-containing protein At1g09900-like [Setaria italica]	Pentatricopeptide repeat-containing protein At1g09900 GN=At1g09900 OS=Arabidopsis thaliana (Mouse-ear cress) PE=2 SV=1	--	--	Cellular Component: plastid (GO:0009536);; Cellular Component: integral component of membrane (GO:0016021);;	--	--	[R]	General function prediction only	PPR repeat family;; PPR repeat;; PPR repeat;; Pentatricopeptide repeat domain;; Pentacotripeptide-repeat region of PRORP;; Tetratricopeptide repeat;; Mitochondrial 28S ribosomal protein S27;; PPR repeat;; PPR repeat family;; PPR repeat;; Pentatricopeptide repeat domain;; Pentacotripeptide-repeat region of PRORP	S	Function unknown
PB.10037.1	PREDICTED: U3 small nucleolar RNA-associated protein 5-like isoform X1 [Setaria italica]	--	K14546|1.71107e-94|sita:101760027|K14546 U3 small nucleolar RNA-associated protein 5 | (RefSeq) uncharacterized LOC101760027	Ribosome biogenesis in eukaryotes (ko03008)	Cellular Component: intracellular (GO:0005622);; Biological Process: protein targeting to mitochondrion (GO:0006626);; Cellular Component: plasmodesma (GO:0009506);;	--	--	[R]	General function prediction only	Dip2/Utp12 Family	S	Function unknown
PB.3052.2	PREDICTED: WD repeat-containing protein 44-like [Setaria italica]	Protein Mut11 GN=Mut11 OS=Chlamydomonas reinhardtii (Chlamydomonas smithii) PE=2 SV=1	--	--	--	[R]	General function prediction only	[S]	Function unknown	WD domain, G-beta repeat;; Anaphase-promoting complex subunit 4 WD40 domain	S	Function unknown
PB.12160.6	PREDICTED: probable histone-lysine N-methyltransferase ATXR3-like [Setaria italica]	Probable histone-lysine N-methyltransferase ATXR3 OS=Arabidopsis thaliana (Mouse-ear cress) PE=2 SV=2	--	--	Biological Process: post-embryonic development (GO:0009791);; Molecular Function: transferase activity (GO:0016740);; Biological Process: reproductive structure development (GO:0048608);;	--	--	[BK]	--	Domain of unknown function (DUF4339)	S	Function unknown
PB.13650.1	hypothetical protein SORBIDRAFT_05g019560 [Sorghum bicolor]	Chromophore lyase CRL, chloroplastic GN=K3K7.20 OS=Arabidopsis thaliana (Mouse-ear cress) PE=1 SV=1	--	--	Biological Process: response to reactive oxygen species (GO:0000302);; Cellular Component: chloroplast outer membrane (GO:0009707);; Biological Process: chloroplast fission (GO:0010020);; Cellular Component: integral component of membrane (GO:0016021);; Molecular Function: lyase activity (GO:0016829);; Biological Process: protein-phycocyanobilin linkage (GO:0017009);; Biological Process: transpor…	--	--	--	--	CpeT/CpcT family (DUF1001)	S	Function unknown
PB.3238.3	CONSTANS-like protein CO6 [Zea mays]	Zinc finger protein CONSTANS-LIKE 5 GN=COL5 OS=Arabidopsis thaliana (Mouse-ear cress) PE=2 SV=2	--	--	Cellular Component: nucleus (GO:0005634);; Cellular Component: mitochondrion (GO:0005739);; Molecular Function: zinc ion binding (GO:0008270);; Biological Process: response to light stimulus (GO:0009416);; Biological Process: regulation of flower development (GO:0009909);;	--	--	[K]	Transcription	CCT motif;; B-box zinc finger	K	Transcription
PB.5996.1	PREDICTED: pentatricopeptide repeat-containing protein At2g13600-like [Setaria italica]	Putative pentatricopeptide repeat-containing protein At1g68930 GN=PCMP-H22 OS=Arabidopsis thaliana (Mouse-ear cress) PE=3 SV=1	--	--	Biological Process: anatomical structure development (GO:0048856);;	--	--	[R]	General function prediction only	PPR repeat;; PPR repeat family;; PPR repeat;; Pentatricopeptide repeat domain	S	Function unknown
PB.10572.6	PREDICTED: uncharacterized protein LOC101762923 isoform X1 [Setaria italica]	--	--	--	Molecular Function: zinc ion binding (GO:0008270);; Cellular Component: membrane (GO:0016020);;	--	--	--	--	CW-type Zinc Finger	S	Function unknown
PB.9310.7	hypothetical protein [Zea mays]	Probable isoprenylcysteine alpha-carbonyl methylesterase ICME GN=OJ1126_B10.7 OS=Oryza sativa subsp. japonica (Rice) PE=2 SV=1	K15889|0|zma:100193534|K15889 prenylcysteine alpha-carboxyl methylesterase [EC:3.1.1.-] | (RefSeq) GRMZM2G473976; uncharacterized LOC100193534	Terpenoid backbone biosynthesis (ko00900)	Cellular Component: Golgi membrane (GO:0000139);; Cellular Component: endoplasmic reticulum membrane (GO:0005789);; Biological Process: metabolic process (GO:0008152);; Cellular Component: plastid (GO:0009536);; Cellular Component: integral component of membrane (GO:0016021);; Molecular Function: carboxylic ester hydrolase activity (GO:0052689);;	[I]	Lipid transport and metabolism	[R]	General function prediction only	Carboxylesterase family;; alpha/beta hydrolase fold;; Prolyl oligopeptidase family	I	Lipid transport and metabolism
PB.13208.6	PREDICTED: ranBP2-type zinc finger protein At1g67325-like isoform X2 [Setaria italica]	RanBP2-type zinc finger protein At1g67325 GN=At1g67325 OS=Arabidopsis thaliana (Mouse-ear cress) PE=1 SV=1	--	--	Molecular Function: zinc ion binding (GO:0008270);; Cellular Component: integral component of membrane (GO:0016021);;	--	--	[R]	General function prediction only	Zn-finger in Ran binding protein and others	S	Function unknown
PB.4100.2	PREDICTED: uncharacterized protein LOC101757949 [Setaria italica]	--	--	--	--	--	--	--	--	--	O	Posttranslational modification, protein turnover, chaperones
PB.2718.1	plastidic aspartate aminotransferase [Panicum miliaceum]	Aspartate aminotransferase, chloroplastic (Precursor) GN=F10N7.200 OS=Arabidopsis thaliana (Mouse-ear cress) PE=1 SV=2	K00811|0|sita:101754781|K00811 aspartate aminotransferase, chloroplastic [EC:2.6.1.1] | (RefSeq) aspartate aminotransferase, chloroplastic	Arginine biosynthesis (ko00220);Alanine, aspartate and glutamate metabolism (ko00250);Cysteine and methionine metabolism (ko00270);Arginine and proline metabolism (ko00330);Tyrosine metabolism (ko00350);Phenylalanine metabolism (ko00360);Phenylalanine, tyrosine and tryptophan biosynthesis (ko00400);Isoquinoline alkaloid biosynthesis (ko00950);Tropane, piperidine and pyridine alkaloid biosynthesis…	Molecular Function: L-aspartate:2-oxoglutarate aminotransferase activity (GO:0004069);; Cellular Component: mitochondrion (GO:0005739);; Biological Process: cellular amino acid metabolic process (GO:0006520);; Cellular Component: chloroplast stroma (GO:0009570);; Biological Process: ethylene biosynthetic process (GO:0009693);; Cellular Component: chloroplast envelope (GO:0009941);; Cellular Compo…	[E]	Amino acid transport and metabolism	[E]	Amino acid transport and metabolism	Aminotransferase class I and II	E	Amino acid transport and metabolism
PB.7226.1	PREDICTED: protein Brevis radix-like 2-like isoform X1 [Setaria italica]	Protein Brevis radix-like 2 OS=Oryza sativa subsp. japonica (Rice) PE=2 SV=1	--	--	Cellular Component: nucleus (GO:0005634);; Cellular Component: plastid (GO:0009536);;	--	--	--	--	Transcription factor regulating root and shoot growth via Pin3;; Transcription factor BRX N-terminal domain	S	Function unknown
PB.15466.2	hypothetical protein SORBIDRAFT_10g011820 [Sorghum bicolor]	Putative BPI/LBP family protein At1g04970 (Precursor) GN=At1g04970 OS=Arabidopsis thaliana (Mouse-ear cress) PE=2 SV=1	K05399|5.94518e-107|sbi:SORBI_10g011820|K05399 lipopolysaccharide-binding protein | (RefSeq) SORBIDRAFT_10g011820, Sb10g011820; hypothetical protein	--	Cellular Component: extracellular space (GO:0005615);; Molecular Function: lipid binding (GO:0008289);;	--	--	[V]	Defense mechanisms	LBP / BPI / CETP family, C-terminal domain	S	Function unknown
PB.12554.2	PREDICTED: probable receptor-like protein kinase At2g21480-like [Setaria italica]	Probable receptor-like protein kinase At2g21480 (Precursor) GN=At2g21480 OS=Arabidopsis thaliana (Mouse-ear cress) PE=3 SV=1	--	--	Molecular Function: protein serine/threonine kinase activity (GO:0004674);; Molecular Function: non-membrane spanning protein tyrosine kinase activity (GO:0004715);; Molecular Function: ATP binding (GO:0005524);; Cellular Component: integral component of membrane (GO:0016021);; Biological Process: peptidyl-tyrosine phosphorylation (GO:0018108);;	[T]	Signal transduction mechanisms	[T]	Signal transduction mechanisms	Protein tyrosine kinase;; Protein kinase domain;; Carbohydrate-binding protein of the ER;; Di-glucose binding within endoplasmic reticulum	T	Signal transduction mechanisms
PB.11545.1	PREDICTED: probable nucleolar protein 5-2 [Zea mays]	Probable nucleolar protein 5-2 GN=T12H1.2 OS=Arabidopsis thaliana (Mouse-ear cress) PE=2 SV=1	K14565|7.07006e-21|zma:100384739|K14565 nucleolar protein 58 | (RefSeq) umc1472, GRMZM2G124576; uncharacterized LOC100384739	Ribosome biogenesis in eukaryotes (ko03008)	--	--	--	[U]	Intracellular trafficking, secretion, and vesicular transport	--	J	Translation, ribosomal structure and biogenesis
PB.13977.4	PREDICTED: lysosomal alpha-mannosidase-like [Setaria italica]	Alpha-mannosidase, light subunit {ECO:0000303|PubMed:24221485} OS=Canavalia ensiformis (Jack bean) PE=1 SV=1	K01191|0|sita:101785066|K01191 alpha-mannosidase [EC:3.2.1.24] | (RefSeq) alpha-mannosidase-like	Other glycan degradation (ko00511)	Molecular Function: alpha-mannosidase activity (GO:0004559);; Cellular Component: vacuolar membrane (GO:0005774);; Biological Process: mannose metabolic process (GO:0006013);; Biological Process: protein deglycosylation (GO:0006517);; Biological Process: microtubule nucleation (GO:0007020);; Molecular Function: zinc ion binding (GO:0008270);; Cellular Component: plant-type cell wall (GO:0009505);…	[G]	Carbohydrate transport and metabolism	[G]	Carbohydrate transport and metabolism	Glycosyl hydrolases family 38 C-terminal domain;; Alpha mannosidase middle domain;; Glycosyl hydrolases family 38 N-terminal domain	G	Carbohydrate transport and metabolism
PB.324.3	PREDICTED: DSC E3 ubiquitin ligase complex subunit 1-like isoform X4 [Setaria italica]	RING-H2 finger protein ATL34 (Precursor) GN=ATL34 OS=Arabidopsis thaliana (Mouse-ear cress) PE=2 SV=1	--	--	Biological Process: protein polyubiquitination (GO:0000209);; Cellular Component: mitochondrion (GO:0005739);; Molecular Function: zinc ion binding (GO:0008270);; Cellular Component: integral component of membrane (GO:0016021);; Biological Process: protein ubiquitination involved in ubiquitin-dependent protein catabolic process (GO:0042787);; Biological Process: proteasome-mediated ubiquitin-depe…	--	--	[O]	Posttranslational modification, protein turnover, chaperones	Ring finger domain;; RING-H2 zinc finger domain;; RING-like zinc finger;; Zinc finger, C3HC4 type (RING finger);; Zinc finger, C3HC4 type (RING finger)	O	Posttranslational modification, protein turnover, chaperones
PB.1642.1	PREDICTED: ubiquitin carboxyl-terminal hydrolase 23-like [Setaria italica]	Ubiquitin carboxyl-terminal hydrolase 23 GN=UBP23 OS=Arabidopsis thaliana (Mouse-ear cress) PE=2 SV=2	K11855|0|sita:101782133|K11855 ubiquitin carboxyl-terminal hydrolase 36/42 [EC:3.4.19.12] | (RefSeq) ubiquitin carboxyl-terminal hydrolase 23	--	Biological Process: proteolysis (GO:0006508);; Molecular Function: peptidase activity (GO:0008233);; Biological Process: cellular protein metabolic process (GO:0044267);;	[O]	Posttranslational modification, protein turnover, chaperones	[O]	Posttranslational modification, protein turnover, chaperones	Ubiquitin carboxyl-terminal hydrolase;; Ubiquitin carboxyl-terminal hydrolase	O	Posttranslational modification, protein turnover, chaperones
PB.10349.8	PREDICTED: uncharacterized protein LOC101755858 [Setaria italica]	--	--	--	--	--	--	--	--	--	S	Function unknown
PB.4703.1	PREDICTED: serine/threonine-protein kinase At3g07070-like isoform X2 [Zea mays]	Serine/threonine-protein kinase CDL1 {ECO:0000305} OS=Arabidopsis thaliana (Mouse-ear cress) PE=1 SV=1	--	--	Molecular Function: protein serine/threonine kinase activity (GO:0004674);; Molecular Function: ATP binding (GO:0005524);; Biological Process: protein phosphorylation (GO:0006468);;	[T]	Signal transduction mechanisms	[T]	Signal transduction mechanisms	Protein kinase domain;; Protein tyrosine kinase	T	Signal transduction mechanisms
PB.8772.3	Os11g0141000 [Oryza sativa Japonica Group]	PP2A regulatory subunit TAP46 GN=TAP46 OS=Arabidopsis thaliana (Mouse-ear cress) PE=1 SV=2	--	--	Cellular Component: cytosol (GO:0005829);; Biological Process: regulation of signal transduction (GO:0009966);; Biological Process: regulation of phosphoprotein phosphatase activity (GO:0034047);; Molecular Function: protein phosphatase 2A binding (GO:0051721);;	--	--	[T]	Signal transduction mechanisms	TAP42-like family;; TAP42-like family	S	Function unknown
PB.2250.4	PREDICTED: 26S proteasome non-ATPase regulatory subunit 7 homolog A [Brachypodium distachyon]	26S proteasome non-ATPase regulatory subunit 7 homolog A GN=MJJ3.19 OS=Arabidopsis thaliana (Mouse-ear cress) PE=1 SV=1	K03038|0|bdi:100825567|K03038 26S proteasome regulatory subunit N8 | (RefSeq) 26S proteasome non-ATPase regulatory subunit 7 homolog A	Proteasome (ko03050)	Cellular Component: proteasome complex (GO:0000502);; Biological Process: proteasome-mediated ubiquitin-dependent protein catabolic process (GO:0043161);;	--	--	[O]	Posttranslational modification, protein turnover, chaperones	Maintenance of mitochondrial structure and function;; JAB1/Mov34/MPN/PAD-1 ubiquitin protease	S	Function unknown
PB.13365.2	PREDICTED: uncharacterized protein LOC101778218 isoform X1 [Setaria italica]	--	--	--	--	[S]	Function unknown	--	--	Glycine-rich domain-containing protein-like	S	Function unknown
PB.1502.2	PREDICTED: 24-methylenesterol C-methyltransferase 2-like [Setaria italica]	24-methylenesterol C-methyltransferase 2 GN=Smt2-1 OS=Oryza sativa subsp. japonica (Rice) PE=2 SV=2	K08242|0|sita:101761370|K08242 24-methylenesterol C-methyltransferase [EC:2.1.1.143] | (RefSeq) 24-methylenesterol C-methyltransferase 2	Steroid biosynthesis (ko00100)	Cellular Component: cytoplasm (GO:0005737);; Cellular Component: integral component of membrane (GO:0016021);; Biological Process: sterol biosynthetic process (GO:0016126);; Molecular Function: 24-methylenesterol C-methyltransferase activity (GO:0030797);; Biological Process: methylation (GO:0032259);;	[H]	Coenzyme transport and metabolism	[IR]	--	Sterol methyltransferase C-terminal;; Methyltransferase domain	S	Function unknown
PB.9055.2	predicted protein [Hordeum vulgare subsp. vulgare]	--	--	--	Cellular Component: mitochondrion (GO:0005739);; Cellular Component: integral component of membrane (GO:0016021);; Cellular Component: respiratory chain complex II (GO:0045273);;	--	--	--	--	--	S	Function unknown
PB.1007.1	PREDICTED: WD repeat-containing protein 6-like [Setaria italica]	--	--	--	--	[R]	General function prediction only	[R]	General function prediction only	WD domain, G-beta repeat	S	Function unknown
PB.2682.1	PREDICTED: GDSL esterase/lipase At5g33370-like, partial [Setaria italica]	GDSL esterase/lipase At5g33370 (Precursor) GN=At5g33370 OS=Arabidopsis thaliana (Mouse-ear cress) PE=2 SV=1	--	--	Cellular Component: cell (GO:0005623);; Molecular Function: electron carrier activity (GO:0009055);; Molecular Function: protein disulfide oxidoreductase activity (GO:0015035);; Cellular Component: integral component of membrane (GO:0016021);; Molecular Function: hydrolase activity, acting on ester bonds (GO:0016788);; Biological Process: cell redox homeostasis (GO:0045454);; Biological Process: …	[S]	Function unknown	--	--	GDSL-like Lipase/Acylhydrolase	S	Function unknown
PB.10770.1	hypothetical protein SORBIDRAFT_04g003240 [Sorghum bicolor]	Auxin response factor 5 OS=Oryza sativa subsp. japonica (Rice) PE=2 SV=2	--	--	Molecular Function: DNA binding (GO:0003677);; Cellular Component: nucleus (GO:0005634);; Biological Process: regulation of transcription, DNA-templated (GO:0006355);; Biological Process: auxin-activated signaling pathway (GO:0009734);;	--	--	--	--	Auxin response factor;; B3 DNA binding domain;; AUX/IAA family	K	Transcription
PB.5445.1	PREDICTED: uncharacterized protein LOC101763619 isoform X1 [Setaria italica]	--	--	--	--	--	--	[KT]	--	N-terminal region of micro-spherule protein;; FHA domain	T	Signal transduction mechanisms
PB.4885.5	PREDICTED: transcription factor bHLH18-like [Setaria italica]	Transcription factor bHLH25 GN=T28I19.130 OS=Arabidopsis thaliana (Mouse-ear cress) PE=2 SV=2	--	--	Cellular Component: nucleus (GO:0005634);; Molecular Function: protein dimerization activity (GO:0046983);;	--	--	--	--	Helix-loop-helix DNA-binding domain	K	Transcription
PB.3892.4	hypothetical protein SORBIDRAFT_03g038030 [Sorghum bicolor]	--	--	--	Cellular Component: integral component of membrane (GO:0016021);; Biological Process: transmembrane transport (GO:0055085);;	--	--	[S]	Function unknown	Membrane transport protein;; Membrane transport protein;; Membrane transport protein	S	Function unknown
PB.14407.1	plasma membrane Na+/H+ transporter [Distichlis spicata]	Sodium/hydrogen exchanger 7 GN=F14H20.5 OS=Arabidopsis thaliana (Mouse-ear cress) PE=1 SV=1	--	--	Molecular Function: solute:proton antiporter activity (GO:0015299);; Cellular Component: integral component of membrane (GO:0016021);; Biological Process: hydrogen ion transmembrane transport (GO:1902600);;	[P]	Inorganic ion transport and metabolism	[P]	Inorganic ion transport and metabolism	Cyclic nucleotide-binding domain;; Sodium/hydrogen exchanger family;; Sodium/hydrogen exchanger family	P	Inorganic ion transport and metabolism
PB.13904.1	PREDICTED: endoplasmic reticulum-Golgi intermediate compartment protein 3-like [Setaria italica]	Protein disulfide-isomerase 5-4 (Precursor) GN=T24A18.30 OS=Arabidopsis thaliana (Mouse-ear cress) PE=2 SV=1	K20367|9.50076e-103|sita:101761441|K20367 endoplasmic reticulum-Golgi intermediate compartment protein 3 | (RefSeq) endoplasmic reticulum-Golgi intermediate compartment protein 3-like	--	Cellular Component: endoplasmic reticulum (GO:0005783);; Cellular Component: integral component of membrane (GO:0016021);;	--	--	[U]	Intracellular trafficking, secretion, and vesicular transport	Endoplasmic Reticulum-Golgi Intermediate Compartment (ERGIC);; Endoplasmic reticulum vesicle transporter;; Endoplasmic reticulum vesicle transporter	U	Intracellular trafficking, secretion, and vesicular transport
PB.9947.48	PREDICTED: inositol hexakisphosphate and diphosphoinositol-pentakisphosphate kinase 2-like [Oryza brachyantha]	--	K13024|0|obr:102719534|K13024 inositol-hexakisphosphate/diphosphoinositol-pentakisphosphate 1-kinase [EC:2.7.4.24] | (RefSeq) inositol hexakisphosphate and diphosphoinositol-pentakisphosphate kinase 2-like	Phosphatidylinositol signaling system (ko04070)	Molecular Function: acid phosphatase activity (GO:0003993);; Molecular Function: ATP binding (GO:0005524);; Biological Process: dephosphorylation (GO:0016311);; Molecular Function: metal ion binding (GO:0046872);;	--	--	[Z]	Cytoskeleton	Histidine phosphatase superfamily (branch 2);; Histidine phosphatase superfamily (branch 2);; Histidine phosphatase superfamily (branch 2)	S	Function unknown
PB.7135.7	hypothetical protein OsI_08895 [Oryza sativa Indica Group]	Probable mediator of RNA polymerase II transcription subunit 26c GN=MYH9.6 OS=Arabidopsis thaliana (Mouse-ear cress) PE=1 SV=1	--	--	Molecular Function: DNA binding (GO:0003677);; Molecular Function: chromatin binding (GO:0003682);; Biological Process: transcription elongation from RNA polymerase II promoter (GO:0006368);; Cellular Component: elongin complex (GO:0070449);;	--	--	[K]	Transcription	TFIIS helical bundle-like domain;; BAH domain	S	Function unknown
PB.7814.1	hypothetical protein OsI_20141 [Oryza sativa Indica Group]	60S acidic ribosomal protein P2B GN=RPP2B OS=Zea mays (Maize) PE=1 SV=1	K02943|2.50888e-16|dosa:Os05t0445500-01|K02943 large subunit ribosomal protein LP2 | (RAP-DB) Os05g0445500; Similar to Acidic ribosomal protein (Fragment).	Ribosome (ko03010)	Biological Process: cytoplasmic translation (GO:0002181);; Molecular Function: structural constituent of ribosome (GO:0003735);; Cellular Component: mitochondrion (GO:0005739);; Biological Process: translational elongation (GO:0006414);; Cellular Component: integral component of membrane (GO:0016021);; Cellular Component: cytosolic large ribosomal subunit (GO:0022625);; Cellular Component: prerib…	--	--	[J]	Translation, ribosomal structure and biogenesis	60s Acidic ribosomal protein	J	Translation, ribosomal structure and biogenesis
PB.11216.6	TPA: TPA_exp: homeodomain leucine zipper family IV protein [Zea mays]	Homeobox-leucine zipper protein ROC6 OS=Oryza sativa subsp. japonica (Rice) PE=2 SV=2	K09338|0|zma:542008|K09338 homeobox-leucine zipper protein | (RefSeq) ocl3, GRMZM2G116658; outer cell layer 3	--	Cellular Component: nucleus (GO:0005634);; Biological Process: regulation of transcription, DNA-templated (GO:0006355);; Molecular Function: lipid binding (GO:0008289);; Molecular Function: sequence-specific DNA binding (GO:0043565);;	--	--	--	--	Homeobox domain;; START domain;; Homeobox KN domain;; START domain	K	Transcription
PB.9120.2	hypothetical protein SORBIDRAFT_03g043290 [Sorghum bicolor]	E3 ubiquitin-protein ligase RGLG2 GN=RGLG2 OS=Arabidopsis thaliana (Mouse-ear cress) PE=1 SV=1	K16280|0|sbi:SORBI_03g043290|K16280 E3 ubiquitin-protein ligase RGLG [EC:2.3.2.27] | (RefSeq) SORBIDRAFT_03g043290, Sb03g043290; hypothetical protein	--	Molecular Function: zinc ion binding (GO:0008270);; Molecular Function: ligase activity (GO:0016874);;	--	--	[T]	Signal transduction mechanisms	Copine;; Zinc finger, C3HC4 type (RING finger)	S	Function unknown
PB.2747.7	PREDICTED: chaperone protein dnaJ 6-like [Setaria italica]	Chaperone protein dnaJ 6 GN=MOJ9.8 OS=Arabidopsis thaliana (Mouse-ear cress) PE=2 SV=1	--	--	--	[O]	Posttranslational modification, protein turnover, chaperones	[O]	Posttranslational modification, protein turnover, chaperones	DnaJ domain	O	Posttranslational modification, protein turnover, chaperones
PB.10521.2	unknown [Zea mays]	[Pyruvate dehydrogenase (acetyl-transferring)] kinase, mitochondrial OS=Arabidopsis thaliana (Mouse-ear cress) PE=1 SV=1	K00898|0|obr:102704822|K00898 pyruvate dehydrogenase kinase 2/3/4 [EC:2.7.11.2] | (RefSeq) pyruvate dehydrogenase (acetyl-transferring) kinase, mitochondrial-like	--	Molecular Function: phosphorelay sensor kinase activity (GO:0000155);; Molecular Function: ATP binding (GO:0005524);; Biological Process: signal transduction (GO:0007165);; Molecular Function: histidine phosphotransfer kinase activity (GO:0009927);; Molecular Function: protein homodimerization activity (GO:0042803);; Biological Process: protein autophosphorylation (GO:0046777);;	[T]	Signal transduction mechanisms	[T]	Signal transduction mechanisms	Mitochondrial branched-chain alpha-ketoacid dehydrogenase kinase;; Histidine kinase-, DNA gyrase B-, and HSP90-like ATPase;; Histidine kinase-, DNA gyrase B-, and HSP90-like ATPase	T	Signal transduction mechanisms
PB.607.2	PREDICTED: putative clathrin assembly protein At2g25430-like [Setaria italica]	Probable clathrin assembly protein At4g32285 GN=At4g32285 OS=Arabidopsis thaliana (Mouse-ear cress) PE=1 SV=2	--	--	Molecular Function: 1-phosphatidylinositol binding (GO:0005545);; Cellular Component: clathrin-coated vesicle (GO:0030136);; Molecular Function: clathrin binding (GO:0030276);; Biological Process: clathrin coat assembly (GO:0048268);;	--	--	[TU]	--	ANTH domain	U	Intracellular trafficking, secretion, and vesicular transport
PB.5313.1	stem-specific protein TSJT1-like [Setaria italica]	Stem-specific protein TSJT1 GN=TSJT1 OS=Nicotiana tabacum (Common tobacco) PE=2 SV=1	--	--	Molecular Function: asparagine synthase (glutamine-hydrolyzing) activity (GO:0004066);; Cellular Component: cytosol (GO:0005829);; Biological Process: asparagine biosynthetic process (GO:0006529);; Biological Process: glutamine metabolic process (GO:0006541);; Molecular Function: protein homodimerization activity (GO:0042803);;	[E]	Amino acid transport and metabolism	--	--	Aluminium induced protein;; Glutamine amidotransferase domain	S	Function unknown
PB.10824.1	PREDICTED: uncharacterized protein LOC101784167 [Setaria italica]	--	--	--	--	--	--	[AT]	--	Virilizer, N-terminal	S	Function unknown
PB.10408.1	predicted protein [Hordeum vulgare subsp. vulgare]	Hydroxyphenylpyruvate reductase GN=HPPR OS=Plectranthus scutellarioides (Coleus) PE=1 SV=2	K15919|1.3931e-98|bdi:100831724|K15919 hydroxypyruvate reductase 2 | (RefSeq) hydroxyphenylpyruvate reductase	Glycine, serine and threonine metabolism (ko00260);Glyoxylate and dicarboxylate metabolism (ko00630);Carbon metabolism (ko01200)	Cellular Component: integral component of membrane (GO:0016021);; Molecular Function: oxidoreductase activity, acting on the CH-OH group of donors, NAD or NADP as acceptor (GO:0016616);; Molecular Function: NAD binding (GO:0051287);; Biological Process: oxidation-reduction process (GO:0055114);;	[CHR]	Energy production and conversion;; Coenzyme transport and metabolism;; General function prediction only	[C]	Energy production and conversion	D-isomer specific 2-hydroxyacid dehydrogenase, NAD binding domain;; D-isomer specific 2-hydroxyacid dehydrogenase, catalytic domain;; D-isomer specific 2-hydroxyacid dehydrogenase, NAD binding domain	C	Energy production and conversion
PB.2229.1	PREDICTED: uncharacterized abhydrolase domain-containing protein DDB_G0269086-like [Setaria italica]	FRIGIDA-like protein 4b GN=FRL4B OS=Arabidopsis thaliana (Mouse-ear cress) PE=1 SV=1	--	--	--	--	--	--	--	Frigida-like protein	S	Function unknown
PB.10210.1	hypothetical protein SORBIDRAFT_06g002790 [Sorghum bicolor]	E3 ubiquitin-protein ligase MBR2 GN=MBR2 OS=Arabidopsis thaliana (Mouse-ear cress) PE=1 SV=1	--	--	Molecular Function: metal ion binding (GO:0046872);;	--	--	[O]	Posttranslational modification, protein turnover, chaperones	Ring finger domain;; RING-H2 zinc finger domain;; Zinc finger, C3HC4 type (RING finger);; Zinc finger, C3HC4 type (RING finger)	O	Posttranslational modification, protein turnover, chaperones
PB.6885.1	PREDICTED: probable UDP-N-acetylglucosamine--peptide N-acetylglucosaminyltransferase SEC-like [Setaria italica]	Probable UDP-N-acetylglucosamine--peptide N-acetylglucosaminyltransferase SEC GN=SEC OS=Arabidopsis thaliana (Mouse-ear cress) PE=2 SV=1	K09667|0|sita:101783948|K09667 protein O-GlcNAc transferase [EC:2.4.1.255] | (RefSeq) probable UDP-N-acetylglucosamine--peptide N-acetylglucosaminyltransferase SEC	Other types of O-glycan biosynthesis (ko00514)	Biological Process: protein O-linked glycosylation (GO:0006493);; Molecular Function: transferase activity, transferring glycosyl groups (GO:0016757);;	[O]	Posttranslational modification, protein turnover, chaperones	[GOT]	--	Glycosyl transferase family 41;; Tetratricopeptide repeat;; TPR repeat;; Tetratricopeptide repeat;; Tetratricopeptide repeat;; Tetratricopeptide repeat;; Tetratricopeptide repeat;; Tetratricopeptide repeat;; Tetratricopeptide repeat;; Tetratricopeptide repeat;; Tetratricopeptide repeat;; Tetratricopeptide repeat;; Tetratricopeptide repeat;; NMDA receptor-regulated protein 1;; Tetratricopeptide re…	O	Posttranslational modification, protein turnover, chaperones
PB.14454.1	DNA binding protein [Zea mays]	--	--	--	--	--	--	--	--	Remorin, C-terminal region	S	Function unknown
PB.1571.3	hypothetical protein SORBIDRAFT_01g050000 [Sorghum bicolor]	Homeobox-leucine zipper protein HOX10 GN=HOX10 OS=Oryza sativa subsp. indica (Rice) PE=2 SV=2	K09338|0|sbi:SORBI_01g050000|K09338 homeobox-leucine zipper protein | (RefSeq) SORBIDRAFT_01g050000, Sb01g050000; hypothetical protein	--	Molecular Function: DNA binding (GO:0003677);; Molecular Function: transcription factor activity, sequence-specific DNA binding (GO:0003700);; Cellular Component: nucleus (GO:0005634);; Biological Process: regulation of transcription, DNA-templated (GO:0006355);; Molecular Function: lipid binding (GO:0008289);;	--	--	--	--	MEKHLA domain;; START domain;; Homeobox domain	K	Transcription
PB.7251.1	PREDICTED: uncharacterized protein LOC103627578 [Zea mays]	--	--	--	--	--	--	--	--	--	S	Function unknown
PB.14069.7	PREDICTED: probable aminotransferase TAT2 [Elaeis guineensis]	Nicotianamine aminotransferase A {ECO:0000312|EMBL:BAA87052.2} OS=Hordeum vulgare (Barley) PE=1 SV=2	K00815|1.38403e-134|pda:103698735|K00815 tyrosine aminotransferase [EC:2.6.1.5] | (RefSeq) probable aminotransferase TAT2	Ubiquinone and other terpenoid-quinone biosynthesis (ko00130);Cysteine and methionine metabolism (ko00270);Tyrosine metabolism (ko00350);Phenylalanine metabolism (ko00360);Phenylalanine, tyrosine and tryptophan biosynthesis (ko00400);Isoquinoline alkaloid biosynthesis (ko00950);Tropane, piperidine and pyridine alkaloid biosynthesis (ko00960);Biosynthesis of amino acids (ko01230)	Biological Process: cellular amino acid metabolic process (GO:0006520);; Molecular Function: transaminase activity (GO:0008483);; Biological Process: biosynthetic process (GO:0009058);; Molecular Function: pyridoxal phosphate binding (GO:0030170);;	[E]	Amino acid transport and metabolism	[E]	Amino acid transport and metabolism	Aminotransferase class I and II;; Aminotransferase class I and II	E	Amino acid transport and metabolism
PB.10901.2	PREDICTED: uncharacterized protein LOC101785672 isoform X2 [Setaria italica]	--	--	--	--	--	--	[R]	General function prediction only	--	S	Function unknown
PB.8829.2	PREDICTED: SWI/SNF complex subunit SWI3C-like isoform X1 [Setaria italica]	SWI/SNF complex subunit SWI3C GN=F8K7.13 OS=Arabidopsis thaliana (Mouse-ear cress) PE=1 SV=1	K11649|0|sita:101759276|K11649 SWI/SNF related-matrix-associated actin-dependent regulator of chromatin subfamily C | (RefSeq) SWI/SNF complex subunit SWI3C-like	--	Molecular Function: DNA binding (GO:0003677);; Cellular Component: nucleus (GO:0005634);;	--	--	[B]	Chromatin structure and dynamics	SWIRM-associated region 1;; SWIRM domain;; Myb-like DNA-binding domain;; Myb-like DNA-binding domain	BK	Chromatin structure and dynamics;; Transcription
PB.8686.6	PREDICTED: protein WVD2-like 1-like [Setaria italica]	--	--	--	Cellular Component: mitochondrion (GO:0005739);;	--	--	--	--	Targeting protein for Xklp2 (TPX2)	S	Function unknown
PB.7.1	hypothetical protein SORBIDRAFT_02g044010 [Sorghum bicolor]	Phosphoinositide phospholipase C 6 GN=PLC6 OS=Arabidopsis thaliana (Mouse-ear cress) PE=2 SV=2	K05857|0|sbi:SORBI_02g044010|K05857 phosphatidylinositol phospholipase C, delta [EC:3.1.4.11] | (RefSeq) SORBIDRAFT_02g044010, Sb02g044010; hypothetical protein	Inositol phosphate metabolism (ko00562);Phosphatidylinositol signaling system (ko04070);AGE-RAGE signaling pathway in diabetic complications (ko04933)	Molecular Function: phosphatidylinositol phospholipase C activity (GO:0004435);; Molecular Function: signal transducer activity (GO:0004871);; Cellular Component: mitochondrion (GO:0005739);; Biological Process: lipid catabolic process (GO:0016042);; Biological Process: intracellular signal transduction (GO:0035556);;	--	--	[T]	Signal transduction mechanisms	Phosphatidylinositol-specific phospholipase C, X domain;; Phosphatidylinositol-specific phospholipase C, Y domain;; C2 domain	S	Function unknown
PB.14567.1	hypothetical protein OsJ_28855 [Oryza sativa Japonica Group]	Ankyrin repeat-containing protein At5g02620 GN=At5g02620 OS=Arabidopsis thaliana (Mouse-ear cress) PE=1 SV=1	--	--	Cellular Component: membrane (GO:0016020);;	[T]	Signal transduction mechanisms	[R]	General function prediction only	Ankyrin repeats (3 copies);; Ankyrin repeats (many copies);; Domain of unknown function;; Ankyrin repeats (many copies);; Ankyrin repeat;; Ankyrin repeat	S	Function unknown
PB.13672.3	PREDICTED: carotenoid 9,10(9&apos;,10&apos;)-cleavage dioxygenase-like [Setaria italica]	Carotenoid 9,10(9&apos;,10&apos;)-cleavage dioxygenase GN=CCD OS=Crocus sativus (Saffron) PE=1 SV=1	K11159|0|sita:101761347|K11159 carotenoid cleavage dioxygenase | (RefSeq) carotenoid 9,10(9',10')-cleavage dioxygenase	--	Cellular Component: vacuolar membrane (GO:0005774);; Cellular Component: Golgi apparatus (GO:0005794);; Cellular Component: plasma membrane (GO:0005886);; Cellular Component: plasmodesma (GO:0009506);; Biological Process: carotene catabolic process (GO:0016121);; Biological Process: xanthophyll catabolic process (GO:0016124);; Molecular Function: 9-cis-epoxycarotenoid dioxygenase activity (GO:004…	[Q]	Secondary metabolites biosynthesis, transport and catabolism	[Q]	Secondary metabolites biosynthesis, transport and catabolism	Retinal pigment epithelial membrane protein;; Retinal pigment epithelial membrane protein	Q	Secondary metabolites biosynthesis, transport and catabolism
PB.12182.3	hypothetical protein SORBIDRAFT_07g003890 [Sorghum bicolor]	--	--	--	--	--	--	--	--	--	S	Function unknown
PB.14189.5	PREDICTED: uncharacterized protein LOC100192773 isoform X1 [Zea mays]	Nicotinamide adenine dinucleotide transporter 1, chloroplastic GN=T30B22.21 OS=Arabidopsis thaliana (Mouse-ear cress) PE=1 SV=2	K15115|4.13751e-81|zma:100280066|K15115 solute carrier family 25 (mitochondrial folate transporter), member 32 | (RefSeq) uncharacterized LOC100280066	--	Molecular Function: structural constituent of ribosome (GO:0003735);; Cellular Component: mitochondrion (GO:0005739);; Biological Process: translation (GO:0006412);; Cellular Component: integral component of membrane (GO:0016021);; Cellular Component: chloroplast membrane (GO:0031969);; Biological Process: NAD transport (GO:0043132);; Molecular Function: NAD transporter activity (GO:0051724);; Bi…	--	--	[C]	Energy production and conversion	Mitochondrial carrier protein	S	Function unknown
PB.12183.60	PREDICTED: protein LHY-like isoform X1 [Setaria italica]	Protein CCA1 GN=CCA1 OS=Arabidopsis thaliana (Mouse-ear cress) PE=1 SV=1	K12133|0|sita:101764638|K12133 MYB-related transcription factor LHY | (RefSeq) protein LHY	Circadian rhythm - plant (ko04712)	Molecular Function: DNA binding (GO:0003677);; Cellular Component: nucleus (GO:0005634);; Biological Process: regulation of transcription, DNA-templated (GO:0006355);;	--	--	[O]	Posttranslational modification, protein turnover, chaperones	Myb-like DNA-binding domain	K	Transcription
PB.4643.2	hypothetical protein SORBIDRAFT_09g022820 [Sorghum bicolor]	E3 ubiquitin-protein ligase UPL3 GN=F20M13.160/F20M13.170 OS=Arabidopsis thaliana (Mouse-ear cress) PE=1 SV=1	K10590|0|sbi:SORBI_09g022820|K10590 E3 ubiquitin-protein ligase TRIP12 [EC:2.3.2.26] | (RefSeq) SORBIDRAFT_09g022820, Sb09g022820; hypothetical protein	Ubiquitin mediated proteolysis (ko04120)	Molecular Function: catalytic activity (GO:0003824);; Biological Process: protein ubiquitination (GO:0016567);; Cellular Component: intracellular part (GO:0044424);;	--	--	[O]	Posttranslational modification, protein turnover, chaperones	Armadillo/beta-catenin-like repeat;; HECT-domain (ubiquitin-transferase)	O	Posttranslational modification, protein turnover, chaperones
PB.6010.1	PREDICTED: serine/threonine-protein phosphatase BSL1 homolog [Setaria italica]	Serine/threonine-protein phosphatase BSL1 homolog GN=OJ1607_F09.10 OS=Oryza sativa subsp. japonica (Rice) PE=2 SV=1	K01090|0|sita:101752664|K01090 protein phosphatase [EC:3.1.3.16] | (RefSeq) serine/threonine-protein phosphatase BSL1 homolog	--	Molecular Function: phosphoprotein phosphatase activity (GO:0004721);; Cellular Component: nucleus (GO:0005634);; Cellular Component: plasma membrane (GO:0005886);; Biological Process: protein dephosphorylation (GO:0006470);; Biological Process: brassinosteroid mediated signaling pathway (GO:0009742);; Molecular Function: metal ion binding (GO:0046872);;	[T]	Signal transduction mechanisms	[R]	General function prediction only	Calcineurin-like phosphoesterase;; Galactose oxidase, central domain;; Galactose oxidase, central domain;; Kelch motif;; Kelch motif;; Kelch motif;; Kelch motif	T	Signal transduction mechanisms
PB.9686.2	PREDICTED: UNC93-like protein 3-like isoform X1 [Setaria italica]	UNC93-like protein 3 GN=At3g09470 OS=Arabidopsis thaliana (Mouse-ear cress) PE=2 SV=1	--	--	Cellular Component: integral component of membrane (GO:0016021);;	--	--	[S]	Function unknown	Ion channel regulatory protein UNC-93	S	Function unknown
PB.12998.3	PREDICTED: WD repeat-containing protein 26-like [Setaria italica]	Probable cytosolic iron-sulfur protein assembly protein CIAO1 homolog {ECO:0000255|HAMAP-Rule:MF_03037} GN=CHLREDRAFT_130093 OS=Chlamydomonas reinhardtii (Chlamydomonas smithii) PE=3 SV=1	--	--	--	[R]	General function prediction only	[S]	Function unknown	WD domain, G-beta repeat;; Anaphase-promoting complex subunit 4 WD40 domain	S	Function unknown
PB.4298.2	PREDICTED: myosin-2 heavy chain-like [Setaria italica]	--	--	--	--	--	--	--	--	--	S	Function unknown
PB.8789.5	PREDICTED: protein FAF-like, chloroplastic-like [Setaria italica]	--	--	--	--	--	--	--	--	--	--	--
PB.2836.1	PREDICTED: nuclear-pore anchor-like isoform X2 [Setaria italica]	Nuclear-pore anchor {ECO:0000303|PubMed:17513499, ECO:0000303|PubMed:21189294} OS=Arabidopsis thaliana (Mouse-ear cress) PE=1 SV=1	K09291|0|sita:101758831|K09291 nucleoprotein TPR | (RefSeq) nuclear-pore anchor	--	Molecular Function: nucleocytoplasmic transporter activity (GO:0005487);; Cellular Component: nuclear pore (GO:0005643);; Biological Process: protein import into nucleus (GO:0006606);; Biological Process: mitotic spindle assembly checkpoint (GO:0007094);; Cellular Component: viral nucleocapsid (GO:0019013);;	--	--	[S]	Function unknown	TPR/MLP1/MLP2-like protein	U	Intracellular trafficking, secretion, and vesicular transport
PB.5170.7	hypothetical protein SORBIDRAFT_01g000600 [Sorghum bicolor]	Sucrose nonfermenting 4-like protein GN=F7G19.11 OS=Arabidopsis thaliana (Mouse-ear cress) PE=1 SV=1	--	--	Molecular Function: protein serine/threonine kinase activity (GO:0004674);; Cellular Component: integral component of membrane (GO:0016021);; Molecular Function: protein kinase activator activity (GO:0030295);; Biological Process: activation of protein kinase activity (GO:0032147);; Biological Process: cellular response to glucose starvation (GO:0042149);; Biological Process: protein autophosphor…	--	--	[C]	Energy production and conversion	Glycogen recognition site of AMP-activated protein kinase;; CBS domain	S	Function unknown
PB.2728.2	PREDICTED: mucin-19-like isoform X1 [Setaria italica]	QWRF motif-containing protein 8 GN=QWRF8 OS=Arabidopsis thaliana (Mouse-ear cress) PE=2 SV=1	--	--	--	--	--	--	--	QWRF family	S	Function unknown
PB.2546.1	Putative gag-pol polyprotein [Oryza sativa Japonica Group]	RNA-directed DNA polymerase homolog OS=Oenothera berteroana (Bertero&apos;s evening primrose) PE=4 SV=1	--	--	Molecular Function: DNA binding (GO:0003677);; Molecular Function: RNA binding (GO:0003723);; Molecular Function: RNA-directed DNA polymerase activity (GO:0003964);; Biological Process: RNA-dependent DNA biosynthetic process (GO:0006278);; Biological Process: DNA recombination (GO:0006310);; Molecular Function: zinc ion binding (GO:0008270);; Cellular Component: plastid (GO:0009536);; Biological …	--	--	[R]	General function prediction only	Reverse transcriptase (RNA-dependent DNA polymerase);; Retrotransposon gag protein;; Integrase core domain	L	Replication, recombination and repair
PB.10070.2	PREDICTED: putative laccase-5-like [Setaria italica]	Putative laccase-5 (Precursor) OS=Oryza sativa subsp. japonica (Rice) PE=3 SV=1	K05909|0|sita:101764906|K05909 laccase [EC:1.10.3.2] | (RefSeq) putative laccase-5	--	Molecular Function: copper ion binding (GO:0005507);; Cellular Component: mitochondrion (GO:0005739);; Biological Process: lignin biosynthetic process (GO:0009809);; Molecular Function: oxidoreductase activity, oxidizing metal ions (GO:0016722);; Biological Process: lignin catabolic process (GO:0046274);; Cellular Component: apoplast (GO:0048046);; Molecular Function: hydroquinone:oxygen oxidored…	[DPM]	Cell cycle control, cell division, chromosome partitioning;; Inorganic ion transport and metabolism;; Cell wall/membrane/envelope biogenesis	[Q]	Secondary metabolites biosynthesis, transport and catabolism	Multicopper oxidase;; Multicopper oxidase;; Multicopper oxidase	Q	Secondary metabolites biosynthesis, transport and catabolism
PB.13357.2	PREDICTED: SEC12-like protein 2-like isoform X1 [Setaria italica]	SEC12-like protein 2 GN=F2I9.9 OS=Arabidopsis thaliana (Mouse-ear cress) PE=1 SV=4	K14003|2.91763e-147|sita:101785744|K14003 prolactin regulatory element-binding protein | (RefSeq) SEC12-like protein 2	Protein processing in endoplasmic reticulum (ko04141)	Cellular Component: mitochondrion (GO:0005739);; Cellular Component: membrane (GO:0016020);;	[R]	General function prediction only	[U]	Intracellular trafficking, secretion, and vesicular transport	Anaphase-promoting complex subunit 4 WD40 domain;; WD domain, G-beta repeat	S	Function unknown
PB.4577.1	hypothetical protein SORBIDRAFT_09g020790 [Sorghum bicolor]	Amino acid permease 3 GN=AAP3 OS=Arabidopsis thaliana (Mouse-ear cress) PE=1 SV=2	--	--	Biological Process: amino acid transmembrane transport (GO:0003333);; Cellular Component: plasma membrane (GO:0005886);; Molecular Function: amino acid transmembrane transporter activity (GO:0015171);; Cellular Component: integral component of membrane (GO:0016021);;	--	--	[E]	Amino acid transport and metabolism	Transmembrane amino acid transporter protein	E	Amino acid transport and metabolism
PB.2666.1	PREDICTED: malonyl-coenzyme A:anthocyanin 3-O-glucoside-6&apos;&apos;-O-malonyltransferase-like [Setaria italica]	Coumaroyl-CoA:anthocyanidin 3-O-glucoside-6&apos;&apos;-O-coumaroyltransferase 2 GN=3AT2 OS=Arabidopsis thaliana (Mouse-ear cress) PE=1 SV=1	--	--	Molecular Function: transferase activity, transferring acyl groups other than amino-acyl groups (GO:0016747);;	--	--	--	--	--	S	Function unknown
PB.14026.1	PREDICTED: transcriptional regulator ATRX homolog isoform X1 [Setaria italica]	SNF2 domain-containing protein CLASSY 3 GN=At1g05490 OS=Arabidopsis thaliana (Mouse-ear cress) PE=1 SV=1	K10875|0|sita:101779590|K10875 DNA repair and recombination protein RAD54 and RAD54-like protein [EC:3.6.4.-] | (RefSeq) protein chromatin remodeling 35-like	Homologous recombination (ko03440)	Molecular Function: helicase activity (GO:0004386);; Molecular Function: ATP binding (GO:0005524);;	[KL]	Transcription;; Replication, recombination and repair	[L]	Replication, recombination and repair	SNF2 family N-terminal domain;; Helicase conserved C-terminal domain	L	Replication, recombination and repair
PB.8145.1	PREDICTED: protein IQ-DOMAIN 31-like [Setaria italica]	Protein IQ-DOMAIN 31 GN=IQD31 OS=Arabidopsis thaliana (Mouse-ear cress) PE=1 SV=1	--	--	Cellular Component: mitochondrial outer membrane (GO:0005741);; Biological Process: transmembrane transport (GO:0055085);;	--	--	--	--	Protein of unknown function (DUF4005);; IQ calmodulin-binding motif	S	Function unknown
PB.8457.1	hypothetical protein SORBIDRAFT_03g030620 [Sorghum bicolor]	Persulfide dioxygenase ETHE1 homolog, mitochondrial (Precursor) GN=GLY3 OS=Arabidopsis thaliana (Mouse-ear cress) PE=1 SV=3	K17725|2.15658e-176|sbi:SORBI_03g030620|K17725 sulfur dioxygenase [EC:1.13.11.18] | (RefSeq) SORBIDRAFT_03g030620, Sb03g030620; hypothetical protein	Sulfur metabolism (ko00920)	Cellular Component: mitochondrion (GO:0005739);; Biological Process: embryo development ending in seed dormancy (GO:0009793);; Biological Process: endosperm development (GO:0009960);; Cellular Component: integral component of membrane (GO:0016021);; Molecular Function: hydrolase activity, acting on ester bonds (GO:0016788);; Molecular Function: sulfur dioxygenase activity (GO:0050313);; Biologica…	[R]	General function prediction only	[R]	General function prediction only	Metallo-beta-lactamase superfamily	S	Function unknown
PB.6924.2	PREDICTED: uncharacterized protein LOC101769246 isoform X2 [Setaria italica]	Phosphatidylinositol/phosphatidylcholine transfer protein SFH6 GN=SFH6 OS=Arabidopsis thaliana (Mouse-ear cress) PE=2 SV=1	--	--	Molecular Function: transporter activity (GO:0005215);; Cellular Component: intracellular (GO:0005622);; Biological Process: transport (GO:0006810);; Cellular Component: integral component of membrane (GO:0016021);;	--	--	[I]	Lipid transport and metabolism	CRAL/TRIO domain;; CRAL/TRIO, N-terminal domain	S	Function unknown
PB.7121.1	PREDICTED: uncharacterized protein LOC101769390 isoform X2 [Setaria italica]	Katanin p60 ATPase-containing subunit A1 {ECO:0000255|HAMAP-Rule:MF_03023} GN=At1g80350 OS=Arabidopsis thaliana (Mouse-ear cress) PE=1 SV=1	--	--	Molecular Function: ATP binding (GO:0005524);; Cellular Component: nucleus (GO:0005634);; Cellular Component: mitochondrion (GO:0005739);; Molecular Function: microtubule-severing ATPase activity (GO:0008568);; Biological Process: cytoplasmic microtubule organization (GO:0031122);;	[MDT]	Cell wall/membrane/envelope biogenesis;; Cell cycle control, cell division, chromosome partitioning;; Signal transduction mechanisms	[O]	Posttranslational modification, protein turnover, chaperones	ATPase family associated with various cellular activities (AAA);; Holliday junction DNA helicase ruvB N-terminus	O	Posttranslational modification, protein turnover, chaperones
PB.14766.10	PREDICTED: LOW QUALITY PROTEIN: protein argonaute 1-like [Cicer arietinum]	Protein argonaute 1B GN=OSJNBa0005N02.3 OS=Oryza sativa subsp. japonica (Rice) PE=2 SV=3	K11593|0|cam:101511115|K11593 eukaryotic translation initiation factor 2C | (RefSeq) protein argonaute 1	--	Molecular Function: nucleic acid binding (GO:0003676);; Biological Process: gene silencing by RNA (GO:0031047);;	--	--	[J]	Translation, ribosomal structure and biogenesis	Piwi domain;; PAZ domain;; Argonaute linker 2 domain;; Mid domain of argonaute;; Glycine-rich region of argonaut;; N-terminal domain of argonaute;; N-terminal domain of argonaute	J	Translation, ribosomal structure and biogenesis
PB.4868.1	PREDICTED: cytochrome c oxidase assembly protein COX11, mitochondrial-like [Setaria italica]	Cytochrome c oxidase assembly protein COX11, mitochondrial (Precursor) GN=COX11 OS=Arabidopsis thaliana (Mouse-ear cress) PE=2 SV=1	K02258|1.97231e-135|sita:101778913|K02258 cytochrome c oxidase assembly protein subunit 11 | (RefSeq) cytochrome c oxidase assembly protein COX11, mitochondrial	Oxidative phosphorylation (ko00190)	Molecular Function: copper ion binding (GO:0005507);; Cellular Component: integral component of membrane (GO:0016021);; Biological Process: methylglyoxal catabolic process to D-lactate via S-lactoyl-glutathione (GO:0019243);;	[CO]	Energy production and conversion;; Posttranslational modification, protein turnover, chaperones	[O]	Posttranslational modification, protein turnover, chaperones	Cytochrome c oxidase assembly protein CtaG/Cox11	O	Posttranslational modification, protein turnover, chaperones
PB.7958.1	PREDICTED: sialin isoform X1 [Zea mays]	Probable anion transporter 1, chloroplastic (Precursor) OS=Oryza sativa subsp. japonica (Rice) PE=2 SV=1	K08193|0|zma:100281620|K08193 MFS transporter, ACS family, solute carrier family 17 (sodium-dependent inorganic phosphate cotransporter), other | (RefSeq) GRMZM2G092793; sialin	--	Molecular Function: inorganic phosphate transmembrane transporter activity (GO:0005315);; Cellular Component: chloroplast thylakoid membrane (GO:0009535);; Cellular Component: integral component of membrane (GO:0016021);; Cellular Component: chloroplast membrane (GO:0031969);; Biological Process: anion transmembrane transport (GO:0098656);;	[G]	Carbohydrate transport and metabolism	[G]	Carbohydrate transport and metabolism	Major Facilitator Superfamily	G	Carbohydrate transport and metabolism
PB.8874.1	PREDICTED: uncharacterized protein LOC100845502 isoform X1 [Brachypodium distachyon]	--	--	--	Cellular Component: plastid (GO:0009536);;	--	--	[Z]	Cytoskeleton	CTLH/CRA C-terminal to LisH motif domain;; CTLH/CRA C-terminal to LisH motif domain	S	Function unknown
PB.2093.3	PREDICTED: multiple C2 and transmembrane domain-containing protein 2-like [Setaria italica]	C2 and GRAM domain-containing protein At1g03370 GN=At1g03370 OS=Arabidopsis thaliana (Mouse-ear cress) PE=2 SV=4	--	--	Molecular Function: calcium ion binding (GO:0005509);; Molecular Function: calcium-dependent phospholipid binding (GO:0005544);; Cellular Component: plasma membrane (GO:0005886);; Cellular Component: integral component of membrane (GO:0016021);; Molecular Function: transferase activity (GO:0016740);;	--	--	--	--	C2 domain;; Plant phosphoribosyltransferase C-terminal	S	Function unknown
PB.10699.3	limonoid UDP-glucosyltransferase [Zea mays]	Cinnamate beta-D-glucosyltransferase {ECO:0000303|PubMed:16443693, ECO:0000303|PubMed:17323078} OS=Fragaria ananassa (Strawberry) PE=1 SV=1	--	--	Biological Process: flavonoid biosynthetic process (GO:0009813);; Cellular Component: intracellular membrane-bounded organelle (GO:0043231);; Biological Process: flavonoid glucuronidation (GO:0052696);; Molecular Function: quercetin 3-O-glucosyltransferase activity (GO:0080043);; Molecular Function: quercetin 7-O-glucosyltransferase activity (GO:0080044);;	--	--	[GC]	--	UDP-glucoronosyl and UDP-glucosyl transferase	S	Function unknown
PB.13423.1	uncharacterized protein LOC100383498 precursor [Zea mays]	3-oxoacyl-[acyl-carrier-protein] synthase II, chloroplastic (Precursor) OS=Arabidopsis thaliana (Mouse-ear cress) PE=1 SV=1	K09458|0|zma:100383498|K09458 3-oxoacyl-[acyl-carrier-protein] synthase II [EC:2.3.1.179] | (RefSeq) csu43; uncharacterized LOC100383498	Fatty acid biosynthesis (ko00061);Biotin metabolism (ko00780);Fatty acid metabolism (ko01212)	Biological Process: fatty acid biosynthetic process (GO:0006633);; Molecular Function: transferase activity, transferring acyl groups other than amino-acyl groups (GO:0016747);;	[IQ]	Lipid transport and metabolism;; Secondary metabolites biosynthesis, transport and catabolism	[IQ]	--	Beta-ketoacyl synthase, N-terminal domain;; Beta-ketoacyl synthase, C-terminal domain	I	Lipid transport and metabolism
PB.6013.1	PREDICTED: putative membrane-bound O-acyltransferase C24H6.01c-like [Setaria italica]	--	--	--	Cellular Component: mitochondrion (GO:0005739);; Cellular Component: integral component of membrane (GO:0016021);;	[M]	Cell wall/membrane/envelope biogenesis	[T]	Signal transduction mechanisms	MBOAT, membrane-bound O-acyltransferase family	M	Cell wall/membrane/envelope biogenesis
PB.10822.14	OSJNBa0094O15.12 [Oryza sativa Japonica Group]	Uncharacterized mitochondrial protein AtMg00820 GN=AtMg00820 OS=Arabidopsis thaliana (Mouse-ear cress) PE=4 SV=1	--	--	Molecular Function: DNA binding (GO:0003677);; Molecular Function: serine-type endopeptidase activity (GO:0004252);; Cellular Component: mitochondrion (GO:0005739);; Biological Process: DNA recombination (GO:0006310);; Biological Process: proteolysis (GO:0006508);; Molecular Function: zinc ion binding (GO:0008270);; Biological Process: DNA integration (GO:0015074);;	--	--	[R]	General function prediction only	Reverse transcriptase (RNA-dependent DNA polymerase)	L	Replication, recombination and repair
PB.8265.17	hypothetical protein SORBIDRAFT_03g029930 [Sorghum bicolor]	--	--	--	--	--	--	--	--	--	S	Function unknown
PB.3485.2	PREDICTED: epoxide hydrolase 4-like isoform X1 [Setaria italica]	Pheophytinase, chloroplastic (Precursor) GN=MAC12.25 OS=Arabidopsis thaliana (Mouse-ear cress) PE=1 SV=1	--	--	Cellular Component: plastid (GO:0009536);; Molecular Function: hydrolase activity (GO:0016787);;	[I]	Lipid transport and metabolism	[R]	General function prediction only	alpha/beta hydrolase fold;; Alpha/beta hydrolase family;; Serine aminopeptidase, S33	S	Function unknown
PB.12998.5	PREDICTED: WD repeat-containing protein 26-like [Setaria italica]	Probable cytosolic iron-sulfur protein assembly protein CIAO1 homolog {ECO:0000255|HAMAP-Rule:MF_03037} GN=CHLREDRAFT_130093 OS=Chlamydomonas reinhardtii (Chlamydomonas smithii) PE=3 SV=1	--	--	--	[R]	General function prediction only	[S]	Function unknown	WD domain, G-beta repeat;; Anaphase-promoting complex subunit 4 WD40 domain	S	Function unknown
PB.1391.1	PREDICTED: 1,4-dihydroxy-2-naphthoate polyprenyltransferase, chloroplastic-like isoform X1 [Setaria italica]	1,4-dihydroxy-2-naphthoate polyprenyltransferase, chloroplastic (Precursor) GN=ABC4 OS=Arabidopsis thaliana (Mouse-ear cress) PE=1 SV=2	K02548|4.09527e-155|sita:101782427|K02548 1,4-dihydroxy-2-naphthoate octaprenyltransferase [EC:2.5.1.74 2.5.1.-] | (RefSeq) 1,4-dihydroxy-2-naphthoate polyprenyltransferase, chloroplastic	Ubiquinone and other terpenoid-quinone biosynthesis (ko00130)	Cellular Component: chloroplast (GO:0009507);; Biological Process: photosynthetic electron transport in photosystem II (GO:0009772);; Biological Process: photosystem II assembly (GO:0010207);; Biological Process: plastoquinone biosynthetic process (GO:0010236);; Cellular Component: integral component of membrane (GO:0016021);; Biological Process: mRNA modification (GO:0016556);; Biological Proces…	[H]	Coenzyme transport and metabolism	[S]	Function unknown	UbiA prenyltransferase family	H	Coenzyme transport and metabolism
PB.12303.4	PREDICTED: general negative regulator of transcription subunit 3-like isoform X4 [Setaria italica]	Probable NOT transcription complex subunit VIP2 (Fragment) GN=VIP2 OS=Nicotiana benthamiana PE=1 SV=1	K12580|0|sita:101771207|K12580 CCR4-NOT transcription complex subunit 3 | (RefSeq) general negative regulator of transcription subunit 3	RNA degradation (ko03018)	Biological Process: nuclear-transcribed mRNA catabolic process, deadenylation-dependent decay (GO:0000288);; Cellular Component: P-body (GO:0000932);; Cellular Component: nucleus (GO:0005634);; Biological Process: regulation of transcription, DNA-templated (GO:0006355);; Biological Process: negative regulation of translation (GO:0017148);; Cellular Component: CCR4-NOT core complex (GO:0030015);;	--	--	[K]	Transcription	NOT2 / NOT3 / NOT5 family;; Not1 N-terminal domain, CCR4-Not complex component;; Not1 N-terminal domain, CCR4-Not complex component	K	Transcription
PB.8155.2	PREDICTED: SNF1-related protein kinase catalytic subunit alpha KIN10-like [Setaria italica]	SNF1-related protein kinase catalytic subunit alpha KIN10 GN=At3g01090 OS=Arabidopsis thaliana (Mouse-ear cress) PE=1 SV=2	K07198|0|sita:101785071|K07198 5'-AMP-activated protein kinase, catalytic alpha subunit [EC:2.7.11.11] | (RefSeq) SNF1-related protein kinase catalytic subunit alpha KIN10-like	Regulation of autophagy (ko04140)	Molecular Function: protein serine/threonine kinase activity (GO:0004674);; Molecular Function: ATP binding (GO:0005524);; Cellular Component: nucleus (GO:0005634);; Cellular Component: cytoplasm (GO:0005737);; Biological Process: protein phosphorylation (GO:0006468);; Biological Process: intracellular signal transduction (GO:0035556);;	[T]	Signal transduction mechanisms	[T]	Signal transduction mechanisms	Protein kinase domain;; Protein tyrosine kinase;; Kinase associated domain 1;; Kinase-like;; Adenylate sensor of SNF1-like protein kinase;; UBA/TS-N domain;; RIO1 family	T	Signal transduction mechanisms
PB.2109.7	PREDICTED: probable chromatin-remodeling complex ATPase chain [Zea mays]	Probable chromatin-remodeling complex ATPase chain OS=Oryza sativa subsp. japonica (Rice) PE=2 SV=2	K11654|0|zma:103650180|K11654 SWI/SNF-related matrix-associated actin-dependent regulator of chromatin subfamily A member 5 [EC:3.6.4.-] | (RefSeq) probable chromatin-remodeling complex ATPase chain	--	Molecular Function: DNA binding (GO:0003677);; Molecular Function: helicase activity (GO:0004386);; Molecular Function: ATP binding (GO:0005524);; Cellular Component: NURF complex (GO:0016589);; Molecular Function: ATPase activity (GO:0016887);; Molecular Function: nucleosome binding (GO:0031491);; Biological Process: ATP-dependent chromatin remodeling (GO:0043044);;	[KL]	Transcription;; Replication, recombination and repair	[K]	Transcription	SLIDE;; Helicase conserved C-terminal domain;; HAND;; Myb-like DNA-binding domain;; SNF2 family N-terminal domain;; Type III restriction enzyme, res subunit;; DEAD/DEAH box helicase;; DNA-binding domain	L	Replication, recombination and repair
PB.14578.1	PREDICTED: UDP-glucose 4-epimerase 4-like [Setaria italica]	UDP-glucose 4-epimerase 4 OS=Oryza sativa subsp. japonica (Rice) PE=2 SV=1	K01784|0|sita:101785034|K01784 UDP-glucose 4-epimerase [EC:5.1.3.2] | (RefSeq) UDP-glucose 4-epimerase 4-like	Galactose metabolism (ko00052);Amino sugar and nucleotide sugar metabolism (ko00520)	Molecular Function: UDP-glucose 4-epimerase activity (GO:0003978);; Biological Process: galactose metabolic process (GO:0006012);;	[M]	Cell wall/membrane/envelope biogenesis	[M]	Cell wall/membrane/envelope biogenesis	GDP-mannose 4,6 dehydratase;; NAD dependent epimerase/dehydratase family;; 3-beta hydroxysteroid dehydrogenase/isomerase family;; Polysaccharide biosynthesis protein;; RmlD substrate binding domain;; Male sterility protein;; NAD(P)H-binding;; KR domain	M	Cell wall/membrane/envelope biogenesis
PB.4996.1	PREDICTED: transcription factor PIF4-like isoform X1 [Setaria italica]	Transcription factor PIF5 GN=F17J16.110 OS=Arabidopsis thaliana (Mouse-ear cress) PE=1 SV=1	K16189|1.73656e-164|sita:101775649|K16189 phytochrome-interacting factor 4 | (RefSeq) transcription factor PIF4-like	Plant hormone signal transduction (ko04075)	Molecular Function: binding (GO:0005488);; Cellular Component: plastid (GO:0009536);;	--	--	--	--	Helix-loop-helix DNA-binding domain	K	Transcription
PB.5661.1	TPA: putative ENTH/ANTH/VHS superfamily protein [Zea mays]	Putative clathrin assembly protein At1g25240 GN=At1g25240 OS=Arabidopsis thaliana (Mouse-ear cress) PE=3 SV=1	--	--	Molecular Function: 1-phosphatidylinositol binding (GO:0005545);; Cellular Component: mitochondrion (GO:0005739);; Cellular Component: clathrin-coated vesicle (GO:0030136);; Molecular Function: clathrin binding (GO:0030276);; Biological Process: clathrin coat assembly (GO:0048268);;	--	--	[TU]	--	ANTH domain	U	Intracellular trafficking, secretion, and vesicular transport
PB.4443.3	PREDICTED: RNA polymerase sigma factor sigE, chloroplastic/mitochondrial isoform X2 [Zea mays]	RNA polymerase sigma factor sigE, chloroplastic/mitochondrial (Precursor) GN=MLE8.4 OS=Arabidopsis thaliana (Mouse-ear cress) PE=1 SV=1	K03093|5.77386e-179|sita:101779300|K03093 RNA polymerase sigma factor | (RefSeq) RNA polymerase sigma factor sigE, chloroplastic/mitochondrial	--	Molecular Function: plastid sigma factor activity (GO:0001053);; Molecular Function: DNA binding (GO:0003677);; Molecular Function: transcription factor activity, sequence-specific DNA binding (GO:0003700);; Molecular Function: DNA-directed 5'-3' RNA polymerase activity (GO:0003899);; Cellular Component: mitochondrion (GO:0005739);; Biological Process: DNA-templated transcription, initiation (GO:…	[K]	Transcription	--	--	Sigma-70 region 3;; Sigma-70, region 4;; Sigma-70 region 2	K	Transcription
PB.1458.4	PREDICTED: ABC transporter G family member 22-like isoform X1 [Setaria italica]	ABC transporter G family member 22 GN=F15M7.6 OS=Arabidopsis thaliana (Mouse-ear cress) PE=1 SV=1	--	--	Molecular Function: ATP binding (GO:0005524);; Cellular Component: plasma membrane (GO:0005886);; Cellular Component: integral component of membrane (GO:0016021);; Molecular Function: ATPase activity, coupled to transmembrane movement of substances (GO:0042626);; Biological Process: transmembrane transport (GO:0055085);;	[T]	Signal transduction mechanisms	[Q]	Secondary metabolites biosynthesis, transport and catabolism	ABC-2 type transporter;; ABC transporter	V	Defense mechanisms
PB.10226.1	hypothetical protein SORBIDRAFT_03g015311 [Sorghum bicolor]	Zinc finger BED domain-containing protein RICESLEEPER 2 OS=Oryza sativa subsp. japonica (Rice) PE=2 SV=1	--	--	Molecular Function: DNA binding (GO:0003677);; Cellular Component: plastid (GO:0009536);; Biological Process: primary metabolic process (GO:0044238);; Biological Process: cellular macromolecule metabolic process (GO:0044260);;	--	--	[L]	Replication, recombination and repair	Domain of unknown function (DUF4413)	L	Replication, recombination and repair
PB.10770.2	hypothetical protein SORBIDRAFT_04g003240 [Sorghum bicolor]	Auxin response factor 5 OS=Oryza sativa subsp. japonica (Rice) PE=2 SV=2	--	--	Molecular Function: DNA binding (GO:0003677);; Cellular Component: nucleus (GO:0005634);; Biological Process: regulation of transcription, DNA-templated (GO:0006355);; Biological Process: auxin-activated signaling pathway (GO:0009734);;	--	--	--	--	--	K	Transcription
PB.3235.1	homogentisate phytyltransferase VTE2-1 [Zea mays]	Probable homogentisate phytyltransferase 1, chloroplastic (Precursor) OS=Oryza sativa subsp. japonica (Rice) PE=2 SV=1	K09833|0|zma:732789|K09833 homogentisate phytyltransferase / homogentisate geranylgeranyltransferase [EC:2.5.1.115 2.5.1.116] | (RefSeq) VTE2-1, GRMZM2G048472; homogentisate phytyltransferase VTE2-1	Ubiquinone and other terpenoid-quinone biosynthesis (ko00130)	Cellular Component: mitochondrion (GO:0005739);; Biological Process: unsaturated fatty acid biosynthetic process (GO:0006636);; Biological Process: response to temperature stimulus (GO:0009266);; Cellular Component: chloroplast thylakoid membrane (GO:0009535);; Biological Process: phloem sucrose loading (GO:0009915);; Molecular Function: homogentisate phytyltransferase activity (GO:0010176);; Bio…	[H]	Coenzyme transport and metabolism	--	--	UbiA prenyltransferase family	H	Coenzyme transport and metabolism
PB.3155.1	PREDICTED: probable cation transporter HKT9-like [Setaria italica]	Probable cation transporter HKT9 GN=P0596H10.8 OS=Oryza sativa subsp. japonica (Rice) PE=2 SV=1	--	--	Cellular Component: plasma membrane (GO:0005886);; Molecular Function: sodium ion transmembrane transporter activity (GO:0015081);; Biological Process: sodium ion transmembrane transport (GO:0035725);;	[P]	Inorganic ion transport and metabolism	[P]	Inorganic ion transport and metabolism	Cation transport protein	P	Inorganic ion transport and metabolism
PB.2511.2	putative neutral/alkaline invertase [Saccharum hybrid cultivar FN-41]	Alkaline/neutral invertase CINV2 {ECO:0000305} GN=At4g09510 OS=Arabidopsis thaliana (Mouse-ear cress) PE=1 SV=1	--	--	Molecular Function: glycopeptide alpha-N-acetylgalactosaminidase activity (GO:0033926);;	[G]	Carbohydrate transport and metabolism	--	--	Alkaline and neutral invertase;; Alkaline and neutral invertase	S	Function unknown
PB.9532.2	PREDICTED: uncharacterized protein LOC101758555 [Setaria italica]	--	--	--	Cellular Component: plastid (GO:0009536);; Cellular Component: integral component of membrane (GO:0016021);;	[O]	Posttranslational modification, protein turnover, chaperones	--	--	--	S	Function unknown
PB.16214.1	PREDICTED: putative pentatricopeptide repeat-containing protein At1g74580-like [Setaria italica]	Putative pentatricopeptide repeat-containing protein At1g74580 GN=At1g74580 OS=Arabidopsis thaliana (Mouse-ear cress) PE=3 SV=1	--	--	Molecular Function: protein dimerization activity (GO:0046983);;	--	--	[R]	General function prediction only	PPR repeat family;; PPR repeat;; PPR repeat;; Pentatricopeptide repeat domain;; Pentacotripeptide-repeat region of PRORP;; Mitochondrial 28S ribosomal protein S27	S	Function unknown
PB.14333.2	PREDICTED: subtilisin-like protease SDD1-like [Setaria italica]	Subtilisin-like protease SDD1 {ECO:0000303|PubMed:10809670} (Precursor) OS=Arabidopsis thaliana (Mouse-ear cress) PE=2 SV=1	--	--	Molecular Function: serine-type endopeptidase activity (GO:0004252);; Cellular Component: cell wall (GO:0005618);; Biological Process: proteolysis (GO:0006508);;	[M]	Cell wall/membrane/envelope biogenesis	--	--	Subtilase family;; Peptidase inhibitor I9;; PA domain;; Subtilase family	O	Posttranslational modification, protein turnover, chaperones
PB.12517.2	PREDICTED: regulatory protein NPR5-like [Setaria italica]	Regulatory protein NPR5 GN=F13H10.8 OS=Arabidopsis thaliana (Mouse-ear cress) PE=1 SV=1	K14508|0|sita:101753339|K14508 regulatory protein NPR1 | (RefSeq) regulatory protein NPR5-like	Plant hormone signal transduction (ko04075)	--	[T]	Signal transduction mechanisms	[R]	General function prediction only	BTB/POZ domain;; Ankyrin repeats (3 copies);; Ankyrin repeat;; Ankyrin repeat;; Ankyrin repeats (many copies);; Domain of unknown function (DUF3420);; Ankyrin repeats (many copies)	S	Function unknown
PB.10299.9	PREDICTED: topless-related protein 2-like [Setaria italica]	Topless-related protein 2 GN=TPR2 OS=Arabidopsis thaliana (Mouse-ear cress) PE=1 SV=2	--	--	Biological Process: regulation of transcription, DNA-templated (GO:0006355);;	[R]	General function prediction only	[R]	General function prediction only	WD domain, G-beta repeat;; Anaphase-promoting complex subunit 4 WD40 domain;; WD domain, G-beta repeat;; Anaphase-promoting complex subunit 4 WD40 domain	S	Function unknown
PB.12183.20	PREDICTED: protein LHY-like isoform X1 [Setaria italica]	Protein CCA1 GN=CCA1 OS=Arabidopsis thaliana (Mouse-ear cress) PE=1 SV=1	K12133|0|sita:101764638|K12133 MYB-related transcription factor LHY | (RefSeq) protein LHY	Circadian rhythm - plant (ko04712)	Molecular Function: DNA binding (GO:0003677);; Cellular Component: nucleus (GO:0005634);; Biological Process: regulation of transcription, DNA-templated (GO:0006355);;	--	--	[O]	Posttranslational modification, protein turnover, chaperones	--	K	Transcription
PB.14007.1	PREDICTED: protein WVD2-like 1-like [Setaria italica]	Protein WAVE-DAMPENED 2 GN=WVD2 OS=Arabidopsis thaliana (Mouse-ear cress) PE=2 SV=1	--	--	Biological Process: sterol biosynthetic process (GO:0016126);; Biological Process: plant-type cell wall cellulose metabolic process (GO:0052541);;	--	--	--	--	Targeting protein for Xklp2 (TPX2)	S	Function unknown
PB.4947.2	PREDICTED: ATP-binding cassette sub-family B member 10 isoform X1 [Zea mays]	ABC transporter B family member 25 GN=OSJNBb0081K01.19 OS=Oryza sativa subsp. japonica (Rice) PE=2 SV=1	--	--	Cellular Component: plant-type vacuole (GO:0000325);; Cellular Component: chromosome, centromeric region (GO:0000775);; Molecular Function: protein kinase activity (GO:0004672);; Molecular Function: ATP binding (GO:0005524);; Cellular Component: nucleus (GO:0005634);; Cellular Component: mitochondrion (GO:0005739);; Cellular Component: vacuolar membrane (GO:0005774);; Biological Process: protein …	[V]	Defense mechanisms	[U]	Intracellular trafficking, secretion, and vesicular transport	ABC transporter transmembrane region;; ABC transporter	V	Defense mechanisms
PB.3092.3	uncharacterized protein LOC100272396 [Zea mays]	--	K12829|0|zma:100272396|K12829 splicing factor 3B subunit 2 | (RefSeq) umc1373; uncharacterized LOC100272396	Spliceosome (ko03040)	Biological Process: mRNA splicing, via spliceosome (GO:0000398);; Cellular Component: U2-type spliceosomal complex (GO:0005684);; Cellular Component: U2 snRNP (GO:0005686);; Cellular Component: U12-type spliceosomal complex (GO:0005689);; Cellular Component: plastid (GO:0009536);; Cellular Component: precatalytic spliceosome (GO:0071011);; Cellular Component: catalytic step 2 spliceosome (GO:0071…	--	--	[A]	RNA processing and modification	PSP;; Domain of unknown function (DUF382);; Domain of unknown function (DUF382)	A	RNA processing and modification
PB.6240.2	hypothetical protein SORBIDRAFT_04g022560 [Sorghum bicolor]	Probable L-ascorbate peroxidase 8, chloroplastic (Precursor) GN=P0470G10.5 OS=Oryza sativa subsp. japonica (Rice) PE=2 SV=2	K00434|0|sbi:SORBI_04g022560|K00434 L-ascorbate peroxidase [EC:1.11.1.11] | (RefSeq) SORBIDRAFT_04g022560, Sb04g022560; hypothetical protein	Ascorbate and aldarate metabolism (ko00053);Glutathione metabolism (ko00480)	Biological Process: response to oxidative stress (GO:0006979);; Cellular Component: integral component of membrane (GO:0016021);; Molecular Function: L-ascorbate peroxidase activity (GO:0016688);; Molecular Function: heme binding (GO:0020037);; Cellular Component: chloroplast membrane (GO:0031969);; Biological Process: hydrogen peroxide catabolic process (GO:0042744);; Molecular Function: metal i…	[P]	Inorganic ion transport and metabolism	--	--	Peroxidase	P	Inorganic ion transport and metabolism
PB.11876.1	PREDICTED: auxin response factor 9-like [Setaria italica]	Auxin response factor 9 GN=OSJNBa0064D20.11 OS=Oryza sativa subsp. japonica (Rice) PE=2 SV=1	K14486|0|sita:101783298|K14486 auxin response factor | (RefSeq) auxin response factor 9-like	Plant hormone signal transduction (ko04075)	Molecular Function: DNA binding (GO:0003677);; Cellular Component: nucleus (GO:0005634);; Biological Process: regulation of transcription, DNA-templated (GO:0006355);; Biological Process: auxin-activated signaling pathway (GO:0009734);;	--	--	--	--	Auxin response factor;; B3 DNA binding domain;; AUX/IAA family	K	Transcription
PB.6361.6	PREDICTED: uncharacterized protein LOC100192558 isoform X2 [Zea mays]	Protein ENHANCED DISEASE RESISTANCE 2 GN=EDR2 OS=Arabidopsis thaliana (Mouse-ear cress) PE=2 SV=1	--	--	Cellular Component: plasma membrane (GO:0005886);; Molecular Function: lipid binding (GO:0008289);;	--	--	--	--	START domain;; Protein of unknown function (DUF1336)	S	Function unknown
PB.10925.9	PREDICTED: poly(A) polymerase-like isoform X1 [Setaria italica]	Nuclear poly(A) polymerase 4 {ECO:0000303|PubMed:18479511} OS=Arabidopsis thaliana (Mouse-ear cress) PE=1 SV=1	K14376|0|sita:101779504|K14376 poly(A) polymerase [EC:2.7.7.19] | (RefSeq) nuclear poly(A) polymerase 4-like	mRNA surveillance pathway (ko03015)	Molecular Function: RNA binding (GO:0003723);; Molecular Function: polynucleotide adenylyltransferase activity (GO:0004652);; Cellular Component: nucleus (GO:0005634);; Biological Process: mRNA polyadenylation (GO:0006378);;	[A]	RNA processing and modification	[A]	RNA processing and modification	Poly(A) polymerase central domain;; Poly(A) polymerase predicted RNA binding domain;; Nucleotidyltransferase domain	A	RNA processing and modification
PB.3082.1	predicted protein [Hordeum vulgare subsp. vulgare]	Casein kinase I isoform delta-like GN=At4g26100 OS=Arabidopsis thaliana (Mouse-ear cress) PE=2 SV=2	--	--	Molecular Function: protein serine/threonine kinase activity (GO:0004674);; Molecular Function: ATP binding (GO:0005524);; Cellular Component: nucleus (GO:0005634);; Cellular Component: cytoplasm (GO:0005737);; Biological Process: endocytosis (GO:0006897);; Biological Process: regulation of cell shape (GO:0008360);; Biological Process: response to brassinosteroid (GO:0009741);; Biological Process…	[T]	Signal transduction mechanisms	[T]	Signal transduction mechanisms	Protein kinase domain;; Protein tyrosine kinase	T	Signal transduction mechanisms
PB.2765.1	hypothetical protein SORBIDRAFT_04g034580 [Sorghum bicolor]	Homeobox-leucine zipper protein ROC8 OS=Oryza sativa subsp. japonica (Rice) PE=2 SV=2	K09338|0|sbi:SORBI_04g034580|K09338 homeobox-leucine zipper protein | (RefSeq) SORBIDRAFT_04g034580, Sb04g034580; hypothetical protein	--	Cellular Component: nucleus (GO:0005634);; Biological Process: regulation of transcription, DNA-templated (GO:0006355);; Molecular Function: lipid binding (GO:0008289);; Molecular Function: sequence-specific DNA binding (GO:0043565);;	--	--	--	--	START domain;; Homeobox domain;; Homeobox KN domain	K	Transcription
PB.16213.4	PREDICTED: probable proline transporter 2-like [Setaria italica]	Probable proline transporter 2 GN=LOC_Os07g01090 OS=Oryza sativa subsp. japonica (Rice) PE=2 SV=1	--	--	Biological Process: amino acid transmembrane transport (GO:0003333);; Cellular Component: plasma membrane (GO:0005886);; Molecular Function: amino acid transmembrane transporter activity (GO:0015171);; Cellular Component: integral component of membrane (GO:0016021);;	--	--	[E]	Amino acid transport and metabolism	Transmembrane amino acid transporter protein	E	Amino acid transport and metabolism
PB.981.5	PREDICTED: endoribonuclease Dicer homolog 1-like [Setaria italica]	Endoribonuclease Dicer homolog 1 OS=Oryza sativa subsp. japonica (Rice) PE=3 SV=1	K11592|0|sita:101782831|K11592 endoribonuclease Dicer [EC:3.1.26.-] | (RefSeq) endoribonuclease Dicer homolog 1	--	Molecular Function: DNA binding (GO:0003677);; Molecular Function: RNA binding (GO:0003723);; Molecular Function: helicase activity (GO:0004386);; Molecular Function: ribonuclease III activity (GO:0004525);; Molecular Function: ATP binding (GO:0005524);; Cellular Component: nucleus (GO:0005634);; Cellular Component: cytoplasm (GO:0005737);; Biological Process: multicellular organism development (…	[K]	Transcription	[A]	RNA processing and modification	Ribonuclease III domain;; Ribonuclease-III-like;; Dicer dimerisation domain;; PAZ domain;; Helicase conserved C-terminal domain;; Double-stranded RNA binding motif;; double strand RNA binding domain from DEAD END PROTEIN 1;; DEAD/DEAH box helicase;; Type III restriction enzyme, res subunit	L	Replication, recombination and repair
PB.2362.1	PREDICTED: uncharacterized protein LOC101768656 [Setaria italica]	50S ribosomal protein L22, chloroplastic GN=rpl22 OS=Odontella sinensis (Marine centric diatom) PE=3 SV=1	K02890|8.71732e-110|sita:101768656|K02890 large subunit ribosomal protein L22 | (RefSeq) uncharacterized LOC101768656	Ribosome (ko03010)	Molecular Function: structural constituent of ribosome (GO:0003735);; Cellular Component: mitochondrial large ribosomal subunit (GO:0005762);; Biological Process: translation (GO:0006412);;	[J]	Translation, ribosomal structure and biogenesis	[J]	Translation, ribosomal structure and biogenesis	Ribosomal protein L22p/L17e	J	Translation, ribosomal structure and biogenesis
PB.3832.1	PREDICTED: delta-1-pyrroline-5-carboxylate synthase-like [Setaria italica]	Gamma-glutamyl phosphate reductase GN=OJ1651_D06.9 OS=Oryza sativa subsp. japonica (Rice) PE=2 SV=2	K12657|9.73883e-54|sita:101775420|K12657 delta-1-pyrroline-5-carboxylate synthetase [EC:2.7.2.11 1.2.1.41] | (RefSeq) delta-1-pyrroline-5-carboxylate synthase-like	Arginine and proline metabolism (ko00330);Biosynthesis of amino acids (ko01230)	Molecular Function: glutamate 5-kinase activity (GO:0004349);; Molecular Function: glutamate-5-semialdehyde dehydrogenase activity (GO:0004350);; Biological Process: proline biosynthetic process (GO:0006561);;	[E]	Amino acid transport and metabolism	[E]	Amino acid transport and metabolism	Amino acid kinase family	E	Amino acid transport and metabolism
PB.4640.5	PREDICTED: phosphatidate phosphatase LPIN2-like [Setaria italica]	Phosphatidate phosphatase PAH1 GN=PAH1 OS=Arabidopsis thaliana (Mouse-ear cress) PE=1 SV=1	K15728|0|sita:101775774|K15728 phosphatidate phosphatase LPIN [EC:3.1.3.4] | (RefSeq) phosphatidate phosphatase PAH1	Glycerolipid metabolism (ko00561);Glycerophospholipid metabolism (ko00564)	Cellular Component: Golgi membrane (GO:0000139);; Biological Process: intracellular protein transport (GO:0006886);; Molecular Function: phosphatidate phosphatase activity (GO:0008195);; Biological Process: phospholipid biosynthetic process (GO:0008654);; Biological Process: cellular response to phosphate starvation (GO:0016036);; Biological Process: dephosphorylation (GO:0016311);; Biological Pr…	--	--	[NI]	--	LNS2 (Lipin/Ned1/Smp2);; lipin, N-terminal conserved region;; Lipin/Ned1/Smp2 multi-domain protein middle domain	S	Function unknown
PB.11.2	PREDICTED: probable AMP deaminase-like [Setaria italica]	Probable AMP deaminase GN=P0034A04.129 OS=Oryza sativa subsp. japonica (Rice) PE=2 SV=1	K01490|0|sita:101752649|K01490 AMP deaminase [EC:3.5.4.6] | (RefSeq) probable AMP deaminase	Purine metabolism (ko00230)	Molecular Function: AMP deaminase activity (GO:0003876);; Cellular Component: nucleus (GO:0005634);; Cellular Component: cytosol (GO:0005829);; Biological Process: response to abscisic acid (GO:0009737);; Biological Process: embryo development ending in seed dormancy (GO:0009793);; Cellular Component: integral component of mitochondrial outer membrane (GO:0031307);; Biological Process: IMP salvag…	[F]	Nucleotide transport and metabolism	[F]	Nucleotide transport and metabolism	Adenosine/AMP deaminase;; Adenosine/AMP deaminase	F	Nucleotide transport and metabolism
PB.2671.3	PREDICTED: pumilio homolog 1-like isoform X1 [Setaria italica]	Pumilio homolog 4 GN=APUM4 OS=Arabidopsis thaliana (Mouse-ear cress) PE=1 SV=2	K17943|0|sita:101783559|K17943 pumilio RNA-binding family | (RefSeq) pumilio homolog 1-like	--	Molecular Function: mRNA binding (GO:0003729);;	--	--	[J]	Translation, ribosomal structure and biogenesis	Nucleic acid binding protein NABP;; Pumilio-family RNA binding repeat	J	Translation, ribosomal structure and biogenesis
PB.2743.2	PREDICTED: uncharacterized protein LOC101759918 [Setaria italica]	Serine/threonine-protein kinase EDR1 GN=F22O13.20 OS=Arabidopsis thaliana (Mouse-ear cress) PE=1 SV=1	--	--	Molecular Function: protein serine/threonine/tyrosine kinase activity (GO:0004712);; Molecular Function: ATP binding (GO:0005524);; Biological Process: protein phosphorylation (GO:0006468);; Cellular Component: plastid (GO:0009536);;	--		[T]	Signal transduction mechanisms	Protein tyrosine kinase;; Protein kinase domain;; PB1 domain	T	Signal transduction mechanisms
PB.13064.1	uncharacterized protein LOC100191735 [Zea mays]	Zinc finger BED domain-containing protein RICESLEEPER 2 OS=Oryza sativa subsp. japonica (Rice) PE=2 SV=1	--	--	Molecular Function: DNA binding (GO:0003677);; Cellular Component: plastid (GO:0009536);;	--	--	[L]	Replication, recombination and repair	BED zinc finger	S	Function unknown
PB.14924.2	PREDICTED: ATPase ASNA1 homolog [Setaria italica]	--	K01551|1.6756e-171|sita:101778862|K01551 arsenite-transporting ATPase [EC:3.6.3.16] | (RefSeq) ATPase ASNA1 homolog	--	Molecular Function: ATP binding (GO:0005524);; Cellular Component: endoplasmic reticulum (GO:0005783);; Biological Process: intra-Golgi vesicle-mediated transport (GO:0006891);; Molecular Function: ATPase activity (GO:0016887);; Biological Process: proteasome-mediated ubiquitin-dependent protein catabolic process (GO:0043161);; Biological Process: proteasome assembly (GO:0043248);; Biological Pro…	[P]	Inorganic ion transport and metabolism	[P]	Inorganic ion transport and metabolism	Anion-transporting ATPase;; AAA domain;; CobQ/CobB/MinD/ParA nucleotide binding domain;; Anion-transporting ATPase	P	Inorganic ion transport and metabolism
PB.14091.9	PREDICTED: phosphatidate phosphatase PAH2 isoform X2 [Zea mays]	Phosphatidate phosphatase PAH2 GN=PAH2 OS=Arabidopsis thaliana (Mouse-ear cress) PE=1 SV=1	K15728|0|zma:103652775|K15728 phosphatidate phosphatase LPIN [EC:3.1.3.4] | (RefSeq) phosphatidate phosphatase PAH2	Glycerolipid metabolism (ko00561);Glycerophospholipid metabolism (ko00564)	Molecular Function: phosphatidate phosphatase activity (GO:0008195);; Biological Process: dephosphorylation (GO:0016311);;	--	--	[NI]	--	Lipin/Ned1/Smp2 multi-domain protein middle domain;; LNS2 (Lipin/Ned1/Smp2);; lipin, N-terminal conserved region;; lipin, N-terminal conserved region	S	Function unknown
PB.12100.1	hypothetical protein SORBIDRAFT_05g013400 [Sorghum bicolor]	GDT1-like protein 3 (Precursor) OS=Oryza sativa subsp. japonica (Rice) PE=2 SV=1	--	--	Cellular Component: integral component of membrane (GO:0016021);;	[R]	General function prediction only	[S]	Function unknown	Uncharacterized protein family UPF0016	S	Function unknown
PB.1590.2	unknown [Zea mays]	Polyadenylate-binding protein 2 {ECO:0000303|PubMed:18479511} OS=Arabidopsis thaliana (Mouse-ear cress) PE=1 SV=1	K14396|4.27752e-43|sbi:SORBI_10g007620|K14396 polyadenylate-binding protein 2 | (RefSeq) SORBIDRAFT_10g007620, Sb10g007620; hypothetical protein	mRNA surveillance pathway (ko03015)	Molecular Function: nucleotide binding (GO:0000166);; Molecular Function: nucleic acid binding (GO:0003676);;	--	--	[A]	RNA processing and modification	--	S	Function unknown
PB.9756.1	PREDICTED: uncharacterized protein LOC101780743 [Setaria italica]	--	--	--	Cellular Component: plastid (GO:0009536);;	--	--	--	--	--	S	Function unknown
PB.6546.1	PREDICTED: ethylene-responsive transcription factor 1-like [Setaria italica]	Ethylene-responsive transcription factor 1 GN=OJ1311_D08.9 OS=Oryza sativa subsp. japonica (Rice) PE=1 SV=1	K09286|5.83131e-138|sita:101785711|K09286 EREBP-like factor | (RefSeq) ethylene-responsive transcription factor 1-like	--	Molecular Function: transcription factor activity, sequence-specific DNA binding (GO:0003700);; Cellular Component: nucleus (GO:0005634);; Biological Process: regulation of transcription, DNA-templated (GO:0006355);; Biological Process: response to fungus (GO:0009620);;	--	--	--	--	AP2 domain	K	Transcription
PB.3590.2	PREDICTED: E3 ubiquitin-protein ligase RGLG1-like isoform X1 [Setaria italica]	E3 ubiquitin-protein ligase RGLG1 GN=RGLG1 OS=Arabidopsis thaliana (Mouse-ear cress) PE=1 SV=1	K16280|0|sita:101769100|K16280 E3 ubiquitin-protein ligase RGLG [EC:2.3.2.27] | (RefSeq) E3 ubiquitin-protein ligase RGLG1	--	Molecular Function: zinc ion binding (GO:0008270);; Cellular Component: plastid (GO:0009536);;	--	--	[T]	Signal transduction mechanisms	Copine;; Zinc finger, C3HC4 type (RING finger)	S	Function unknown
PB.9717.1	hypothetical protein SORBIDRAFT_08g019800 [Sorghum bicolor]	Phragmoplast orienting kinesin 2 GN=POK2 OS=Arabidopsis thaliana (Mouse-ear cress) PE=2 SV=1	--	--	Molecular Function: nucleotide binding (GO:0000166);; Biological Process: mitotic cytokinesis (GO:0000281);; Molecular Function: catalytic activity (GO:0003824);;	--	--	--	--	--	Z	Cytoskeleton
PB.551.1	hypothetical protein SORBIDRAFT_01g037850 [Sorghum bicolor]	COBRA-like protein 7 (Precursor) GN=dl4100c OS=Arabidopsis thaliana (Mouse-ear cress) PE=1 SV=2	--	--	Biological Process: cellulose microfibril organization (GO:0010215);; Cellular Component: integral component of membrane (GO:0016021);; Biological Process: cell growth (GO:0016049);; Cellular Component: anchored component of membrane (GO:0031225);;	--	--	--	--	COBRA-like protein;; Cellulose binding domain;; COBRA-like protein	S	Function unknown
PB.7484.1	Os04g0629000 [Oryza sativa Japonica Group]	Peroxisome biogenesis protein 22 GN=PEX22 OS=Arabidopsis thaliana (Mouse-ear cress) PE=1 SV=1	--	--	Biological Process: peroxisome organization (GO:0007031);; Cellular Component: integral component of membrane (GO:0016021);;	--	--	--	--	--	S	Function unknown
PB.13560.4	PREDICTED: uncharacterized protein LOC101760035 [Setaria italica]	Disease resistance RPP13-like protein 4 GN=RPP13L4 OS=Arabidopsis thaliana (Mouse-ear cress) PE=2 SV=2	--	--	Cellular Component: mitochondrion (GO:0005739);; Biological Process: proteolysis (GO:0006508);; Molecular Function: peptidase activity (GO:0008233);; Molecular Function: ADP binding (GO:0043531);;	[K]	Transcription	[T]	Signal transduction mechanisms	NB-ARC domain	S	Function unknown
PB.14550.6	PREDICTED: TATA-binding protein-associated factor 2N isoform X3 [Brachypodium distachyon]	--	--	--	Molecular Function: metal ion binding (GO:0046872);;	--	--	--	--	Zn-finger in Ran binding protein and others	S	Function unknown
PB.1717.2	PREDICTED: dol-P-Glc:Glc(2)Man(9)GlcNAc(2)-PP-Dol alpha-1,2-glucosyltransferase-like isoform X1 [Setaria italica]	--	K03850|0|sita:101753177|K03850 alpha-1,2-glucosyltransferase [EC:2.4.1.256] | (RefSeq) dol-P-Glc:Glc(2)Man(9)GlcNAc(2)-PP-Dol alpha-1,2-glucosyltransferase	N-Glycan biosynthesis (ko00510)	Molecular Function: dolichyl-phosphate-glucose-glycolipid alpha-glucosyltransferase activity (GO:0004583);; Cellular Component: endoplasmic reticulum membrane (GO:0005789);; Biological Process: protein N-linked glycosylation (GO:0006487);; Biological Process: dolichol-linked oligosaccharide biosynthetic process (GO:0006488);; Biological Process: response to salt stress (GO:0009651);; Cellular Com…	--	--	[OKIT]	--	DIE2/ALG10 family	S	Function unknown
PB.2585.1	PREDICTED: kinesin-like protein KIN12B-like [Setaria italica]	Kinesin-like protein KIN12B GN=MDB19.16 OS=Arabidopsis thaliana (Mouse-ear cress) PE=1 SV=1	K10400|0|sita:101771406|K10400 kinesin family member 15 | (RefSeq) kinesin-like protein KIN12B	--	Molecular Function: ATP binding (GO:0005524);; Cellular Component: kinesin complex (GO:0005871);; Biological Process: microtubule-based movement (GO:0007018);; Molecular Function: microtubule binding (GO:0008017);; Molecular Function: ATP-dependent microtubule motor activity, plus-end-directed (GO:0008574);;	--	--	[Z]	Cytoskeleton	Kinesin motor domain;; Microtubule binding	Z	Cytoskeleton
PB.2399.1	PREDICTED: bifunctional epoxide hydrolase 2-like [Setaria italica]	--	--	--	Molecular Function: hydrolase activity (GO:0016787);;	[HR]	Coenzyme transport and metabolism;; General function prediction only	[I]	Lipid transport and metabolism	Alpha/beta hydrolase family;; alpha/beta hydrolase fold;; Serine aminopeptidase, S33	S	Function unknown
PB.13099.3	PREDICTED: histone-lysine N-methyltransferase ATX2-like isoform X1 [Setaria italica]	Histone-lysine N-methyltransferase ATX2 GN=T20M3.10 OS=Arabidopsis thaliana (Mouse-ear cress) PE=2 SV=1	--	--	Cellular Component: nucleus (GO:0005634);; Molecular Function: methyltransferase activity (GO:0008168);; Molecular Function: zinc ion binding (GO:0008270);; Cellular Component: integral component of membrane (GO:0016021);; Biological Process: methylation (GO:0032259);; Biological Process: intracellular signal transduction (GO:0035556);;	[R]	General function prediction only	[BK]	--	PHD-zinc-finger like domain;; PHD-like zinc-binding domain;; F/Y rich C-terminus;; SET domain;; PWWP domain;; F/Y-rich N-terminus;; PHD-finger;; PHD-finger	S	Function unknown
PB.8900.15	hypothetical protein SORBIDRAFT_09g025400 [Sorghum bicolor]	Rac-like GTP-binding protein 2 OS=Oryza sativa subsp. japonica (Rice) PE=2 SV=1	K04392|2.19758e-14|sbi:SORBI_09g025400|K04392 Ras-related C3 botulinum toxin substrate 1 | (RefSeq) SORBIDRAFT_09g025400, Sb09g025400; hypothetical protein	Phagosome (ko04145);AGE-RAGE signaling pathway in diabetic complications (ko04933)	Molecular Function: GTP binding (GO:0005525);; Cellular Component: intracellular (GO:0005622);; Biological Process: small GTPase mediated signal transduction (GO:0007264);;	--	--	[R]	General function prediction only	--	S	Function unknown
PB.15972.4	PREDICTED: exportin-7-A-like isoform X1 [Setaria italica]	--	K18460|0|sita:101774597|K18460 exportin-7 | (RefSeq) exportin-7-A	--	Molecular Function: nuclear export signal receptor activity (GO:0005049);; Cellular Component: nuclear pore (GO:0005643);; Cellular Component: cytoplasm (GO:0005737);; Biological Process: protein export from nucleus (GO:0006611);; Molecular Function: Ran GTPase binding (GO:0008536);; Cellular Component: integral component of membrane (GO:0016021);;	--	--	[YU]	--	Importin-beta N-terminal domain	U	Intracellular trafficking, secretion, and vesicular transport
PB.12247.2	PREDICTED: transcription factor MYC4 [Zea mays]	Transcription factor MYC2 GN=At1g32640 OS=Arabidopsis thaliana (Mouse-ear cress) PE=1 SV=2	K13422|0|zma:541694|K13422 transcription factor MYC2 | (RefSeq) myc7, GRMZM2G001930; myc transcription factor 7	Plant hormone signal transduction (ko04075)	Molecular Function: DNA binding (GO:0003677);; Cellular Component: nucleus (GO:0005634);; Biological Process: regulation of transcription, DNA-templated (GO:0006355);; Molecular Function: protein dimerization activity (GO:0046983);;	--	--	--	--	bHLH-MYC and R2R3-MYB transcription factors N-terminal;; Helix-loop-helix DNA-binding domain	K	Transcription
PB.8346.2	PREDICTED: UDP-galactose transporter 2-like [Setaria italica]	UDP-galactose transporter 2 GN=UDP-GALT2 OS=Arabidopsis thaliana (Mouse-ear cress) PE=2 SV=1	K15285|0|sita:101759051|K15285 solute carrier family 35, member E3 | (RefSeq) UDP-galactose transporter 2-like	--	Cellular Component: integral component of membrane (GO:0016021);;	--	--	[GE]	--	Triose-phosphate Transporter family	S	Function unknown
PB.15467.1	hypothetical protein SORBIDRAFT_10g011810 [Sorghum bicolor]	Protein HOMOLOG OF MAMMALIAN LYST-INTERACTING PROTEIN 5 {ECO:0000303|PubMed:17468262} OS=Arabidopsis thaliana (Mouse-ear cress) PE=1 SV=1	K12199|1.84808e-173|sbi:SORBI_10g011810|K12199 vacuolar protein sorting-associated protein VTA1 | (RefSeq) SORBIDRAFT_10g011810, Sb10g011810; hypothetical protein	Endocytosis (ko04144)	Cellular Component: nucleus (GO:0005634);; Cellular Component: multivesicular body (GO:0005771);; Biological Process: defense response, incompatible interaction (GO:0009814);; Biological Process: vesicle-mediated transport (GO:0016192);; Molecular Function: protein homodimerization activity (GO:0042803);; Biological Process: positive regulation of defense response to bacterium (GO:1900426);;	--	--	[S]	Function unknown	Vta1 like	U	Intracellular trafficking, secretion, and vesicular transport
PB.729.2	branched-chain-amino-acid aminotransferase [Zea mays]	Branched-chain-amino-acid aminotransferase 3, chloroplastic {ECO:0000303|PubMed:12068099} (Precursor) OS=Arabidopsis thaliana (Mouse-ear cress) PE=1 SV=1	K00826|0|zma:100281255|K00826 branched-chain amino acid aminotransferase [EC:2.6.1.42] | (RefSeq) GRMZM2G153536; branched-chain-amino-acid aminotransferase	Cysteine and methionine metabolism (ko00270);Valine, leucine and isoleucine degradation (ko00280);Valine, leucine and isoleucine biosynthesis (ko00290);Pantothenate and CoA biosynthesis (ko00770);2-Oxocarboxylic acid metabolism (ko01210);Biosynthesis of amino acids (ko01230)	Biological Process: branched-chain amino acid metabolic process (GO:0009081);; Molecular Function: L-leucine transaminase activity (GO:0052654);; Molecular Function: L-valine transaminase activity (GO:0052655);; Molecular Function: L-isoleucine transaminase activity (GO:0052656);;	[EH]	Amino acid transport and metabolism;; Coenzyme transport and metabolism	[E]	Amino acid transport and metabolism	Amino-transferase class IV	E	Amino acid transport and metabolism
PB.13430.2	PREDICTED: serine/threonine-protein kinase PBS1-like [Zea mays]	Serine/threonine-protein kinase CDL1 {ECO:0000305} OS=Arabidopsis thaliana (Mouse-ear cress) PE=1 SV=1	--	--	Molecular Function: protein serine/threonine kinase activity (GO:0004674);; Molecular Function: ATP binding (GO:0005524);; Biological Process: protein phosphorylation (GO:0006468);;	--		[T]	Signal transduction mechanisms	Protein tyrosine kinase;; Protein kinase domain	T	Signal transduction mechanisms
PB.2487.1	PREDICTED: non-functional NADPH-dependent codeinone reductase 2-like [Setaria italica]	Non-functional NADPH-dependent codeinone reductase 2 GN=COR2 OS=Papaver somniferum (Opium poppy) PE=1 SV=1	--	--	Cellular Component: mitochondrion (GO:0005739);; Cellular Component: integral component of membrane (GO:0016021);; Molecular Function: oxidoreductase activity (GO:0016491);; Biological Process: oxidation-reduction process (GO:0055114);;	[Q]	Secondary metabolites biosynthesis, transport and catabolism	[R]	General function prediction only	Aldo/keto reductase family	S	Function unknown
PB.7087.2	PREDICTED: ABSCISIC ACID-INSENSITIVE 5-like protein 7-like isoform X2 [Setaria italica]	ABSCISIC ACID-INSENSITIVE 5-like protein 4 GN=F14J22.7 OS=Arabidopsis thaliana (Mouse-ear cress) PE=1 SV=1	K14432|1.39533e-125|sbi:SORBI_04g034190|K14432 ABA responsive element binding factor | (RefSeq) SORBIDRAFT_04g034190, Sb04g034190; hypothetical protein	Plant hormone signal transduction (ko04075)	Molecular Function: transcription factor activity, sequence-specific DNA binding (GO:0003700);; Biological Process: regulation of transcription, DNA-templated (GO:0006355);; Molecular Function: sequence-specific DNA binding (GO:0043565);;	--	--	--	--	bZIP transcription factor;; Basic region leucine zipper	K	Transcription
PB.14519.1	PREDICTED: cyclin-dependent kinase C-3-like isoform X2 [Setaria italica]	Cyclin-dependent kinase C-3 OS=Oryza sativa subsp. japonica (Rice) PE=3 SV=2	K08819|0|zma:100283405|K08819 cyclin-dependent kinase 12/13 [EC:2.7.11.22 2.7.11.23] | (RefSeq) cell division cycle 2-related protein kinase 7	--	Molecular Function: cyclin-dependent protein serine/threonine kinase activity (GO:0004693);; Molecular Function: ATP binding (GO:0005524);; Biological Process: protein phosphorylation (GO:0006468);; Molecular Function: RNA polymerase II carboxy-terminal domain kinase activity (GO:0008353);; Biological Process: cell division (GO:0051301);; Biological Process: regulation of cell cycle (GO:0051726);;	[M]	Cell wall/membrane/envelope biogenesis	[D]	Cell cycle control, cell division, chromosome partitioning	Protein kinase domain;; Protein tyrosine kinase	T	Signal transduction mechanisms
PB.4827.1	PREDICTED: ethylene receptor-like isoform X1 [Setaria italica]	Ethylene receptor 1 GN=ETR1 OS=Cucumis melo var. cantalupensis (Netted muskmelon) PE=2 SV=1	K14509|0|sita:101784164|K14509 ethylene receptor [EC:2.7.13.-] | (RefSeq) probable ethylene response sensor 1	Plant hormone signal transduction (ko04075)	Molecular Function: phosphorelay sensor kinase activity (GO:0000155);; Molecular Function: ATP binding (GO:0005524);; Cellular Component: endoplasmic reticulum membrane (GO:0005789);; Biological Process: negative regulation of ethylene-activated signaling pathway (GO:0010105);; Cellular Component: integral component of membrane (GO:0016021);; Biological Process: peptidyl-histidine phosphorylation…	[T]	Signal transduction mechanisms	[T]	Signal transduction mechanisms	Histidine kinase-, DNA gyrase B-, and HSP90-like ATPase;; GAF domain;; His Kinase A (phospho-acceptor) domain	T	Signal transduction mechanisms
PB.7877.1	PREDICTED: VHS domain-containing protein At3g16270-like [Setaria italica]	VHS domain-containing protein At3g16270 GN=At3g16270 OS=Arabidopsis thaliana (Mouse-ear cress) PE=1 SV=1	--	--	Cellular Component: intracellular (GO:0005622);; Biological Process: intracellular protein transport (GO:0006886);; Molecular Function: endoribonuclease activity, producing 5'-phosphomonoesters (GO:0016891);; Biological Process: tRNA 3'-trailer cleavage (GO:0042779);; Biological Process: RNA phosphodiester bond hydrolysis, endonucleolytic (GO:0090502);;	--	--	--	--	ENTH domain	S	Function unknown
PB.3976.1	PREDICTED: uncharacterized protein LOC101776630 [Setaria italica]	--	--	--	Cellular Component: integral component of membrane (GO:0016021);;	--	--	--	--	--	S	Function unknown
PB.4157.4	TPA: hypothetical protein ZEAMMB73_698657 [Zea mays]	--	K16276|0|zma:103651324|K16276 zinc finger protein-like protein | (RefSeq) uncharacterized LOC103651324	--	Molecular Function: zinc ion binding (GO:0008270);;	--	--	[R]	General function prediction only	Hemerythrin HHE cation binding domain;; CHY zinc finger;; Hemerythrin HHE cation binding domain;; Zinc-ribbon;; Ring finger domain	S	Function unknown
PB.12444.5	hypothetical protein SORBIDRAFT_04g035840 [Sorghum bicolor]	Leucine aminopeptidase 2, chloroplastic (Precursor) OS=Oryza sativa subsp. japonica (Rice) PE=2 SV=1	K01255|0|sbi:SORBI_04g035840|K01255 leucyl aminopeptidase [EC:3.4.11.1] | (RefSeq) SORBIDRAFT_04g035840, Sb04g035840; hypothetical protein	Glutathione metabolism (ko00480)	Molecular Function: aminopeptidase activity (GO:0004177);; Biological Process: proteolysis (GO:0006508);; Molecular Function: metalloexopeptidase activity (GO:0008235);; Cellular Component: chloroplast (GO:0009507);; Molecular Function: manganese ion binding (GO:0030145);;	[E]	Amino acid transport and metabolism	[R]	General function prediction only	Cytosol aminopeptidase family, catalytic domain	E	Amino acid transport and metabolism
PB.14408.4	PREDICTED: serine/threonine-protein kinase PRP4 homolog isoform X1 [Setaria italica]	Serine/threonine-protein kinase AFC3 GN=F4D11.140 OS=Arabidopsis thaliana (Mouse-ear cress) PE=2 SV=2	K08827|0|sita:101762555|K08827 serine/threonine-protein kinase PRP4 [EC:2.7.11.1] | (RefSeq) serine/threonine-protein kinase prpf4B-like	--	Molecular Function: protein kinase activity (GO:0004672);; Molecular Function: ATP binding (GO:0005524);; Biological Process: protein phosphorylation (GO:0006468);; Cellular Component: plastid (GO:0009536);;	[M]	Cell wall/membrane/envelope biogenesis	[A]	RNA processing and modification	Protein kinase domain;; Protein tyrosine kinase	T	Signal transduction mechanisms
PB.10314.1	PREDICTED: peroxidase 72-like [Setaria italica]	Peroxidase 72 (Precursor) OS=Arabidopsis thaliana (Mouse-ear cress) PE=1 SV=1	K00430|1.02317e-171|sita:101778405|K00430 peroxidase [EC:1.11.1.7] | (RefSeq) peroxidase 72-like	Phenylpropanoid biosynthesis (ko00940)	Molecular Function: peroxidase activity (GO:0004601);; Cellular Component: extracellular region (GO:0005576);; Biological Process: response to oxidative stress (GO:0006979);; Molecular Function: heme binding (GO:0020037);; Biological Process: hydrogen peroxide catabolic process (GO:0042744);; Molecular Function: metal ion binding (GO:0046872);; Biological Process: oxidation-reduction process (GO:…	--	--	--	--	Peroxidase	G	Carbohydrate transport and metabolism
PB.2766.1	COP1 [Oryza sativa Japonica Group]	E3 ubiquitin-protein ligase COP1 GN=COP1 OS=Arabidopsis thaliana (Mouse-ear cress) PE=1 SV=2	K10143|0|sita:101754779|K10143 E3 ubiquitin-protein ligase RFWD2 [EC:2.3.2.27] | (RefSeq) E3 ubiquitin-protein ligase COP1	Ubiquitin mediated proteolysis (ko04120);Circadian rhythm - plant (ko04712)	Cellular Component: nuclear ubiquitin ligase complex (GO:0000152);; Biological Process: DNA repair (GO:0006281);; Molecular Function: zinc ion binding (GO:0008270);; Biological Process: shade avoidance (GO:0009641);; Biological Process: skotomorphogenesis (GO:0009647);; Biological Process: entrainment of circadian clock (GO:0009649);; Biological Process: negative regulation of photomorphogenesis …	[R]	General function prediction only	--	--	WD domain, G-beta repeat;; Zinc finger, C3HC4 type (RING finger);; Zinc finger, C3HC4 type (RING finger);; Zinc finger, C3HC4 type (RING finger)	O	Posttranslational modification, protein turnover, chaperones
PB.5969.1	PREDICTED: uncharacterized membrane protein At1g06890-like isoform X1 [Setaria italica]	Uncharacterized membrane protein At1g06890 GN=At1g06890 OS=Arabidopsis thaliana (Mouse-ear cress) PE=1 SV=1	K15285|0|sita:101779568|K15285 solute carrier family 35, member E3 | (RefSeq) uncharacterized membrane protein At1g06890-like	--	Cellular Component: integral component of membrane (GO:0016021);;	--	--	[GE]	--	Triose-phosphate Transporter family;; EamA-like transporter family	S	Function unknown
PB.10063.1	PREDICTED: zinc finger protein ZAT11-like [Brachypodium distachyon]	Zinc finger protein ZAT8 GN=ZAT8 OS=Arabidopsis thaliana (Mouse-ear cress) PE=2 SV=1	--	--	Molecular Function: DNA binding (GO:0003677);; Cellular Component: plastid (GO:0009536);; Molecular Function: metal ion binding (GO:0046872);;	--	--	[R]	General function prediction only	C2H2-type zinc finger;; C2H2-type zinc finger	S	Function unknown
PB.7365.3	PREDICTED: transcription factor bHLH157-like [Setaria italica]	Transcription factor LHW GN=F12K2 OS=Arabidopsis thaliana (Mouse-ear cress) PE=1 SV=1	--	--	Molecular Function: DNA binding (GO:0003677);; Molecular Function: protein serine/threonine kinase activity (GO:0004674);; Cellular Component: mitochondrion (GO:0005739);; Cellular Component: cytosol (GO:0005829);; Biological Process: regulation of transcription, DNA-templated (GO:0006355);; Biological Process: protein phosphorylation (GO:0006468);; Biological Process: intracellular signal transd…	--	--	--	--	bHLH-MYC and R2R3-MYB transcription factors N-terminal	S	Function unknown
PB.749.2	unknown [Zea mays]	Probable inactive receptor kinase RLK902 (Precursor) GN=RLK902 OS=Arabidopsis thaliana (Mouse-ear cress) PE=1 SV=1	--	--	Molecular Function: protein kinase activity (GO:0004672);; Molecular Function: ATP binding (GO:0005524);; Biological Process: protein phosphorylation (GO:0006468);; Cellular Component: integral component of membrane (GO:0016021);;	[K]	Transcription	--	--	Protein kinase domain;; Protein tyrosine kinase;; Leucine rich repeat;; Leucine rich repeat N-terminal domain;; Leucine Rich repeats (2 copies);; Leucine Rich Repeat;; Domain of unknown function (DUF4787)	T	Signal transduction mechanisms
PB.14526.4	PREDICTED: uncharacterized protein LOC101776624 isoform X2 [Setaria italica]	Protein FAR1-RELATED SEQUENCE 6 GN=FRS6 OS=Arabidopsis thaliana (Mouse-ear cress) PE=2 SV=1	--	--	--	--	--	--	--	FAR1 DNA-binding domain	--	--
PB.1522.8	PREDICTED: callose synthase 3-like [Setaria italica]	Callose synthase 3 GN=T24H18.170 OS=Arabidopsis thaliana (Mouse-ear cress) PE=2 SV=3	K11000|0|sita:101759475|K11000 callose synthase [EC:2.4.1.-] | (RefSeq) callose synthase 3-like	--	Cellular Component: 1,3-beta-D-glucan synthase complex (GO:0000148);; Molecular Function: 1,3-beta-D-glucan synthase activity (GO:0003843);; Biological Process: (1->3)-beta-D-glucan biosynthetic process (GO:0006075);; Cellular Component: integral component of membrane (GO:0016021);;	--	--	[M]	Cell wall/membrane/envelope biogenesis	1,3-beta-glucan synthase component;; 1,3-beta-glucan synthase subunit FKS1, domain-1;; Vta1 like	S	Function unknown
PB.2445.1	PREDICTED: monothiol glutaredoxin-S1, mitochondrial-like isoform X3 [Setaria italica]	Monothiol glutaredoxin-S1, mitochondrial (Precursor) GN=OSJNBa0089K24.28 OS=Oryza sativa subsp. japonica (Rice) PE=2 SV=2	K07390|1.11788e-98|sbi:SORBI_06g019580|K07390 monothiol glutaredoxin | (RefSeq) SORBIDRAFT_06g019580, Sb06g019580; hypothetical protein	--	Cellular Component: mitochondrion (GO:0005739);; Molecular Function: electron carrier activity (GO:0009055);; Molecular Function: protein disulfide oxidoreductase activity (GO:0015035);; Cellular Component: integral component of membrane (GO:0016021);; Biological Process: cell redox homeostasis (GO:0045454);; Molecular Function: metal ion binding (GO:0046872);; Molecular Function: 2 iron, 2 sulfu…	[O]	Posttranslational modification, protein turnover, chaperones	[O]	Posttranslational modification, protein turnover, chaperones	Glutaredoxin	O	Posttranslational modification, protein turnover, chaperones
PB.12532.1	PREDICTED: mucin-19-like [Setaria italica]	Transcription repressor OFP13 GN=OFP13 OS=Arabidopsis thaliana (Mouse-ear cress) PE=2 SV=1	--	--	--	--	--	--	--	Transcriptional repressor, ovate	S	Function unknown
PB.15839.1	PREDICTED: probable flavin-containing monooxygenase 1-like [Setaria italica]	Probable flavin-containing monooxygenase 1 GN=FMO1 OS=Arabidopsis thaliana (Mouse-ear cress) PE=2 SV=1	K00485|7.46836e-75|sita:101775611|K00485 dimethylaniline monooxygenase (N-oxide forming) [EC:1.14.13.8] | (RefSeq) probable flavin-containing monooxygenase 1	--	Molecular Function: N,N-dimethylaniline monooxygenase activity (GO:0004499);; Molecular Function: flavin adenine dinucleotide binding (GO:0050660);; Molecular Function: NADP binding (GO:0050661);; Biological Process: oxidation-reduction process (GO:0055114);;	[P]	Inorganic ion transport and metabolism	[Q]	Secondary metabolites biosynthesis, transport and catabolism	--	P	Inorganic ion transport and metabolism
PB.15773.1	PREDICTED: uncharacterized protein LOC103632000 [Zea mays]	--	--	--	Molecular Function: binding (GO:0005488);; Cellular Component: mitochondrion (GO:0005739);; Biological Process: response to stress (GO:0006950);; Cellular Component: chloroplast inner membrane (GO:0009706);; Biological Process: pollen wall assembly (GO:0010208);; Molecular Function: fatty acid transporter activity (GO:0015245);; Cellular Component: integral component of membrane (GO:0016021);; Bi…	--	--	[S]	Function unknown	Transmembrane proteins 14C	S	Function unknown
PB.890.2	PREDICTED: exosome complex exonuclease rrp6-like isoform X2 [Setaria italica]	--	K12591|1.28384e-132|sita:101770158|K12591 exosome complex exonuclease RRP6 [EC:3.1.13.-] | (RefSeq) protein RRP6-like 1	RNA degradation (ko03018)	Molecular Function: catalytic activity (GO:0003824);; Biological Process: cellular metabolic process (GO:0044237);;	[J]	Translation, ribosomal structure and biogenesis	[J]	Translation, ribosomal structure and biogenesis	--	J	Translation, ribosomal structure and biogenesis
PB.15888.3	hypothetical protein SORBIDRAFT_04g030220 [Sorghum bicolor]	Cation/H(+) antiporter 1 GN=F3O9.18 OS=Arabidopsis thaliana (Mouse-ear cress) PE=2 SV=1	--	--	Molecular Function: monovalent cation:proton antiporter activity (GO:0005451);; Biological Process: transport (GO:0006810);; Biological Process: regulation of pH (GO:0006885);; Cellular Component: endomembrane system (GO:0012505);; Cellular Component: membrane (GO:0016020);;	[T]	Signal transduction mechanisms	[P]	Inorganic ion transport and metabolism	Sodium/hydrogen exchanger family	P	Inorganic ion transport and metabolism
PB.1951.1	hypothetical protein SORBIDRAFT_06g029960 [Sorghum bicolor]	Double-strand break repair protein MRE11 {ECO:0000305} OS=Oryza sativa subsp. japonica (Rice) PE=1 SV=2	K10865|0|sbi:SORBI_06g029960|K10865 double-strand break repair protein MRE11 | (RefSeq) SORBIDRAFT_06g029960, Sb06g029960; hypothetical protein	Homologous recombination (ko03440);Non-homologous end-joining (ko03450)	Cellular Component: euchromatin (GO:0000791);; Cellular Component: synaptonemal complex (GO:0000795);; Molecular Function: endonuclease activity (GO:0004519);; Molecular Function: protein binding (GO:0005515);; Biological Process: double-strand break repair (GO:0006302);; Molecular Function: 3'-5' exonuclease activity (GO:0008408);; Molecular Function: manganese ion binding (GO:0030145);; Cellula…	[L]	Replication, recombination and repair	[L]	Replication, recombination and repair	Mre11 DNA-binding presumed domain;; Calcineurin-like phosphoesterase	L	Replication, recombination and repair
PB.8730.2	unknown [Zea mays]	--	--	--	Cellular Component: integral component of membrane (GO:0016021);;	--	--	[R]	General function prediction only	--	U	Intracellular trafficking, secretion, and vesicular transport
PB.7661.1	Os01g0160200 [Oryza sativa Japonica Group]	Receptor-like protein 12 (Precursor) GN=RLP12 OS=Arabidopsis thaliana (Mouse-ear cress) PE=2 SV=2	--	--	Cellular Component: membrane (GO:0016020);;	[K]	Transcription	[R]	General function prediction only	Leucine rich repeat;; Leucine Rich repeats (2 copies);; Leucine Rich Repeat;; Leucine rich repeat N-terminal domain;; Leucine Rich repeat	S	Function unknown
PB.15085.1	PREDICTED: uncharacterized protein LOC101760541 [Setaria italica]	--	--	--	Cellular Component: membrane (GO:0016020);;	[GER]	Carbohydrate transport and metabolism;; Amino acid transport and metabolism;; General function prediction only	--	--	EamA-like transporter family;; EamA-like transporter family	EG	Amino acid transport and metabolism;; Carbohydrate transport and metabolism
PB.8299.3	PREDICTED: uncharacterized protein LOC101753882 [Setaria italica]	--	--	--	Cellular Component: mitochondrion (GO:0005739);;	--	--	--	--	NYN domain;; OST-HTH/LOTUS domain	S	Function unknown
PB.11905.1	hypothetical protein ZEAMMB73_772347, partial [Zea mays]	40S ribosomal protein S10 GN=OSJNBa0042L16.19 OS=Oryza sativa subsp. japonica (Rice) PE=2 SV=2	K02947|1.32523e-26|osa:4335865|K02947 small subunit ribosomal protein S10e | (RefSeq) 40S ribosomal protein S10	Ribosome (ko03010)	Biological Process: ribosomal small subunit assembly (GO:0000028);; Molecular Function: structural constituent of ribosome (GO:0003735);; Cellular Component: cytosolic small ribosomal subunit (GO:0022627);;	--	--	[J]	Translation, ribosomal structure and biogenesis	Plectin/S10 domain;; Plectin/S10 domain	J	Translation, ribosomal structure and biogenesis
PB.11798.3	PREDICTED: UNC93-like protein 1-like [Setaria italica]	UNC93-like protein 2 GN=At1g18010 OS=Arabidopsis thaliana (Mouse-ear cress) PE=2 SV=2	--	--	Cellular Component: integral component of membrane (GO:0016021);; Biological Process: transmembrane transport (GO:0055085);;	--	--	[S]	Function unknown	--	S	Function unknown
PB.464.1	PREDICTED: alanine--glyoxylate aminotransferase 2 homolog 3, mitochondrial-like [Setaria italica]	Alanine--glyoxylate aminotransferase 2 homolog 3, mitochondrial (Precursor) GN=At3g08860 OS=Arabidopsis thaliana (Mouse-ear cress) PE=2 SV=1	K00827|0|sita:101784978|K00827 alanine-glyoxylate transaminase / (R)-3-amino-2-methylpropionate-pyruvate transaminase [EC:2.6.1.44 2.6.1.40] | (RefSeq) alanine--glyoxylate aminotransferase 2 homolog 3, mitochondrial-like	Alanine, aspartate and glutamate metabolism (ko00250);Glycine, serine and threonine metabolism (ko00260);Cysteine and methionine metabolism (ko00270);Valine, leucine and isoleucine degradation (ko00280)	Cellular Component: mitochondrion (GO:0005739);; Molecular Function: alanine-glyoxylate transaminase activity (GO:0008453);; Molecular Function: pyridoxal phosphate binding (GO:0030170);; Molecular Function: identical protein binding (GO:0042802);;	[E]	Amino acid transport and metabolism	[E]	Amino acid transport and metabolism	Aminotransferase class-III	E	Amino acid transport and metabolism
PB.4164.3	PREDICTED: ABC transporter B family member 4-like [Setaria italica]	ABC transporter B family member 11 GN=T14P4.15 OS=Arabidopsis thaliana (Mouse-ear cress) PE=2 SV=1	K05658|0|sita:101753826|K05658 ATP-binding cassette, subfamily B (MDR/TAP), member 1 [EC:3.6.3.44] | (RefSeq) ABC transporter B family member 4-like	ABC transporters (ko02010)	Molecular Function: ATP binding (GO:0005524);; Cellular Component: integral component of membrane (GO:0016021);; Molecular Function: ATPase activity, coupled to transmembrane movement of substances (GO:0042626);; Biological Process: transmembrane transport (GO:0055085);;	[V]	Defense mechanisms	[Q]	Secondary metabolites biosynthesis, transport and catabolism	ABC transporter transmembrane region;; ABC transporter;; ABC transporter;; ABC transporter transmembrane region;; Predicted ATPase of the ABC class;; ABC transporter transmembrane region	V	Defense mechanisms
PB.1550.4	PREDICTED: hydroxymethylglutaryl-CoA synthase-like isoform X1 [Setaria italica]	Hydroxymethylglutaryl-CoA synthase GN=T26M18.30 OS=Arabidopsis thaliana (Mouse-ear cress) PE=1 SV=2	K01641|0|sita:101757046|K01641 hydroxymethylglutaryl-CoA synthase [EC:2.3.3.10] | (RefSeq) hydroxymethylglutaryl-CoA synthase-like	Synthesis and degradation of ketone bodies (ko00072);Valine, leucine and isoleucine degradation (ko00280);Butanoate metabolism (ko00650);Terpenoid backbone biosynthesis (ko00900)	Molecular Function: hydroxymethylglutaryl-CoA synthase activity (GO:0004421);; Cellular Component: cytosol (GO:0005829);; Cellular Component: plasmodesma (GO:0009506);; Biological Process: isopentenyl diphosphate biosynthetic process, mevalonate pathway (GO:0019287);;	[I]	Lipid transport and metabolism	[I]	Lipid transport and metabolism	Hydroxymethylglutaryl-coenzyme A synthase N terminal;; Hydroxymethylglutaryl-coenzyme A synthase C terminal;; Hydroxymethylglutaryl-coenzyme A synthase C terminal	I	Lipid transport and metabolism
PB.8364.1	PREDICTED: protein SCARECROW-like [Setaria italica]	Protein SCARECROW GN=SCR OS=Zea mays (Maize) PE=2 SV=1	--	--	Molecular Function: transcription factor activity, sequence-specific DNA binding (GO:0003700);; Cellular Component: nucleus (GO:0005634);; Biological Process: regulation of transcription, DNA-templated (GO:0006355);; Biological Process: asymmetric cell division (GO:0008356);; Cellular Component: plastid (GO:0009536);; Biological Process: gravitropism (GO:0009630);; Biological Process: radial patt…	--	--	--	--	GRAS domain family	K	Transcription
PB.7374.3	PREDICTED: DNA-directed RNA polymerase D subunit 1-like isoform X1 [Setaria italica]	DNA-directed RNA polymerase IV subunit 1 GN=At1g63020 OS=Arabidopsis thaliana (Mouse-ear cress) PE=1 SV=1	K16250|0|sita:101778151|K16250 DNA-directed RNA polymerase IV subunit 1 [EC:2.7.7.6] | (RefSeq) DNA-directed RNA polymerase IV subunit 1	--	Molecular Function: DNA binding (GO:0003677);; Molecular Function: DNA-directed 5'-3' RNA polymerase activity (GO:0003899);; Cellular Component: nucleoplasm (GO:0005654);; Biological Process: DNA metabolic process (GO:0006259);; Biological Process: chromatin silencing (GO:0006342);; Biological Process: covalent chromatin modification (GO:0016569);; Biological Process: production of siRNA involved…	[K]	Transcription	[K]	Transcription	RNA polymerase Rpb1, domain 2;; RNA polymerase Rpb1, domain 3;; RNA polymerase Rpb1, domain 5;; RNA polymerase Rpb1, domain 1;; RNA polymerase Rpb1, domain 4	K	Transcription
PB.15411.1	unknown [Zea mays]	Pentatricopeptide repeat-containing protein At5g66520 GN=PCMP-H61 OS=Arabidopsis thaliana (Mouse-ear cress) PE=2 SV=1	--	--	Molecular Function: zinc ion binding (GO:0008270);; Cellular Component: plastid (GO:0009536);;	--	--	[R]	General function prediction only	PPR repeat;; PPR repeat family;; DYW family of nucleic acid deaminases;; PPR repeat;; Pentatricopeptide repeat domain	S	Function unknown
PB.3052.6	hypothetical protein SORBIDRAFT_04g027190 [Sorghum bicolor]	Protein Mut11 GN=Mut11 OS=Chlamydomonas reinhardtii (Chlamydomonas smithii) PE=2 SV=1	--	--	Cellular Component: plastid (GO:0009536);;	[R]	General function prediction only	[S]	Function unknown	WD domain, G-beta repeat;; Anaphase-promoting complex subunit 4 WD40 domain	S	Function unknown
PB.2115.8	PREDICTED: acyltransferase-like protein At1g54570, chloroplastic-like [Setaria italica]	Acyltransferase-like protein At1g54570, chloroplastic (Precursor) GN=At1g54570 OS=Arabidopsis thaliana (Mouse-ear cress) PE=2 SV=1	--	--	Molecular Function: diacylglycerol O-acyltransferase activity (GO:0004144);; Cellular Component: plastoglobule (GO:0010287);; Biological Process: phytol metabolic process (GO:0033306);;	[I]	Lipid transport and metabolism	--	--	Serine aminopeptidase, S33;; Diacylglycerol acyltransferase	I	Lipid transport and metabolism
PB.1830.2	PREDICTED: uncharacterized protein LOC103646065 [Zea mays]	--	--	--	Cellular Component: mitochondrion (GO:0005739);;	--	--	--	--	Plant family of unknown function (DUF810);; Plant family of unknown function (DUF810)	S	Function unknown
PB.11897.3	serine/threonine-protein kinase [Saccharum hybrid cultivar R570]	Serine/threonine-protein kinase SAPK7 OS=Oryza sativa subsp. japonica (Rice) PE=2 SV=2	K14498|1.61589e-106|sita:101763048|K14498 serine/threonine-protein kinase SRK2 [EC:2.7.11.1] | (RefSeq) serine/threonine-protein kinase SAPK7	Plant hormone signal transduction (ko04075)	Molecular Function: protein serine/threonine kinase activity (GO:0004674);; Molecular Function: ATP binding (GO:0005524);; Cellular Component: nucleus (GO:0005634);; Cellular Component: cytoplasm (GO:0005737);; Biological Process: protein phosphorylation (GO:0006468);; Biological Process: abscisic acid-activated signaling pathway (GO:0009738);; Biological Process: intracellular signal transductio…	[T]	Signal transduction mechanisms	[T]	Signal transduction mechanisms	Protein kinase domain;; Protein tyrosine kinase;; Protein kinase domain;; Protein tyrosine kinase	T	Signal transduction mechanisms
PB.4022.1	predicted protein [Hordeum vulgare subsp. vulgare]	Phospholipase D alpha 1 (Precursor) GN=PLD1 OS=Oryza sativa subsp. japonica (Rice) PE=1 SV=2	K01115|0|bdi:100821437|K01115 phospholipase D1/2 [EC:3.1.4.4] | (RefSeq) phospholipase D alpha 1-like	Glycerophospholipid metabolism (ko00564);Ether lipid metabolism (ko00565);Endocytosis (ko04144)	Molecular Function: phospholipase D activity (GO:0004630);; Molecular Function: calcium ion binding (GO:0005509);; Cellular Component: membrane (GO:0016020);; Biological Process: lipid catabolic process (GO:0016042);; Biological Process: phosphatidylcholine metabolic process (GO:0046470);; Molecular Function: N-acylphosphatidylethanolamine-specific phospholipase D activity (GO:0070290);;	[I]	Lipid transport and metabolism	[I]	Lipid transport and metabolism	Phospholipase D C terminal;; Phospholipase D Active site motif;; PLD-like domain;; C2 domain	I	Lipid transport and metabolism
PB.8658.2	PREDICTED: UPF0613 protein PB24D3.06c-like [Setaria italica]	--	--	--	--	--	--	[R]	General function prediction only	Protein of unknown function (DUF1749)	S	Function unknown
PB.10337.1	PREDICTED: probable indole-3-pyruvate monooxygenase YUCCA10-like [Setaria italica]	Probable indole-3-pyruvate monooxygenase YUCCA11 GN=F24J8.6 OS=Arabidopsis thaliana (Mouse-ear cress) PE=2 SV=1	K11816|1.53238e-88|sita:101784594|K11816 indole-3-pyruvate monooxygenase [EC:1.14.13.168] | (RefSeq) probable indole-3-pyruvate monooxygenase YUCCA10	Tryptophan metabolism (ko00380)	Molecular Function: N,N-dimethylaniline monooxygenase activity (GO:0004499);; Cellular Component: integral component of membrane (GO:0016021);; Molecular Function: NADP binding (GO:0050661);; Biological Process: oxidation-reduction process (GO:0055114);; Molecular Function: FAD binding (GO:0071949);;	[P]	Inorganic ion transport and metabolism	[Q]	Secondary metabolites biosynthesis, transport and catabolism	Flavin-binding monooxygenase-like;; Pyridine nucleotide-disulphide oxidoreductase;; L-lysine 6-monooxygenase (NADPH-requiring)	P	Inorganic ion transport and metabolism
PB.2255.3	hypothetical protein SORBIDRAFT_03g004410 [Sorghum bicolor]	--	--	--	--	--	--	--	--	Protein of unknown function (DUF4050)	S	Function unknown
PB.8954.3	PREDICTED: LOW QUALITY PROTEIN: F-box/LRR-repeat protein 15-like [Setaria italica]	F-box/LRR-repeat protein 15 GN=FBL15 OS=Arabidopsis thaliana (Mouse-ear cress) PE=2 SV=2	--	--	--	--	--	[R]	General function prediction only	F-box-like;; F-box domain	S	Function unknown
PB.892.10	PREDICTED: ABC transporter G family member 22-like isoform X1 [Setaria italica]	ABC transporter G family member 22 GN=F15M7.6 OS=Arabidopsis thaliana (Mouse-ear cress) PE=1 SV=1	--	--	Molecular Function: ATP binding (GO:0005524);; Cellular Component: plasma membrane (GO:0005886);; Cellular Component: integral component of membrane (GO:0016021);; Molecular Function: ATPase activity, coupled to transmembrane movement of substances (GO:0042626);; Biological Process: transmembrane transport (GO:0055085);;	[V]	Defense mechanisms	[Q]	Secondary metabolites biosynthesis, transport and catabolism	ABC transporter;; ABC-2 type transporter;; ABC-2 type transporter	V	Defense mechanisms
PB.10424.3	PREDICTED: branched-chain-amino-acid aminotransferase-like protein 3, chloroplastic-like isoform X4 [Setaria italica]	D-amino-acid transaminase, chloroplastic {ECO:0000303|PubMed:18318836} (Precursor) OS=Arabidopsis thaliana (Mouse-ear cress) PE=1 SV=1	K18482|1.1991e-178|sita:101781615|K18482 4-amino-4-deoxychorismate lyase [EC:4.1.3.38] | (RefSeq) D-amino-acid transaminase, chloroplastic-like	Folate biosynthesis (ko00790)	Biological Process: metabolic process (GO:0008152);; Molecular Function: transaminase activity (GO:0008483);;	[EH]	Amino acid transport and metabolism;; Coenzyme transport and metabolism	[E]	Amino acid transport and metabolism	Amino-transferase class IV	E	Amino acid transport and metabolism
PB.376.7	PREDICTED: non-lysosomal glucosylceramidase-like isoform X1 [Zea mays]	--	K17108|8.99189e-120|zma:103647301|K17108 non-lysosomal glucosylceramidase [EC:3.2.1.45] | (RefSeq) GRMZM2G105922; non-lysosomal glucosylceramidase-like	Other glycan degradation (ko00511);Sphingolipid metabolism (ko00600)	Molecular Function: glucosylceramidase activity (GO:0004348);; Biological Process: glucosylceramide catabolic process (GO:0006680);; Cellular Component: membrane (GO:0016020);;	[S]	Function unknown	[G]	Carbohydrate transport and metabolism	beta-glucosidase 2, glycosyl-hydrolase family 116 N-term;; beta-glucosidase 2, glycosyl-hydrolase family 116 N-term;; beta-glucosidase 2, glycosyl-hydrolase family 116 N-term	G	Carbohydrate transport and metabolism
PB.10222.2	glucose-6-phosphate 1-dehydrogenase 2 [Zea mays]	Glucose-6-phosphate 1-dehydrogenase 2, chloroplastic (Precursor) GN=At5g13110 OS=Arabidopsis thaliana (Mouse-ear cress) PE=2 SV=2	K00036|0|sbi:SORBI_06g003160|K00036 glucose-6-phosphate 1-dehydrogenase [EC:1.1.1.49 1.1.1.363] | (RefSeq) SORBIDRAFT_06g003160, Sb06g003160; hypothetical protein	Pentose phosphate pathway (ko00030);Glutathione metabolism (ko00480);Carbon metabolism (ko01200)	Molecular Function: glucose-6-phosphate dehydrogenase activity (GO:0004345);; Cellular Component: mitochondrion (GO:0005739);; Biological Process: glucose metabolic process (GO:0006006);; Biological Process: pentose-phosphate shunt (GO:0006098);; Cellular Component: plastid (GO:0009536);; Molecular Function: NADP binding (GO:0050661);; Biological Process: oxidation-reduction process (GO:0055114);;	[G]	Carbohydrate transport and metabolism	[G]	Carbohydrate transport and metabolism	Glucose-6-phosphate dehydrogenase, C-terminal domain;; Glucose-6-phosphate dehydrogenase, NAD binding domain	G	Carbohydrate transport and metabolism
PB.9697.2	PREDICTED: diacylglycerol kinase 1-like isoform X1 [Setaria italica]	Diacylglycerol kinase 1 GN=DGK1 OS=Arabidopsis thaliana (Mouse-ear cress) PE=1 SV=2	K00901|0|sita:101754449|K00901 diacylglycerol kinase (ATP) [EC:2.7.1.107] | (RefSeq) diacylglycerol kinase 1-like	Glycerolipid metabolism (ko00561);Glycerophospholipid metabolism (ko00564);Phosphatidylinositol signaling system (ko04070)	Molecular Function: diacylglycerol kinase activity (GO:0004143);; Molecular Function: calcium ion binding (GO:0005509);; Molecular Function: ATP binding (GO:0005524);; Cellular Component: intracellular (GO:0005622);; Biological Process: protein kinase C-activating G-protein coupled receptor signaling pathway (GO:0007205);; Cellular Component: integral component of membrane (GO:0016021);; Biologic…	[IR]	Lipid transport and metabolism;; General function prediction only	[IT]	--	Diacylglycerol kinase accessory domain;; Diacylglycerol kinase catalytic domain;; Phorbol esters/diacylglycerol binding domain (C1 domain)	I	Lipid transport and metabolism
PB.9908.1	PREDICTED: aspartate aminotransferase, cytoplasmic-like [Setaria italica]	Aspartate aminotransferase, cytoplasmic OS=Oryza sativa subsp. japonica (Rice) PE=2 SV=1	K14454|0|sita:101771115|K14454 aspartate aminotransferase, cytoplasmic [EC:2.6.1.1] | (RefSeq) aspartate aminotransferase, cytoplasmic	Arginine biosynthesis (ko00220);Alanine, aspartate and glutamate metabolism (ko00250);Cysteine and methionine metabolism (ko00270);Arginine and proline metabolism (ko00330);Tyrosine metabolism (ko00350);Phenylalanine metabolism (ko00360);Phenylalanine, tyrosine and tryptophan biosynthesis (ko00400);Carbon fixation in photosynthetic organisms (ko00710);Isoquinoline alkaloid biosynthesis (ko00950);…	Molecular Function: L-aspartate:2-oxoglutarate aminotransferase activity (GO:0004069);; Cellular Component: cytoplasm (GO:0005737);; Biological Process: tricarboxylic acid cycle (GO:0006099);; Biological Process: 2-oxoglutarate metabolic process (GO:0006103);; Biological Process: alanine metabolic process (GO:0006522);; Biological Process: aspartate metabolic process (GO:0006531);; Biological Pro…	[E]	Amino acid transport and metabolism	[E]	Amino acid transport and metabolism	Aminotransferase class I and II	E	Amino acid transport and metabolism
PB.12234.1	hypothetical protein SORBIDRAFT_07g001560 [Sorghum bicolor]	Polyadenylate-binding protein-interacting protein 11 GN=CID11 OS=Arabidopsis thaliana (Mouse-ear cress) PE=2 SV=1	--	--	Molecular Function: nucleotide binding (GO:0000166);; Molecular Function: nucleic acid binding (GO:0003676);; Cellular Component: mitochondrion (GO:0005739);;	--	--	[R]	General function prediction only	RNA recognition motif. (a.k.a. RRM, RBD, or RNP domain);; Ataxin-2 C-terminal region	S	Function unknown
PB.1005.6	PREDICTED: uncharacterized protein LOC103639609 [Zea mays]	Zinc finger CCCH domain-containing protein 44 GN=At3g51120 OS=Arabidopsis thaliana (Mouse-ear cress) PE=2 SV=3	--	--	Molecular Function: DNA binding (GO:0003677);; Molecular Function: zinc ion binding (GO:0008270);;	--	--	[K]	Transcription	GYF domain;; Plus-3 domain;; SWIB/MDM2 domain	S	Function unknown
PB.8839.1	hypothetical protein SORBIDRAFT_05g006130 [Sorghum bicolor]	--	--	--	Cellular Component: integral component of membrane (GO:0016021);;	--	--	--	--	Protein of unknown function (DUF616)	S	Function unknown
PB.13167.2	PREDICTED: maspardin-like [Oryza brachyantha]	--	K19367|9.47828e-110|obr:102703248|K19367 maspardin | (RefSeq) maspardin	Endocytosis (ko04144)	Cellular Component: cytoplasm (GO:0005737);; Cellular Component: integral component of membrane (GO:0016021);; Molecular Function: hydrolase activity (GO:0016787);;	[HR]	Coenzyme transport and metabolism;; General function prediction only	--	--	alpha/beta hydrolase fold	S	Function unknown
PB.4820.1	PREDICTED: protein yippee-like [Brachypodium distachyon]	Protein yippee-like At3g11230 GN=At3g11230 OS=Arabidopsis thaliana (Mouse-ear cress) PE=2 SV=1	--	--	--	--	--	[R]	General function prediction only	--	S	Function unknown
PB.11259.1	PREDICTED: KH domain-containing protein At4g18375-like isoform X2 [Setaria italica]	--	K13162|0|sita:101764732|K13162 poly(rC)-binding protein 2/3/4 | (RefSeq) flowering locus K homology domain	--	Molecular Function: RNA binding (GO:0003723);; Biological Process: response to osmotic stress (GO:0006970);; Biological Process: heat acclimation (GO:0010286);; Biological Process: regulation of gene expression (GO:0010468);;	--	--	[AR]	--	KH domain	S	Function unknown
PB.12352.8	PREDICTED: callose synthase 3-like [Setaria italica]	Callose synthase 3 GN=T24H18.170 OS=Arabidopsis thaliana (Mouse-ear cress) PE=2 SV=3	K11000|0|sita:101765589|K11000 callose synthase [EC:2.4.1.-] | (RefSeq) callose synthase 3-like	--	Cellular Component: 1,3-beta-D-glucan synthase complex (GO:0000148);; Molecular Function: 1,3-beta-D-glucan synthase activity (GO:0003843);; Biological Process: (1->3)-beta-D-glucan biosynthetic process (GO:0006075);; Cellular Component: integral component of membrane (GO:0016021);;	--	--	[M]	Cell wall/membrane/envelope biogenesis	1,3-beta-glucan synthase component;; 1,3-beta-glucan synthase subunit FKS1, domain-1;; Vta1 like	S	Function unknown
PB.13032.38	hypothetical protein SORBIDRAFT_07g003870 [Sorghum bicolor]	Protein LHY GN=LHY OS=Arabidopsis thaliana (Mouse-ear cress) PE=1 SV=2	K12133|0|sbi:SORBI_07g003870|K12133 MYB-related transcription factor LHY | (RefSeq) SORBIDRAFT_07g003870, Sb07g003870; hypothetical protein	Circadian rhythm - plant (ko04712)	Molecular Function: transcription factor activity, sequence-specific DNA binding (GO:0003700);; Cellular Component: nucleus (GO:0005634);; Biological Process: response to cold (GO:0009409);; Biological Process: response to red or far red light (GO:0009639);; Biological Process: regulation of circadian rhythm (GO:0042752);; Biological Process: negative regulation of sequence-specific DNA binding t…	--	--	[O]	Posttranslational modification, protein turnover, chaperones	Myb-like DNA-binding domain	K	Transcription
PB.6349.4	hypothetical protein POPTR_0007s07645g [Populus trichocarpa]	Thioredoxin-like protein YLS8 GN=YLS8 OS=Arabidopsis thaliana (Mouse-ear cress) PE=2 SV=1	K12859|2.21989e-14|pop:POPTR_0007s07645g|K12859 U5 snRNP protein, DIM1 family | (RefSeq) POPTRDRAFT_562806; hypothetical protein	Spliceosome (ko03040)	Biological Process: spliceosomal complex assembly (GO:0000245);; Cellular Component: spliceosomal complex (GO:0005681);; Cellular Component: U5 snRNP (GO:0005682);; Cellular Component: viral nucleocapsid (GO:0019013);; Cellular Component: U4/U6 x U5 tri-snRNP complex (GO:0046540);;	--	--	[AD]	--	Mitosis protein DIM1	S	Function unknown
PB.7024.2	PREDICTED: DEAD-box ATP-dependent RNA helicase 40-like isoform X2 [Setaria italica]	DEAD-box ATP-dependent RNA helicase 40 OS=Oryza sativa subsp. japonica (Rice) PE=2 SV=2	K12823|0|sita:101780705|K12823 ATP-dependent RNA helicase DDX5/DBP2 [EC:3.6.4.13] | (RefSeq) DEAD-box ATP-dependent RNA helicase 40-like	Spliceosome (ko03040)	Biological Process: nuclear-transcribed mRNA catabolic process, nonsense-mediated decay (GO:0000184);; Molecular Function: RNA binding (GO:0003723);; Molecular Function: ATP-dependent RNA helicase activity (GO:0004004);; Molecular Function: ATP binding (GO:0005524);; Cellular Component: nucleus (GO:0005634);; Cellular Component: mitochondrion (GO:0005739);; Biological Process: rRNA processing (GO…	[L]	Replication, recombination and repair	[A]	RNA processing and modification	Helicase conserved C-terminal domain;; DEAD/DEAH box helicase;; Helicase conserved C-terminal domain;; Type III restriction enzyme, res subunit	L	Replication, recombination and repair
PB.10663.1	PREDICTED: cytochrome P450 734A2-like [Setaria italica]	Cytochrome P450 734A2 OS=Oryza sativa subsp. japonica (Rice) PE=2 SV=1	K15639|0|sita:101756376|K15639 PHYB activation tagged suppressor 1 [EC:1.14.-.-] | (RefSeq) cytochrome P450 734A2-like	Brassinosteroid biosynthesis (ko00905)	Molecular Function: monooxygenase activity (GO:0004497);; Molecular Function: iron ion binding (GO:0005506);; Biological Process: brassinosteroid homeostasis (GO:0010268);; Cellular Component: integral component of membrane (GO:0016021);; Biological Process: brassinosteroid metabolic process (GO:0016131);; Molecular Function: oxidoreductase activity, acting on paired donors, with incorporation or…	[QV]	Secondary metabolites biosynthesis, transport and catabolism;; Defense mechanisms	[QI]	--	Cytochrome P450	Q	Secondary metabolites biosynthesis, transport and catabolism
PB.16219.2	--	--	--	--	--	--	--	--	--	Metallothionein	--	--
PB.13813.11	PREDICTED: pyrophosphate-energized membrane proton pump 3-like isoform X1 [Setaria italica]	Pyrophosphate-energized membrane proton pump 3 GN=AVPL2 OS=Arabidopsis thaliana (Mouse-ear cress) PE=3 SV=1	--	--	Molecular Function: inorganic diphosphatase activity (GO:0004427);; Molecular Function: hydrogen-translocating pyrophosphatase activity (GO:0009678);; Biological Process: proton transport (GO:0015992);; Cellular Component: integral component of membrane (GO:0016021);; Biological Process: transmembrane transport (GO:0055085);;	[C]	Energy production and conversion	--	--	Inorganic H+ pyrophosphatase;; Inorganic H+ pyrophosphatase;; Inorganic H+ pyrophosphatase	C	Energy production and conversion
PB.11620.1	hypothetical protein SORBIDRAFT_06g020960 [Sorghum bicolor]	Potassium channel AKT2 OS=Oryza sativa subsp. japonica (Rice) PE=2 SV=1	--	--	--	[T]	Signal transduction mechanisms	[R]	General function prediction only	Ankyrin repeats (3 copies);; Ankyrin repeats (many copies);; Ankyrin repeat;; Ankyrin repeats (many copies);; Ankyrin repeat	S	Function unknown
PB.8406.3	PREDICTED: clathrin heavy chain 1-like [Setaria italica]	Clathrin heavy chain 1 OS=Oryza sativa subsp. japonica (Rice) PE=3 SV=1	K04646|0|sita:101782089|K04646 clathrin heavy chain | (RefSeq) clathrin heavy chain 1-like	Endocytosis (ko04144)	Molecular Function: structural molecule activity (GO:0005198);; Biological Process: intracellular protein transport (GO:0006886);; Biological Process: vesicle-mediated transport (GO:0016192);; Cellular Component: clathrin coat of trans-Golgi network vesicle (GO:0030130);; Cellular Component: clathrin coat of coated pit (GO:0030132);;	--	--	[U]	Intracellular trafficking, secretion, and vesicular transport	Region in Clathrin and VPS;; Clathrin propeller repeat;; Clathrin-H-link;; Clathrin, heavy-chain linker	U	Intracellular trafficking, secretion, and vesicular transport
PB.15987.1	PREDICTED: lactation elevated protein 1-like [Oryza brachyantha]	--	--	--	Molecular Function: ATP binding (GO:0005524);; Cellular Component: mitochondrion (GO:0005739);;	[R]	General function prediction only	[R]	General function prediction only	AFG1-like ATPase;; AFG1-like ATPase	S	Function unknown
PB.1151.1	hypothetical protein SORBIDRAFT_01g038060 [Sorghum bicolor]	U2 small nuclear ribonucleoprotein B&apos;&apos; GN=OsI_11177 OS=Oryza sativa subsp. indica (Rice) PE=3 SV=1	K11094|3.97867e-89|sbi:SORBI_01g038060|K11094 U2 small nuclear ribonucleoprotein B'' | (RefSeq) SORBIDRAFT_01g038060, Sb01g038060; hypothetical protein	Spliceosome (ko03040)	Molecular Function: nucleotide binding (GO:0000166);; Biological Process: mRNA splicing, via spliceosome (GO:0000398);; Cellular Component: spliceosomal complex (GO:0005681);; Cellular Component: U1 snRNP (GO:0005685);; Cellular Component: U2 snRNP (GO:0005686);; Cellular Component: nucleolus (GO:0005730);; Cellular Component: cytoplasm (GO:0005737);; Cellular Component: Cajal body (GO:0015030);;…	--	--	[A]	RNA processing and modification	RNA recognition motif. (a.k.a. RRM, RBD, or RNP domain);; RNA recognition motif. (a.k.a. RRM, RBD, or RNP domain)	S	Function unknown
PB.9.5	PREDICTED: uncharacterized protein LOC101753058 [Setaria italica]	--	K08518|0|sita:101753058|K08518 syntaxin-binding protein 5 | (RefSeq) uncharacterized LOC101753058	--	Molecular Function: GTPase activator activity (GO:0005096);; Cellular Component: cytoplasm (GO:0005737);; Cellular Component: plasma membrane (GO:0005886);; Cellular Component: integral component of membrane (GO:0016021);; Molecular Function: Rab GTPase binding (GO:0017137);; Biological Process: regulation of exocytosis (GO:0017157);; Molecular Function: syntaxin binding (GO:0019905);; Biological…	--	--	[U]	Intracellular trafficking, secretion, and vesicular transport	Anaphase-promoting complex subunit 4 WD40 domain;; Synaptobrevin;; Lethal giant larvae(Lgl) like, C-terminal	S	Function unknown
PB.5351.1	PREDICTED: UDP-glycosyltransferase 83A1-like [Setaria italica]	UDP-glycosyltransferase 83A1 GN=UGT83A1 OS=Arabidopsis thaliana (Mouse-ear cress) PE=2 SV=1	--	--	Biological Process: flavonoid biosynthetic process (GO:0009813);; Cellular Component: intracellular membrane-bounded organelle (GO:0043231);; Biological Process: flavonoid glucuronidation (GO:0052696);; Molecular Function: quercetin 3-O-glucosyltransferase activity (GO:0080043);; Molecular Function: quercetin 7-O-glucosyltransferase activity (GO:0080044);;	[G]	Carbohydrate transport and metabolism	[GC]	--	--	S	Function unknown
PB.11020.1	PREDICTED: translation factor GUF1 homolog, mitochondrial-like [Setaria italica]	Translation factor GUF1 homolog, mitochondrial {ECO:0000255|HAMAP-Rule:MF_03137} (Precursor) GN=Sb10g003070 OS=Sorghum bicolor (Sorghum) PE=3 SV=1	--	--	Molecular Function: GTPase activity (GO:0003924);; Molecular Function: GTP binding (GO:0005525);; Cellular Component: mitochondrial inner membrane (GO:0005743);; Cellular Component: mitochondrial matrix (GO:0005759);; Molecular Function: ribosome binding (GO:0043022);; Biological Process: positive regulation of translation (GO:0045727);;	[J]	Translation, ribosomal structure and biogenesis	[J]	Translation, ribosomal structure and biogenesis	Elongation factor Tu GTP binding domain;; GTP-binding protein LepA C-terminus;; Elongation factor G C-terminus;; 50S ribosome-binding GTPase	M	Cell wall/membrane/envelope biogenesis
PB.12347.1	PREDICTED: uncharacterized protein LOC101780262 isoform X1 [Setaria italica]	--	--	--	Cellular Component: mitochondrion (GO:0005739);; Cellular Component: plastid (GO:0009536);;	--	--	--	--	--	S	Function unknown
PB.8861.6	PREDICTED: probable sucrose-phosphate synthase 5 [Zea mays]	Probable sucrose-phosphate synthase 5 OS=Oryza sativa subsp. japonica (Rice) PE=2 SV=1	K00696|0|zma:100501516|K00696 sucrose-phosphate synthase [EC:2.4.1.14] | (RefSeq) GRMZM2G008507; probable sucrose-phosphate synthase 5	Starch and sucrose metabolism (ko00500)	Cellular Component: plasma membrane (GO:0005886);; Biological Process: sucrose biosynthetic process (GO:0005986);; Molecular Function: sucrose-phosphate synthase activity (GO:0046524);;	[HR]	Coenzyme transport and metabolism;; General function prediction only	[M]	Cell wall/membrane/envelope biogenesis	Glycosyl transferases group 1;; Glycosyl transferases group 1;; Sucrose-6F-phosphate phosphohydrolase	M	Cell wall/membrane/envelope biogenesis
PB.14289.6	PREDICTED: transcription factor UNE10-like isoform X2 [Setaria italica]	Transcription factor UNE10 GN=F6N15.11 OS=Arabidopsis thaliana (Mouse-ear cress) PE=2 SV=1	--	--	--	--	--	--	--	Helix-loop-helix DNA-binding domain	K	Transcription
PB.13262.2	TPA: hypothetical protein ZEAMMB73_248821 [Zea mays]	Pleiotropic drug resistance protein 2 GN=PDR2 OS=Nicotiana plumbaginifolia (Leadwort-leaved tobacco) PE=2 SV=1	--	--	Molecular Function: ATP binding (GO:0005524);; Biological Process: transport (GO:0006810);; Cellular Component: integral component of membrane (GO:0016021);; Molecular Function: ATPase activity (GO:0016887);;	[T]	Signal transduction mechanisms	[Q]	Secondary metabolites biosynthesis, transport and catabolism	ABC-2 type transporter;; ABC transporter;; Plant PDR ABC transporter associated;; AAA domain, putative AbiEii toxin, Type IV TA system;; ABC-transporter extracellular N-terminal;; ABC transporter	V	Defense mechanisms
PB.13296.15	PREDICTED: serine carboxypeptidase-like 51-like isoform X1 [Setaria italica]	Serine carboxypeptidase-like 51 (Precursor) GN=SCPL51 OS=Arabidopsis thaliana (Mouse-ear cress) PE=2 SV=2	K09646|0|sita:101785978|K09646 serine carboxypeptidase 1 [EC:3.4.16.-] | (RefSeq) serine carboxypeptidase-like 51	--	Molecular Function: serine-type carboxypeptidase activity (GO:0004185);; Biological Process: proteolysis involved in cellular protein catabolic process (GO:0051603);;	[E]	Amino acid transport and metabolism	[O]	Posttranslational modification, protein turnover, chaperones	Serine carboxypeptidase	E	Amino acid transport and metabolism
PB.2978.1	PREDICTED: protein TRANSPARENT TESTA GLABRA 1 [Zea mays]	Protein TRANSPARENT TESTA GLABRA 1 GN=TTG1 OS=Arabidopsis thaliana (Mouse-ear cress) PE=1 SV=1	K11805|0|zma:103627556|K11805 WD repeat-containing protein 68 | (RefSeq) GRMZM2G058292, GRMZM2G058292_T01, WD40.1, pac1; protein TRANSPARENT TESTA GLABRA 1	--	Molecular Function: DNA binding (GO:0003677);; Cellular Component: nucleus (GO:0005634);; Cellular Component: cytoplasm (GO:0005737);; Biological Process: multicellular organism development (GO:0007275);; Biological Process: trichome differentiation (GO:0010026);; Biological Process: regulation of protein localization (GO:0032880);; Biological Process: cell fate commitment (GO:0045165);;	--	--	[S]	Function unknown	WD domain, G-beta repeat	S	Function unknown
PB.4135.2	PREDICTED: E3 ubiquitin-protein ligase UPL1-like [Setaria italica]	E3 ubiquitin-protein ligase UPL2 GN=UPL2 OS=Arabidopsis thaliana (Mouse-ear cress) PE=1 SV=3	K10592|0|sita:101778904|K10592 E3 ubiquitin-protein ligase HUWE1 [EC:2.3.2.26] | (RefSeq) E3 ubiquitin-protein ligase UPL1-like	Ubiquitin mediated proteolysis (ko04120)	Molecular Function: ubiquitin-protein transferase activity (GO:0004842);; Biological Process: protein ubiquitination (GO:0016567);; Molecular Function: ligase activity (GO:0016874);;	--	--	[OK]	--	HECT-domain (ubiquitin-transferase);; Domain of unknown function (DUF4414);; UBA/TS-N domain;; Domain of Unknown Function (DUF913);; Domain of Unknown Function (DUF908)	O	Posttranslational modification, protein turnover, chaperones
PB.15150.1	hypothetical protein SORBIDRAFT_03g029070 [Sorghum bicolor]	Scopoletin glucosyltransferase GN=TOGT1 OS=Nicotiana tabacum (Common tobacco) PE=1 SV=1	--	--	Biological Process: flavonoid biosynthetic process (GO:0009813);; Cellular Component: integral component of membrane (GO:0016021);; Cellular Component: intracellular membrane-bounded organelle (GO:0043231);; Biological Process: flavonoid glucuronidation (GO:0052696);; Molecular Function: quercetin 3-O-glucosyltransferase activity (GO:0080043);; Molecular Function: quercetin 7-O-glucosyltransferas…	--	--	[GC]	--	--	S	Function unknown
PB.11459.2	hypothetical protein SORBIDRAFT_01g030070 [Sorghum bicolor]	--	--	--	--	--	--	[S]	Function unknown	Vacuolar-sorting protein 54, of GARP complex;; Protein of unknown function C-terminus (DUF2451);; Protein of unknown function C-terminus (DUF2451)	S	Function unknown
PB.14961.2	PREDICTED: apoptotic chromatin condensation inducer in the nucleus-like [Setaria italica]	--	K12875|0|sita:101756757|K12875 apoptotic chromatin condensation inducer in the nucleus | (RefSeq) apoptotic chromatin condensation inducer in the nucleus-like	RNA transport (ko03013);mRNA surveillance pathway (ko03015);Spliceosome (ko03040)	Molecular Function: nucleotide binding (GO:0000166);; Biological Process: telomere maintenance (GO:0000723);; Molecular Function: DNA binding (GO:0003677);; Cellular Component: mitochondrion (GO:0005739);; Biological Process: meiotic cell cycle (GO:0007126);; Biological Process: regulation of nucleobase-containing compound metabolic process (GO:0019219);; Biological Process: regulation of chromos…	--	--	[B]	Chromatin structure and dynamics	RNSP1-SAP18 binding (RSB) motif;; SAP domain	S	Function unknown
PB.10255.1	PREDICTED: proline-rich receptor-like protein kinase PERK8-like [Setaria italica]	Proline-rich receptor-like protein kinase PERK8 GN=PERK8 OS=Arabidopsis thaliana (Mouse-ear cress) PE=1 SV=1	--	--	Molecular Function: protein serine/threonine kinase activity (GO:0004674);; Molecular Function: protein tyrosine kinase activity (GO:0004713);; Molecular Function: ATP binding (GO:0005524);; Biological Process: protein phosphorylation (GO:0006468);; Cellular Component: plastid (GO:0009536);; Cellular Component: integral component of membrane (GO:0016021);;	--		[T]	Signal transduction mechanisms	Protein tyrosine kinase;; Protein kinase domain	T	Signal transduction mechanisms
PB.589.1	hypothetical protein SORBIDRAFT_01g039000 [Sorghum bicolor]	Receptor-like protein kinase ANXUR1 (Precursor) GN=ANX1 OS=Arabidopsis thaliana (Mouse-ear cress) PE=2 SV=1	--	--	Molecular Function: protein serine/threonine kinase activity (GO:0004674);; Molecular Function: ATP binding (GO:0005524);; Cellular Component: mitochondrion (GO:0005739);; Biological Process: protein phosphorylation (GO:0006468);; Cellular Component: integral component of membrane (GO:0016021);;	[T]	Signal transduction mechanisms	[T]	Signal transduction mechanisms	Protein tyrosine kinase;; Protein kinase domain;; Carbohydrate-binding protein of the ER;; Di-glucose binding within endoplasmic reticulum	T	Signal transduction mechanisms
PB.10944.2	PREDICTED: puromycin-sensitive aminopeptidase-like [Setaria italica]	Aminopeptidase M1-A OS=Oryza sativa subsp. japonica (Rice) PE=2 SV=1	K08776|0|sita:101760579|K08776 puromycin-sensitive aminopeptidase [EC:3.4.11.-] | (RefSeq) aminopeptidase M1-A	--	Molecular Function: lipid transporter activity (GO:0005319);; Cellular Component: endoplasmic reticulum (GO:0005783);; Cellular Component: cytosol (GO:0005829);; Cellular Component: plasma membrane (GO:0005886);; Biological Process: proteolysis (GO:0006508);; Biological Process: lipid transport (GO:0006869);; Molecular Function: zinc ion binding (GO:0008270);; Molecular Function: N-1-naphthylphth…	[E]	Amino acid transport and metabolism	[EO]	--	Peptidase family M1 domain;; ERAP1-like C-terminal domain	E	Amino acid transport and metabolism
PB.15028.1	PREDICTED: CBL-interacting protein kinase 17-like [Setaria italica]	CBL-interacting protein kinase 17 OS=Oryza sativa subsp. japonica (Rice) PE=2 SV=1	K07198|0|sita:101767148|K07198 5'-AMP-activated protein kinase, catalytic alpha subunit [EC:2.7.11.11] | (RefSeq) CBL-interacting protein kinase 17-like	Regulation of autophagy (ko04140)	Molecular Function: protein serine/threonine kinase activity (GO:0004674);; Molecular Function: protein tyrosine kinase activity (GO:0004713);; Molecular Function: ATP binding (GO:0005524);; Cellular Component: nucleus (GO:0005634);; Cellular Component: cytoplasm (GO:0005737);; Biological Process: protein phosphorylation (GO:0006468);; Biological Process: intracellular signal transduction (GO:003…	[T]	Signal transduction mechanisms	[T]	Signal transduction mechanisms	Protein kinase domain;; Protein tyrosine kinase;; NAF domain;; Kinase-like	T	Signal transduction mechanisms
PB.6198.1	PREDICTED: uncharacterized protein LOC101760591 isoform X1 [Setaria italica]	Sugar transport protein 5 GN=STP5 OS=Arabidopsis thaliana (Mouse-ear cress) PE=2 SV=1	--	--	Biological Process: glucose transport (GO:0015758);; Cellular Component: integral component of membrane (GO:0016021);; Biological Process: hexose transmembrane transport (GO:0035428);; Molecular Function: sugar transmembrane transporter activity (GO:0051119);;	--	--	[R]	General function prediction only	--	G	Carbohydrate transport and metabolism
PB.440.13	hypothetical protein OsJ_10898 [Oryza sativa Japonica Group]	--	K01205|0|zma:103639124|K01205 alpha-N-acetylglucosaminidase [EC:3.2.1.50] | (RefSeq) GRMZM2G033592; alpha-N-acetylglucosaminidase	Glycosaminoglycan degradation (ko00531)	Cellular Component: vacuole (GO:0005773);;	[G]	Carbohydrate transport and metabolism	[U]	Intracellular trafficking, secretion, and vesicular transport	Alpha-N-acetylglucosaminidase (NAGLU) tim-barrel domain;; Alpha-N-acetylglucosaminidase (NAGLU) C-terminal domain;; Alpha-N-acetylglucosaminidase (NAGLU) N-terminal domain	S	Function unknown
PB.1926.1	PREDICTED: peroxisomal (S)-2-hydroxy-acid oxidase GLO2-like isoform X1 [Setaria italica]	Peroxisomal (S)-2-hydroxy-acid oxidase GLO2 OS=Oryza sativa subsp. japonica (Rice) PE=3 SV=3	K11517|3.78633e-175|sita:101771416|K11517 (S)-2-hydroxy-acid oxidase [EC:1.1.3.15] | (RefSeq) peroxisomal (S)-2-hydroxy-acid oxidase GLO2-like	Glyoxylate and dicarboxylate metabolism (ko00630);Carbon metabolism (ko01200);Peroxisome (ko04146)	Cellular Component: peroxisome (GO:0005777);; Molecular Function: glycolate oxidase activity (GO:0008891);; Biological Process: photorespiration (GO:0009853);; Biological Process: regulation of photosynthesis (GO:0010109);; Biological Process: modulation by virus of host morphology or physiology (GO:0019048);;	[CIR]	Energy production and conversion;; Lipid transport and metabolism;; General function prediction only	[C]	Energy production and conversion	FMN-dependent dehydrogenase	C	Energy production and conversion
PB.5327.4	PREDICTED: myosin-J heavy chain-like [Setaria italica]	Myosin-17 GN=F7C8.80 OS=Arabidopsis thaliana (Mouse-ear cress) PE=1 SV=2	K10357|0|sita:101773074|K10357 myosin V | (RefSeq) myosin-12	--	Molecular Function: catalytic activity (GO:0003824);; Molecular Function: ATP binding (GO:0005524);; Biological Process: cellular amino acid biosynthetic process (GO:0008652);; Cellular Component: myosin complex (GO:0016459);;	--	--	[Z]	Cytoskeleton	--	Z	Cytoskeleton
PB.15885.2	PREDICTED: lysM domain receptor-like kinase 3-like isoform X1 [Setaria italica]	LysM domain receptor-like kinase 3 (Precursor) GN=LYK3 OS=Arabidopsis thaliana (Mouse-ear cress) PE=2 SV=1	--	--	Molecular Function: protein serine/threonine kinase activity (GO:0004674);; Molecular Function: ATP binding (GO:0005524);; Biological Process: protein phosphorylation (GO:0006468);; Cellular Component: integral component of membrane (GO:0016021);;	--		--	--	Protein kinase domain;; Protein tyrosine kinase;; LysM domain	T	Signal transduction mechanisms
PB.8407.1	predicted protein [Hordeum vulgare subsp. vulgare]	Protein ESKIMO 1 GN=F27K19.170 OS=Arabidopsis thaliana (Mouse-ear cress) PE=1 SV=1	--	--	Cellular Component: Golgi apparatus (GO:0005794);; Cellular Component: plastid (GO:0009536);; Cellular Component: integral component of membrane (GO:0016021);; Molecular Function: O-acetyltransferase activity (GO:0016413);; Biological Process: cell wall organization or biogenesis (GO:0071554);;	--	--	--	--	GDSL/SGNH-like Acyl-Esterase family found in Pmr5 and Cas1p;; PMR5 N terminal Domain	S	Function unknown
PB.5817.1	PREDICTED: cytochrome P450 78A3-like [Setaria italica]	Cytochrome P450 78A9 GN=CYP78A9 OS=Arabidopsis thaliana (Mouse-ear cress) PE=2 SV=1	--	--	Molecular Function: iron ion binding (GO:0005506);; Cellular Component: integral component of membrane (GO:0016021);; Molecular Function: oxidoreductase activity, acting on paired donors, with incorporation or reduction of molecular oxygen, NAD(P)H as one donor, and incorporation of one atom of oxygen (GO:0016709);; Molecular Function: heme binding (GO:0020037);; Biological Process: secondary met…	[QV]	Secondary metabolites biosynthesis, transport and catabolism;; Defense mechanisms	[Q]	Secondary metabolites biosynthesis, transport and catabolism	Cytochrome P450	Q	Secondary metabolites biosynthesis, transport and catabolism
PB.6152.4	PREDICTED: protein FAR1-RELATED SEQUENCE 6-like isoform X1 [Setaria italica]	Protein FAR1-RELATED SEQUENCE 6 GN=FRS6 OS=Arabidopsis thaliana (Mouse-ear cress) PE=2 SV=1	--	--	Biological Process: regulation of transcription, DNA-templated (GO:0006355);; Molecular Function: zinc ion binding (GO:0008270);;	--	--	--	--	MULE transposase domain;; FAR1 DNA-binding domain;; SWIM zinc finger	S	Function unknown
PB.16192.3	PREDICTED: uncharacterized WD repeat-containing protein C2A9.03-like isoform X4 [Setaria italica]	Protein Mut11 GN=Mut11 OS=Chlamydomonas reinhardtii (Chlamydomonas smithii) PE=2 SV=1	--	--	--	[R]	General function prediction only	--	--	Anaphase-promoting complex subunit 4 WD40 domain;; WD domain, G-beta repeat;; WD40-like Beta Propeller Repeat	S	Function unknown
PB.2705.1	PREDICTED: quinone oxidoreductase PIG3-like [Setaria italica]	Quinone oxidoreductase-like protein At1g23740, chloroplastic (Precursor) GN=At1g23740 OS=Arabidopsis thaliana (Mouse-ear cress) PE=1 SV=2	--	--	Molecular Function: alcohol dehydrogenase activity, zinc-dependent (GO:0004024);; Cellular Component: cytosol (GO:0005829);; Molecular Function: zinc ion binding (GO:0008270);; Biological Process: oxidation-reduction process (GO:0055114);;	[CR]	Energy production and conversion;; General function prediction only	[CR]	--	Zinc-binding dehydrogenase;; Zinc-binding dehydrogenase;; Alcohol dehydrogenase GroES-like domain	C	Energy production and conversion
PB.10592.3	PREDICTED: B3 domain-containing protein Os07g0679700-like isoform X3 [Setaria italica]	B3 domain-containing protein Os07g0679700 GN=OJ1205_F02.12 OS=Oryza sativa subsp. japonica (Rice) PE=2 SV=1	--	--	Molecular Function: DNA binding (GO:0003677);; Cellular Component: nucleus (GO:0005634);; Biological Process: regulation of transcription, DNA-templated (GO:0006355);; Molecular Function: zinc ion binding (GO:0008270);;	--	--	--	--	CW-type Zinc Finger;; B3 DNA binding domain	K	Transcription
PB.5269.5	PREDICTED: transmembrane and coiled-coil domains protein 1-like [Setaria italica]	--	--	--	Cellular Component: integral component of membrane (GO:0016021);;	--	--	[S]	Function unknown	Integral membrane protein DUF106	S	Function unknown
PB.1202.1	PREDICTED: ATP synthase subunit b&apos;, chloroplastic-like [Setaria italica]	ATP synthase subunit b&apos;, chloroplastic (Precursor) GN=ATPG OS=Spinacia oleracea (Spinach) PE=1 SV=2	K02109|2.99416e-65|sita:101770956|K02109 F-type H+-transporting ATPase subunit b | (RefSeq) ATP synthase subunit b', chloroplastic	Oxidative phosphorylation (ko00190);Photosynthesis (ko00195)	Cellular Component: chloroplast thylakoid membrane (GO:0009535);; Biological Process: response to cytokinin (GO:0009735);; Cellular Component: chloroplast envelope (GO:0009941);; Molecular Function: hydrogen ion transmembrane transporter activity (GO:0015078);; Biological Process: ATP synthesis coupled proton transport (GO:0015986);; Cellular Component: integral component of membrane (GO:0016021)…	[C]	Energy production and conversion	--	--	ATP synthase B/B' CF(0)	U	Intracellular trafficking, secretion, and vesicular transport
PB.2139.1	hypothetical protein SORBIDRAFT_03g013300 [Sorghum bicolor]	Probable beta-1,3-galactosyltransferase 16 GN=B3GALT16 OS=Arabidopsis thaliana (Mouse-ear cress) PE=2 SV=1	K20843|0|sbi:SORBI_03g013300|K20843 hydroxyproline O-galactosyltransferase 2/3/4/5/6 [EC:2.4.1.-] | (RefSeq) SORBIDRAFT_03g013300, Sb03g013300; hypothetical protein	--	Cellular Component: Golgi apparatus (GO:0005794);; Biological Process: protein glycosylation (GO:0006486);; Molecular Function: galactosyltransferase activity (GO:0008378);; Cellular Component: integral component of membrane (GO:0016021);; Molecular Function: carbohydrate binding (GO:0030246);;	--	--	[G]	Carbohydrate transport and metabolism	Galactosyltransferase;; Galactoside-binding lectin	S	Function unknown
PB.9920.2	PREDICTED: lysosomal Pro-X carboxypeptidase-like [Setaria italica]	Probable serine protease EDA2 (Precursor) GN=EDA2 OS=Arabidopsis thaliana (Mouse-ear cress) PE=2 SV=2	K01285|0|sita:101758273|K01285 lysosomal Pro-X carboxypeptidase [EC:3.4.16.2] | (RefSeq) lysosomal Pro-X carboxypeptidase-like	--	Molecular Function: serine-type carboxypeptidase activity (GO:0004185);; Cellular Component: vacuole (GO:0005773);; Biological Process: proteolysis (GO:0006508);; Molecular Function: dipeptidyl-peptidase activity (GO:0008239);; Cellular Component: chloroplast (GO:0009507);;	--	--	[OR]	--	Serine carboxypeptidase S28	S	Function unknown
PB.2750.1	PREDICTED: mucin-19-like [Setaria italica]	--	--	--	--	--	--	--	--	--	S	Function unknown
PB.14738.2	PREDICTED: hypothetical protein isoform X1 [Zea mays]	Acyl-CoA-binding domain-containing protein 5 GN=ACBP5 OS=Arabidopsis thaliana (Mouse-ear cress) PE=1 SV=1	--	--	--	[M]	Cell wall/membrane/envelope biogenesis	[R]	General function prediction only	Kelch motif;; Galactose oxidase, central domain;; Kelch motif;; Galactose oxidase, central domain;; Kelch motif;; Kelch motif;; Kelch motif;; Kelch motif;; Kelch motif;; Galactose oxidase, central domain;; Kelch motif;; Galactose oxidase, central domain	S	Function unknown
PB.4293.4	PREDICTED: gamma-glutamyltranspeptidase 3-like isoform X1 [Setaria italica]	Gamma-glutamyltranspeptidase 3 GN=F17A13.30 OS=Arabidopsis thaliana (Mouse-ear cress) PE=2 SV=1	K18592|0|sita:101785132|K18592 gamma-glutamyltranspeptidase / glutathione hydrolase / leukotriene-C4 hydrolase [EC:2.3.2.2 3.4.19.13 3.4.19.14] | (RefSeq) gamma-glutamyltranspeptidase 3	Taurine and hypotaurine metabolism (ko00430);Cyanoamino acid metabolism (ko00460);Glutathione metabolism (ko00480);Arachidonic acid metabolism (ko00590)	Molecular Function: obsolete gamma-glutamyltransferase activity (GO:0003840);; Biological Process: glutathione metabolic process (GO:0006749);; Cellular Component: integral component of membrane (GO:0016021);;	[E]	Amino acid transport and metabolism	[E]	Amino acid transport and metabolism	Gamma-glutamyltranspeptidase	E	Amino acid transport and metabolism
PB.10356.1	PREDICTED: monoglyceride lipase [Beta vulgaris subsp. vulgaris]	Caffeoylshikimate esterase GN=CSE OS=Arabidopsis thaliana (Mouse-ear cress) PE=1 SV=1	--	--	Biological Process: lipid metabolic process (GO:0006629);; Biological Process: response to chitin (GO:0010200);; Cellular Component: integral component of membrane (GO:0016021);; Molecular Function: lipase activity (GO:0016298);;	[I]	Lipid transport and metabolism	[I]	Lipid transport and metabolism	Serine aminopeptidase, S33;; Serine aminopeptidase, S33	I	Lipid transport and metabolism
PB.15322.7	PREDICTED: probable E3 ubiquitin-protein ligase XBOS36-like [Setaria italica]	Probable E3 ubiquitin-protein ligase XBOS36 GN=XBOS36 OS=Oryza sativa subsp. japonica (Rice) PE=2 SV=1	K19044|5.55917e-159|sita:101782413|K19044 E3 ubiquitin-protein ligase XBAT32/33 [EC:2.3.2.27] | (RefSeq) probable E3 ubiquitin-protein ligase XBOS36	--	Molecular Function: zinc ion binding (GO:0008270);;	[D]	Cell cycle control, cell division, chromosome partitioning	--	--	Ankyrin repeats (3 copies);; Ankyrin repeats (many copies);; Ankyrin repeats (many copies);; Ankyrin repeat;; Ankyrin repeat	S	Function unknown
PB.2402.1	PREDICTED: zinc finger CCCH domain-containing protein 5-like isoform X1 [Setaria italica]	Zinc finger CCCH domain-containing protein 5 OS=Oryza sativa subsp. japonica (Rice) PE=2 SV=1	--	--	Molecular Function: metal ion binding (GO:0046872);;	--	--	[R]	General function prediction only	Zinc finger C-x8-C-x5-C-x3-H type (and similar);; RNA-binding, Nab2-type zinc finger;; Torus domain	S	Function unknown
PB.14852.2	PREDICTED: UPF0613 protein PB24D3.06c-like [Setaria italica]	--	--	--	--	--	--	[R]	General function prediction only	Protein of unknown function (DUF1749)	S	Function unknown
PB.341.4	PREDICTED: uncharacterized membrane protein C20F10.07-like [Setaria italica]	C2 and GRAM domain-containing protein At5g50170 GN=At5g50170 OS=Arabidopsis thaliana (Mouse-ear cress) PE=2 SV=1	--	--	Cellular Component: plastid (GO:0009536);; Cellular Component: integral component of membrane (GO:0016021);;	--	--	[S]	Function unknown	Domain of unknown function (DUF4782);; GRAM domain	S	Function unknown
PB.8880.1	hypothetical protein SORBIDRAFT_0012s006000 [Sorghum bicolor]	187-kDa microtubule-associated protein AIR9 GN=AIR9 OS=Arabidopsis thaliana (Mouse-ear cress) PE=2 SV=1	--	--	Cellular Component: mitochondrion (GO:0005739);;	[K]	Transcription	[T]	Signal transduction mechanisms	Leucine Rich repeats (2 copies);; Leucine rich repeat;; Leucine-rich repeat;; Leucine Rich repeat;; Leucine Rich Repeat	S	Function unknown
PB.10013.10	hypothetical protein SORBIDRAFT_03g038030 [Sorghum bicolor]	--	--	--	Cellular Component: integral component of membrane (GO:0016021);; Biological Process: transmembrane transport (GO:0055085);;	--	--	[S]	Function unknown	Membrane transport protein	S	Function unknown
PB.10501.1	PREDICTED: microtubule-associated protein futsch-like isoform X2 [Setaria italica]	--	K09422|5.63626e-79|sita:101766438|K09422 myb proto-oncogene protein, plant | (RefSeq) uncharacterized LOC101766438	--	--	--	--	[K]	Transcription	--	K	Transcription
PB.14518.1	Os08g0290700 [Oryza sativa Japonica Group]	Trans-resveratrol di-O-methyltransferase GN=ROMT OS=Vitis vinifera (Grape) PE=1 SV=2	--	--	Molecular Function: O-methyltransferase activity (GO:0008171);; Molecular Function: S-adenosylmethionine-dependent methyltransferase activity (GO:0008757);; Biological Process: aromatic compound biosynthetic process (GO:0019438);;	[H]	Coenzyme transport and metabolism	[R]	General function prediction only	O-methyltransferase;; Dimerisation domain	S	Function unknown
PB.11284.2	hypothetical protein SORBIDRAFT_02g020920 [Sorghum bicolor]	--	--	--	--	--	--	--	--	--	S	Function unknown
PB.904.6	PREDICTED: LOW QUALITY PROTEIN: maestro heat-like repeat-containing protein family member 1-like [Setaria italica]	Protein SHOOT GRAVITROPISM 6 GN=SGR6 OS=Arabidopsis thaliana (Mouse-ear cress) PE=2 SV=1	--	--	Cellular Component: plastid (GO:0009536);;	--	--	[S]	Function unknown	HEAT repeat;; HEAT-like repeat;; HEAT repeats;; non-SMC mitotic condensation complex subunit 1	S	Function unknown
PB.13669.1	RecName: Full=Sucrose transport protein SUT2; AltName: Full=SUC4-like protein; AltName: Full=Sucrose permease 2; AltName: Full=Sucrose transporter 2; Short=OsSUT2; AltName: Full=Sucrose-proton symporter 2 [Oryza sativa Japonica Group]	Sucrose transport protein SUT2 OS=Oryza sativa subsp. japonica (Rice) PE=2 SV=2	K15378|0|obr:102710655|K15378 solute carrier family 45, member 1/2/4 | (RefSeq) sucrose transport protein SUT2	--	Cellular Component: cis-Golgi network (GO:0005801);; Cellular Component: integral component of plasma membrane (GO:0005887);; Biological Process: sucrose metabolic process (GO:0005985);; Molecular Function: sucrose transmembrane transporter activity (GO:0008515);; Cellular Component: plant-type vacuole membrane (GO:0009705);; Molecular Function: symporter activity (GO:0015293);; Biological Proces…	[G]	Carbohydrate transport and metabolism	[G]	Carbohydrate transport and metabolism	MFS/sugar transport protein	U	Intracellular trafficking, secretion, and vesicular transport
PB.2345.1	PREDICTED: uncharacterized protein LOC101781902 [Setaria italica]	--	--	--	Cellular Component: integral component of membrane (GO:0016021);; Molecular Function: transferase activity, transferring glycosyl groups (GO:0016757);;	[M]	Cell wall/membrane/envelope biogenesis	[S]	Function unknown	Protein of unknown function (DUF563)	S	Function unknown
PB.449.1	PREDICTED: RING finger and CHY zinc finger domain-containing protein 1-like isoform X1 [Setaria italica]	--	K10144|2.27337e-129|sita:101763657|K10144 RING finger and CHY zinc finger domain-containing protein 1 [EC:2.3.2.27] | (RefSeq) E3 ubiquitin-protein ligase MIEL1	Ubiquitin mediated proteolysis (ko04120)	Molecular Function: ubiquitin-protein transferase activity (GO:0004842);; Cellular Component: nucleus (GO:0005634);; Cellular Component: cytoplasm (GO:0005737);; Molecular Function: transcription factor binding (GO:0008134);; Molecular Function: zinc ion binding (GO:0008270);; Biological Process: protein ubiquitination (GO:0016567);; Biological Process: negative regulation of defense response to …	--	--	[R]	General function prediction only	CHY zinc finger;; Ring finger domain;; Zinc finger, C3HC4 type (RING finger);; Zinc finger, C3HC4 type (RING finger)	S	Function unknown
PB.7819.3	PREDICTED: coronatine-insensitive protein 1-like [Setaria italica]	Coronatine-insensitive protein 1 GN=T28M21.10 OS=Arabidopsis thaliana (Mouse-ear cress) PE=1 SV=1	K13463|0|sita:101774165|K13463 coronatine-insensitive protein 1 | (RefSeq) coronatine-insensitive protein 1-like	Plant hormone signal transduction (ko04075)	Biological Process: defense response (GO:0006952);;	--	--	[R]	General function prediction only	--	S	Function unknown
PB.5935.3	uncharacterized protein LOC100273348 [Zea mays]	--	--	--	Cellular Component: membrane (GO:0016020);;	--	--	--	--	Late embryogenesis abundant protein	S	Function unknown
PB.3234.1	PREDICTED: squamosa promoter-binding-like protein 10-like [Setaria italica]	Squamosa promoter-binding-like protein 10 GN=B1047G05.25 OS=Oryza sativa subsp. japonica (Rice) PE=2 SV=1	--	--	Molecular Function: DNA binding (GO:0003677);; Cellular Component: nucleus (GO:0005634);;	--	--	--	--	SBP domain	S	Function unknown
PB.8473.1	hypothetical protein SORBIDRAFT_03g030890 [Sorghum bicolor]	Serine/threonine-protein kinase CTR1 GN=CTR1 OS=Arabidopsis thaliana (Mouse-ear cress) PE=1 SV=1	--	--	Molecular Function: serine-type carboxypeptidase activity (GO:0004185);; Molecular Function: protein serine/threonine kinase activity (GO:0004674);; Molecular Function: ATP binding (GO:0005524);; Biological Process: protein phosphorylation (GO:0006468);; Biological Process: proteolysis (GO:0006508);;	--		[T]	Signal transduction mechanisms	Protein tyrosine kinase;; Protein kinase domain;; Ethylene-responsive protein kinase Le-CTR1	T	Signal transduction mechanisms
PB.14588.3	predicted protein [Hordeum vulgare subsp. vulgare]	--	K12591|0|bdi:100833602|K12591 exosome complex exonuclease RRP6 [EC:3.1.13.-] | (RefSeq) protein RRP6-like 1	RNA degradation (ko03018)	Molecular Function: nucleotide binding (GO:0000166);; Cellular Component: nuclear exosome (RNase complex) (GO:0000176);; Molecular Function: nucleic acid binding (GO:0003676);; Biological Process: RNA processing (GO:0006396);; Molecular Function: 3'-5' exonuclease activity (GO:0008408);; Cellular Component: plastid (GO:0009536);; Biological Process: nucleic acid phosphodiester bond hydrolysis (GO…	[J]	Translation, ribosomal structure and biogenesis	[J]	Translation, ribosomal structure and biogenesis	HRDC domain;; 3'-5' exonuclease	J	Translation, ribosomal structure and biogenesis
PB.11981.6	PREDICTED: dnaJ homolog subfamily C GRV2-like [Setaria italica]	DnaJ homolog subfamily C GRV2 GN=F12C20.7 OS=Arabidopsis thaliana (Mouse-ear cress) PE=1 SV=1	K09533|0|sita:101772822|K09533 DnaJ homolog subfamily C member 13 | (RefSeq) dnaJ homolog subfamily C GRV2	--	Biological Process: embryonic axis specification (GO:0000578);; Cellular Component: vacuolar membrane (GO:0005774);; Cellular Component: endoplasmic reticulum (GO:0005783);; Cellular Component: trans-Golgi network (GO:0005802);; Biological Process: protein targeting to vacuole (GO:0006623);; Biological Process: endocytosis (GO:0006897);; Biological Process: endosome organization (GO:0007032);; Bi…	--	--	[UO]	--	Domain of unknown function (DUF4339)	O	Posttranslational modification, protein turnover, chaperones
PB.5437.2	hypothetical protein SORBIDRAFT_01g005190 [Sorghum bicolor]	--	--	--	--	--	--	--	--	PDDEXK-like family of unknown function;; PDDEXK-like family of unknown function	S	Function unknown
PB.1779.1	hypothetical protein SORBIDRAFT_08g017440 [Sorghum bicolor]	--	--	--	--	--	--	--	--	--	S	Function unknown
PB.9482.5	PREDICTED: transcription factor GTE10-like [Oryza brachyantha]	Transcription factor GTE11 OS=Arabidopsis thaliana (Mouse-ear cress) PE=1 SV=1	--	--	Molecular Function: kinase activity (GO:0016301);; Biological Process: phosphorylation (GO:0016310);;	--	--	[K]	Transcription	Bromodomain extra-terminal - transcription regulation	BK	Chromatin structure and dynamics;; Transcription
PB.11164.1	PREDICTED: uncharacterized protein LOC100832604 [Brachypodium distachyon]	Transcription factor bHLH155 GN=BHLH155 OS=Arabidopsis thaliana (Mouse-ear cress) PE=2 SV=1	--	--	Biological Process: cellular process (GO:0009987);;	--	--	--	--	bHLH-MYC and R2R3-MYB transcription factors N-terminal	S	Function unknown
PB.7663.5	PREDICTED: E3 ubiquitin-protein ligase UPL6-like isoform X1 [Setaria italica]	E3 ubiquitin-protein ligase UPL6 GN=UPL6 OS=Arabidopsis thaliana (Mouse-ear cress) PE=2 SV=1	K10589|0|sita:101760896|K10589 ubiquitin-protein ligase E3 C [EC:2.3.2.26] | (RefSeq) E3 ubiquitin-protein ligase UPL6	Ubiquitin mediated proteolysis (ko04120)	Molecular Function: ubiquitin-protein transferase activity (GO:0004842);; Cellular Component: nucleus (GO:0005634);; Cellular Component: cytoplasm (GO:0005737);; Molecular Function: ligase activity (GO:0016874);; Biological Process: protein ubiquitination involved in ubiquitin-dependent protein catabolic process (GO:0042787);;	--	--	[O]	Posttranslational modification, protein turnover, chaperones	--	O	Posttranslational modification, protein turnover, chaperones
PB.5308.5	PREDICTED: uncharacterized protein LOC101753784 isoform X1 [Setaria italica]	Transcription factor bHLH92 GN=K9D7.15 OS=Arabidopsis thaliana (Mouse-ear cress) PE=2 SV=1	--	--	Molecular Function: DNA binding (GO:0003677);; Cellular Component: nucleus (GO:0005634);; Biological Process: regulation of transcription, DNA-templated (GO:0006355);; Molecular Function: protein dimerization activity (GO:0046983);;	--	--	--	--	Helix-loop-helix DNA-binding domain	K	Transcription
PB.3185.7	hypothetical protein OsI_24259 [Oryza sativa Indica Group]	Probable cadmium/zinc-transporting ATPase HMA1, chloroplastic (Precursor) GN=HMA1 OS=Arabidopsis thaliana (Mouse-ear cress) PE=2 SV=2	--	--	Molecular Function: ATP binding (GO:0005524);; Cellular Component: integral component of plasma membrane (GO:0005887);; Biological Process: calcium ion transport (GO:0006816);; Biological Process: cellular copper ion homeostasis (GO:0006878);; Biological Process: metabolic process (GO:0008152);; Biological Process: response to toxic substance (GO:0009636);; Biological Process: response to light i…	[P]	Inorganic ion transport and metabolism	[P]	Inorganic ion transport and metabolism	E1-E2 ATPase;; haloacid dehalogenase-like hydrolase	P	Inorganic ion transport and metabolism
PB.13914.4	PREDICTED: tubulin-specific chaperone D-like [Setaria italica]	Tubulin-folding cofactor D GN=At3g60740 OS=Arabidopsis thaliana (Mouse-ear cress) PE=2 SV=1	--	--	Biological Process: microtubule cytoskeleton organization (GO:0000226);; Molecular Function: GTPase activator activity (GO:0005096);; Cellular Component: cytosol (GO:0005829);; Cellular Component: microtubule (GO:0005874);; Biological Process: tubulin complex assembly (GO:0007021);; Biological Process: post-chaperonin tubulin folding pathway (GO:0007023);; Cellular Component: plasmodesma (GO:0009…	--	--	[O]	Posttranslational modification, protein turnover, chaperones	Tubulin folding cofactor D C terminal;; HEAT repeat	OZ	Posttranslational modification, protein turnover, chaperones;; Cytoskeleton
PB.5073.2	PREDICTED: RING finger protein 126-B-like isoform X1 [Setaria italica]	E3 ubiquitin-protein ligase RING1-like GN=At3g19950 OS=Arabidopsis thaliana (Mouse-ear cress) PE=1 SV=1	K11982|2.70571e-89|sita:101784424|K11982 E3 ubiquitin-protein ligase RNF115/126 [EC:2.3.2.27] | (RefSeq) E3 ubiquitin-protein ligase RNF126-like	--	Biological Process: protein polyubiquitination (GO:0000209);; Molecular Function: zinc ion binding (GO:0008270);; Molecular Function: ligase activity (GO:0016874);; Biological Process: protein ubiquitination involved in ubiquitin-dependent protein catabolic process (GO:0042787);; Biological Process: proteasome-mediated ubiquitin-dependent protein catabolic process (GO:0043161);; Molecular Functio…	--	--	[O]	Posttranslational modification, protein turnover, chaperones	Ring finger domain;; Zinc finger, C3HC4 type (RING finger);; zinc-ribbon;; RING-like zinc finger;; Zinc finger, C3HC4 type (RING finger);; Anaphase-promoting complex subunit 11 RING-H2 finger	O	Posttranslational modification, protein turnover, chaperones
PB.15551.6	hypothetical protein OsI_27560 [Oryza sativa Indica Group]	Phospholipase SGR2 GN=SGR2 OS=Arabidopsis thaliana (Mouse-ear cress) PE=1 SV=1	--	--	Cellular Component: plasmodesma (GO:0009506);; Biological Process: detection of gravity (GO:0009590);; Biological Process: amyloplast organization (GO:0009660);; Cellular Component: plant-type vacuole membrane (GO:0009705);; Biological Process: negative gravitropism (GO:0009959);; Molecular Function: metal ion binding (GO:0046872);;	--	--	[IU]	--	DDHD domain	S	Function unknown
PB.3270.3	SAL1 [Hordeum vulgare subsp. vulgare]	--	K12197|1.62556e-99|sita:101761480|K12197 charged multivesicular body protein 1 | (RefSeq) ESCRT-related protein CHMP1	Endocytosis (ko04144)	Biological Process: vacuolar transport (GO:0007034);; Cellular Component: endosome membrane (GO:0010008);; Biological Process: protein transport (GO:0015031);;	--	--	[U]	Intracellular trafficking, secretion, and vesicular transport	Snf7	N	Cell motility
PB.2433.1	hypothetical protein OsJ_15202 [Oryza sativa Japonica Group]	--	--	--	Molecular Function: translation initiation factor activity (GO:0003743);; Biological Process: translational initiation (GO:0006413);; Molecular Function: protein homodimerization activity (GO:0042803);;	--	--	--	--	Plant specific eukaryotic initiation factor 4B	S	Function unknown
PB.3987.5	RecName: Full=Phosphoenolpyruvate carboxylase, housekeeping isozyme; Short=PEPC; Short=PEPCase [Saccharum sp.]	Phosphoenolpyruvate carboxylase, housekeeping isozyme OS=Saccharum hybrid (Sugarcane) PE=3 SV=1	K01595|0|sita:101764206|K01595 phosphoenolpyruvate carboxylase [EC:4.1.1.31] | (RefSeq) phosphoenolpyruvate carboxylase, housekeeping isozyme	Pyruvate metabolism (ko00620);Carbon fixation in photosynthetic organisms (ko00710);Carbon metabolism (ko01200)	Cellular Component: cytosol (GO:0005829);; Biological Process: tricarboxylic acid cycle (GO:0006099);; Molecular Function: phosphoenolpyruvate carboxylase activity (GO:0008964);; Cellular Component: chloroplast (GO:0009507);; Biological Process: carbon fixation (GO:0015977);; Biological Process: photosynthesis (GO:0015979);; Cellular Component: apoplast (GO:0048046);; Biological Process: leaf dev…	[C]	Energy production and conversion	--	--	Phosphoenolpyruvate carboxylase	C	Energy production and conversion
PB.14551.11	Cytochrome P450 89A2 [Aegilops tauschii]	Cytochrome P450 89A9 GN=CYP89A9 OS=Arabidopsis thaliana (Mouse-ear cress) PE=2 SV=1	--	--	Molecular Function: monooxygenase activity (GO:0004497);; Molecular Function: binding (GO:0005488);; Cellular Component: membrane (GO:0016020);; Molecular Function: oxidoreductase activity, acting on paired donors, with incorporation or reduction of molecular oxygen (GO:0016705);;	[QV]	Secondary metabolites biosynthesis, transport and catabolism;; Defense mechanisms	[Q]	Secondary metabolites biosynthesis, transport and catabolism	Cytochrome P450	Q	Secondary metabolites biosynthesis, transport and catabolism
PB.15962.3	PREDICTED: ethanolamine-phosphate cytidylyltransferase-like isoform X4 [Setaria italica]	Ethanolamine-phosphate cytidylyltransferase GN=PECT1 OS=Arabidopsis thaliana (Mouse-ear cress) PE=1 SV=1	K00967|0|dosa:Os08t0224800-01|K00967 ethanolamine-phosphate cytidylyltransferase [EC:2.7.7.14] | (RAP-DB) Os08g0224800; Hypothetical conserved gene.	Glycerophospholipid metabolism (ko00564)	Biological Process: biosynthetic process (GO:0009058);; Cellular Component: integral component of membrane (GO:0016021);; Molecular Function: nucleotidyltransferase activity (GO:0016779);;	[M]	Cell wall/membrane/envelope biogenesis	[I]	Lipid transport and metabolism	Cytidylyltransferase-like;; FAD synthetase	IM	Lipid transport and metabolism;; Cell wall/membrane/envelope biogenesis
PB.4856.4	PREDICTED: uncharacterized protein LOC101758234 [Setaria italica]	Probable serine/threonine protein kinase IREH1 {ECO:0000305} OS=Arabidopsis thaliana (Mouse-ear cress) PE=1 SV=1	--	--	Molecular Function: protein serine/threonine kinase activity (GO:0004674);; Molecular Function: protein tyrosine kinase activity (GO:0004713);; Molecular Function: ATP binding (GO:0005524);; Cellular Component: intracellular (GO:0005622);; Biological Process: peptidyl-serine phosphorylation (GO:0018105);; Biological Process: intracellular signal transduction (GO:0035556);;	[T]	Signal transduction mechanisms	[TR]	--	Protein kinase domain;; Protein tyrosine kinase;; Kinase-like;; Phosphotransferase enzyme family	T	Signal transduction mechanisms
PB.10819.6	PREDICTED: isoaspartyl peptidase/L-asparaginase 1-like [Brachypodium distachyon]	Isoaspartyl peptidase/L-asparaginase subunit beta (Precursor) OS=Lupinus albus (White lupin) PE=3 SV=1	K13051|8.17664e-139|bdi:100840890|K13051 beta-aspartyl-peptidase (threonine type) [EC:3.4.19.5] | (RefSeq) isoaspartyl peptidase/L-asparaginase 1	--	Molecular Function: asparaginase activity (GO:0004067);; Cellular Component: cytosol (GO:0005829);;	[E]	Amino acid transport and metabolism	[E]	Amino acid transport and metabolism	Asparaginase;; Asparaginase	E	Amino acid transport and metabolism
PB.2834.5	Os02g0742000 [Oryza sativa Japonica Group]	Probable mediator of RNA polymerase II transcription subunit 26c GN=MYH9.6 OS=Arabidopsis thaliana (Mouse-ear cress) PE=1 SV=1	--	--	Molecular Function: binding (GO:0005488);; Biological Process: transcription elongation from RNA polymerase II promoter (GO:0006368);; Cellular Component: elongin complex (GO:0070449);;	--	--	[K]	Transcription	TFIIS helical bundle-like domain;; BAH domain	S	Function unknown
PB.288.3	PREDICTED: isocitrate lyase-like [Setaria italica]	Isocitrate lyase {ECO:0000303|PubMed:15944756} OS=Oryza sativa subsp. japonica (Rice) PE=1 SV=1	K01637|0|sita:101774000|K01637 isocitrate lyase [EC:4.1.3.1] | (RefSeq) isocitrate lyase	Glyoxylate and dicarboxylate metabolism (ko00630);Carbon metabolism (ko01200)	Molecular Function: isocitrate lyase activity (GO:0004451);; Biological Process: glyoxylate cycle (GO:0006097);; Biological Process: tricarboxylic acid cycle (GO:0006099);; Cellular Component: glyoxysome (GO:0009514);; Molecular Function: metal ion binding (GO:0046872);; Molecular Function: transferase activity, transferring acyl groups, acyl groups converted into alkyl on transfer (GO:0046912);;	[C]	Energy production and conversion	[C]	Energy production and conversion	Isocitrate lyase family;; Phosphoenolpyruvate phosphomutase	C	Energy production and conversion
PB.10017.1	PREDICTED: uncharacterized protein LOC101767347 [Setaria italica]	--	--	--	Cellular Component: mitochondrion (GO:0005739);;	--	--	--	--	Probable zinc-ribbon domain	S	Function unknown
PB.1701.3	PREDICTED: LETM1 and EF-hand domain-containing protein 1, mitochondrial-like isoform X1 [Zea mays]	--	K17800|0|zma:103646271|K17800 LETM1 and EF-hand domain-containing protein 1, mitochondrial | (RefSeq) GRMZM2G160801; LETM1 and EF-hand domain-containing protein 1, mitochondrial-like	--	Molecular Function: calcium ion binding (GO:0005509);; Cellular Component: mitochondrion (GO:0005739);; Cellular Component: integral component of membrane (GO:0016021);; Molecular Function: ribosome binding (GO:0043022);;	--	--	[S]	Function unknown	LETM1-like protein;; EF-hand domain pair	S	Function unknown
PB.10961.2	PREDICTED: electron transfer flavoprotein-ubiquinone oxidoreductase, mitochondrial-like [Setaria italica]	Electron transfer flavoprotein-ubiquinone oxidoreductase, mitochondrial (Precursor) GN=OSJNBa0076F20.3 OS=Oryza sativa subsp. japonica (Rice) PE=3 SV=1	K00311|0|sita:101762830|K00311 electron-transferring-flavoprotein dehydrogenase [EC:1.5.5.1] | (RefSeq) electron transfer flavoprotein-ubiquinone oxidoreductase, mitochondrial	--	Molecular Function: electron-transferring-flavoprotein dehydrogenase activity (GO:0004174);; Cellular Component: mitochondrial inner membrane (GO:0005743);; Biological Process: leucine catabolic process (GO:0006552);; Molecular Function: metal ion binding (GO:0046872);; Molecular Function: iron-sulfur cluster binding (GO:0051536);; Biological Process: oxidation-reduction process (GO:0055114);;	[C]	Energy production and conversion	[C]	Energy production and conversion	Electron transfer flavoprotein-ubiquinone oxidoreductase, 4Fe-4S;; NAD(P)-binding Rossmann-like domain;; FAD binding domain;; FAD dependent oxidoreductase;; Thi4 family	C	Energy production and conversion
PB.5153.1	hypothetical protein SORBIDRAFT_01g000970 [Sorghum bicolor]	Pantoate--beta-alanine ligase GN=OSJNBa0015N08.21 OS=Oryza sativa subsp. japonica (Rice) PE=2 SV=2	K01918|1.28644e-164|sbi:SORBI_01g000970|K01918 pantoate--beta-alanine ligase [EC:6.3.2.1] | (RefSeq) SORBIDRAFT_01g000970, Sb01g000970; hypothetical protein	beta-Alanine metabolism (ko00410);Pantothenate and CoA biosynthesis (ko00770)	Molecular Function: pantoate-beta-alanine ligase activity (GO:0004592);; Molecular Function: ATP binding (GO:0005524);; Cellular Component: cytosol (GO:0005829);; Biological Process: embryo development ending in seed dormancy (GO:0009793);; Biological Process: pantothenate biosynthetic process (GO:0015940);; Molecular Function: protein homodimerization activity (GO:0042803);;	[H]	Coenzyme transport and metabolism	[H]	Coenzyme transport and metabolism	Pantoate-beta-alanine ligase	H	Coenzyme transport and metabolism
PB.7774.2	PREDICTED: probable mediator of RNA polymerase II transcription subunit 26b-like [Setaria italica]	Probable mediator of RNA polymerase II transcription subunit 26b GN=K2A11.1 OS=Arabidopsis thaliana (Mouse-ear cress) PE=2 SV=1	--	--	Molecular Function: DNA binding (GO:0003677);; Biological Process: transcription elongation from RNA polymerase II promoter (GO:0006368);; Cellular Component: elongin complex (GO:0070449);;	--	--	--	--	TFIIS helical bundle-like domain	S	Function unknown
PB.9128.1	PREDICTED: uncharacterized protein LOC101756929 [Setaria italica]	--	--	--	Biological Process: glucosylceramide biosynthetic process (GO:0006679);; Molecular Function: ceramide glucosyltransferase activity (GO:0008120);; Cellular Component: integral component of membrane (GO:0016021);;	[N]	Cell motility	[IM]	--	Glycosyl transferase family 21	M	Cell wall/membrane/envelope biogenesis
PB.6233.10	PREDICTED: uncharacterized protein LOC101775029 isoform X1 [Setaria italica]	ACT domain-containing protein ACR3 {ECO:0000305} OS=Arabidopsis thaliana (Mouse-ear cress) PE=2 SV=1	--	--	Biological Process: metabolic process (GO:0008152);; Molecular Function: amino acid binding (GO:0016597);;	[OT]	Posttranslational modification, protein turnover, chaperones;; Signal transduction mechanisms	--	--	ACT domain;; ACT domain;; ACT domain	S	Function unknown
PB.10984.1	PREDICTED: telomerase reverse transcriptase-like [Setaria italica]	Telomerase reverse transcriptase GN=TERT OS=Oryza sativa subsp. japonica (Rice) PE=2 SV=2	K11126|0|sita:101769857|K11126 telomerase reverse transcriptase [EC:2.7.7.49] | (RefSeq) telomerase reverse transcriptase	--	Cellular Component: telomerase catalytic core complex (GO:0000333);; Molecular Function: telomerase RNA reverse transcriptase activity (GO:0003721);; Cellular Component: mitochondrion (GO:0005739);; Biological Process: nucleolus organization (GO:0007000);; Biological Process: telomere maintenance via telomerase (GO:0007004);; Molecular Function: telomeric DNA binding (GO:0042162);; Biological Pro…	--	--	[LB]	--	Telomerase ribonucleoprotein complex - RNA binding domain;; Reverse transcriptase (RNA-dependent DNA polymerase)	S	Function unknown
PB.3500.2	PREDICTED: LOW QUALITY PROTEIN: protein TIME FOR COFFEE-like [Setaria italica]	Protein TIME FOR COFFEE GN=TIC OS=Arabidopsis thaliana (Mouse-ear cress) PE=1 SV=2	--	--	Cellular Component: integral component of membrane (GO:0016021);;	--	--	--	--	--	S	Function unknown
PB.13633.2	NAD(P)H-dependent oxidoreductase [Zea mays]	Non-functional NADPH-dependent codeinone reductase 2 GN=COR2 OS=Papaver somniferum (Opium poppy) PE=1 SV=1	--	--	Molecular Function: oxidoreductase activity (GO:0016491);; Biological Process: oxidation-reduction process (GO:0055114);;	[Q]	Secondary metabolites biosynthesis, transport and catabolism	[R]	General function prediction only	Aldo/keto reductase family	S	Function unknown
PB.2772.1	PREDICTED: uncharacterized protein LOC101783008 isoform X2 [Setaria italica]	--	--	--	Cellular Component: membrane (GO:0016020);;	--	--	[O]	Posttranslational modification, protein turnover, chaperones	--	S	Function unknown
PB.12683.2	auxin-independent growth promoter-like protein [Zea mays]	Uncharacterized protein At1g04910 GN=At1g04910 OS=Arabidopsis thaliana (Mouse-ear cress) PE=2 SV=1	--	--	Cellular Component: plastid (GO:0009536);; Cellular Component: integral component of membrane (GO:0016021);;	--	--	--	--	GDP-fucose protein O-fucosyltransferase	S	Function unknown
PB.2489.1	hypothetical protein AMTR_s00024p00142920 [Amborella trichopoda]	Glutamate decarboxylase 5 GN=GAD5 OS=Arabidopsis thaliana (Mouse-ear cress) PE=2 SV=1	--	--	Molecular Function: glutamate decarboxylase activity (GO:0004351);; Molecular Function: calmodulin binding (GO:0005516);; Cellular Component: cytosol (GO:0005829);; Biological Process: glutamate metabolic process (GO:0006536);; Cellular Component: plasmodesma (GO:0009506);; Molecular Function: pyridoxal phosphate binding (GO:0030170);;	[E]	Amino acid transport and metabolism	[E]	Amino acid transport and metabolism	Pyridoxal-dependent decarboxylase conserved domain;; Pyridoxal-dependent decarboxylase conserved domain	E	Amino acid transport and metabolism
PB.4730.1	hypothetical protein [Zea mays]	Tubby-like F-box protein 9 OS=Oryza sativa subsp. japonica (Rice) PE=2 SV=1	--	--	Cellular Component: cilium (GO:0005929);; Molecular Function: phosphatidylinositol binding (GO:0035091);; Biological Process: protein localization to cilium (GO:0061512);;	--	--	[R]	General function prediction only	Tub family;; F-box domain;; F-box-like	S	Function unknown
PB.6048.2	hypothetical protein SORBIDRAFT_09g002390 [Sorghum bicolor]	Zinc finger CCCH domain-containing protein 33 GN=OSJNBa0056I11.7 OS=Oryza sativa subsp. japonica (Rice) PE=2 SV=1	--	--	Molecular Function: DNA binding (GO:0003677);; Molecular Function: metal ion binding (GO:0046872);;	--	--	[R]	General function prediction only	Zinc finger C-x8-C-x5-C-x3-H type (and similar)	S	Function unknown
PB.12481.5	unknown [Zea mays]	--	--	--	Cellular Component: membrane (GO:0016020);;	--	--	--	--	--	S	Function unknown
PB.15487.1	Os01g0668300 [Oryza sativa Japonica Group]	--	--	--	Molecular Function: binding (GO:0005488);; Biological Process: cellular component organization (GO:0016043);; Biological Process: single-organism process (GO:0044699);; Biological Process: regulation of cellular process (GO:0050794);;	--	--	[O]	Posttranslational modification, protein turnover, chaperones	--	S	Function unknown
PB.5496.3	TPA: putative lectin-like receptor protein kinase family protein [Zea mays]	L-type lectin-domain containing receptor kinase IV.4 (Precursor) GN=LECRK44 OS=Arabidopsis thaliana (Mouse-ear cress) PE=3 SV=1	--	--	Molecular Function: protein serine/threonine kinase activity (GO:0004674);; Molecular Function: ATP binding (GO:0005524);; Cellular Component: mitochondrion (GO:0005739);; Biological Process: protein phosphorylation (GO:0006468);; Cellular Component: integral component of membrane (GO:0016021);; Molecular Function: carbohydrate binding (GO:0030246);;	[T]	Signal transduction mechanisms	--	--	Legume lectin domain;; Protein kinase domain;; Protein tyrosine kinase	T	Signal transduction mechanisms
PB.741.1	TPA: putative MAP kinase family protein [Zea mays]	Mitogen-activated protein kinase kinase 7 GN=F15H18.14 OS=Arabidopsis thaliana (Mouse-ear cress) PE=1 SV=1	--	--	Molecular Function: signal transducer, downstream of receptor, with serine/threonine kinase activity (GO:0004702);; Molecular Function: ATP binding (GO:0005524);; Cellular Component: mitochondrion (GO:0005739);; Biological Process: signal transduction by protein phosphorylation (GO:0023014);;	[T]	Signal transduction mechanisms	[T]	Signal transduction mechanisms	Protein kinase domain;; Protein tyrosine kinase	T	Signal transduction mechanisms
PB.12479.1	PREDICTED: myosin-H heavy chain-like isoform X2 [Setaria italica]	Myosin-15 GN=XI-I OS=Arabidopsis thaliana (Mouse-ear cress) PE=2 SV=1	K10357|0|sita:101771788|K10357 myosin V | (RefSeq) myosin-15-like	--	Molecular Function: DNA binding (GO:0003677);; Molecular Function: motor activity (GO:0003774);; Molecular Function: actin binding (GO:0003779);; Molecular Function: ATP binding (GO:0005524);; Cellular Component: nucleus (GO:0005634);; Biological Process: regulation of transcription, DNA-templated (GO:0006355);; Biological Process: protein import into nucleus (GO:0006606);; Cellular Component: my…	--	--	[Z]	Cytoskeleton	Myosin head (motor domain);; Myosin head (motor domain);; IQ calmodulin-binding motif;; DIL domain	Z	Cytoskeleton
PB.9358.1	uncharacterized LOC100279562 precursor [Zea mays]	Probable inactive receptor kinase At2g26730 (Precursor) GN=At2g26730 OS=Arabidopsis thaliana (Mouse-ear cress) PE=1 SV=1	--	--	Molecular Function: protein kinase activity (GO:0004672);; Molecular Function: ATP binding (GO:0005524);; Cellular Component: plasma membrane (GO:0005886);; Biological Process: protein phosphorylation (GO:0006468);; Cellular Component: integral component of membrane (GO:0016021);;	[K]	Transcription	--	--	Protein kinase domain;; Protein tyrosine kinase;; Leucine rich repeat;; Leucine Rich repeats (2 copies);; Leucine rich repeat N-terminal domain	S	Function unknown
[truncated: 31,337 more rows]
