# Supplementary material for: Single-molecule long-read sequencing analysis improves genome annotation and sheds new light on the transcripts and splice isoforms of Zoysia japonica
Source: BMC Plant Biol. 2022 May 26;22:263. doi: 10.1186/s12870-022-03640-7 (PMC9134579; doi:10.1186/s12870-022-03640-7)
Supplement: Supplementary file 13 — Additional file 13: Table S5. Summaryof APA sites. [file 12870_2022_3640_MOESM13_ESM.xlsx]

## Sheet: Table S5
Table S5 Summary of APA sites
Gene	strand	aligned reads	num sites	locations
ZJN_SC00007.1.G00890.1.SM.MKHC	-	11	2	361964, 366111
ZJN_SC00051.1.G03020.1.SM.MKHC	-	3	1	1924228
ZJN_SC00002.1.G01050.1.AM.MKHC	+	11	2	744526, 738920
ZJN_SC00003.1.G07660.1.AM.MKHC	+	7	2	3579212, 3579157
ZJN_SC00013.1.G07540.1.SM.MK	+	3	1	3607626
ZJN_SC00020.1.G02920.1.SM.MKHC	+	11	2	1307115, 1307088
ZJN_SC00011.1.G03530.1.SM.MKHC	+	5	1	1681133
ZJN_SC00105.1.G00620.1.SM.MKHC	+	18	3	331463, 331494, 331404
ZJN_SC00144.1.G00480.1.AM.MKHC	-	5	1	336501
ZJN_SC00014.1.G02430.1.SM.MKHC	+	26	3	1242410, 1242473, 1242439
ZJN_SC02426.1.G00010.1.AM.MKHC	-	5	1	522
ZJN_SC00055.1.G00430.1.SM.MKHC	+	5	1	629720
ZJN_SC00043.1.G03020.1.SM.MKHC	-	4	1	1455912
ZJN_SC00051.1.G00740.1.SM.MKHC	-	3	1	553767
ZJN_SC00010.1.G02110.1.AM.MKHC	+	5	1	1897903
ZJN_SC00001.1.G09430.1.AM.MKHC	+	7	1	4517887
ZJN_SC00002.1.G03010.1.ES.MKHC	-	2	1	1684439
ZJN_SC00019.1.G00050.1.SM.MKHC	-	57	4	63803, 63904, 63755, 63846
ZJN_SC00015.1.G04940.1.SM.MKHC	-	65	3	2817102, 2817134, 2817061
ZJN_SC00078.1.G03520.1.SM.MKHC	-	21	4	1420473, 1420353, 1420414, 1420437
ZJN_SC00040.1.G01250.1.AM.MKHC	+	3	1	535373
ZJN_SC00008.1.G06150.1.SM.MKHC	+	3	1	2603422
ZJN_SC00028.1.G03420.1.SM.MKHC	+	4	1	2250227
ZJN_SC00061.1.G01070.1.SM.MKHC	+	12	2	1128416, 1128549
ZJN_SC00004.1.G09230.1.AM.MK	+	4	2	3994670, 3994726
ZJN_SC00028.1.G02620.1.AM.MK	+	4	2	1831053, 1831075
ZJN_SC00016.1.G03720.1.SM.MKHC	-	12	2	2315160, 2315182
ZJN_SC00097.1.G00870.1.AM.MKHC	+	4	1	497809
ZJN_SC00043.1.G01190.1.SM.MKHC	-	62	4	663089, 663061, 663014, 663214
ZJN_SC00014.1.G10310.1.SM.MKHC	+	5	1	4516239
ZJN_SC00047.1.G00500.1.AM.MKHC	-	3	1	226690
ZJN_SC00017.1.G02700.1.AM.MKHC	+	3	1	1193384
ZJN_SC00132.1.G00150.1.AM.MKHC	-	2	1	108869
ZJN_SC00141.1.G00080.1.SM.MKHC	+	24	3	26891, 26862, 27125
ZJN_SC00068.1.G01260.1.SM.MKHC	-	8	2	567323, 567348
ZJN_SC00003.1.G03230.1.SM.MKHC	+	7	2	1610034, 1609997
ZJN_SC00008.1.G09690.1.SM.MKHC	+	6	2	4227832, 4227767
ZJN_SC00036.1.G00380.1.SM.MKHC	-	65	3	151795, 151856, 151833
ZJN_SC00003.1.G10530.1.AM.MK	-	5	1	4815413
ZJN_SC00047.1.G02560.1.SM.MKHC	-	21	2	1343975, 1343997
ZJN_SC00181.1.G00280.1.AM.MKHC	-	7	1	224488
ZJN_SC00200.1.G00250.1.SM.MKHC	-	14	3	102668, 102587, 102631
ZJN_SC00067.1.G00860.1.SM.MKHC	+	9	3	503868, 503890, 503947
ZJN_SC00066.1.G01250.1.AM.MKHC	+	6	1	601982
ZJN_SC00043.1.G03390.1.SM.MK	+	5	1	1631919
ZJN_SC00062.1.G01130.1.SM.MKHC	+	6	1	1581577
ZJN_SC00007.1.G06870.1.AM.MKHC	+	6	1	3051509
ZJN_SC00003.1.G02250.1.SM.MKHC	-	3	1	1179436
ZJN_SC00002.1.G01100.1.SM.MKHC	+	10	3	772326, 772218, 772351
ZJN_SC00014.1.G00990.1.SM.MK	+	6	1	496448
ZJN_SC00023.1.G00270.1.SM.MKHC	-	9	2	118782, 118762
ZJN_SC00014.1.G04750.1.SM.MK	+	6	1	2259820
ZJN_SC00060.1.G01330.1.AM.MKHC	+	39	4	838025, 837971, 837996, 838074
ZJN_SC00014.1.G07700.1.SM.MKHC	+	4	1	3521250
ZJN_SC00008.1.G01040.1.AM.MKHC	+	11	2	426542, 426583
ZJN_SC00166.1.G00340.1.SM.MKHC	-	15	3	218527, 218548, 218581
ZJN_SC00036.1.G03680.1.SM.MKHC	-	14	2	2142683, 2142840
ZJN_SC00004.1.G06180.1.SM.MKHC	+	15	4	2679497, 2679447, 2679471, 2679626
ZJN_SC00003.1.G07940.1.SM.MK	+	3	1	3761143
ZJN_SC00141.1.G00390.1.SM.MKHC	+	3	1	159224
ZJN_SC00004.1.G09390.1.SM.MKHC	+	3	1	4070818
ZJN_SC00083.1.G00660.1.AM.MKHC	+	3	1	1217881
ZJN_SC00005.1.G07970.1.SM.MKHC	+	2	1	5148025
ZJN_SC00128.1.G00390.1.SM.MKHC	-	3	1	227769
ZJN_SC00003.1.G04150.1.SM.MKHC	-	16	4	2012252, 2012404, 2011922, 2012271
ZJN_SC00138.1.G00450.1.SM.MKHC	-	8	2	165780, 165827
ZJN_SC00034.1.G06090.1.AM.MK	-	5	2	2513432, 2513605
ZJN_SC00009.1.G05330.1.SM.MKHC	-	11	1	2381238
ZJN_SC00037.1.G04930.1.SM.MKHC	-	28	5	2356497, 2356530, 2356565, 2356603, 2356018
ZJN_SC00029.1.G03600.1.SM.MKHC	+	4	1	1600585
ZJN_SC00053.1.G02370.1.SM.MKHC	-	3	1	1388591
ZJN_SC00041.1.G02410.1.SM.MKHC	+	15	4	2211772, 2211687, 2211709, 2212169
ZJN_SC00040.1.G01450.1.SM.MKHC	-	10	1	623483
ZJN_SC00008.1.G10680.1.AM.MKHC	-	7	1	4682074
ZJN_SC00228.1.G00080.1.AM.MKHC	-	5	2	32204, 32223
ZJN_SC00018.1.G00070.1.AM.MKHC	+	4	2	21288, 21268
ZJN_SC00003.1.G10610.1.SM.MKHC	-	6	3	4846114, 4846090, 4846136
ZJN_SC00009.1.G05360.1.SM.MKHC	-	20	2	2392800, 2392761
ZJN_SC00048.1.G01520.1.SM.MKHC	+	6	1	2012038
ZJN_SC00023.1.G02890.1.AM.MK	+	9	2	1245643, 1245781
ZJN_SC00150.1.G00730.1.AM.MKHC	-	3	1	363261
ZJN_SC00025.1.G01560.1.AM.MK	-	46	4	1120723, 1120691, 1120769,1120745
ZJN_SC00105.1.G00520.1.SM.MKHC	+	6	1	291892
ZJN_SC00045.1.G03260.1.SM.MK	-	4	1	1480188
ZJN_SC00001.1.G06190.1.AM.MKHC	-	7	1	2790188
ZJN_SC00002.1.G10050.1.SM.MK	+	4	1	4783689
ZJN_SC00023.1.G03920.1.AM.MK	+	3	1	1711883
ZJN_SC00015.1.G06170.1.SM.MKHC	-	4	1	3414707
ZJN_SC00011.1.G01690.1.SM.MKHC	+	6	1	880242
ZJN_SC00003.1.G08880.1.SM.MKHC	-	27	3	4160141, 4160195, 4160122
ZJN_SC00023.1.G07130.1.AM.MKHC	-	19	2	3042852, 3042889
ZJN_SC00008.1.G00130.1.AM.MKHC	+	9	2	67699, 67752
ZJN_SC00016.1.G00270.1.SM.MKHC	+	5	1	261875
ZJN_SC00086.1.G00230.1.AM.MK	+	3	1	99800
ZJN_SC00071.1.G01110.1.SM.MKHC	+	66	5	555155, 555053, 555091, 555113, 555134
ZJN_SC00018.1.G00660.1.SM.MKHC	-	3	1	287495
ZJN_SC00050.1.G00290.1.SM.MKHC	+	2	1	194045
ZJN_SC00002.1.G09540.1.SM.MKHC	+	2	1	4541890
ZJN_SC00033.1.G00210.1.AM.MKHC	-	15	4	346801, 347003, 346879, 347061
ZJN_SC00039.1.G02680.1.AM.MK	-	30	3	1121128, 1121170, 1121199
ZJN_SC00001.1.G00390.1.CF.MKHC	+	3	1	200929
ZJN_SC00141.1.G01110.1.SM.MKHC	-	15	4	485408, 483511, 483546, 483629
ZJN_SC00029.1.G05350.1.SM.MKHC	-	10	2	2403440, 2403344
ZJN_SC00050.1.G02180.1.AM.MK	+	2	1	1311911
ZJN_SC00018.1.G05710.1.AM.MK	+	12	2	2647441, 2647396
ZJN_SC00087.1.G01060.1.SM.MKHC	+	5	1	761977
ZJN_SC00029.1.G06110.1.SM.MKHC	-	12	2	2713818, 2713785
ZJN_SC00008.1.G08620.1.AM.MK	+	4	1	3810779
ZJN_SC00033.1.G01810.1.SM.MK	-	4	1	1997234
ZJN_SC00063.1.G02560.1.SM.MK	+	2	1	1326585
ZJN_SC00002.1.G17240.1.SM.MKHC	-	3	1	7851322
ZJN_SC00097.1.G00250.1.AM.MK	+	5	1	190020
ZJN_SC00045.1.G01330.1.SM.MKHC	-	7	2	636565, 636646
ZJN_SC00129.1.G00720.1.SM.MK	+	5	1	458047
ZJN_SC00069.1.G00560.1.SM.MKHC	-	6	1	289297
ZJN_SC00162.1.G00110.1.SM.MKHC	-	4	1	49186
ZJN_SC00003.1.G06400.1.SM.MKHC	-	4	1	3006299
ZJN_SC00009.1.G04500.1.SM.MKHC	+	3	1	2032305
ZJN_SC00071.1.G00560.1.SM.MKHC	+	5	2	309125, 309213
ZJN_SC00129.1.G00100.1.SM.MKHC	+	2	1	66861
ZJN_SC00001.1.G10530.1.SM.MKHC	-	8	1	5361673
ZJN_SC00118.1.G00510.1.SM.MKHC	-	4	1	704474
ZJN_SC00003.1.G07070.1.SM.MKHC	+	23	4	3321249, 3321129, 3321285, 3321174
ZJN_SC00004.1.G06900.1.SM.MKHC	+	8	1	2924318
ZJN_SC00027.1.G03820.1.AM.MKHC	+	7	1	1411958
ZJN_SC00011.1.G01810.1.SM.MK	-	3	1	926275
ZJN_SC00020.1.G00330.1.SM.MKHC	-	6	2	136264, 136176
ZJN_SC00012.1.G08540.1.AM.MKHC	+	7	1	3726495
ZJN_SC00031.1.G02750.1.SM.MKHC	+	11	1	1301623
ZJN_SC00004.1.G07090.1.SM.MKHC	+	36	5	3014200, 3014152, 3020669, 3014116, 3014171
ZJN_SC00014.1.G02310.1.AM.MKHC	-	6	1	1173362
ZJN_SC00005.1.G08750.1.ES.MKHC	-	6	1	5472033
ZJN_SC00014.1.G07620.1.SM.MKHC	-	42	3	3491916, 3491893, 3491001
ZJN_SC00004.1.G02730.1.SM.MKHC	+	11	1	1222015
ZJN_SC00002.1.G05970.1.SM.MKHC	+	37	5	3057547, 3057456, 3057476, 3057527, 3057671
ZJN_SC00016.1.G00680.1.SM.MKHC	-	4	1	576134
ZJN_SC00166.1.G00280.1.AM.MK	+	4	1	196175
ZJN_SC00013.1.G07680.1.AM.MKHC	+	3	1	3660280
ZJN_SC00004.1.G10380.1.SM.MKHC	+	8	1	4536458
ZJN_SC00071.1.G01570.1.AM.MKHC	-	5	1	725172
ZJN_SC00006.1.G01820.1.SM.MKHC	+	2	1	837557
ZJN_SC00027.1.G03700.1.SM.MKHC	-	5	1	1375253
ZJN_SC00014.1.G06780.1.AM.MK	-	9	2	3104223, 3104252
ZJN_SC00018.1.G05230.1.SM.MK	-	6	2	2388648, 2388722
ZJN_SC00007.1.G02330.1.SM.MKHC	-	5	1	986115
ZJN_SC00017.1.G03330.1.SM.MKHC	+	8	1	1488196
ZJN_SC00002.1.G15580.1.SM.MKHC	+	84	4	7141445, 7141412, 7141479, 7141545
ZJN_SC00020.1.G06490.1.AM.MK	+	21	4	3428388, 3428481, 3428292, 3428421
ZJN_SC00041.1.G01480.1.SM.MKHC	+	5	1	1495242
ZJN_SC00002.1.G10720.1.SM.MKHC	+	6	1	5079621
ZJN_SC00044.1.G02310.1.AM.MKHC	-	12	3	975133, 975245, 975075
ZJN_SC00008.1.G10730.1.SM.MKHC	+	2	1	4702550
ZJN_SC00091.1.G01450.1.SM.MKHC	+	6	1	1080883
ZJN_SC00011.1.G07310.1.AM.MK	+	5	1	3740161
ZJN_SC00004.1.G06120.1.SM.MKHC	+	6	1	2661917
ZJN_SC00067.1.G03270.1.SM.MKHC	+	4	2	1511738, 1511776
ZJN_SC00008.1.G05330.1.SM.MKHC	-	10	3	2268135, 2268170, 2268192
ZJN_SC00094.1.G00090.1.SM.MKHC	-	57	6	55783, 55753, 55671, 55711, 55821, 55731
ZJN_SC00051.1.G01810.1.AM.MKHC	+	12	2	1232601, 1232715
ZJN_SC00051.1.G02280.1.AM.MKHC	+	14	1	1502663
ZJN_SC00002.1.G05560.1.SM.MKHC	-	16	2	2878217, 2878272
ZJN_SC00074.1.G00020.1.AM.MKHC	-	4	1	27643
ZJN_SC00103.1.G00570.1.ES.MKHC	-	3	1	447117
ZJN_SC00011.1.G08050.1.SM.MKHC	+	13	3	4308293, 4307876, 4308787
ZJN_SC00038.1.G01030.1.AM.MKHC	+	2	1	791303
ZJN_SC00004.1.G09260.1.AM.MKHC	-	13	3	4009984, 4010012, 4009948
ZJN_SC00196.1.G00020.1.SM.MKHC	+	13	3	39509, 54383, 54473
ZJN_SC00071.1.G00450.1.SM.MKHC	-	10	2	252441, 252410
ZJN_SC00069.1.G03520.1.SM.MKHC	+	11	2	1623250, 1623439
ZJN_SC00025.1.G01590.1.SM.MKHC	+	3	1	1147338
ZJN_SC00022.1.G00590.1.SM.MKHC	-	10	2	225281, 225304
ZJN_SC00045.1.G04540.1.SM.MKHC	-	5	1	2007706
ZJN_SC00014.1.G06340.1.AM.MKHC	-	3	1	2929691
ZJN_SC00004.1.G05900.1.AM.MK	-	10	3	2592395, 2592414, 2592338
ZJN_SC00111.1.G00860.1.AM.MKHC	+	4	1	775168
ZJN_SC00041.1.G01430.1.SM.MKHC	+	9	1	1449460
ZJN_SC00078.1.G01120.1.SM.MKHC	-	10	3	470219, 470292, 470340
ZJN_SC00043.1.G04920.1.SM.MKHC	+	10	2	2261320, 2261356
ZJN_SC00209.1.G00230.1.SM.MK	-	2	1	81529
ZJN_SC00012.1.G00790.1.SM.MKHC	+	4	2	370853, 370888
ZJN_SC00011.1.G07230.1.SM.MKHC	-	2	1	3700492
ZJN_SC00088.1.G01640.1.SM.MK	+	3	1	787368
ZJN_SC00086.1.G01410.1.SM.MKHC	+	6	1	552917
ZJN_SC00020.1.G01540.1.SM.MKHC	-	11	2	680837, 680945
ZJN_SC00016.1.G01780.1.SM.MKHC	-	5	1	1273026
ZJN_SC00015.1.G06950.1.SM.MKHC	+	3	1	3763922
ZJN_SC00002.1.G09190.1.SM.MKHC	+	9	2	4398173, 4398815
ZJN_SC00023.1.G06230.1.SM.MKHC	-	10	2	2645772, 2645727
ZJN_SC00002.1.G11580.1.AM.MK	-	32	5	5448739, 5448772, 5448572, 5448595, 5448791
ZJN_SC00003.1.G04670.1.SM.MKHC	-	20	3	2243271, 2243299, 2243223
ZJN_SC00067.1.G00020.1.SM.MK	-	2	1	13595
ZJN_SC00019.1.G04290.1.AM.MKHC	+	5	1	3464401
ZJN_SC00041.1.G00330.1.AM.MKHC	+	4	1	444728
ZJN_SC00119.1.G00140.1.SM.MKHC	-	12	3	96767, 96719, 96748
ZJN_SC00010.1.G00360.1.SM.MKHC	+	62	6	349275, 349154, 349215, 349315,349294, 349334
ZJN_SC00011.1.G00530.1.AM.MKHC	+	8	2	308438, 308416
ZJN_SC00030.1.G01490.1.SM.MKHC	-	15	2	1446995, 1446935
ZJN_SC00069.1.G00700.1.SM.MKHC	+	5	1	374861
ZJN_SC00027.1.G01930.1.AM.MKHC	+	19	1	725647
ZJN_SC00084.1.G00820.1.AM.MKHC	+	31	3	663586, 663558, 663607
ZJN_SC00018.1.G02110.1.AM.MKHC	-	12	2	909721, 909702
ZJN_SC00006.1.G04360.1.SM.MKHC	+	3	1	2079941
ZJN_SC00035.1.G02700.1.SM.MKHC	+	2	1	2559103
ZJN_SC00010.1.G02350.1.AM.MK	+	6	2	2174227, 2174324
ZJN_SC00014.1.G03290.1.AM.MKHC	-	14	2	1709304, 1709272
ZJN_SC00001.1.G02790.1.SM.MKHC	+	8	1	1234637
ZJN_SC00197.1.G00050.1.SM.MKHC	-	10	3	54289, 54334, 54588
ZJN_SC00025.1.G04360.1.AM.MKHC	-	4	1	2635142
ZJN_SC00030.1.G01380.1.SM.MKHC	+	3	1	1337310
ZJN_SC00007.1.G03450.1.AM.MKHC	+	6	2	1519567, 1519588
ZJN_SC00047.1.G00830.1.AM.MK	+	5	1	400325
ZJN_SC00015.1.G02490.1.SM.MKHC	+	30	5	1638026, 1637849, 1637917, 1638109, 1637952
ZJN_SC00017.1.G06080.1.AM.MKHC	+	4	1	2866745
ZJN_SC00018.1.G07490.1.SM.MK	+	14	4	3553634, 3553655, 3553614, 3553692
ZJN_SC00004.1.G12520.1.SM.MKHC	+	17	4	5442739, 5442477, 5442628, 5442679
ZJN_SC00065.1.G01700.1.SM.MKHC	-	11	3	1155303, 1155247, 1155275
ZJN_SC00007.1.G08120.1.SM.MKHC	-	5	1	3579915
ZJN_SC00006.1.G02780.1.SM.MKHC	+	9	1	1281202
ZJN_SC00063.1.G02700.1.AM.MK	+	13	3	1401198, 1401260, 1401289
ZJN_SC00004.1.G13100.1.SM.MKHC	-	4	1	5697174
ZJN_SC00004.1.G13630.1.SM.MKHC	+	5	1	5927180
ZJN_SC00115.1.G00890.1.SM.MKHC	+	5	1	676103
ZJN_SC00013.1.G00490.1.SM.MKHC	+	7	2	353879, 353955
ZJN_SC00002.1.G02570.1.SM.MKHC	+	6	2	1478553, 1478613
ZJN_SC00030.1.G03110.1.SM.MKHC	+	3	1	2539389
ZJN_SC00004.1.G00350.1.AM.MKHC	+	2	1	182232
ZJN_SC00002.1.G00490.1.SM.MKHC	+	3	1	354016
ZJN_SC00002.1.G13560.1.AM.MK	+	6	1	6267358
ZJN_SC00036.1.G02580.1.SM.MKHC	+	16	2	1449616, 1449636
ZJN_SC00069.1.G02210.1.AM.MK	-	6	1	1021699
ZJN_SC00022.1.G04170.1.SM.MKHC	-	10	2	1722961, 1722988
ZJN_SC00023.1.G04540.1.SM.MKHC	+	3	1	1954383
ZJN_SC00003.1.G04280.1.SM.MKHC	+	2	1	2086920
ZJN_SC00012.1.G00210.1.SM.MKHC	+	3	1	110608
ZJN_SC00096.1.G02170.1.AM.MK	-	3	1	1039477
ZJN_SC00004.1.G10250.1.AM.MKHC	+	8	1	4482214
ZJN_SC00005.1.G04000.1.SM.MKHC	+	8	2	3178332, 3178268
ZJN_SC00086.1.G00650.1.AM.MKHC	-	2	1	266703
ZJN_SC00080.1.G00480.1.AM.MK	+	20	1	307566
ZJN_SC00003.1.G05630.1.AM.MKHC	-	6	1	2628838
ZJN_SC00016.1.G01810.1.SM.MKHC	-	9	2	1284155, 1284235
ZJN_SC00017.1.G03550.1.SM.MK	-	5	2	1576682, 1576703
ZJN_SC00043.1.G00060.1.SM.MKHC	+	10	1	56891
ZJN_SC00096.1.G01520.1.SM.MK	-	8	2	736341, 736266
ZJN_SC00022.1.G06730.1.SM.MKHC	+	4	1	2835351
ZJN_SC00003.1.G00910.1.SM.MKHC	+	50	2	522937, 522918
ZJN_SC00040.1.G05920.1.AM.MKHC	-	4	1	2512505
ZJN_SC00149.1.G00300.1.SM.MKHC	-	6	1	312396
ZJN_SC00127.1.G00300.1.SM.MKHC	+	4	1	263638
ZJN_SC00013.1.G08700.1.AM.MK	-	4	2	4054332, 4054305
ZJN_SC00009.1.G10120.1.AM.MKHC	-	9	2	4331641, 4331673
ZJN_SC00058.1.G03270.1.AM.MK	-	7	2	1566465, 1566595
ZJN_SC00006.1.G02770.1.AM.MK	+	6	1	1266277
ZJN_SC00002.1.G09810.1.SM.MKHC	+	13	1	4667934
ZJN_SC00068.1.G03790.1.AM.MKHC	-	2	1	1614172
ZJN_SC00108.1.G00630.1.AM.MK	-	4	1	506230
ZJN_SC00002.1.G00280.1.SM.MKHC	-	4	1	213730
ZJN_SC00043.1.G01090.1.SM.MKHC	+	28	2	616935, 616959
ZJN_SC00009.1.G05240.1.SM.MK	+	3	1	2346259
ZJN_SC00008.1.G03800.1.AM.MK	+	4	1	1655476
ZJN_SC00177.1.G00130.1.AM.MKHC	-	9	2	92069, 92042
ZJN_SC00067.1.G01310.1.SM.MKHC	+	5	1	732789
ZJN_SC00037.1.G04460.1.AM.MK	+	15	2	2116917, 2116848
ZJN_SC00012.1.G01790.1.SM.MKHC	+	13	2	763301, 756661
ZJN_SC00040.1.G03800.1.SM.MKHC	+	4	1	1702352
ZJN_SC00155.1.G00650.1.SM.MKHC	-	3	1	295935
ZJN_SC00027.1.G04230.1.SM.MKHC	+	9	2	1622532, 1622591
ZJN_SC00058.1.G03340.1.SM.MKHC	-	3	1	1590279
ZJN_SC00002.1.G12480.1.SM.MKHC	+	3	1	5815232
ZJN_SC00007.1.G01400.1.AM.MK	+	5	1	588300
ZJN_SC00001.1.G11680.1.SM.MKHC	+	8	2	6635713, 6635613
ZJN_SC00013.1.G04730.1.AM.MK	+	5	1	2459702
ZJN_SC00061.1.G01040.1.SM.MKHC	-	6	1	1058796
ZJN_SC00092.1.G01890.1.SM.MKHC	+	4	2	964492, 964429
ZJN_SC00034.1.G02620.1.AM.MKHC	-	13	3	1044220, 1044460, 1044495
ZJN_SC00003.1.G03900.1.AM.MKHC	-	3	1	1896391
ZJN_SC00015.1.G04800.1.SM.MKHC	+	12	3	2760578, 2760623, 2760599
ZJN_SC00029.1.G01470.1.AM.MKHC	+	3	1	703976
ZJN_SC00045.1.G00680.1.SM.MKHC	-	3	1	316710
ZJN_SC00038.1.G02650.1.SM.MKHC	-	7	2	1922211, 1922186
ZJN_SC00034.1.G01930.1.SM.MKHC	-	3	1	776300
ZJN_SC00050.1.G01270.1.SM.MKHC	-	7	1	789144
ZJN_SC00008.1.G01980.1.AM.MKHC	+	7	1	820337
ZJN_SC00034.1.G03410.1.SM.MKHC	+	2	1	1384509
ZJN_SC00007.1.G02800.1.SM.MKHC	+	17	2	1220329, 1220495
ZJN_SC00132.1.G00650.1.SM.MKHC	+	33	3	385844, 385938, 385864
ZJN_SC00127.1.G00350.1.AM.MK	-	2	1	303595
ZJN_SC00003.1.G02690.1.SM.MKHC	+	3	1	1365889
ZJN_SC00015.1.G06680.1.AM.MKHC	+	6	1	3647911
ZJN_SC00066.1.G02330.1.SM.MKHC	+	9	3	1050363, 1050313, 1050342
ZJN_SC00048.1.G00650.1.SM.MKHC	-	3	1	579629
ZJN_SC00008.1.G01010.1.SM.MKHC	-	2	1	410682
ZJN_SC00069.1.G02350.1.SM.MKHC	+	3	1	1072039
ZJN_SC00025.1.G02110.1.SM.MKHC	-	4	1	1461059
ZJN_SC00011.1.G07370.1.SM.MKHC	-	2	1	3771540
ZJN_SC00007.1.G01700.1.AM.MKHC	+	2	1	710886
ZJN_SC00003.1.G05890.1.SM.MKHC	+	6	1	2752544
ZJN_SC00007.1.G05950.1.SM.MKHC	+	8	1	2681977
ZJN_SC00214.1.G00180.1.SM.MKHC	+	15	2	109065, 108992
ZJN_SC00129.1.G00190.1.SM.MKHC	-	2	1	117120
ZJN_SC00047.1.G01940.1.SM.MK	-	2	1	999616
ZJN_SC00025.1.G01530.1.AM.MKHC	-	18	4	1095880, 1097222, 1095850, 1095901
ZJN_SC00037.1.G05370.1.SM.MKHC	-	2	1	2494950
ZJN_SC00028.1.G04570.1.SM.MKHC	-	6	1	2753953
ZJN_SC00036.1.G04010.1.AM.MKHC	+	6	2	2346106, 2346180
ZJN_SC00040.1.G01430.1.SM.MKHC	-	24	3	612680, 612659, 612702
ZJN_SC00004.1.G00540.1.SM.MKHC	-	5	1	313046
ZJN_SC00012.1.G04530.1.SM.MKHC	+	8	1	1791942
ZJN_SC00056.1.G02560.1.SM.MK	+	3	1	1018108
ZJN_SC00003.1.G15120.1.AM.MKHC	-	6	1	6595124
ZJN_SC00088.1.G00320.1.SM.MKHC	-	10	2	188979, 188949
ZJN_SC00003.1.G11680.1.SM.MK	-	10	3	5280885, 5280948, 5280967
ZJN_SC00004.1.G13110.1.SM.MKHC	-	5	1	5701366
ZJN_SC00037.1.G04490.1.SM.MKHC	+	7	2	2130464, 2130732
ZJN_SC00086.1.G01360.1.SM.MKHC	-	7	2	526284, 526336
ZJN_SC00014.1.G07760.1.SM.MKHC	+	12	2	3546802, 3546826
ZJN_SC00078.1.G01840.1.SM.MKHC	-	3	1	754132
ZJN_SC00011.1.G05720.1.SM.MKHC	-	9	2	2777829, 2777716
ZJN_SC00015.1.G01440.1.SM.MKHC	+	16	1	1100451
ZJN_SC00093.1.G01190.1.AM.MK	+	5	1	679533
ZJN_SC00093.1.G00680.1.AM.MK	+	7	2	357374, 357728
ZJN_SC00020.1.G03600.1.SM.MKHC	-	260	6	1636634, 1636592, 1636537, 1636516, 1636454, 1636558
ZJN_SC00102.1.G00500.1.SM.MKHC	-	143	2	315554, 315531
ZJN_SC00018.1.G04420.1.AM.MKHC	-	31	2	1911678, 1911638
ZJN_SC00003.1.G05150.1.SM.MKHC	-	10	3	2422677, 2422708, 2422766
ZJN_SC00014.1.G06850.1.SM.MKHC	-	12	2	3140549, 3140601
ZJN_SC00045.1.G02970.1.SM.MKHC	-	18	2	1331139, 1338744
ZJN_SC00028.1.G01620.1.AM.MKHC	+	7	1	1281465
ZJN_SC00162.1.G00080.1.SM.MKHC	-	58	7	37691, 37659, 37609, 37633, 37712, 37589, 37836
ZJN_SC00013.1.G10700.1.AM.MKHC	+	4	1	4802662
ZJN_SC00071.1.G00100.1.SM.MK	-	8	2	4646146535
ZJN_SC00005.1.G07940.1.SM.MKHC	+	13	4	5139634, 5139484, 5139564, 5139609
ZJN_SC00096.1.G01200.1.AM.MKHC	+	5	1	560590
ZJN_SC00092.1.G00240.1.SM.MKHC	+	12	3	156102, 156175, 156308
ZJN_SC00063.1.G01370.1.AM.MKHC	-	37	5	752922, 752857, 752941, 752963, 752985
ZJN_SC00019.1.G00100.1.SM.MKHC	-	6	1	167008
ZJN_SC00023.1.G02730.1.SM.MKHC	-	5	1	1181639
ZJN_SC00131.1.G00130.1.SM.MKHC	+	6	1	71280
ZJN_SC00056.1.G01960.1.AM.MKHC	+	6	1	773729
ZJN_SC00099.1.G00130.1.SM.MKHC	-	2	1	162673
ZJN_SC00067.1.G01360.1.AM.MK	-	5	1	750633
ZJN_SC00013.1.G00690.1.AM.MK	-	3	1	470597
ZJN_SC00034.1.G03350.1.AM.MKHC	-	6	1	1328882
ZJN_SC00056.1.G01730.1.SM.MKHC	-	23	5	661640, 661686, 661706, 661730, 661801
ZJN_SC00018.1.G06590.1.SM.MKHC	-	8	2	3053706, 3053748
ZJN_SC00058.1.G02840.1.AM.MK	+	7	1	1360435
ZJN_SC00057.1.G01970.1.SM.MKHC	+	6	1	1748713
ZJN_SC00023.1.G05490.1.SM.MKHC	-	5	1	2351709
ZJN_SC00036.1.G02250.1.SM.MKHC	-	16	2	1235159, 1235071
ZJN_SC00009.1.G08410.1.SM.MKHC	-	4	1	3615599
ZJN_SC00058.1.G02330.1.SM.MKHC	+	9	3	1161887, 1162057, 1161940
ZJN_SC00051.1.G02540.1.AM.MK	+	9	3	1645605, 1645533, 1645568
ZJN_SC00004.1.G02640.1.SM.MKHC	+	6	1	1178037
ZJN_SC00040.1.G02950.1.AM.MK	+	6	2	1310421, 1310604
ZJN_SC00008.1.G08110.1.SM.MKHC	-	7	2	3581137, 3581172
ZJN_SC00078.1.G01710.1.AM.MKHC	-	2	1	674638
ZJN_SC00001.1.G05380.1.AM.MKHC	-	4	1	2394565
ZJN_SC00040.1.G03410.1.SM.MK	+	7	1	1501301
ZJN_SC00038.1.G03620.1.AM.MKHC	-	7	2	2480084, 2479992
ZJN_SC00144.1.G00620.1.AM.MKHC	+	6	1	419480
ZJN_SC00011.1.G01700.1.SM.MKHC	-	20	1	881540
ZJN_SC00018.1.G00950.1.SM.MKHC	+	3	1	429715
ZJN_SC00045.1.G04920.1.AM.MKHC	-	6	1	2186942
ZJN_SC00086.1.G02570.1.SM.MKHC	-	10	2	1101662, 1101426
ZJN_SC00010.1.G01030.1.SM.MKHC	-	16	2	838295838270
ZJN_SC00058.1.G00870.1.AM.MK	-	6	1	537117
ZJN_SC00010.1.G01800.1.AM.MKHC	-	22	2	1552607, 1552564
ZJN_SC00059.1.G01620.1.AM.MKHC	-	27	2	1179329, 1179304
ZJN_SC00107.1.G00030.1.SM.MKHC	-	4	1	24629
ZJN_SC00012.1.G09440.1.SM.MKHC	-	4	1	4193111
ZJN_SC00037.1.G05030.1.AM.MKHC	-	2	1	2386548
ZJN_SC00013.1.G07790.1.SM.MK	+	3	1	3702290
ZJN_SC00018.1.G07430.1.SM.MKHC	+	8	2	3521362, 3521484
ZJN_SC00068.1.G03590.1.SM.MKHC	-	3	1	1517715
ZJN_SC00019.1.G00960.1.SM.MK	+	13	3	1099431, 1099455, 1099596
ZJN_SC00165.1.G00050.1.SM.MKHC	-	14	1	36535
ZJN_SC00150.1.G00370.1.SM.MKHC	+	7	2	168529, 168460
ZJN_SC00068.1.G00650.1.SM.MKHC	-	5	1	265579
ZJN_SC00011.1.G00760.1.AM.MK	+	12	1	424327
ZJN_SC00023.1.G04240.1.SM.MKHC	+	8	1	1842840
ZJN_SC00050.1.G02820.1.SM.MKHC	+	2	1	1713188
ZJN_SC00136.1.G00270.1.AM.MKHC	+	4	2	519746, 519780
ZJN_SC00013.1.G03270.1.SM.MKHC	-	12	2	1768897, 1768927
ZJN_SC00012.1.G00250.1.SM.MKHC	+	12	2	122677, 122788
ZJN_SC00049.1.G01810.1.AM.MKHC	+	7	1	758650
ZJN_SC00034.1.G05900.1.SM.MKHC	-	12	1	2443307
ZJN_SC00018.1.G05440.1.SM.MKHC	-	6	2	2522440, 2522399
ZJN_SC00009.1.G08480.1.AM.MKHC	-	7	1	3651538
ZJN_SC00013.1.G08930.1.SM.MKHC	+	2	1	4126577
ZJN_SC00025.1.G03340.1.AM.MKHC	-	10	3	2061860, 2061946, 2062000
ZJN_SC00066.1.G01430.1.AM.MKHC	-	2	1	702016
ZJN_SC00066.1.G01400.1.SM.MKHC	+	28	2	683671, 683648
ZJN_SC00034.1.G01760.1.AM.MKHC	-	3	1	700112
ZJN_SC00006.1.G02720.1.SM.MKHC	+	19	4	1236204, 1236236, 1236288, 1236267
ZJN_SC00040.1.G03970.1.SM.MKHC	-	12	1	1767796
ZJN_SC00037.1.G03090.1.SM.MKHC	-	6	1	1507794
ZJN_SC00008.1.G03930.1.SM.MKHC	-	9	2	1694768, 1694789
ZJN_SC00025.1.G03500.1.SM.MKHC	-	46	2	2228512, 2228531
ZJN_SC00023.1.G04430.1.AM.MKHC	+	12	1	1918086
ZJN_SC00010.1.G04390.1.SM.MKHC	+	4	1	4039565
ZJN_SC00087.1.G01300.1.SM.MKHC	-	181	7	971439, 971472, 970937, 971055, 971116, 971500, 971909
ZJN_SC00001.1.G08900.1.SM.MKHC	+	82	3	4238559, 4238467, 4238537
ZJN_SC00002.1.G12030.1.AM.MKHC	+	7	2	5637129, 5637175
ZJN_SC00007.1.G09670.1.SM.MKHC	+	23	2	4221322, 4221300
ZJN_SC00037.1.G02390.1.SM.MKHC	-	6	2	1228088, 1228067
ZJN_SC00012.1.G01660.1.SM.MKHC	-	4	1	718369
ZJN_SC00004.1.G03950.1.AM.MK	-	4	1	1749451
ZJN_SC00009.1.G01620.1.AM.MKHC	+	5	1	708093
ZJN_SC00009.1.G00510.1.SM.MKHC	-	44	1	210327
ZJN_SC00149.1.G00030.1.SM.MKHC	-	5	1	59460
ZJN_SC00034.1.G05650.1.SM.MK	-	2	1	2345291
ZJN_SC00053.1.G02600.1.SM.MKHC	+	6	1	1495731
ZJN_SC00014.1.G10470.1.SM.MKHC	-	2	1	4563620
ZJN_SC00086.1.G00270.1.SM.MKHC	+	5	1	130056
ZJN_SC00078.1.G00470.1.SM.MKHC	+	46	7	175701, 175666, 175538, 175565, 175587, 175644, 175763
ZJN_SC00071.1.G00660.1.AM.MK	+	13	2	365670, 365947
ZJN_SC00087.1.G00300.1.AM.MK	-	3	1	289565
ZJN_SC00053.1.G00410.1.SM.MKHC	-	16	3	229395, 229527, 229370
ZJN_SC00049.1.G00180.1.AM.MKHC	-	4	2	67594, 67619
ZJN_SC00060.1.G00850.1.AM.MKHC	+	4	1	491254
ZJN_SC00067.1.G01500.1.SM.MKHC	-	7	2	821604, 821628
ZJN_SC00049.1.G02720.1.SM.MKHC	+	3	1	1098767
ZJN_SC00150.1.G00360.1.SM.MKHC	-	3	1	160494
ZJN_SC00002.1.G14880.1.SM.MKHC	-	6	1	6905068
ZJN_SC00220.1.G00020.1.SM.MKHC	-	15	2	28048, 28087
ZJN_SC00011.1.G05140.1.SM.MKHC	-	5	1	2455393
ZJN_SC00007.1.G11230.1.AM.MKHC	-	14	2	4888780, 4888820
ZJN_SC00037.1.G04700.1.SM.MKHC	+	11	2	2259172, 2259106
ZJN_SC00147.1.G00840.1.SM.MKHC	-	11	1	387313
ZJN_SC00009.1.G06510.1.SM.MKHC	+	9	2	2816772, 2816791
ZJN_SC00008.1.G02680.1.SM.MKHC	+	4	1	1126125
ZJN_SC00009.1.G03890.1.AM.MKHC	+	2	1	1736270
ZJN_SC00013.1.G02090.1.SM.MKHC	+	4	1	1142584
ZJN_SC00007.1.G09920.1.AM.MKHC	-	10	2	4318653, 4318489
ZJN_SC00043.1.G02680.1.AM.MK	+	9	1	1323881
ZJN_SC00038.1.G03010.1.SM.MKHC	-	10	1	2164216
ZJN_SC00003.1.G02710.1.SM.MKHC	-	4	1	1370132
ZJN_SC00030.1.G03310.1.SM.MK	-	32	5	2649178, 2649154, 2649211, 2649312, 2649278
ZJN_SC00001.1.G04980.1.AM.MK	+	4	1	2196614
ZJN_SC00003.1.G03000.1.SM.MKHC	+	4	1	1510927
ZJN_SC00039.1.G01980.1.SM.MKHC	-	7	2	849990, 850016
ZJN_SC00092.1.G00810.1.SM.MKHC	+	6	2	422725, 422774
ZJN_SC00058.1.G00490.1.AM.MKHC	-	48	8	315597, 315450, 315578, 315536, 315558, 316749, 316985, 316526
ZJN_SC00010.1.G01310.1.AM.MK	+	3	1	1087041
ZJN_SC00003.1.G08870.1.AM.MKHC	-	32	5	4148198, 4148220, 4148275, 4148246, 4148140
ZJN_SC00014.1.G03070.1.SM.MKHC	+	3	1	1630059
ZJN_SC00001.1.G12090.1.SM.MKHC	-	9	2	7243433, 7243545
ZJN_SC00022.1.G06330.1.AM.MKHC	-	14	2	2640620, 2642449
ZJN_SC00030.1.G02230.1.SM.MKHC	-	9	2	1975569, 1975549
ZJN_SC00031.1.G03170.1.AM.MKHC	-	9	2	1625784, 1625844
ZJN_SC00002.1.G10370.1.SM.MKHC	-	7	1	4930335
ZJN_SC00023.1.G00350.1.SM.MKHC	+	11	2	155792, 155752
ZJN_SC00120.1.G00250.1.SM.MKHC	-	3	1	254409
ZJN_SC00020.1.G01240.1.AM.MKHC	-	7	2	535444, 535488
ZJN_SC00002.1.G02050.1.AM.MK	-	2	1	1256068
ZJN_SC00037.1.G03520.1.SM.MKHC	+	3	1	1703874
ZJN_SC00005.1.G03240.1.SM.MKHC	+	2	1	2669544
ZJN_SC00086.1.G00290.1.SM.MKHC	-	8	1	133281
ZJN_SC00003.1.G15250.1.SM.MKHC	+	11	3	6654252, 6654223, 6654202
ZJN_SC00002.1.G00200.1.AM.MKHC	+	6	2	176748, 177825
ZJN_SC00003.1.G06800.1.AM.MKHC	+	6	1	3207336
ZJN_SC00003.1.G12060.1.SM.MKHC	+	8	2	5405198, 5405325
ZJN_SC00184.1.G00190.1.SM.MKHC	+	7	1	93018
ZJN_SC00039.1.G03710.1.SM.MKHC	-	4	1	1650429
ZJN_SC00104.1.G00730.1.SM.MKHC	-	23	2	750136, 750155
ZJN_SC00025.1.G03880.1.SM.MKHC	+	13	2	2405003, 2404945
ZJN_SC00067.1.G02130.1.CF-ES.MKHC	+	14	3	1060503, 1060458, 1060478
ZJN_SC00022.1.G04060.1.SM.MKHC	-	4	1	1680391
ZJN_SC00086.1.G01320.1.CF.MKHC	-	4	1	512394
ZJN_SC00034.1.G01380.1.SM.MKHC	+	4	1	559273
ZJN_SC00008.1.G05960.1.SM.MKHC	+	6	1	2530788
ZJN_SC00004.1.G13680.1.AM.MKHC	+	3	1	5950805
ZJN_SC00061.1.G00660.1.SM.MK	+	3	1	712757
ZJN_SC00020.1.G03620.1.SM.MKHC	-	23	2	1650826, 1650847
ZJN_SC00039.1.G03880.1.SM.MKHC	+	9	2	1751079, 1751134
ZJN_SC00051.1.G01260.1.AM.MKHC	+	3	1	912311
ZJN_SC00060.1.G01320.1.AM.MKHC	+	8	2	824701, 824579
ZJN_SC00086.1.G01290.1.SM.MKHC	-	10	2	501502, 500805
ZJN_SC00066.1.G01860.1.SM.MKHC	-	3	1	863920
ZJN_SC00018.1.G05670.1.ES.MKHC	+	8	2	2637646, 2637560
ZJN_SC00151.1.G00320.1.SM.MKHC	-	30	6	287932, 287768, 287792, 287840, 287872, 287960
ZJN_SC00007.1.G10920.1.SM.MKHC	+	5	1	4755044
ZJN_SC00095.1.G00680.1.AM.MKHC	+	9	1	821107
ZJN_SC00016.1.G06500.1.AM.MKHC	-	2	1	3734226
ZJN_SC00004.1.G12940.1.SM.MKHC	-	7	1	5635098
ZJN_SC00014.1.G06960.1.SM.MKHC	-	3	1	3193365
ZJN_SC00050.1.G01280.1.AM.MKHC	-	14	2	795267, 795225
ZJN_SC00068.1.G01010.1.SM.MKHC	+	5	1	458847
ZJN_SC00038.1.G01470.1.SM.MKHC	+	4	1	1157736
ZJN_SC00086.1.G02610.1.SM.MKHC	-	10	2	1119149, 1123000
ZJN_SC00027.1.G03060.1.SM.MKHC	-	5	1	1153525
ZJN_SC00002.1.G10840.1.SM.MKHC	+	7	1	5127097
ZJN_SC00078.1.G02740.1.SM.MKHC	-	14	1	1113963
ZJN_SC00033.1.G02530.1.SM.MKHC	+	5	1	2550622
ZJN_SC00002.1.G08760.1.AM.MK	+	61	3	4208782, 4208807, 4208757
ZJN_SC00001.1.G01900.1.AM.MKHC	-	22	4	821061, 821156, 821012, 821083
ZJN_SC00013.1.G10310.1.AM.MKHC	-	4	2	4624585, 4624611
ZJN_SC00028.1.G02910.1.SM.MKHC	+	6	1	1967917
ZJN_SC00005.1.G05860.1.SM.MKHC	+	3	1	4094541
ZJN_SC00229.1.G00160.1.SM.MKHC	+	13	2	82439, 82412
ZJN_SC00118.1.G00310.1.AM.MK	-	2	1	551733
ZJN_SC00027.1.G02590.1.SM.MKHC	-	3	1	980385
ZJN_SC00020.1.G00930.1.SM.MK	+	10	3	403986, 403954, 404008
ZJN_SC00108.1.G00350.1.AM.MKHC	-	6	2	288038288008
ZJN_SC00008.1.G03480.1.SM.MKHC	+	8	3	1482814, 1482842, 1482567
ZJN_SC00026.1.G00120.1.SM.MKHC	+	10	1	56400
ZJN_SC00030.1.G02980.1.SM.MKHC	-	2	1	2439409
ZJN_SC00166.1.G00190.1.SM.MKHC	+	10	1	141261
ZJN_SC00019.1.G02840.1.SM.MKHC	+	2	1	2636893
ZJN_SC00008.1.G11690.1.AM.MK	+	3	1	5188789
ZJN_SC00063.1.G02640.1.AM.MK	-	2	1	1363716
ZJN_SC00030.1.G01120.1.SM.MKHC	+	4	1	1130318
ZJN_SC00036.1.G00720.1.SM.MKHC	-	6	1	309405
ZJN_SC00044.1.G04500.1.SM.MKHC	-	7	2	1794427, 1794450
ZJN_SC00037.1.G03400.1.SM.MKHC	-	11	1	1645192
ZJN_SC00008.1.G06840.1.AM.MKHC	+	13	2	2962894, 2962916
ZJN_SC00009.1.G03760.1.SM.MKHC	+	14	2	1676593, 1676496
ZJN_SC00014.1.G04470.1.SM.MKHC	+	2	1	2165554
ZJN_SC00011.1.G08340.1.SM.MKHC	+	5	1	4610293
ZJN_SC00012.1.G07320.1.SM.MKHC	-	2	1	3039491
ZJN_SC00014.1.G02290.1.SM.MKHC	-	24	3	1166264, 1166210, 1166318
ZJN_SC00092.1.G01770.1.AM.MKHC	+	4	1	880705
ZJN_SC00064.1.G00860.1.AM.MK	-	4	1	872885
ZJN_SC00020.1.G01710.1.SM.MKHC	-	6	1	766945
ZJN_SC00017.1.G00050.1.SM.MKHC	+	143	7	28720, 28745, 28593, 28807, 28505, 28697, 28764
ZJN_SC00031.1.G02980.1.SM.MKHC	+	2	1	1465462
ZJN_SC00003.1.G01230.1.AM.MKHC	-	14	1	714670
ZJN_SC00053.1.G02740.1.SM.MKHC	+	2	1	1580174
ZJN_SC00015.1.G01350.1.SM.MKHC	-	6	1	1033866
ZJN_SC00050.1.G00880.1.SM.MKHC	+	5	1	559639
ZJN_SC00101.1.G00420.1.SM.MKHC	-	7	2	313112, 313141
ZJN_SC00007.1.G01080.1.SM.MK	-	7	2	445432, 445362
ZJN_SC00002.1.G14410.1.AM.MKHC	-	8	3	6674106, 6674080, 6674151
ZJN_SC00148.1.G00070.1.AM.MKHC	+	7	2	37299, 37563
ZJN_SC00035.1.G00530.1.SM.MKHC	-	15	1	556894
ZJN_SC00022.1.G01410.1.SM.MKHC	-	18	1	555037
ZJN_SC00034.1.G00700.1.AM.MKHC	-	7	1	273109
ZJN_SC00146.1.G00470.1.SM.MKHC	+	7	2	346049, 346138
ZJN_SC00024.1.G01740.1.SM.MKHC	+	7	1	1918904
ZJN_SC00017.1.G06170.1.SM.MKHC	+	10	2	2916056, 2916096
ZJN_SC00014.1.G04700.1.SM.MKHC	+	2	1	2239268
ZJN_SC00103.1.G00120.1.SM.MKHC	-	19	4	102269, 102363, 102237, 102290
ZJN_SC00009.1.G02470.1.ES.MKHC	-	6	2	1038371, 1038435
ZJN_SC00002.1.G07110.1.SM.MKHC	+	2	1	3559792
ZJN_SC00096.1.G00160.1.SM.MKHC	+	144	6	72540, 72500, 72385, 72477, 72444, 72521
ZJN_SC00012.1.G03980.1.SM.MK	-	13	2	15558341555797
ZJN_SC00016.1.G05900.1.SM.MKHC	-	8	1	3444590
ZJN_SC00029.1.G03360.1.SM.MKHC	+	6	2	1491817, 1491896
ZJN_SC00104.1.G00310.1.AM.MKHC	+	8	1	308156
ZJN_SC00032.1.G00420.1.AM.MKHC	+	28	2	453522, 453554
ZJN_SC00064.1.G01240.1.AM.MK	+	3	1	1368796
ZJN_SC00003.1.G08060.1.SM.MKHC	-	9	2	3797082, 3797119
ZJN_SC00009.1.G02030.1.SM.MKHC	+	21	1	852957
ZJN_SC00148.1.G00540.1.SM.MKHC	-	14	3	249495, 249593, 249572
ZJN_SC00023.1.G06900.1.AM.MKHC	+	7	1	2962696
ZJN_SC00008.1.G09290.1.SM.MKHC	+	20	3	4070348, 4070579, 4070784
ZJN_SC00155.1.G00590.1.SM.MKHC	-	38	4	275233, 275253, 275181, 275285
ZJN_SC00029.1.G01770.1.AM.MKHC	-	3	1	852928
ZJN_SC00023.1.G05550.1.SM.MKHC	+	8	2	2402422, 2402525
ZJN_SC00001.1.G00860.1.SM.MKHC	+	3	1	398030
ZJN_SC00052.1.G00880.1.AM.MK	-	3	1	1323109
ZJN_SC00031.1.G00840.1.AM.MKHC	-	4	1	427590
ZJN_SC00092.1.G00880.1.SM.MK	+	19	3	445303, 445246, 445274
ZJN_SC00068.1.G03520.1.SM.MKHC	-	30	3	1488305, 1488284, 1488348
ZJN_SC00003.1.G01060.1.AM.MKHC	-	30	7	603543, 602502, 602541, 603479, 603426, 603518, 603566
ZJN_SC00002.1.G11840.1.SM.MKHC	-	5	1	5552272
ZJN_SC00078.1.G03180.1.SM.MKHC	-	12	1	1294639
ZJN_SC00069.1.G00770.1.SM.MKHC	-	18	3	389704, 389723, 389614
ZJN_SC00040.1.G00490.1.SM.MKHC	-	5	1	224778
ZJN_SC00016.1.G05990.1.SM.MKHC	-	6	2	3508532, 3508091
ZJN_SC00012.1.G05720.1.SM.MKHC	-	6	2	2258744, 2258720
ZJN_SC00027.1.G01880.1.AM.MK	+	2	1	701233
ZJN_SC00007.1.G11240.1.SM.MKHC	-	14	1	4900507
ZJN_SC00007.1.G01470.1.AM.MK	+	20	2	633542, 633580
ZJN_SC00037.1.G01820.1.CF.MKHC	-	6	1	1005928
ZJN_SC00036.1.G01340.1.SM.MK	-	5	1	651005
ZJN_SC00001.1.G00190.1.SM.MKHC	-	23	4	109873, 109810, 109836, 109774
ZJN_SC00016.1.G02500.1.SM.MKHC	-	90	3	1701332, 1701301, 1701353
ZJN_SC00194.1.G00080.1.SM.MKHC	+	5	1	27869
ZJN_SC00111.1.G00340.1.SM.MKHC	-	136	7	298482, 298379, 298508, 298568, 298356, 298398, 298589
ZJN_SC00155.1.G00740.1.SM.MKHC	+	8	2	331128, 331020
ZJN_SC00026.1.G00600.1.AM.MKHC	-	121	6	272061, 274533, 272037, 272082, 272259, 272142
ZJN_SC00013.1.G09590.1.SM.MKHC	+	3	1	4364993
ZJN_SC00034.1.G05510.1.SM.MKHC	-	10	2	2267256, 2267426
ZJN_SC00004.1.G00850.1.SM.MK	+	3	1	467999
ZJN_SC00032.1.G01630.1.AM.MKHC	-	12	1	1917762
ZJN_SC00009.1.G05640.1.AM.MKHC	+	75	4	2483858, 2484006, 2481737, 2483959
ZJN_SC00036.1.G01210.1.SM.MKHC	-	37	5	552798, 552761, 552736, 552821, 552844
ZJN_SC00034.1.G00120.1.SM.MKHC	+	8	2	55461, 55525
ZJN_SC00010.1.G01960.1.AM.MKHC	-	5	1	1743546
ZJN_SC00005.1.G01530.1.AM.MKHC	-	4	1	1440434
ZJN_SC00069.1.G01720.1.SM.MK	+	18	2	806278, 806252
ZJN_SC00031.1.G04060.1.SM.MKHC	+	3	1	2270156
ZJN_SC00025.1.G01880.1.SM.MK	+	4	1	1308874
ZJN_SC00002.1.G03640.1.SM.MKHC	-	3	1	2007117
ZJN_SC00053.1.G00870.1.AM.MK	-	2	1	497010
ZJN_SC00002.1.G10080.1.SM.MKHC	-	4	1	4792406
ZJN_SC00001.1.G06950.1.SM.MKHC	-	3	1	3107035
ZJN_SC00102.1.G00450.1.SM.MKHC	-	7	1	290835
ZJN_SC00018.1.G00750.1.SM.MKHC	+	10	2	337416, 337393
ZJN_SC00013.1.G03870.1.AM.MK	+	2	1	2066444
ZJN_SC00109.1.G00370.1.AM.MKHC	-	7	1	295038
ZJN_SC00028.1.G03700.1.AM.MK	+	4	1	2390877
ZJN_SC00004.1.G01810.1.AM.MKHC	+	3	1	861410
ZJN_SC00028.1.G04370.1.SM.MKHC	+	33	2	2673749, 2673798
ZJN_SC00017.1.G00830.1.AM.MKHC	-	25	3	328340, 328364, 328390
ZJN_SC00003.1.G04860.1.SM.MKHC	-	3	1	2316479
ZJN_SC00008.1.G11320.1.AM.MK	+	3	1	5011437
ZJN_SC00122.1.G00080.1.AM.MKHC	+	8	2	4875648779
ZJN_SC00127.1.G00310.1.AM.MK	+	5	2	271069, 271024
ZJN_SC00085.1.G00480.1.SM.MKHC	+	3	1	435786
ZJN_SC00020.1.G00780.1.SM.MKHC	-	30	4	335161, 335050, 335127, 335196
ZJN_SC00051.1.G01950.1.AM.MK	+	2	1	1291334
ZJN_SC00138.1.G00480.1.SM.MKHC	+	27	4	182516, 182574, 182539, 182495
ZJN_SC00023.1.G02000.1.AM.MK	-	2	1	847657
ZJN_SC00103.1.G00970.1.SM.MKHC	-	11	3	812766, 812798, 817891
ZJN_SC00063.1.G01570.1.CF-ES.MKHC	+	4	1	845455
ZJN_SC00013.1.G07950.1.SM.MKHC	-	3	1	3760238
ZJN_SC00176.1.G00170.1.AM.MK	+	4	1	158250
ZJN_SC00045.1.G01830.1.AM.MKHC	-	15	2	848359, 848234
ZJN_SC00020.1.G01370.1.AM.MK	+	5	1	610133
ZJN_SC00003.1.G13110.1.SM.MKHC	+	2	1	5807182
ZJN_SC00001.1.G07720.1.AM.MK	-	10	2	3518693, 3518748
ZJN_SC00092.1.G01060.1.SM.MKHC	+	7	1	542318
ZJN_SC00025.1.G03580.1.AM.MKHC	+	4	1	2267535
ZJN_SC00016.1.G03480.1.AM.MK	-	2	1	2215239
ZJN_SC00007.1.G08390.1.AM.MKHC	-	10	2	3718155, 3718105
ZJN_SC00004.1.G10780.1.AM.MKHC	-	12	1	4719251
ZJN_SC00155.1.G00460.1.AM.MKHC	-	5	1	202850
ZJN_SC00092.1.G02130.1.SM.MKHC	+	5	1	1088863
ZJN_SC00102.1.G00630.1.AM.MKHC	-	6	2	426419, 426388
ZJN_SC00023.1.G00360.1.SM.MKHC	+	3	1	160119
ZJN_SC00007.1.G09300.1.SM.MKHC	-	4	1	4044328
ZJN_SC00064.1.G00820.1.SM.MKHC	+	3	1	840921
ZJN_SC00008.1.G06880.1.SM.MK	+	5	1	2983057
ZJN_SC00085.1.G00690.1.SM.MK	+	78	5	654119, 654098, 654016, 654050, 654140
ZJN_SC00044.1.G03910.1.SM.MKHC	-	3	1	1522478
ZJN_SC00134.1.G00140.1.SM.MK	+	2	1	173482
ZJN_SC00044.1.G04570.1.SM.MKHC	+	2	1	1820616
ZJN_SC00007.1.G06000.1.SM.MKHC	-	111	11	2699176, 2699261, 2699400, 2699231, 2699151, 2699117, 2699358, 2699056, 2699281, 2699204, 2699300
ZJN_SC00022.1.G03110.1.AM.MKHC	-	5	1	1306547
ZJN_SC00034.1.G02730.1.SM.MKHC	+	15	2	1081209, 1081182
ZJN_SC00128.1.G00850.1.CF.MKHC	+	4	1	504099
ZJN_SC00032.1.G01150.1.AM.MKHC	-	3	1	1305515
ZJN_SC00049.1.G03170.1.SM.MK	-	5	1	1271956
ZJN_SC00002.1.G17120.1.SM.MKHC	-	23	4	7790547, 7790416, 7794358, 7790460
ZJN_SC00075.1.G00240.1.AM.MKHC	-	4	1	240693
ZJN_SC00068.1.G01270.1.SM.MKHC	-	8	2	573340, 573359
ZJN_SC00025.1.G02140.1.SM.MKHC	+	11	3	1498497, 1498604, 1500032
ZJN_SC00133.1.G00590.1.AM.MKHC	-	50	4	341011, 340966, 340991, 341035
ZJN_SC00061.1.G00490.1.SM.MKHC	-	2	1	540582
ZJN_SC00039.1.G02160.1.SM.MKHC	+	4	1	913646
ZJN_SC00001.1.G01810.1.AM.MKHC	+	4	1	795394
ZJN_SC00009.1.G10150.1.SM.MKHC	-	3	1	4340362
ZJN_SC00003.1.G12570.1.AM.MK	+	17	3	5591444, 5591397, 5591480
ZJN_SC00023.1.G06950.1.SM.MKHC	-	22	2	2977079, 2977059
ZJN_SC00037.1.G00320.1.ES.MKHC	+	5	2	167955, 167979
ZJN_SC00006.1.G00570.1.AM.MK	-	6	1	211936
ZJN_SC00040.1.G02570.1.SM.MKHC	+	57	5	1122345, 1122367, 1122243, 1122389, 1122224
ZJN_SC00014.1.G07090.1.SM.MKHC	-	2	1	3248066
ZJN_SC00013.1.G05070.1.SM.MKHC	+	4	1	2597078
ZJN_SC00102.1.G01210.1.SM.MKHC	-	2	1	721222
ZJN_SC00050.1.G02900.1.SM.MKHC	-	5	1	1752661
ZJN_SC00023.1.G06560.1.SM.MKHC	-	2	1	2786680
ZJN_SC00032.1.G01770.1.SM.MK	+	5	1	2061736
ZJN_SC00102.1.G00170.1.SM.MKHC	+	98	7	123361, 123400, 123287, 123167, 123202, 123251, 123339
ZJN_SC00017.1.G02680.1.SM.MKHC	+	5	1	1181638
ZJN_SC00107.1.G00650.1.SM.MKHC	+	4	1	334591
ZJN_SC00029.1.G05730.1.SM.MKHC	-	10	1	2568926
ZJN_SC00001.1.G07470.1.SM.MKHC	+	9	2	3405689, 3409404
ZJN_SC00031.1.G02810.1.AM.MKHC	-	12	2	1332270, 1332518
ZJN_SC00056.1.G01120.1.AM.MK	-	17	5	443832, 443717, 443770, 443790, 443749
ZJN_SC00013.1.G07850.1.SM.MKHC	-	29	5	3719531, 3719701, 3719625, 3719723, 3719590
ZJN_SC00016.1.G00060.1.AM.MKHC	-	4	1	77507
ZJN_SC00047.1.G03280.1.SM.MK	+	4	1	1703464
ZJN_SC00190.1.G00050.1.AM.MKHC	-	10	2	35498, 35522
ZJN_SC00004.1.G13770.1.SM.MKHC	-	2	1	5979071
ZJN_SC00014.1.G05780.1.SM.MKHC	-	6	1	2704995
ZJN_SC00184.1.G00210.1.SM.MKHC	+	3	1	97242
ZJN_SC00012.1.G04170.1.SM.MKHC	+	29	5	1625111, 1625130, 1625045, 1625074, 1625150
ZJN_SC00049.1.G01650.1.AM.MKHC	-	10	2	670784, 670816
ZJN_SC00008.1.G04060.1.SM.MKHC	+	4	1	1756690
ZJN_SC00029.1.G02800.1.SM.MKHC	-	4	1	1229171
ZJN_SC00058.1.G03190.1.AM.MK	-	10	2	1539174, 1534448
ZJN_SC00004.1.G03760.1.SM.MKHC	-	19	2	1669829, 1667500
ZJN_SC00034.1.G00100.1.AM.MKHC	-	4	1	33076
ZJN_SC00068.1.G03190.1.SM.MKHC	-	13	2	1359991, 1360030
ZJN_SC00005.1.G07830.1.SM.MKHC	-	4	1	5102416
ZJN_SC00001.1.G03260.1.SM.MKHC	+	12	1	1483082
ZJN_SC00003.1.G05270.1.SM.MKHC	+	28	3	2486343, 2486514, 2487074
ZJN_SC00003.1.G03740.1.AM.MK	-	19	3	1822927, 1822869, 1822904
ZJN_SC00020.1.G06480.1.SM.MKHC	-	6	2	3417522, 3397043
ZJN_SC00005.1.G09320.1.SM.MKHC	+	19	2	5684619, 5684641
ZJN_SC00009.1.G00630.1.AM.MKHC	-	7	2	254653, 254609
ZJN_SC00016.1.G03620.1.SM.MKHC	-	6	1	2258013
ZJN_SC00007.1.G03010.1.SM.MKHC	-	2	1	1309279
ZJN_SC00008.1.G03980.1.CF.MKHC	-	2	1	1717164
ZJN_SC00001.1.G08870.1.SM.MKHC	-	2	1	4213485
ZJN_SC00007.1.G01750.1.SM.MKHC	+	8	2	726520, 726543
ZJN_SC00013.1.G05530.1.SM.MKHC	-	6	2	2794686, 2794718
ZJN_SC00141.1.G00940.1.SM.MKHC	+	7	2	422067, 422039
ZJN_SC00026.1.G00400.1.AM.MKHC	-	4	1	192906
ZJN_SC00006.1.G00410.1.SM.MKHC	+	7	1	153662
ZJN_SC00009.1.G03960.1.AM.MK	+	11	2	1779642, 1779618
ZJN_SC00060.1.G00100.1.AM.MKHC	-	3	1	63857
ZJN_SC00031.1.G00560.1.AM.MKHC	+	2	1	266222
ZJN_SC00003.1.G14860.1.SM.MKHC	+	4	1	6479713
ZJN_SC00029.1.G01660.1.SM.MKHC	+	17	3	821909, 821949, 821994
ZJN_SC00009.1.G02020.1.SM.MK	+	8	1	848208
ZJN_SC00023.1.G03200.1.SM.MKHC	-	7	1	1375212
ZJN_SC00129.1.G00790.1.SM.MK	-	3	1	484910
ZJN_SC00037.1.G05330.1.AM.MKHC	+	2	1	2487420
ZJN_SC00042.1.G01740.1.SM.MKHC	+	4	1	2205742
ZJN_SC00038.1.G03410.1.SM.MKHC	-	2	1	2356053
ZJN_SC00004.1.G05740.1.AM.MK	+	9	2	2523355, 2523005
ZJN_SC00003.1.G05920.1.SM.MKHC	-	4	1	2770698
ZJN_SC00004.1.G03540.1.SM.MKHC	+	67	1	1567986
ZJN_SC00152.1.G00360.1.SM.MKHC	-	37	4	146739, 147088, 154291, 146713
ZJN_SC00015.1.G05130.1.AM.MKHC	+	5	1	2945068
ZJN_SC00147.1.G00150.1.SM.MKHC	+	4	1	78617
ZJN_SC00069.1.G00460.1.SM.MKHC	+	9	2	234707, 234756
ZJN_SC00012.1.G00170.1.SM.MK	+	55	3	76033, 76007, 76112
ZJN_SC00011.1.G06830.1.SM.MKHC	+	9	2	3398497, 3398381
ZJN_SC00003.1.G06600.1.AM.MKHC	+	7	2	3112730, 3112766
ZJN_SC00047.1.G02350.1.SM.MKHC	+	13	2	1191192, 1191100
ZJN_SC00022.1.G01180.1.SM.MKHC	-	21	3	458153, 458102, 458182
ZJN_SC00090.1.G01270.1.AM.MK	+	4	1	769368
ZJN_SC00050.1.G02130.1.SM.MKHC	+	13	3	1289498, 1289577, 1289611
ZJN_SC00105.1.G00830.1.AM.MK	+	5	1	430048
ZJN_SC00027.1.G00460.1.AM.MK	-	4	1	214862
ZJN_SC00002.1.G12940.1.SM.MKHC	-	2	1	6002129
ZJN_SC00008.1.G10490.1.SM.MKHC	+	15	3	4595343, 4595119, 4595095
ZJN_SC00056.1.G03500.1.SM.MKHC	-	3	1	1390705
ZJN_SC00111.1.G00970.1.AM.MK	-	25	2	838993, 839076
ZJN_SC00008.1.G02960.1.SM.MKHC	+	15	5	1266990, 1267039, 1267239, 1267011, 1267129
ZJN_SC00007.1.G06710.1.SM.MKHC	+	6	1	2969630
ZJN_SC00003.1.G01580.1.SM.MKHC	-	16	3	833559, 833580, 833611
ZJN_SC00146.1.G00300.1.SM.MKHC	-	5	1	248430
ZJN_SC00089.1.G01180.1.SM.MK	+	37	5	1113492, 1113570, 1113546, 1113423, 1113518
ZJN_SC00018.1.G01050.1.AM.MK	-	3	1	458054
ZJN_SC00205.1.G00170.1.SM.MKHC	+	3	1	79977
ZJN_SC00086.1.G00200.1.AM.MKHC	+	5	1	86269
ZJN_SC00039.1.G02390.1.AM.MKHC	+	19	2	996748, 996768
ZJN_SC00008.1.G06190.1.AM.MKHC	-	5	1	2617977
ZJN_SC00011.1.G04290.1.SM.MKHC	-	7	1	2068482
ZJN_SC00001.1.G02680.1.AM.MKHC	-	4	1	1191261
ZJN_SC00016.1.G00820.1.SM.MKHC	-	2	1	648478
ZJN_SC00008.1.G07220.1.AM.MKHC	+	22	3	3138224, 3138512, 3137372
ZJN_SC00007.1.G00460.1.SM.MKHC	-	2	1	171896
ZJN_SC00046.1.G01450.1.SM.MKHC	-	5	1	2153602
ZJN_SC00080.1.G01200.1.SM.MK	+	5	1	819412
ZJN_SC00012.1.G00630.1.SM.MKHC	-	9	2	294438, 294407
ZJN_SC00065.1.G01160.1.SM.MKHC	-	2	1	783872
ZJN_SC00008.1.G11700.1.SM.MKHC	+	11	1	5197015
ZJN_SC00068.1.G01360.1.SM.MKHC	-	2	1	602120
ZJN_SC00129.1.G00810.1.SM.MK	+	2	1	494991
ZJN_SC00002.1.G07770.1.SM.MKHC	-	10	1	3830007
ZJN_SC00058.1.G00480.1.AM.MKHC	+	14	2	315340, 315319
ZJN_SC00059.1.G01310.1.SM.MKHC	-	11	2	919634, 919696
ZJN_SC00002.1.G15530.1.SM.MKHC	-	7	1	7123201
ZJN_SC00009.1.G03700.1.SM.MKHC	-	5	1	1645671
ZJN_SC00012.1.G01780.1.AM.MK	-	9	2	752601, 752630
ZJN_SC00008.1.G00230.1.AM.MKHC	+	2	1	117644
ZJN_SC00105.1.G00770.1.SM.MKHC	+	5	1	408869
ZJN_SC00036.1.G00170.1.SM.MKHC	-	12	2	61188, 61135
ZJN_SC00005.1.G08110.1.SM.MKHC	+	12	2	5226379, 5226335
ZJN_SC00056.1.G02450.1.SM.MKHC	+	3	1	958629
ZJN_SC00014.1.G03690.1.SM.MKHC	+	10	2	1839631, 1840154
ZJN_SC00020.1.G03200.1.SM.MKHC	+	27	5	1441318, 1441349, 1441418, 1441372, 1441397
ZJN_SC00002.1.G10150.1.AM.MKHC	-	19	1	4829341
ZJN_SC00014.1.G06980.1.SM.MKHC	+	5	1	3210133
ZJN_SC00022.1.G04280.1.AM.MK	+	10	1	1775059
ZJN_SC00001.1.G06970.1.SM.MKHC	+	4	1	3117027
ZJN_SC00036.1.G04050.1.AM.MK	-	5	1	2372461
ZJN_SC00013.1.G08680.1.SM.MKHC	+	20	3	4053642, 4053524, 4053601
ZJN_SC00038.1.G02870.1.AM.MKHC	+	11	2	2064232, 2064181
ZJN_SC00008.1.G07100.1.AM.MKHC	+	5	1	3071493
ZJN_SC00002.1.G09400.1.SM.MKHC	+	6	1	4486526
ZJN_SC00006.1.G06100.1.SM.MKHC	-	3	1	3113836
ZJN_SC00046.1.G00740.1.SM.MKHC	+	17	2	808200, 808252
ZJN_SC00004.1.G12430.1.SM.MKHC	+	6	1	5402730
ZJN_SC00018.1.G01360.1.SM.MKHC	-	4	1	621061
ZJN_SC00015.1.G08410.1.SM.MKHC	+	3	1	4317493
ZJN_SC00090.1.G01400.1.SM.MK	+	2	1	877721
ZJN_SC00012.1.G08920.1.AM.MK	+	6	2	3903932, 3903951
ZJN_SC00141.1.G00660.1.SM.MKHC	-	14	3	270351, 270416, 270441
ZJN_SC00053.1.G01180.1.SM.MK	+	4	1	680252
ZJN_SC00153.1.G00060.1.SM.MKHC	+	11	2	65715, 65688
ZJN_SC00044.1.G04090.1.AM.MKHC	+	5	1	1624292
ZJN_SC00023.1.G03580.1.AM.MKHC	+	9	2	1548391, 1548442
ZJN_SC00058.1.G02280.1.SM.MKHC	-	16	2	1112622, 1112659
ZJN_SC00014.1.G02470.1.SM.MKHC	-	12	1	1259131
ZJN_SC00026.1.G02940.1.SM.MKHC	+	5	1	1325748
ZJN_SC00021.1.G00080.1.SM.MKHC	-	5	2	62183, 62217
ZJN_SC00004.1.G09220.1.SM.MKHC	-	10	1	3984581
ZJN_SC00023.1.G00760.1.AM.MKHC	+	11	1	336292
ZJN_SC00008.1.G02260.1.AM.MKHC	-	3	1	938042
ZJN_SC00004.1.G09030.1.SM.MKHC	-	8	2	3921814, 3921664
ZJN_SC00058.1.G02740.1.AM.MK	+	11	2	1297964, 1297985
ZJN_SC00004.1.G09630.1.AM.MK	-	39	3	4215433, 4215462, 4210296
ZJN_SC00036.1.G00860.1.SM.MKHC	-	8	2	404802, 404827
ZJN_SC00016.1.G02640.1.SM.MKHC	-	6	1	1778288
ZJN_SC00002.1.G07370.1.SM.MKHC	+	14	4	3656757, 3656892, 3656930, 3656733
ZJN_SC00015.1.G01030.1.SM.MKHC	+	6	2	833582833629
ZJN_SC00011.1.G06540.1.AM.MK	-	23	4	3237659, 3237593, 3237629, 3237679
ZJN_SC00002.1.G02830.1.AM.MK	+	3	1	1607031
ZJN_SC00107.1.G00140.1.AM.MKHC	-	6	1	66016
ZJN_SC00003.1.G01270.1.SM.MKHC	-	8	2	729401, 729421
ZJN_SC00030.1.G00380.1.ES.MKHC	+	2	1	412737
ZJN_SC00002.1.G16470.1.SM.MKHC	-	5	1	7494252
ZJN_SC00014.1.G08280.1.SM.MKHC	+	40	4	3742958, 3742907, 3742937, 3742991
ZJN_SC00001.1.G10110.1.SM.MKHC	-	3	1	5015318
ZJN_SC00102.1.G00580.1.AM.MKHC	-	3	1	392033
ZJN_SC00002.1.G05720.1.SM.MKHC	+	3	1	2934904
ZJN_SC00003.1.G15260.1.SM.MKHC	+	13	1	6658602
ZJN_SC00002.1.G08060.1.AM.MKHC	+	14	1	3958025
ZJN_SC00092.1.G01270.1.AM.MKHC	-	16	1	654914
ZJN_SC00008.1.G07580.1.SM.MKHC	+	9	2	3299547, 3299447
ZJN_SC00007.1.G03690.1.SM.MKHC	+	8	1	1620499
ZJN_SC00025.1.G03910.1.AM.MKHC	+	10	2	2425960, 2425980
ZJN_SC00122.1.G00550.1.SM.MKHC	-	30	2	280765, 280795
ZJN_SC00029.1.G00330.1.AM.MKHC	+	2	1	154835
ZJN_SC00028.1.G00930.1.CF-ES.MKHC	-	20	1	794772
ZJN_SC00130.1.G00480.1.SM.MKHC	-	3	1	549527
ZJN_SC00047.1.G03110.1.AM.MK	+	5	1	1606692
ZJN_SC00013.1.G10210.1.AM.MKHC	+	13	2	4592867, 4592890
ZJN_SC00030.1.G00190.1.AM.MKHC	-	3	1	194280
ZJN_SC00007.1.G05630.1.SM.MKHC	-	7	2	2503201, 2503290
ZJN_SC00003.1.G15040.1.AM.MKHC	+	5	1	6576738
ZJN_SC00024.1.G02430.1.AM.MKHC	-	5	1	2477040
ZJN_SC00034.1.G01190.1.SM.MKHC	-	5	2	475644, 475739
ZJN_SC00053.1.G02490.1.SM.MKHC	+	10	1	1438492
ZJN_SC00025.1.G01600.1.SM.MKHC	+	6	2	1151594, 1151623
ZJN_SC00001.1.G00790.1.SM.MKHC	-	2	1	364585
ZJN_SC00025.1.G01210.1.SM.MKHC	-	34	5	889671, 889503, 889642, 889522, 889542
ZJN_SC00007.1.G05620.1.SM.MKHC	+	192	3	2501647, 2501613, 2501667
ZJN_SC00009.1.G03810.1.AM.MKHC	-	4	1	1692539
ZJN_SC00015.1.G04910.1.AM.MKHC	+	5	1	2812339
ZJN_SC00200.1.G00190.1.AM.MKHC	-	2	1	77029
ZJN_SC00133.1.G00230.1.SM.MKHC	+	5	1	153782
ZJN_SC00004.1.G03750.1.SM.MKHC	+	13	1	1665579
ZJN_SC00001.1.G08150.1.AM.MK	+	63	8	3815647, 3815728, 3815810, 3815750, 3815666, 3815769, 3815699, 3815865
ZJN_SC00058.1.G00910.1.CF.MKHC	+	3	1	558201
ZJN_SC00012.1.G06190.1.AM.MK	-	6	1	2506695
ZJN_SC00022.1.G06150.1.AM.MKHC	-	14	2	25499112549937
ZJN_SC00060.1.G01600.1.SM.MKHC	-	6	1	1019303
ZJN_SC00003.1.G14050.1.SM.MKHC	-	4	1	6172348
ZJN_SC00097.1.G01940.1.SM.MKHC	+	11	3	1104166, 1104086, 1104111
ZJN_SC00024.1.G01480.1.AM.MK	+	5	1	1685124
ZJN_SC00040.1.G04780.1.CF.MKHC	+	59	3	2082412, 2082434, 2082383
ZJN_SC00003.1.G05380.1.SM.MKHC	+	3	1	2537700
ZJN_SC00023.1.G03210.1.SM.MKHC	-	16	3	1385025, 1385059, 1385003
ZJN_SC00004.1.G13090.1.SM.MKHC	-	15	1	5690800
ZJN_SC00025.1.G01450.1.SM.MKHC	+	17	4	1049337, 1049139, 1049296, 1049315
ZJN_SC00007.1.G05020.1.SM.MKHC	-	22	2	2193659, 2193553
ZJN_SC00080.1.G01350.1.ES.MKHC	+	5	1	987242
ZJN_SC00001.1.G06690.1.SM.MKHC	+	5	1	2997039
ZJN_SC00004.1.G07030.1.SM.MKHC	+	13	3	2986234, 2986278, 2986254
ZJN_SC00069.1.G02300.1.SM.MKHC	-	2	1	1047608
ZJN_SC00014.1.G00220.1.CF.MKHC	+	2	1	95123
ZJN_SC00002.1.G15870.1.AM.MK	+	2	1	7249129
ZJN_SC00011.1.G06780.1.SM.MKHC	-	5	1	3375407
ZJN_SC00013.1.G08000.1.SM.MKHC	-	9	1	3786593
ZJN_SC00110.1.G00250.1.AM.MKHC	+	3	1	189309
ZJN_SC00013.1.G06880.1.AM.MK	-	4	2	3318519, 3318567
ZJN_SC00003.1.G05050.1.CF.MKHC	+	9	2	2389390, 2389426
ZJN_SC00180.1.G00130.1.AM.MKHC	+	5	1	113515
ZJN_SC00008.1.G03970.1.SM.MKHC	+	3	1	1715123
ZJN_SC00004.1.G01280.1.AM.MK	-	8	1	642350
ZJN_SC00014.1.G01880.1.SM.MKHC	+	18	3	970706, 970681, 970739
ZJN_SC00135.1.G00490.1.SM.MKHC	+	5	2	375334, 375452
ZJN_SC00084.1.G01130.1.SM.MKHC	+	11	2	1004731, 1004864
ZJN_SC00059.1.G02350.1.SM.MKHC	+	3	1	1791119
ZJN_SC00068.1.G00950.1.SM.MKHC	+	7	1	431618
ZJN_SC00038.1.G03630.1.AM.MKHC	-	5	1	2487396
ZJN_SC00009.1.G02880.1.AM.MKHC	+	2	1	1219672
ZJN_SC00049.1.G00190.1.SM.MK	-	3	1	71048
ZJN_SC00080.1.G00310.1.SM.MKHC	+	3	1	209205
ZJN_SC00005.1.G06950.1.SM.MKHC	+	6	1	4618473
ZJN_SC00086.1.G01260.1.AM.MKHC	+	6	1	492993
ZJN_SC00003.1.G07700.1.AM.MKHC	-	9	2	3593840, 3593862
ZJN_SC00036.1.G03820.1.AM.MK	+	5	1	2200854
ZJN_SC00067.1.G01440.1.AM.MKHC	+	24	3	797212, 797107, 797178
ZJN_SC00016.1.G04140.1.SM.MKHC	-	23	2	2621869, 2621947
ZJN_SC00013.1.G01390.1.SM.MKHC	-	2	1	771293
ZJN_SC00018.1.G07630.1.AM.MKHC	+	3	1	3617787
ZJN_SC00009.1.G02110.1.SM.MKHC	-	39	8	875371, 875517, 875348, 875392, 875285, 875416, 875466, 875253
ZJN_SC00033.1.G01800.1.AM.MK	-	4	1	1980968
ZJN_SC00057.1.G00770.1.SM.MKHC	+	54	2	758695, 758744
ZJN_SC00016.1.G03760.1.SM.MKHC	-	15	2	2334364, 2334312
ZJN_SC00013.1.G03730.1.SM.MKHC	-	2	1	1974570
ZJN_SC00005.1.G08600.1.SM.MKHC	+	10	2	5429888, 5429800
ZJN_SC00063.1.G02450.1.SM.MKHC	+	3	1	1263062
ZJN_SC00043.1.G04550.1.AM.MK	-	13	1	2116554
ZJN_SC00014.1.G06730.1.AM.MK	-	3	1	3079953
ZJN_SC00002.1.G09170.1.SM.MK	+	6	1	4384876
ZJN_SC00015.1.G00040.1.SM.MKHC	+	4	1	24503
ZJN_SC00005.1.G00750.1.SM.MKHC	+	2	1	777304
ZJN_SC00206.1.G00260.1.SM.MKHC	-	43	4	118441, 118461, 118618, 118553
ZJN_SC00043.1.G05000.1.SM.MK	-	8	1	2285053
ZJN_SC00160.1.G00230.1.SM.MKHC	-	2	1	178310
ZJN_SC00071.1.G01980.1.AM.MK	+	7	2	944975, 944893
ZJN_SC00031.1.G01880.1.AM.MKHC	-	5	1	891500
ZJN_SC00007.1.G07250.1.SM.MKHC	+	4	1	3210958
ZJN_SC00152.1.G00050.1.SM.MKHC	-	3	1	11312
ZJN_SC00001.1.G02950.1.SM.MKHC	-	4	1	1320485
ZJN_SC00094.1.G00650.1.SM.MKHC	+	2	1	507537
ZJN_SC00012.1.G03140.1.AM.MKHC	-	3	1	1240518
ZJN_SC00045.1.G02290.1.AM.MKHC	-	2	1	1029718
ZJN_SC00016.1.G03490.1.AM.MKHC	+	9	3	2224224, 2224249, 2224321
ZJN_SC00007.1.G05920.1.SM.MKHC	-	55	5	2665844, 2665917, 2665977, 2665949, 2665895
ZJN_SC00022.1.G03000.1.AM.MKHC	-	3	1	1273042
ZJN_SC00003.1.G00270.1.SM.MKHC	+	10	2	141344, 141373
ZJN_SC00047.1.G03670.1.SM.MKHC	-	3	1	1889761
ZJN_SC00028.1.G01120.1.AM.MKHC	+	4	1	951935
ZJN_SC00039.1.G04190.1.AM.MK	-	5	1	1865582
ZJN_SC00056.1.G02540.1.AM.MKHC	-	2	1	999929
ZJN_SC00062.1.G01050.1.SM.MKHC	-	4	1	1207693
ZJN_SC00003.1.G15510.1.SM.MKHC	-	7	1	6752534
ZJN_SC00023.1.G04840.1.SM.MKHC	-	71	5	2070903, 2070940, 2070815, 2070988, 2070882
ZJN_SC00020.1.G05730.1.SM.MKHC	+	3	1	2877062
ZJN_SC00020.1.G04180.1.SM.MKHC	+	3	1	1983922
ZJN_SC00027.1.G04090.1.SM.MKHC	+	2	1	1535709
ZJN_SC00008.1.G07010.1.SM.MKHC	-	12	2	3019450, 3019429
ZJN_SC00018.1.G02410.1.AM.MK	-	15	1	1020304
ZJN_SC00014.1.G01330.1.AM.MKHC	-	3	1	654550
ZJN_SC00108.1.G01230.1.SM.MKHC	-	7	2	885713, 885633
ZJN_SC00034.1.G02000.1.SM.MKHC	+	4	1	805929
ZJN_SC00044.1.G03360.1.SM.MKHC	-	66	6	1318467, 1318439, 1318546, 1318397, 1318420, 1318488
ZJN_SC00016.1.G05970.1.AM.MK	-	21	1	3501542
ZJN_SC00009.1.G07790.1.SM.MKHC	+	5	2	3373356, 3373384
ZJN_SC00110.1.G00430.1.AM.MKHC	+	10	3	329695, 329554, 329729
ZJN_SC00007.1.G07960.1.AM.MKHC	-	2	1	3510378
ZJN_SC00058.1.G03530.1.SM.MKHC	+	10	1	1704507
ZJN_SC00113.1.G00360.1.AM.MK	+	16	3	357471, 357440, 357311
ZJN_SC00034.1.G00490.1.AM.MKHC	-	121	3	198428, 198452, 198401
ZJN_SC00009.1.G10970.1.SM.MKHC	+	13	1	4681523
ZJN_SC00018.1.G04660.1.SM.MKHC	-	21	3	2011612, 2011712, 2011691
ZJN_SC00023.1.G05980.1.SM.MKHC	-	3	1	2557542
ZJN_SC00064.1.G00470.1.AM.MK	+	5	1	484051
ZJN_SC00008.1.G00470.1.SM.MKHC	-	4	1	216762
ZJN_SC00096.1.G00810.1.SM.MK	-	2	1	393842
ZJN_SC00027.1.G06060.1.SM.MKHC	-	7	2	2503684, 2503655
ZJN_SC00026.1.G01250.1.SM.MKHC	-	41	7	578197, 578222, 578091, 578115, 578173, 578134, 578242
ZJN_SC00015.1.G05960.1.SM.MKHC	+	20	2	3314764, 3314733
ZJN_SC00274.1.G00040.1.AM.MKHC	+	6	1	32811
ZJN_SC00040.1.G04040.1.AM.MKHC	+	9	2	1795345, 1795381
ZJN_SC00020.1.G00420.1.CF.MKHC	+	4	1	184345
ZJN_SC00007.1.G05550.1.SM.MKHC	-	2	1	2472609
ZJN_SC00002.1.G09700.1.AM.MKHC	-	6	1	4604819
ZJN_SC00004.1.G04540.1.AM.MKHC	-	4	1	2013294
ZJN_SC00002.1.G05270.1.SM.MKHC	-	5	1	2779390
ZJN_SC00007.1.G07880.1.SM.MK	-	3	1	3477925
ZJN_SC00037.1.G03630.1.SM.MKHC	-	7	1	1746748
ZJN_SC00015.1.G01620.1.SM.MKHC	+	7	1	1200497
ZJN_SC00088.1.G00030.1.SM.MKHC	-	4	1	33341
ZJN_SC00027.1.G05780.1.SM.MKHC	-	3	1	2372849
ZJN_SC00011.1.G01950.1.SM.MKHC	+	6	1	986792
ZJN_SC00005.1.G01940.1.AM.MKHC	+	2	1	1752600
ZJN_SC00007.1.G11820.1.SM.MKHC	-	17	1	5166627
ZJN_SC00049.1.G03520.1.SM.MKHC	+	9	3	1458503, 1463576, 1464644
ZJN_SC00047.1.G04010.1.SM.MKHC	+	5	1	2071443
ZJN_SC00008.1.G07140.1.SM.MKHC	-	6	1	3090208
ZJN_SC00004.1.G02620.1.SM.MKHC	+	5	1	1169840
ZJN_SC00009.1.G06800.1.AM.MKHC	+	6	1	2954092
ZJN_SC00021.1.G02580.1.AM.MKHC	+	6	1	2983081
ZJN_SC00005.1.G05290.1.AM.MKHC	-	2	1	3855783
ZJN_SC00023.1.G04180.1.AM.MKHC	-	2	1	1818549
ZJN_SC00155.1.G00530.1.SM.MKHC	-	15	2	245140, 245219
ZJN_SC00045.1.G04150.1.SM.MKHC	-	8	2	1843884, 1839429
ZJN_SC00002.1.G13080.1.AM.MKHC	-	19	4	6048437, 6048477, 6048667, 6048690
ZJN_SC00026.1.G01630.1.SM.MKHC	-	11	2	727641, 727598
ZJN_SC00007.1.G03720.1.AM.MK	+	9	1	1628185
ZJN_SC00039.1.G05040.1.SM.MKHC	-	3	1	2230123
ZJN_SC00007.1.G06520.1.AM.MK	-	6	2	2894694, 2894730
ZJN_SC00087.1.G00700.1.AM.MK	+	11	2	516166, 516193
ZJN_SC00003.1.G11400.1.SM.MKHC	+	30	4	5172828, 5172882, 5172759, 5172798
ZJN_SC00052.1.G00470.1.SM.MKHC	-	2	1	568950
ZJN_SC00005.1.G02560.1.AM.MK	-	2	1	2175151
ZJN_SC00002.1.G09750.1.SM.MKHC	-	10	3	4632068, 4632021, 4632043
ZJN_SC00002.1.G15470.1.SM.MKHC	-	3	1	7101290
ZJN_SC00012.1.G07620.1.SM.MKHC	-	9	1	3213799
ZJN_SC00029.1.G02080.1.AM.MKHC	-	3	1	957890
ZJN_SC00150.1.G00350.1.SM.MKHC	+	17	3	159687, 159616, 159538
ZJN_SC00002.1.G05650.1.SM.MKHC	+	28	4	2906882, 2909183, 2909023, 2909051
ZJN_SC00015.1.G07100.1.SM.MKHC	+	5	1	3832741
ZJN_SC00043.1.G00720.1.SM.MKHC	-	22	1	408747
ZJN_SC00034.1.G03550.1.SM.MKHC	-	5	1	1426793
ZJN_SC00047.1.G00330.1.SM.MKHC	-	2	1	124450
ZJN_SC00045.1.G03050.1.AM.MK	+	6	1	1393782
ZJN_SC00061.1.G01050.1.SM.MKHC	-	32	2	1101693, 1101793
ZJN_SC00037.1.G00840.1.AM.MKHC	+	2	1	452916
ZJN_SC00003.1.G08640.1.AM.MK	+	35	5	4076130, 4076161, 4075885, 4076086, 4076238
ZJN_SC00077.1.G00860.1.SM.MK	-	2	1	1463076
ZJN_SC00001.1.G02250.1.CF.MKHC	-	4	1	999882
ZJN_SC00024.1.G02500.1.AM.MKHC	+	2	1	2554888
ZJN_SC00068.1.G02110.1.SM.MKHC	-	12	2	927490, 927435
ZJN_SC00012.1.G06030.1.SM.MKHC	+	28	3	2438920, 2438945, 2438820
ZJN_SC00146.1.G00240.1.SM.MKHC	+	3	1	211774
ZJN_SC00033.1.G01860.1.SM.MKHC	+	64	2	2022463, 2022435
ZJN_SC00009.1.G09070.1.SM.MKHC	-	5	2	3899616, 3899845
ZJN_SC00071.1.G03070.1.AM.MK	+	7	1	1447480
ZJN_SC00067.1.G03450.1.SM.MKHC	-	12	3	1599410, 1599331, 1599350
ZJN_SC00040.1.G01540.1.SM.MKHC	+	2	1	676941
ZJN_SC00045.1.G02530.1.SM.MKHC	+	2	1	1141834
ZJN_SC00029.1.G04260.1.AM.MK	+	25	4	1891689, 1891646, 1891744, 1891773
ZJN_SC00014.1.G06570.1.SM.MKHC	-	7	1	3014487
ZJN_SC00009.1.G06560.1.AM.MK	-	18	2	2845536, 2845588
ZJN_SC00033.1.G00230.1.AM.MKHC	-	12	2	387824388009
ZJN_SC00043.1.G04850.1.ES.MKHC	-	3	1	2222205
ZJN_SC00001.1.G03040.1.AM.MKHC	-	16	2	1371523, 1371468
ZJN_SC00049.1.G03330.1.AM.MKHC	+	6	1	1348120
ZJN_SC00040.1.G02860.1.SM.MKHC	+	14	1	1255187
ZJN_SC00117.1.G00360.1.SM.MKHC	-	4	1	537628
ZJN_SC00107.1.G00370.1.SM.MKHC	+	5	2	170460170484
ZJN_SC00196.1.G00070.1.SM.MKHC	+	38	3	788237889478851
ZJN_SC00056.1.G03570.1.SM.MKHC	-	5	1	1419894
ZJN_SC00100.1.G00120.1.AM.MKHC	-	9	2	147069, 147113
ZJN_SC00020.1.G00400.1.SM.MKHC	-	16	4	172977, 173195, 173136, 173214
ZJN_SC00085.1.G00710.1.SM.MKHC	-	35	3	658830, 658849, 658808
ZJN_SC00093.1.G00900.1.AM.MK	+	10	3	538209, 538107, 538246
ZJN_SC00040.1.G01620.1.AM.MK	+	4	1	724573
ZJN_SC00063.1.G00550.1.AM.MKHC	-	14	1	361887
ZJN_SC00020.1.G04190.1.SM.MKHC	-	3	1	1984457
ZJN_SC00129.1.G00870.1.SM.MKHC	+	8	1	523278
ZJN_SC00025.1.G02660.1.SM.MKHC	-	22	2	1727277, 1727297
ZJN_SC00003.1.G02620.1.AM.MK	+	6	2	1331951, 1331999
ZJN_SC00065.1.G01180.1.SM.MKHC	+	5	1	795216
ZJN_SC00092.1.G00970.1.SM.MKHC	-	15	2	479369, 479189
ZJN_SC00026.1.G02500.1.SM.MKHC	+	5	1	1125457
ZJN_SC00119.1.G00120.1.SM.MKHC	+	15	2	84342, 84375
ZJN_SC00049.1.G00870.1.SM.MKHC	+	19	2	349929, 349873
ZJN_SC00015.1.G02110.1.SM.MKHC	+	9	1	1440039
ZJN_SC00035.1.G01810.1.AM.MK	-	13	2	1750954, 1750318
ZJN_SC00003.1.G10460.1.AM.MKHC	+	10	2	4787594, 4787562
ZJN_SC00001.1.G03320.1.AM.MKHC	-	6	1	1502396
ZJN_SC00038.1.G03660.1.SM.MKHC	-	7	2	2502739, 2502761
ZJN_SC00007.1.G07580.1.SM.MKHC	+	27	5	3346178, 3346149, 3346284, 3346306, 3346117
ZJN_SC00018.1.G02730.1.AM.MK	+	10	2	1171704, 1171731
ZJN_SC00005.1.G05220.1.SM.MKHC	-	32	4	3828775, 3828748, 3830528, 3828803
ZJN_SC00064.1.G00080.1.SM.MKHC	-	25	4	95148, 95169, 95217, 95263
ZJN_SC00040.1.G03870.1.AM.MKHC	-	2	1	1737084
ZJN_SC00007.1.G06390.1.AM.MKHC	+	19	2	2848151, 2848130
ZJN_SC00039.1.G02810.1.SM.MKHC	+	6	1	1182061
ZJN_SC00003.1.G04380.1.SM.MKHC	+	56	7	2129541, 2129560, 2129670, 2129755, 2129510, 2129716, 2129582
ZJN_SC00013.1.G10300.1.SM.MK	+	24	3	4624436, 4624456, 4624416
ZJN_SC00007.1.G00120.1.AM.MKHC	-	2	1	45103
ZJN_SC00038.1.G03060.1.AM.MKHC	-	6	2	2199110, 2199139
ZJN_SC00003.1.G05980.1.AM.MKHC	-	7	1	2794497
ZJN_SC00017.1.G07470.1.SM.MKHC	-	6	1	3566447
ZJN_SC00047.1.G00820.1.SM.MKHC	-	6	1	387571
ZJN_SC00013.1.G09770.1.AM.MKHC	+	6	1	4435745
ZJN_SC00102.1.G01400.1.AM.MK	+	3	1	820029
ZJN_SC00107.1.G01550.1.AM.MKHC	-	17	4	847320, 847369, 847400, 847454
ZJN_SC00097.1.G00940.1.AM.MKHC	-	13	4	537349, 537641, 537699, 537765
ZJN_SC00025.1.G03940.1.SM.MKHC	+	4	1	2436893
ZJN_SC00013.1.G05780.1.SM.MKHC	-	4	1	2907879
ZJN_SC00034.1.G02680.1.SM.MKHC	+	4	1	1064985
ZJN_SC00018.1.G06240.1.SM.MKHC	-	6	1	2890155
ZJN_SC00012.1.G09840.1.SM.MK	+	7	2	4377355, 4377734
ZJN_SC00007.1.G04640.1.SM.MKHC	+	49	4	2027701, 2027406, 2027674, 2027643
ZJN_SC00155.1.G00830.1.SM.MKHC	-	4	1	360878
ZJN_SC00067.1.G03380.1.SM.MKHC	+	8	2	1551111, 1551132
ZJN_SC00014.1.G08750.1.SM.MKHC	-	3	1	3898442
ZJN_SC00020.1.G05220.1.AM.MKHC	-	13	3	2537889, 2537908, 2537979
ZJN_SC00025.1.G01130.1.AM.MKHC	-	115	8	836155, 835835, 835856, 835806, 835904, 836120, 835951, 836079
ZJN_SC00009.1.G02540.1.AM.MK	-	3	1	1060422
ZJN_SC00020.1.G00320.1.SM.MKHC	+	5	1	135579
ZJN_SC00013.1.G02520.1.SM.MKHC	+	13	2	1395885, 1395809
ZJN_SC00011.1.G06640.1.SM.MKHC	-	7	1	3295419
ZJN_SC00008.1.G02360.1.AM.MKHC	-	45	1	978252
ZJN_SC00116.1.G00260.1.CF.MKHC	-	9	3	283867, 284020, 284103
ZJN_SC00155.1.G00720.1.SM.MKHC	+	3	1	321299
ZJN_SC00003.1.G13240.1.AM.MK	+	4	1	5844226
ZJN_SC00018.1.G03610.1.SM.MKHC	+	80	4	1580012, 1580075, 1580051, 1579990
ZJN_SC00023.1.G06810.1.SM.MKHC	-	45	2	2900092, 2900175
ZJN_SC00009.1.G11800.1.SM.MKHC	-	3	1	4982462
ZJN_SC00008.1.G10610.1.SM.MKHC	-	10	1	4635759
ZJN_SC00040.1.G04160.1.AM.MKHC	-	9	1	1830288
ZJN_SC00037.1.G00190.1.SM.MK	+	2	1	103139
ZJN_SC00066.1.G02760.1.AM.MKHC	-	3	1	1269028
ZJN_SC00013.1.G08630.1.SM.MKHC	-	2	1	4029299
ZJN_SC00057.1.G00600.1.AM.MK	-	4	1	617497
ZJN_SC00004.1.G01500.1.SM.MKHC	-	15	2	721015, 721052
ZJN_SC00007.1.G10810.1.SM.MKHC	+	9	2	4696677, 4696754
ZJN_SC00036.1.G02140.1.SM.MKHC	+	5	1	1183589
ZJN_SC00110.1.G00320.1.SM.MKHC	-	7	1	240366
ZJN_SC00005.1.G01630.1.SM.MKHC	+	9	2	1537701, 1537734
ZJN_SC00011.1.G02110.1.AM.MK	-	2	1	1052672
ZJN_SC00005.1.G03670.1.SM.MKHC	+	4	1	2932780
ZJN_SC00020.1.G00390.1.AM.MK	-	3	1	162863
ZJN_SC00007.1.G03080.1.SM.MKHC	+	4	1	1353340
ZJN_SC00056.1.G01610.1.SM.MKHC	+	16	2	618363, 618338
ZJN_SC00140.1.G00240.1.SM.MKHC	-	5	1	177068
ZJN_SC00016.1.G01850.1.SM.MKHC	+	3	1	1327683
ZJN_SC00009.1.G10600.1.SM.MKHC	-	8	1	4524120
ZJN_SC00001.1.G07120.1.SM.MKHC	-	9	2	3200974, 3198030
ZJN_SC00011.1.G05190.1.AM.MKHC	+	20	4	2484157, 2484264, 2484186, 2484123
ZJN_SC00013.1.G06290.1.SM.MKHC	-	18	3	3105569, 3105544, 3105592
ZJN_SC00029.1.G04170.1.SM.MKHC	-	3	1	1843313
ZJN_SC00102.1.G01290.1.SM.MKHC	-	6	1	761951
ZJN_SC00050.1.G00430.1.AM.MK	-	42	4	244173, 244192, 244256, 244214
ZJN_SC00035.1.G00500.1.AM.MK	+	2	1	530703
ZJN_SC00021.1.G01650.1.SM.MKHC	+	5	1	1595994
ZJN_SC00068.1.G02520.1.SM.MKHC	-	8	2	1109952, 1110024
ZJN_SC00139.1.G00170.1.SM.MKHC	-	3	1	216656
ZJN_SC00028.1.G03540.1.AM.MKHC	-	2	1	2311715
ZJN_SC00004.1.G12620.1.SM.MKHC	+	23	5	5498422, 5498383, 5498491, 5498344, 5498444
ZJN_SC00194.1.G00170.1.SM.MK	-	4	1	71991
ZJN_SC00067.1.G03280.1.SM.MKHC	+	5	1	1516289
ZJN_SC00058.1.G00450.1.SM.MKHC	+	7	2	284386, 284410
ZJN_SC00009.1.G00150.1.SM.MKHC	+	22	3	76810, 76788, 76753
ZJN_SC00032.1.G00600.1.AM.MK	-	2	1	640310
ZJN_SC00044.1.G05420.1.SM.MKHC	-	4	1	2214379
ZJN_SC00135.1.G00520.1.AM.MKHC	-	8	2	380536, 380497
ZJN_SC00017.1.G07320.1.AM.MK	+	5	1	3453189
ZJN_SC00018.1.G01540.1.SM.MKHC	-	9	1	712926
ZJN_SC00037.1.G02450.1.AM.MKHC	-	5	1	1253809
ZJN_SC00008.1.G04220.1.AM.MKHC	-	7	1	1818231
ZJN_SC00039.1.G01990.1.SM.MKHC	+	14	3	861357, 861292, 861333
ZJN_SC00102.1.G01140.1.AM.MKHC	-	4	1	692009
ZJN_SC00026.1.G00740.1.SM.MKHC	-	13	3	327155, 326979, 327203
ZJN_SC00002.1.G17430.1.AM.MKHC	+	17	1	7953708
ZJN_SC00088.1.G00280.1.SM.MKHC	+	4	1	165765
ZJN_SC00026.1.G01330.1.AM.MK	+	7	2	612907, 612887
ZJN_SC00014.1.G07400.1.SM.MKHC	+	3	1	3380011
ZJN_SC00037.1.G02440.1.AM.MKHC	+	2	1	1250560
ZJN_SC00004.1.G01350.1.CF.MKHC	-	11	3	676782, 676713, 676734
ZJN_SC00008.1.G08750.1.SM.MKHC	-	15	3	3861620, 3861535, 3861592
ZJN_SC00029.1.G01620.1.SM.MK	-	7	1	791676
ZJN_SC00091.1.G01580.1.SM.MKHC	+	8	1	1151739
ZJN_SC00017.1.G04060.1.SM.MKHC	-	10	2	1829042, 1828262
ZJN_SC00008.1.G10960.1.AM.MK	-	3	1	4818366
ZJN_SC00028.1.G02350.1.AM.MKHC	+	4	1	1694656
ZJN_SC00028.1.G02880.1.AM.MKHC	+	4	1	1955009
ZJN_SC00220.1.G00070.1.SM.MKHC	-	4	1	61064
ZJN_SC00162.1.G00300.1.SM.MKHC	+	4	1	127983
ZJN_SC00027.1.G06000.1.AM.MKHC	-	9	2	2476607, 2482722
ZJN_SC00182.1.G00060.1.SM.MKHC	-	4	1	45755
ZJN_SC00007.1.G02890.1.SM.MKHC	+	5	1	1266511
ZJN_SC00166.1.G00030.1.SM.MKHC	+	10	2	15929, 15903
ZJN_SC00003.1.G10440.1.SM.MKHC	+	4	2	4772145, 4772190
ZJN_SC00002.1.G10810.1.SM.MKHC	+	3	1	5109950
ZJN_SC00040.1.G05450.1.AM.MKHC	-	3	1	2334601
ZJN_SC00029.1.G00880.1.SM.MKHC	-	3	1	423944
ZJN_SC00063.1.G00810.1.SM.MKHC	-	16	1	511828
ZJN_SC00021.1.G00600.1.AM.MK	+	4	1	606743
ZJN_SC00007.1.G06550.1.SM.MKHC	-	3	1	2915493
ZJN_SC00013.1.G02060.1.SM.MKHC	-	6	1	1126036
ZJN_SC00155.1.G00360.1.SM.MK	+	29	2	158423, 158276
ZJN_SC00044.1.G03190.1.SM.MKHC	-	9	2	1249308, 1249270
ZJN_SC00115.1.G00440.1.AM.MKHC	-	7	2	280063, 280034
ZJN_SC00045.1.G04650.1.SM.MKHC	+	13	2	2069907, 2073004
ZJN_SC00105.1.G00860.1.SM.MKHC	+	6	1	448872
ZJN_SC00029.1.G03830.1.AM.MKHC	-	23	5	1702035, 1705755, 1702274, 1702406, 1705694
ZJN_SC00156.1.G00090.1.SM.MKHC	-	16	1	57476
ZJN_SC00015.1.G00820.1.SM.MKHC	-	4	1	694680
ZJN_SC00005.1.G08990.1.AM.MKHC	-	77	6	5553393, 5553357, 5553468, 5553534, 5553317, 5553499
ZJN_SC00012.1.G04710.1.SM.MKHC	+	3	1	1853737
ZJN_SC00016.1.G04690.1.SM.MKHC	-	9	3	2859104, 2859043, 2859071
ZJN_SC00003.1.G04140.1.SM.MKHC	+	27	4	2010556, 2010585, 2010534, 2010437
ZJN_SC00010.1.G04340.1.AM.MK	-	6	2	4010956, 4010915
ZJN_SC00004.1.G08400.1.SM.MKHC	-	18	3	3657293, 3657214, 3657269
ZJN_SC00069.1.G01820.1.AM.MK	-	31	1	841502
ZJN_SC00012.1.G02290.1.SM.MKHC	+	8	1	916890
ZJN_SC00008.1.G04330.1.ES.MKHC	-	9	1	1869679
ZJN_SC00127.1.G00740.1.ES.MKHC	-	10	2	625184, 625224
ZJN_SC00009.1.G06900.1.AM.MKHC	-	6	2	2992959, 2992989
ZJN_SC00002.1.G14030.1.SM.MKHC	-	13	2	6491166, 6491217
ZJN_SC00083.1.G00610.1.AM.MKHC	-	8	2	1162564, 1162596
ZJN_SC00016.1.G00600.1.SM.MKHC	-	10	1	534752
ZJN_SC00080.1.G00150.1.AM.MKHC	-	2	1	118589
ZJN_SC00008.1.G05620.1.SM.MK	-	33	4	2383778, 2383824, 2383889, 2383797
ZJN_SC00029.1.G05570.1.SM.MKHC	-	2	1	2477844
ZJN_SC00194.1.G00460.1.AM.MKHC	-	4	1	170254
ZJN_SC00021.1.G02310.1.SM.MKHC	+	7	1	2479836
ZJN_SC00013.1.G06370.1.SM.MKHC	+	15	3	3133205, 3133171, 3133121
ZJN_SC00005.1.G00370.1.SM.MK	+	15	3	340806, 340769, 340914
ZJN_SC00012.1.G00180.1.SM.MKHC	-	9	2	76243, 76291
ZJN_SC00078.1.G00080.1.SM.MKHC	+	46	5	41226, 41320, 41253, 41133, 41286
ZJN_SC00063.1.G01830.1.AM.MKHC	+	6	2	985317, 985382
ZJN_SC00039.1.G00840.1.SM.MKHC	-	6	1	330480
ZJN_SC00022.1.G08150.1.AM.MKHC	-	6	2	3432898, 3432940
ZJN_SC00002.1.G17420.1.SM.MKHC	+	5	1	7939726
ZJN_SC00047.1.G01840.1.SM.MKHC	+	5	1	943090
ZJN_SC00006.1.G07880.1.SM.MKHC	+	2	1	4878364
ZJN_SC00056.1.G01280.1.SM.MKHC	+	48	4	498539, 498563, 498625, 498589
ZJN_SC00047.1.G00720.1.SM.MKHC	-	4	1	348296
ZJN_SC00033.1.G01500.1.SM.MKHC	-	12	3	1672304, 1672362, 1672278
ZJN_SC00038.1.G01550.1.AM.MKHC	-	6	1	1195716
ZJN_SC00101.1.G00710.1.AM.MKHC	+	5	2	525077, 521682
ZJN_SC00050.1.G01530.1.SM.MKHC	-	4	1	918268
ZJN_SC00003.1.G13380.1.SM.MKHC	-	3	1	5886342
ZJN_SC00067.1.G02880.1.AM.MKHC	-	2	1	1334729
ZJN_SC00003.1.G00300.1.SM.MKHC	+	10	3	159932, 159881, 159957
ZJN_SC00002.1.G01750.1.SM.MKHC	-	7	2	1152128, 1152213
ZJN_SC00072.1.G00690.1.SM.MKHC	-	4	1	1119803
ZJN_SC00097.1.G01530.1.SM.MKHC	+	4	2	915468, 915493
ZJN_SC00044.1.G00830.1.AM.MK	-	2	1	341159
ZJN_SC00047.1.G01570.1.SM.MKHC	-	9	1	808762
ZJN_SC00023.1.G02940.1.SM.MKHC	-	3	1	1264962
ZJN_SC00030.1.G03400.1.AM.MKHC	+	2	1	2688002
ZJN_SC00018.1.G05770.1.SM.MKHC	+	4	1	2672845
ZJN_SC00078.1.G00510.1.SM.MKHC	+	6	1	191137
ZJN_SC00002.1.G05550.1.SM.MKHC	+	32	2	2877346, 2877365
ZJN_SC00016.1.G06510.1.SM.MKHC	-	2	1	3741344
ZJN_SC00012.1.G02300.1.SM.MKHC	+	5	1	923562
ZJN_SC00034.1.G03070.1.AM.MK	+	12	2	1237071, 1237038
ZJN_SC00133.1.G00560.1.SM.MKHC	+	10	1	296486
ZJN_SC00113.1.G00930.1.SM.MKHC	+	5	2	710654, 710675
ZJN_SC00041.1.G01320.1.SM.MKHC	-	2	1	1388072
ZJN_SC00025.1.G02490.1.SM.MKHC	+	4	1	1659777
ZJN_SC00022.1.G00300.1.AM.MK	-	5	1	113678
ZJN_SC00068.1.G03780.1.SM.MKHC	+	4	1	1613433
ZJN_SC00003.1.G04080.1.SM.MKHC	-	3	1	1978478
ZJN_SC00003.1.G10580.1.SM.MK	-	15	3	4829969, 4830003, 4830146
ZJN_SC00009.1.G03930.1.SM.MKHC	+	4	1	1756070
ZJN_SC00058.1.G01360.1.SM.MKHC	-	3	1	732257
ZJN_SC00060.1.G02040.1.AM.MKHC	-	4	1	1400845
ZJN_SC00040.1.G03550.1.SM.MKHC	-	7	1	1559224
ZJN_SC00039.1.G02080.1.SM.MKHC	-	4	1	888216
ZJN_SC00073.1.G00150.1.SM.MKHC	-	6	1	227827
ZJN_SC00012.1.G01630.1.SM.MKHC	+	17	1	711909
ZJN_SC00008.1.G06590.1.AM.MK	+	52	6	2817750, 2817812, 2817792, 2817723, 2817866, 2817955
ZJN_SC00021.1.G00400.1.SM.MKHC	-	14	2	407666, 407732
ZJN_SC00112.1.G00710.1.AM.MKHC	+	10	2	487693, 487718
ZJN_SC00049.1.G03370.1.AM.MK	-	2	1	1367729
ZJN_SC00082.1.G00170.1.SM.MKHC	+	3	1	315338
ZJN_SC00023.1.G07110.1.SM.MKHC	-	8	2	3031104, 3028582
ZJN_SC00016.1.G06330.1.SM.MKHC	-	5	1	3670035
ZJN_SC00068.1.G02710.1.AM.MKHC	-	32	5	1182769, 1182464, 1182387, 1182703, 1182420
ZJN_SC00009.1.G08820.1.SM.MKHC	-	2	1	3780400
ZJN_SC00106.1.G00640.1.SM.MK	-	10	3	278539, 278994, 279075
ZJN_SC00029.1.G03230.1.AM.MKHC	-	3	1	1438226
ZJN_SC00032.1.G00880.1.SM.MKHC	-	24	3	976118, 977135, 976148
ZJN_SC00004.1.G12210.1.SM.MKHC	+	308	11	5328550, 5328570, 5328492, 5328619, 5328431, 5328526, 5328300, 5328379, 5328399, 5328591, 5328450
ZJN_SC00028.1.G02970.1.SM.MKHC	+	10	1	2007162
ZJN_SC00008.1.G01830.1.SM.MKHC	-	5	1	765860
ZJN_SC00002.1.G03780.1.AM.MKHC	-	12	2	2071897, 2071950
ZJN_SC00051.1.G02560.1.SM.MKHC	+	4	1	1650947
ZJN_SC00020.1.G00550.1.SM.MKHC	+	3	1	242207
ZJN_SC00066.1.G02200.1.SM.MKHC	+	6	1	999197
ZJN_SC00066.1.G03390.1.SM.MKHC	+	7	2	1593902, 1593924
ZJN_SC00017.1.G00670.1.SM.MKHC	+	4	1	249703
ZJN_SC00038.1.G02670.1.AM.MKHC	+	2	1	1938202
ZJN_SC00050.1.G02400.1.SM.MKHC	+	3	1	1420662
ZJN_SC00058.1.G02310.1.SM.MKHC	-	8	1	1147458
ZJN_SC00057.1.G00560.1.AM.MK	-	6	1	561066
ZJN_SC00086.1.G02430.1.SM.MKHC	+	9	1	1057972
ZJN_SC00092.1.G01150.1.SM.MKHC	-	9	1	571169
ZJN_SC00005.1.G03830.1.SM.MKHC	-	34	5	3039284, 3039309, 3039252, 3039473, 3039335
ZJN_SC00053.1.G00130.1.SM.MKHC	+	6	2	8610186616
ZJN_SC00015.1.G07880.1.SM.MKHC	+	18	3	4120831, 4120946, 4120858
ZJN_SC00160.1.G00030.1.AM.MK	+	22	2	22284, 22324
ZJN_SC00038.1.G01800.1.SM.MKHC	+	5	1	1375367
ZJN_SC00027.1.G00510.1.AM.MKHC	+	8	2	228920, 231228
ZJN_SC00003.1.G07260.1.SM.MKHC	-	20	4	3392625, 3392530, 3392560, 3392600
ZJN_SC00011.1.G00990.1.AM.MK	-	5	2	555743, 555770
ZJN_SC00022.1.G08110.1.SM.MKHC	-	3	1	3413231
ZJN_SC00036.1.G03490.1.AM.MKHC	-	4	1	2015505
ZJN_SC00209.1.G00260.1.AM.MK	-	5	1	88651
ZJN_SC00001.1.G07000.1.SM.MKHC	+	2	1	3127671
ZJN_SC00025.1.G01270.1.SM.MKHC	-	5	1	955330
ZJN_SC00040.1.G04370.1.AM.MKHC	-	24	4	1906965, 1906992, 1907028, 1907049
ZJN_SC00063.1.G03190.1.SM.MKHC	-	5	2	1600229, 1600257
ZJN_SC00015.1.G04530.1.SM.MKHC	+	13	2	2642943, 2642763
ZJN_SC00008.1.G00600.1.SM.MKHC	+	6	1	266427
ZJN_SC00040.1.G03430.1.SM.MKHC	+	10	2	1513718, 1513810
ZJN_SC00008.1.G02980.1.SM.MKHC	+	9	2	1283039, 1282975
ZJN_SC00048.1.G00980.1.AM.MKHC	-	14	2	1095721, 1095746
ZJN_SC00068.1.G01050.1.SM.MKHC	-	22	4	466986, 466923, 466963, 467007
ZJN_SC00003.1.G06710.1.SM.MKHC	-	4	1	3159016
ZJN_SC00056.1.G02760.1.SM.MKHC	+	10	3	1093777, 1093615, 1093635
ZJN_SC00011.1.G08020.1.SM.MKHC	-	23	2	4291479, 4291508
ZJN_SC00137.1.G00480.1.AM.MKHC	+	7	1	526220
ZJN_SC00029.1.G03710.1.SM.MKHC	+	53	4	1654265, 1654307, 1654397, 1654285
ZJN_SC00144.1.G00240.1.SM.MKHC	+	6	1	173616
ZJN_SC00038.1.G03600.1.SM.MKHC	+	10	1	2470830
ZJN_SC00014.1.G01530.1.AM.MK	+	5	1	757028
ZJN_SC00012.1.G01170.1.SM.MKHC	+	4	1	522063
ZJN_SC00019.1.G03040.1.SM.MKHC	-	3	1	2770531
ZJN_SC00060.1.G00750.1.SM.MKHC	+	2	1	426871
ZJN_SC00043.1.G00420.1.SM.MKHC	+	5	1	267243
ZJN_SC00015.1.G03930.1.SM.MKHC	+	14	3	2392212, 2392549, 2392527
ZJN_SC00001.1.G05560.1.SM.MKHC	-	3	1	2480006
ZJN_SC00017.1.G01230.1.SM.MKHC	-	2	1	464702
ZJN_SC00003.1.G02910.1.SM.MKHC	+	28	3	1460568, 1460602, 1460452
ZJN_SC00008.1.G03680.1.SM.MKHC	+	15	2	16030431603685
ZJN_SC00172.1.G00180.1.SM.MK	-	5	1	98819
ZJN_SC00017.1.G03220.1.AM.MK	-	42	5	1423804, 1423729, 1423842, 1423750, 1423867
ZJN_SC00024.1.G02930.1.SM.MKHC	+	5	1	2926681
ZJN_SC00066.1.G01060.1.SM.MKHC	+	5	2	509767, 509825
ZJN_SC00069.1.G01540.1.SM.MKHC	-	2	1	717748
ZJN_SC00058.1.G02570.1.SM.MKHC	-	7	1	1227915
ZJN_SC00105.1.G00020.1.SM.MKHC	+	3	1	18246
ZJN_SC00009.1.G05050.1.SM.MKHC	+	7	2	2264926, 2264950
ZJN_SC00101.1.G00310.1.SM.MKHC	+	15	5	235740, 235883, 235967, 235802, 235822
ZJN_SC00142.1.G00140.1.AM.MKHC	-	2	1	83958
ZJN_SC00009.1.G07540.1.AM.MK	+	3	1	3280580
ZJN_SC00019.1.G01340.1.SM.MKHC	-	15	3	1500182, 1500213, 1500153
ZJN_SC00010.1.G00250.1.SM.MKHC	+	12	1	291412
ZJN_SC00070.1.G00570.1.SM.MKHC	+	15	1	726918
ZJN_SC00043.1.G01380.1.SM.MKHC	-	2	1	737227
ZJN_SC00133.1.G00640.1.AM.MK	+	8	1	387263
ZJN_SC00090.1.G00210.1.SM.MKHC	-	8	1	122668
ZJN_SC00001.1.G00100.1.SM.MKHC	+	9	2	68605, 68624
ZJN_SC00106.1.G01710.1.SM.MKHC	-	8	2	811222, 811357
ZJN_SC00122.1.G00600.1.SM.MKHC	-	11	1	336644
ZJN_SC00040.1.G04530.1.SM.MKHC	+	6	3	1988314, 1988359, 1988385
ZJN_SC00037.1.G05190.1.SM.MKHC	-	5	2	2441852, 2441879
ZJN_SC00001.1.G02540.1.AM.MK	+	6	1	1108185
ZJN_SC00013.1.G07410.1.SM.MKHC	+	6	1	3549979
ZJN_SC00003.1.G10080.1.SM.MKHC	+	7	1	4608715
ZJN_SC00068.1.G00800.1.SM.MKHC	-	4	1	357634
ZJN_SC00167.1.G00430.1.SM.MKHC	-	4	1	277471
ZJN_SC00023.1.G01390.1.SM.MKHC	-	5	1	610405
ZJN_SC00095.1.G00400.1.SM.MKHC	-	3	1	552600
ZJN_SC00014.1.G04240.1.SM.MKHC	+	3	1	2070941
ZJN_SC00001.1.G08220.1.AM.MKHC	-	6	1	3849886
ZJN_SC00026.1.G02370.1.SM.MK	-	4	1	1073760
ZJN_SC00007.1.G08830.1.SM.MKHC	+	3	1	3882953
ZJN_SC00032.1.G00430.1.AM.MKHC	-	2	1	456839
ZJN_SC00044.1.G03810.1.AM.MKHC	+	20	2	1487607, 1487531
ZJN_SC00004.1.G03590.1.AM.MKHC	-	4	1	1580692
ZJN_SC00066.1.G03460.1.AM.MKHC	-	5	1	1621598
ZJN_SC00013.1.G04780.1.AM.MKHC	+	122	4	2491640, 2491617, 2491673, 2491590
ZJN_SC00023.1.G03840.1.SM.MKHC	-	5	1	1681679
ZJN_SC00010.1.G00680.1.SM.MKHC	+	3	1	591874
ZJN_SC00121.1.G00580.1.SM.MKHC	+	24	2	547030, 546982
ZJN_SC00067.1.G03470.1.SM.MKHC	-	5	1	1608805
ZJN_SC00008.1.G03590.1.SM.MKHC	+	24	1	1541779
ZJN_SC00080.1.G01090.1.AM.MKHC	-	11	3	686229, 686186, 686208
ZJN_SC00060.1.G01770.1.SM.MKHC	+	32	2	1140288, 1140340
ZJN_SC00034.1.G05920.1.SM.MKHC	-	6	1	2447035
ZJN_SC00058.1.G01900.1.AM.MKHC	+	3	1	930085
ZJN_SC00009.1.G05230.1.AM.MKHC	+	6	1	2333289
ZJN_SC00056.1.G01780.1.ES.MKHC	-	5	2	689060, 689209
ZJN_SC00011.1.G04740.1.SM.MK	+	12	1	2260770
ZJN_SC00027.1.G05980.1.SM.MKHC	+	171	5	2464302, 2462496, 2459598, 2462858, 2462938
ZJN_SC00002.1.G10700.1.AM.MKHC	+	2	1	5068552
ZJN_SC00036.1.G03040.1.SM.MKHC	-	2	1	1723696
ZJN_SC00001.1.G06210.1.SM.MKHC	-	2	1	2798685
ZJN_SC00038.1.G01870.1.AM.MK	-	11	2	1452694, 1452898
ZJN_SC00012.1.G07410.1.SM.MKHC	+	8	2	3096258, 3096210
ZJN_SC00005.1.G02610.1.AM.MK	-	4	1	2211657
ZJN_SC00051.1.G01080.1.AM.MKHC	-	4	1	771278
ZJN_SC00016.1.G00330.1.SM.MKHC	-	6	2	281470, 281525
ZJN_SC00058.1.G03800.1.SM.MKHC	+	32	5	1822610, 1822629, 1822683, 1822706, 1822730
ZJN_SC00002.1.G01690.1.SM.MKHC	-	54	4	1117533, 1117555, 1117600, 1117408
ZJN_SC00003.1.G03110.1.AM.MKHC	-	22	4	1553577, 1553553, 1553609, 1555967
ZJN_SC00001.1.G10320.1.SM.MKHC	+	8	2	5219234, 5219259
ZJN_SC00075.1.G00040.1.AM.MKHC	-	10	3	41144, 41165, 41121
ZJN_SC00012.1.G00570.1.SM.MKHC	-	6	1	257230
ZJN_SC00001.1.G00590.1.SM.MKHC	-	2	1	280176
ZJN_SC00030.1.G02020.1.AM.MK	+	8	2	1830445, 1830563
ZJN_SC00009.1.G11160.1.AM.MKHC	+	4	1	4747841
ZJN_SC00233.1.G00110.1.AM.MKHC	+	14	2	58262, 58317
ZJN_SC00111.1.G00900.1.SM.MKHC	+	10	2	808843, 808883
ZJN_SC00017.1.G01250.1.SM.MKHC	+	4	1	475913
ZJN_SC00017.1.G03190.1.SM.MKHC	-	4	1	1401291
ZJN_SC00002.1.G03980.1.SM.MKHC	-	5	1	2185019
ZJN_SC00088.1.G00900.1.SM.MKHC	+	9	1	431728
ZJN_SC00009.1.G04720.1.SM.MKHC	-	5	1	2120650
ZJN_SC00023.1.G00590.1.SM.MKHC	-	2	1	244343
ZJN_SC00004.1.G00570.1.SM.MKHC	+	12	2	339388, 338969
ZJN_SC00020.1.G04260.1.SM.MKHC	+	16	2	2027513, 2025341
ZJN_SC00066.1.G02360.1.SM.MKHC	+	8	1	1074673
ZJN_SC00008.1.G11490.1.AM.MKHC	-	13	2	5074452, 5073299
ZJN_SC00078.1.G02850.1.SM.MKHC	-	4	1	1143032
ZJN_SC00027.1.G01080.1.AM.MKHC	+	9	2	434035, 433987
ZJN_SC00147.1.G00270.1.ES.MKHC	+	17	4	138264, 138286, 138361, 138436
ZJN_SC00020.1.G01200.1.SM.MKHC	-	5	1	507291
ZJN_SC00009.1.G02510.1.AM.MKHC	-	6	2	1049194, 1049167
ZJN_SC00101.1.G00480.1.AM.MK	+	16	2	371859, 371828
ZJN_SC00007.1.G07460.1.SM.MKHC	+	21	3	3301576, 3301714, 3301735
ZJN_SC00060.1.G00820.1.AM.MKHC	+	9	2	473426, 473448
ZJN_SC00069.1.G00280.1.SM.MKHC	+	3	1	159767
ZJN_SC00162.1.G00030.1.AM.MKHC	-	4	1	8925
ZJN_SC00023.1.G04610.1.SM.MKHC	-	4	1	1973614
ZJN_SC00047.1.G01900.1.SM.MKHC	-	3	1	968246
ZJN_SC00027.1.G02810.1.SM.MKHC	+	3	1	1060642
ZJN_SC00152.1.G00390.1.AM.MKHC	-	116	4	179069, 178974, 179004, 179109
ZJN_SC00063.1.G00080.1.SM.MKHC	+	3	1	61998
ZJN_SC00011.1.G02770.1.AM.MKHC	+	6	1	1348147
ZJN_SC00001.1.G06890.1.SM.MKHC	+	33	1	3097070
ZJN_SC00129.1.G00010.1.SM.MKHC	+	9	2	10939, 10896
ZJN_SC00152.1.G00140.1.SM.MKHC	+	2	1	48815
ZJN_SC00056.1.G03620.1.AM.MK	+	6	2	1450686, 1450369
ZJN_SC00007.1.G08430.1.SM.MK	+	5	1	3745481
ZJN_SC00008.1.G04230.1.SM.MKHC	+	2	1	1834718
ZJN_SC00008.1.G00380.1.SM.MKHC	-	2	1	177782
ZJN_SC00021.1.G01660.1.SM.MKHC	-	4	2	1596251, 1596158
ZJN_SC00011.1.G05500.1.AM.MKHC	-	3	1	2677889
ZJN_SC00136.1.G00020.1.SM.MKHC	-	7	2	51678, 51737
ZJN_SC00023.1.G03660.1.AM.MKHC	+	8	1	1578154
ZJN_SC00138.1.G00920.1.SM.MKHC	+	2	1	396795
ZJN_SC00005.1.G03060.1.AM.MKHC	+	8	2	2484162, 2484253
ZJN_SC00011.1.G05980.1.AM.MKHC	+	6	1	2947174
ZJN_SC00065.1.G01730.1.SM.MKHC	+	54	7	1191361, 1191288, 1191387, 1191240, 1191202, 1191311, 1191170
ZJN_SC00011.1.G02200.1.AM.MK	-	5	1	1082777
ZJN_SC00008.1.G00060.1.SM.MKHC	+	8	2	29644, 29664
ZJN_SC00040.1.G00540.1.SM.MKHC	-	15	2	248824, 248783
ZJN_SC00017.1.G02710.1.AM.MKHC	-	7	2	1194159, 1194138
ZJN_SC00002.1.G15890.1.SM.MKHC	+	2	1	7260252
ZJN_SC00162.1.G00200.1.AM.MK	+	23	4	89946, 89973, 90009, 90036
ZJN_SC00067.1.G02710.1.AM.MK	-	4	1	1275722
ZJN_SC00002.1.G08000.1.SM.MKHC	-	8	1	3937457
ZJN_SC00014.1.G02630.1.SM.MKHC	-	10	3	1337148, 1337169, 1337249
ZJN_SC00088.1.G01270.1.SM.MKHC	+	7	1	613294
ZJN_SC00007.1.G10950.1.AM.MKHC	-	11	2	4761751, 4761689
ZJN_SC00002.1.G06790.1.AM.MKHC	-	2	1	3428494
ZJN_SC00003.1.G04190.1.SM.MKHC	+	4	1	2049808
ZJN_SC00007.1.G04930.1.SM.MKHC	+	4	1	2161125
ZJN_SC00019.1.G03150.1.SM.MKHC	-	35	5	2850555, 2850617, 2850526, 2850472, 2850498
ZJN_SC00045.1.G00530.1.SM.MKHC	+	2	1	238637
ZJN_SC00003.1.G14380.1.AM.MK	-	6	1	6283762
ZJN_SC00022.1.G07520.1.SM.MKHC	+	2	1	3139746
ZJN_SC00003.1.G03440.1.AM.MK	-	6	1	1683619
ZJN_SC00003.1.G03010.1.SM.MKHC	-	2	1	1511642
ZJN_SC00147.1.G00640.1.AM.MK	+	8	2	296472, 296179
ZJN_SC00007.1.G06500.1.SM.MKHC	+	3	1	2893386
ZJN_SC00044.1.G00140.1.SM.MKHC	+	4	1	56519
ZJN_SC00002.1.G07840.1.SM.MKHC	-	4	1	3859363
ZJN_SC00153.1.G00110.1.AM.MK	-	2	1	107158
ZJN_SC00027.1.G00450.1.SM.MKHC	+	4	1	214695
ZJN_SC00068.1.G03160.1.SM.MKHC	-	2	1	1347033
ZJN_SC00020.1.G01760.1.AM.MKHC	-	9	2	791046, 791080
ZJN_SC00007.1.G05780.1.AM.MKHC	+	11	2	2589133, 2589067
ZJN_SC00022.1.G05540.1.SM.MK	-	10	1	2268739
ZJN_SC00003.1.G11540.1.AM.MK	-	3	1	5226076
ZJN_SC00029.1.G02670.1.SM.MKHC	-	2	1	1179287
ZJN_SC00025.1.G03010.1.SM.MKHC	+	11	1	1874456
ZJN_SC00009.1.G01230.1.SM.MKHC	+	22	1	513293
ZJN_SC00222.1.G00130.1.AM.MK	+	28	3	78080, 78406, 78480
ZJN_SC00069.1.G00170.1.AM.MK	-	2	1	78882
ZJN_SC00065.1.G00450.1.AM.MK	-	4	1	278293
ZJN_SC00005.1.G03730.1.SM.MKHC	+	3	1	2962038
ZJN_SC00025.1.G04310.1.SM.MKHC	-	10	2	2611433, 2611452
ZJN_SC00004.1.G02870.1.SM.MKHC	-	13	3	1291092, 1291117, 1291234
ZJN_SC00011.1.G02690.1.AM.MKHC	-	6	2	1297642, 1297804
ZJN_SC00005.1.G04300.1.AM.MKHC	-	28	3	3328979, 3329032, 3329109
ZJN_SC00069.1.G03060.1.AM.MKHC	+	5	1	1401223
ZJN_SC00174.1.G00200.1.SM.MKHC	+	11	2	158960, 158918
ZJN_SC00177.1.G00270.1.SM.MKHC	-	10	1	173487
ZJN_SC00039.1.G01260.1.AM.MK	+	4	1	582183
ZJN_SC00058.1.G01490.1.AM.MKHC	-	11	3	779773, 779799, 779828
ZJN_SC00006.1.G02480.1.SM.MKHC	-	8	1	1124780
ZJN_SC00001.1.G13070.1.SM.MKHC	+	4	1	8333095
ZJN_SC00067.1.G00660.1.SM.MKHC	-	16	3	415296, 415263, 415127
ZJN_SC00045.1.G04910.1.SM.MKHC	-	24	1	2164120
ZJN_SC00071.1.G01040.1.SM.MKHC	-	3	1	529124
ZJN_SC00017.1.G05800.1.AM.MK	+	5	1	2714381
ZJN_SC00029.1.G00220.1.SM.MKHC	+	147	7	82736, 82597, 82644, 82670, 82689, 82578, 82763
ZJN_SC00040.1.G03940.1.AM.MKHC	+	19	2	1762346, 1762289
ZJN_SC00023.1.G03600.1.AM.MKHC	-	42	4	1553245, 1553216, 1553277, 1553319
ZJN_SC00009.1.G10690.1.SM.MKHC	-	5	1	4567372
ZJN_SC00023.1.G03970.1.SM.MKHC	-	2	1	1733326
ZJN_SC00004.1.G10580.1.SM.MK	-	2	1	4645008
ZJN_SC00031.1.G04310.1.AM.MK	+	265	9	2458537, 2458579, 2458367, 2458558, 2458482, 2458610, 2458397, 2458439, 2458517
ZJN_SC00004.1.G12070.1.SM.MKHC	+	25	2	5252295, 5252329
ZJN_SC00042.1.G00090.1.AM.MKHC	-	4	1	98121
ZJN_SC00063.1.G02620.1.AM.MKHC	-	7	2	1345333, 1345414
ZJN_SC00012.1.G05570.1.AM.MK	+	8	2	2192159, 2192135
ZJN_SC00008.1.G09840.1.SM.MK	+	7	1	4286632
ZJN_SC00066.1.G02920.1.SM.MKHC	+	14	2	1393916, 1393873
ZJN_SC00044.1.G02070.1.SM.MK	-	7	1	856241
ZJN_SC00007.1.G07820.1.AM.MKHC	-	14	3	3458311, 3458292, 3458343
ZJN_SC00060.1.G00560.1.SM.MKHC	-	55	9	337199, 337247, 337123, 337226, 337301, 337665, 337144, 337338, 337275
ZJN_SC00043.1.G04560.1.AM.MK	+	9	2	2122645, 2122674
ZJN_SC00009.1.G08670.1.SM.MKHC	+	10	3	3733267, 3733407, 3733349
ZJN_SC00012.1.G07090.1.SM.MKHC	-	21	2	2914398, 2914306
ZJN_SC00118.1.G00090.1.AM.MKHC	+	2	1	149947
ZJN_SC00040.1.G02010.1.SM.MKHC	-	89	3	899368, 899389, 899332
ZJN_SC00068.1.G00090.1.SM.MKHC	-	6	1	41012
ZJN_SC00088.1.G00600.1.SM.MKHC	-	5	1	298377
ZJN_SC00008.1.G01210.1.SM.MK	-	3	1	492826
ZJN_SC00009.1.G10710.1.SM.MKHC	+	8	2	4581868, 4578944
ZJN_SC00017.1.G02850.1.AM.MK	+	6	2	1235489, 1235642
ZJN_SC00007.1.G02210.1.SM.MKHC	-	4	1	932361
ZJN_SC00003.1.G13720.1.SM.MKHC	+	9	2	6017489, 6017522
ZJN_SC00034.1.G02320.1.AM.MKHC	+	3	1	893318
ZJN_SC00005.1.G08400.1.SM.MKHC	-	14	1	5348025
ZJN_SC00080.1.G01030.1.SM.MKHC	-	3	1	663324
ZJN_SC00002.1.G06480.1.AM.MKHC	+	16	1	3299249
ZJN_SC00008.1.G02420.1.AM.MK	+	3	1	1006633
ZJN_SC00190.1.G00080.1.SM.MKHC	+	48	2	85111, 85027
ZJN_SC00209.1.G00370.1.AM.MK	+	41	4	126649, 126546, 126573, 126605
ZJN_SC00030.1.G01980.1.SM.MKHC	+	5	2	1793592, 1793666
ZJN_SC00027.1.G05260.1.AM.MKHC	-	11	3	2149470, 2149495, 2149389
ZJN_SC00020.1.G05000.1.AM.MKHC	-	12	1	2403282
ZJN_SC00068.1.G03670.1.SM.MKHC	-	21	5	1554325, 1554374, 1554293, 1554351, 1554414
ZJN_SC00013.1.G08500.1.SM.MKHC	-	6	1	3981748
ZJN_SC00004.1.G14080.1.SM.MKHC	-	4	1	6091314
ZJN_SC00017.1.G05240.1.SM.MKHC	+	21	2	2370570, 2370508
ZJN_SC00102.1.G00870.1.SM.MKHC	+	16	2	546156, 546198
ZJN_SC00097.1.G01670.1.SM.MKHC	+	2	1	1005432
ZJN_SC00030.1.G01850.1.SM.MKHC	-	46	4	1693844, 1693863, 1693909, 1693936
ZJN_SC00006.1.G07900.1.AM.MKHC	-	9	2	4889369, 4889269
ZJN_SC00007.1.G11950.1.SM.MKHC	-	110	2	5247934, 5247953
ZJN_SC00075.1.G00460.1.SM.MKHC	-	6	1	442774
ZJN_SC00087.1.G00540.1.SM.MKHC	-	38	2	398409, 398429
ZJN_SC00029.1.G01930.1.SM.MKHC	+	5	1	915665
ZJN_SC00037.1.G00350.1.SM.MKHC	-	7	2	178727, 178778
ZJN_SC00008.1.G03840.1.SM.MKHC	-	5	1	1665709
ZJN_SC00040.1.G00320.1.AM.MKHC	-	7	2	157647, 157783
ZJN_SC00017.1.G06990.1.SM.MKHC	-	3	1	3299632
ZJN_SC00023.1.G05340.1.AM.MK	+	2	1	2294090
ZJN_SC00014.1.G04960.1.SM.MKHC	-	4	1	2331377
ZJN_SC00004.1.G04850.1.AM.MK	+	4	1	2152252
ZJN_SC00185.1.G00090.1.SM.MKHC	+	12	3	1693844, 1693863, 1693909, 1693936
ZJN_SC00071.1.G01220.1.SM.MKHC	+	3	1	597605
ZJN_SC00010.1.G03640.1.SM.MKHC	-	9	2	3329887, 3329910
ZJN_SC00040.1.G03490.1.SM.MKHC	-	27	3	1531397, 1531427, 1531450
ZJN_SC00025.1.G00370.1.AM.MKHC	+	3	1	264208
ZJN_SC00022.1.G04470.1.SM.MKHC	-	6	1	1834459
ZJN_SC00040.1.G01310.1.SM.MKHC	+	20	1	556524
ZJN_SC00171.1.G00120.1.SM.MKHC	+	13	2	181357, 181479
ZJN_SC00010.1.G00410.1.SM.MKHC	+	33	2	389848, 389821
ZJN_SC00097.1.G00500.1.AM.MK	-	35	2	299714, 299733
ZJN_SC00045.1.G04550.1.SM.MKHC	-	5	1	2011538
ZJN_SC00014.1.G03860.1.SM.MKHC	-	3	1	1933062
ZJN_SC00068.1.G01390.1.SM.MKHC	-	3	1	609971
ZJN_SC00105.1.G01330.1.SM.MKHC	+	4	1	634728
ZJN_SC00024.1.G01140.1.SM.MKHC	-	22	3	1333040, 1332949, 1333000
ZJN_SC00140.1.G00480.1.AM.MKHC	+	2	1	439900
ZJN_SC00092.1.G01560.1.SM.MKHC	+	14	1	777278
ZJN_SC00022.1.G06290.1.SM.MKHC	+	3	1	2627183
ZJN_SC00143.1.G00050.1.AM.MK	+	4	1	33112
ZJN_SC00234.1.G00100.1.SM.MKHC	+	3	1	79390
ZJN_SC00008.1.G04010.1.SM.MKHC	+	3	1	1732245
ZJN_SC00191.1.G00040.1.AM.MKHC	-	7	1	144690
ZJN_SC00020.1.G00630.1.SM.MKHC	-	2	1	266113
ZJN_SC00068.1.G00640.1.AM.MK	-	4	1	258181
ZJN_SC00027.1.G01860.1.ES.MKHC	-	14	1	687876
ZJN_SC00019.1.G03510.1.AM.MKHC	-	7	2	3089789, 3089809
ZJN_SC00013.1.G08310.1.SM.MK	-	3	1	3921546
ZJN_SC00012.1.G06740.1.SM.MKHC	+	7	2	2781032, 2780990
ZJN_SC00003.1.G06890.1.SM.MKHC	-	7	1	3243300
ZJN_SC00007.1.G10640.1.SM.MKHC	+	6	1	4634356
ZJN_SC00003.1.G07820.1.SM.MKHC	+	4	1	3667927
ZJN_SC00003.1.G03610.1.AM.MK	-	20	3	1762747, 1762772, 1762726
ZJN_SC00009.1.G06140.1.SM.MKHC	-	17	2	2680357, 2680406
ZJN_SC00259.1.G00050.1.AM.MKHC	-	13	3	39008, 38982, 39068
ZJN_SC00037.1.G05600.1.AM.MKHC	-	21	3	2584875, 2584599, 2584851
ZJN_SC00066.1.G00700.1.AM.MKHC	+	11	1	345203
ZJN_SC00141.1.G00780.1.AM.MKHC	-	21	3	330440, 330335, 330406
ZJN_SC00008.1.G09580.1.SM.MKHC	-	10	1	4191844
ZJN_SC00013.1.G06490.1.SM.MKHC	+	12	1	3179572
ZJN_SC00016.1.G06740.1.SM.MK	-	12	1	3824915
ZJN_SC00005.1.G03940.1.SM.MKHC	-	24	4	3133407, 3133490, 3133572, 3133470
ZJN_SC00213.1.G00090.1.SM.MKHC	+	4	1	58976
ZJN_SC00015.1.G08100.1.SM.MKHC	+	9	1	4202570
ZJN_SC00007.1.G03500.1.SM.MKHC	+	4	1	1539422
ZJN_SC00058.1.G03850.1.AM.MK	-	7	1	1842924
ZJN_SC00013.1.G08180.1.SM.MKHC	+	11	2	3868264, 3868228
ZJN_SC00009.1.G06460.1.SM.MKHC	-	39	3	2787549, 2787510, 2787631
ZJN_SC00040.1.G02470.1.SM.MKHC	+	4	1	1078302
ZJN_SC00016.1.G01950.1.AM.MKHC	+	2	1	1409324
ZJN_SC00071.1.G02300.1.AM.MK	-	229	8	1074826, 1075018, 1074806, 1074975, 1074872, 1074847, 1075037, 1075077
ZJN_SC00080.1.G00930.1.SM.MK	+	56	4	611766, 611732, 611697, 611816
ZJN_SC00056.1.G00390.1.AM.MKHC	+	6	2	153066, 153095
ZJN_SC00001.1.G09690.1.SM.MKHC	+	13	2	4714036, 4714064
ZJN_SC00005.1.G07420.1.AM.MK	+	5	1	4899634
ZJN_SC00010.1.G00590.1.SM.MKHC	-	9	1	512769
ZJN_SC00029.1.G03370.1.CF.MKHC	+	3	1	1496933
ZJN_SC00003.1.G09530.1.SM.MKHC	-	26	3	4395613, 4395657, 4395688
ZJN_SC00015.1.G08450.1.SM.MKHC	+	3	1	4330511
ZJN_SC00028.1.G01730.1.SM.MKHC	-	14	2	1328376, 1328414
ZJN_SC00058.1.G02140.1.AM.MKHC	-	116	4	1055399, 1055433, 1055374, 1055486
ZJN_SC00013.1.G02380.1.SM.MKHC	+	3	1	1310351
ZJN_SC00006.1.G01380.1.SM.MKHC	+	3	1	608573
ZJN_SC00031.1.G01310.1.AM.MK	+	30	4	653885, 653730, 653703, 653907
ZJN_SC00094.1.G00160.1.SM.MKHC	+	2	1	144055
ZJN_SC00039.1.G00140.1.SM.MKHC	+	36	3	59525, 59659, 59599
ZJN_SC00007.1.G00200.1.SM.MKHC	+	5	1	93780
ZJN_SC00011.1.G01480.1.SM.MKHC	+	3	1	771192
ZJN_SC00031.1.G02760.1.SM.MKHC	+	7	1	1313934
ZJN_SC00031.1.G04480.1.AM.MKHC	-	2	1	2646429
ZJN_SC00053.1.G00170.1.SM.MKHC	-	2	1	101161
ZJN_SC00013.1.G00360.1.AM.MKHC	+	23	5	266640, 266683, 267480, 267521, 267994
ZJN_SC00020.1.G05760.1.AM.MK	-	12	2	2888717, 2888689
ZJN_SC00032.1.G00110.1.SM.MKHC	-	6	1	123120
ZJN_SC00056.1.G02880.1.AM.MKHC	+	12	2	1152270, 1152408
ZJN_SC00004.1.G01080.1.SM.MKHC	+	7	2	573338, 573516
ZJN_SC00036.1.G02430.1.AM.MK	-	2	1	1357043
ZJN_SC00045.1.G02230.1.SM.MKHC	+	11	2	1009945, 1009981
ZJN_SC00034.1.G04790.1.SM.MKHC	-	7	1	1953254
ZJN_SC00105.1.G01780.1.AM.MK	-	2	1	898220
ZJN_SC00022.1.G04010.1.SM.MKHC	+	20	3	1649309, 1649224, 1649243
ZJN_SC00080.1.G00740.1.SM.MKHC	+	40	5	501203, 501321, 501342, 501222, 501241
ZJN_SC00113.1.G00150.1.SM.MKHC	+	8	2	164149, 164108
ZJN_SC00049.1.G00860.1.SM.MKHC	-	13	2	325402, 325424
ZJN_SC00133.1.G00260.1.AM.MKHC	-	3	1	164441
ZJN_SC00026.1.G02380.1.AM.MK	+	28	4	1081542, 1081623, 1081570, 1081517
ZJN_SC00100.1.G00950.1.SM.MKHC	+	6	1	961469
ZJN_SC00023.1.G01290.1.SM.MKHC	+	10	2	570334, 570400
ZJN_SC00006.1.G03200.1.SM.MKHC	-	8	2	1485271, 1485296
ZJN_SC00002.1.G07760.1.AM.MKHC	+	53	4	3829567, 3829648, 3829697, 3829677
ZJN_SC00045.1.G04670.1.SM.MKHC	-	4	1	2074503
ZJN_SC00127.1.G00010.1.SM.MKHC	+	8	1	49599
ZJN_SC00063.1.G02830.1.SM.MKHC	+	4	1	1447647
ZJN_SC00066.1.G00140.1.SM.MKHC	-	27	4	107405, 107301, 107354, 107374
ZJN_SC00005.1.G01830.1.SM.MKHC	+	18	3	1681457, 1681865, 1682061
ZJN_SC00004.1.G00920.1.AM.MKHC	-	2	1	494548
ZJN_SC00143.1.G00580.1.AM.MK	+	32	3	302820, 302763, 302680
ZJN_SC00003.1.G02780.1.SM.MKHC	-	2	1	1401087
ZJN_SC00027.1.G01560.1.SM.MKHC	+	9	2	579257, 579229
ZJN_SC00004.1.G12450.1.SM.MKHC	-	3	1	5415628
ZJN_SC00022.1.G00330.1.SM.MKHC	+	3	1	129359
ZJN_SC00004.1.G08560.1.AM.MK	+	4	1	3720096
ZJN_SC00044.1.G04270.1.SM.MKHC	-	3	1	1695573
ZJN_SC00001.1.G09940.1.SM.MKHC	-	7	2	4874449, 4874504
ZJN_SC00066.1.G01670.1.SM.MKHC	+	11	2	806167, 806235
ZJN_SC00101.1.G00190.1.AM.MK	-	2	1	150423
ZJN_SC00003.1.G10720.1.AM.MK	+	3	1	4889499
ZJN_SC00020.1.G05520.1.AM.MK	-	28	4	2751937, 2752010, 2751911, 2751958
ZJN_SC00033.1.G02270.1.AM.MK	-	8	2	2401926, 2401949
ZJN_SC00001.1.G06980.1.SM.MK	+	15	1	3119127
ZJN_SC00013.1.G02930.1.SM.MKHC	+	36	5	1581742, 1581800, 1581717, 1581770, 1581820
ZJN_SC00034.1.G01820.1.SM.MKHC	-	9	1	719967
ZJN_SC00181.1.G00240.1.SM.MK	+	7	1	209731
ZJN_SC00023.1.G03300.1.SM.MKHC	+	3	1	1437153
ZJN_SC00041.1.G01420.1.AM.MKHC	+	2	1	1443771
ZJN_SC00007.1.G10610.1.AM.MKHC	+	6	1	4614666
ZJN_SC00040.1.G00890.1.SM.MKHC	+	12	2	382319, 382291
ZJN_SC00037.1.G04540.1.AM.MKHC	-	3	1	2145774
ZJN_SC00141.1.G00840.1.SM.MKHC	-	8	1	372864
ZJN_SC00028.1.G03920.1.AM.MK	+	5	1	2495869
ZJN_SC00026.1.G02180.1.SM.MKHC	-	3	1	994288
ZJN_SC00013.1.G06690.1.SM.MKHC	-	4	1	3257936
ZJN_SC00075.1.G00190.1.AM.MKHC	-	3	1	212568
ZJN_SC00138.1.G00620.1.SM.MKHC	+	4	1	249350
ZJN_SC00043.1.G00090.1.SM.MKHC	+	4	1	64705
ZJN_SC00007.1.G00700.1.AM.MKHC	+	5	1	283721
ZJN_SC00009.1.G00690.1.SM.MKHC	+	4	1	280244
ZJN_SC00018.1.G06040.1.SM.MKHC	+	5	2	2797766, 2797789
ZJN_SC00073.1.G00310.1.SM.MKHC	-	23	4	434769, 434564, 434728, 434813
ZJN_SC00005.1.G01270.1.SM.MKHC	-	2	1	1272467
ZJN_SC00135.1.G00450.1.AM.MKHC	-	2	1	355188
ZJN_SC00018.1.G02860.1.SM.MKHC	-	7	1	1230513
ZJN_SC00058.1.G02950.1.AM.MKHC	-	3	1	1391475
ZJN_SC00096.1.G01210.1.SM.MKHC	-	4	1	561387
ZJN_SC00030.1.G01010.1.AM.MKHC	-	4	1	1049306
ZJN_SC00016.1.G00240.1.SM.MKHC	-	3	1	234646
ZJN_SC00016.1.G04860.1.SM.MKHC	-	8	1	2934682
ZJN_SC00027.1.G01720.1.SM.MKHC	+	4	1	630427
ZJN_SC00006.1.G01710.1.SM.MKHC	+	2	1	765553
ZJN_SC00014.1.G04120.1.SM.MKHC	-	4	1	2030773
ZJN_SC00160.1.G00130.1.AM.MKHC	-	4	1	140439
ZJN_SC00056.1.G03830.1.SM.MKHC	+	9	2	1540826, 1540803
ZJN_SC00009.1.G07120.1.CF.MKHC	-	30	3	3114517, 3114441, 3114467
ZJN_SC00014.1.G07630.1.AM.MKHC	-	7	1	3496853
ZJN_SC00001.1.G08680.1.SM.MKHC	+	2	1	4080066
ZJN_SC00002.1.G16750.1.SM.MKHC	-	2	1	7649497
ZJN_SC00086.1.G00280.1.SM.MKHC	+	5	2	132946, 132965
ZJN_SC00067.1.G01460.1.SM.MKHC	-	4	1	800995
ZJN_SC00010.1.G03060.1.AM.MKHC	-	3	1	2845555
ZJN_SC00056.1.G01070.1.SM.MKHC	-	9	1	413998
ZJN_SC00001.1.G05180.1.SM.MKHC	-	5	1	2291241
ZJN_SC00164.1.G00160.1.AM.MK	-	13	4	215890, 215991, 216010, 215965
ZJN_SC00092.1.G01970.1.AM.MKHC	+	10	3	1004915, 1004796, 1004935
ZJN_SC00005.1.G01950.1.AM.MKHC	+	10	1	1760308
ZJN_SC00004.1.G04210.1.AM.MK	-	10	2	1910748, 1913505
ZJN_SC00151.1.G00180.1.SM.MKHC	-	4	1	116086
ZJN_SC00151.1.G00420.1.AM.MK	-	5	1	363473
ZJN_SC00041.1.G01180.1.AM.MKHC	-	12	2	1279527, 1279553
ZJN_SC00009.1.G01030.1.SM.MKHC	-	2	1	414220
ZJN_SC00047.1.G02740.1.AM.MK	+	4	1	1438424
ZJN_SC00105.1.G00510.1.SM.MKHC	-	2	1	281642
ZJN_SC00011.1.G01340.1.CF.MKHC	+	2	1	703725
ZJN_SC00008.1.G10420.1.CF.MKHC	-	4	1	4557562
ZJN_SC00040.1.G00620.1.AM.MK	-	8	2	290076, 290099
ZJN_SC00024.1.G02790.1.SM.MKHC	-	4	1	2742494
ZJN_SC00002.1.G15070.1.SM.MK	-	3	1	6965445
ZJN_SC00001.1.G10790.1.SM.MKHC	-	3	1	5695650
ZJN_SC00108.1.G00690.1.SM.MKHC	+	7	2	554388, 554496
ZJN_SC00049.1.G00720.1.SM.MKHC	-	5	1	271063
ZJN_SC00059.1.G01070.1.SM.MKHC	-	6	2	704275, 704102
ZJN_SC00012.1.G07750.1.SM.MKHC	-	3	1	3261974
ZJN_SC00092.1.G00660.1.SM.MKHC	-	17	3	354734, 354824, 354753
ZJN_SC00014.1.G08040.1.SM.MKHC	-	5	2	3643819, 3643849
ZJN_SC00023.1.G01540.1.SM.MKHC	+	14	2	671411, 671470
ZJN_SC00025.1.G04390.1.SM.MK	+	3	1	2652332
ZJN_SC00137.1.G00330.1.AM.MKHC	-	5	1	379914
ZJN_SC00152.1.G00990.1.SM.MKHC	-	3	1	420156
ZJN_SC00089.1.G00020.1.AM.MKHC	+	4	1	13000
ZJN_SC00066.1.G00730.1.SM.MKHC	-	14	2	358781, 367569
ZJN_SC00071.1.G01595.1.BR	-	11	2	738416, 738384
ZJN_SC00045.1.G02850.1.SM.MKHC	+	7	1	1268914
ZJN_SC00161.1.G00230.1.SM.MKHC	-	3	1	149227
ZJN_SC00021.1.G02210.1.SM.MKHC	-	59	4	2346076, 2346048, 2346096, 2346006
ZJN_SC00019.1.G02690.1.SM.MKHC	+	28	4	2527249, 2526880, 2527208, 2527333
ZJN_SC00089.1.G01140.1.SM.MKHC	-	2	1	1064523
ZJN_SC00085.1.G00740.1.AM.MKHC	-	18	3	671814, 671862, 671533
ZJN_SC00085.1.G00140.1.SM.MKHC	-	3	1	117301
ZJN_SC00066.1.G01030.1.SM.MK	+	3	1	497017
ZJN_SC00043.1.G00430.1.AM.MK	-	18	4	268471, 268404, 268491, 268377
ZJN_SC00003.1.G12520.1.AM.MKHC	-	107	3	5580899, 5580927, 5580879
ZJN_SC00022.1.G07160.1.AM.MK	+	2	1	2990063
ZJN_SC00040.1.G05090.1.SM.MKHC	+	9	3	2204857, 2204896, 2205000
ZJN_SC00008.1.G01190.1.SM.MKHC	+	4	1	487783
ZJN_SC00096.1.G01230.1.AM.MKHC	+	11	2	579311, 579259
ZJN_SC00009.1.G03420.1.SM.MKHC	+	17	4	1506079, 1506265, 1506107, 1506133
ZJN_SC00021.1.G01140.1.SM.MKHC	-	6	2	1028074, 1028014
ZJN_SC00043.1.G04780.1.SM.MKHC	-	28	3	2200841, 2200863, 2201184
ZJN_SC00096.1.G01630.1.SM.MKHC	-	33	5	783327, 783350, 783400, 783479, 783423
ZJN_SC00009.1.G08780.1.SM.MKHC	+	3	1	3767525
ZJN_SC00098.1.G00240.1.AM.MKHC	+	3	1	169609
ZJN_SC00085.1.G00720.1.AM.MKHC	-	91	5	667324, 667051, 667080, 667120, 667270
ZJN_SC00022.1.G01680.1.SM.MKHC	-	47	7	687406, 687466, 687436, 687502, 687776, 687806, 687844
ZJN_SC00001.1.G10100.1.AM.MKHC	-	4	1	5008095
ZJN_SC00027.1.G00950.1.SM.MKHC	+	39	4	395978, 395857, 395878, 396025
ZJN_SC00049.1.G04810.1.SM.MK	-	5	1	2090640
ZJN_SC00088.1.G00690.1.AM.MKHC	+	37	6	352644, 352619, 352673, 352695, 352766, 352719
ZJN_SC00011.1.G02510.1.SM.MKHC	+	34	3	1200762, 1200788, 1200743
ZJN_SC00014.1.G09640.1.SM.MK	-	2	1	4243767
ZJN_SC00012.1.G06580.1.SM.MKHC	-	9	1	2689935
ZJN_SC00028.1.G03220.1.SM.MKHC	-	9	2	2131796, 2131364
ZJN_SC00067.1.G02640.1.SM.MKHC	+	3	1	1265761
ZJN_SC00044.1.G01710.1.SM.MKHC	+	3	1	701536
ZJN_SC00065.1.G01680.1.SM.MKHC	-	78	4	1147036, 1147063, 1147013, 1147327
ZJN_SC00016.1.G00460.1.AM.MKHC	-	4	1	387407
ZJN_SC00045.1.G03290.1.SM.MKHC	-	6	1	1488437
ZJN_SC00132.1.G00750.1.SM.MKHC	-	35	3	411052, 411077, 411021
ZJN_SC00029.1.G00680.1.SM.MKHC	+	23	6	347656, 347432, 347630, 347385, 347687, 347706
ZJN_SC00071.1.G00110.1.AM.MK	+	21	2	53412, 53463
ZJN_SC00013.1.G02960.1.SM.MKHC	-	12	2	1599004, 1599028
ZJN_SC00242.1.G00030.1.SM.MKHC	+	2	1	22743
ZJN_SC00005.1.G05050.1.ES.MKHC	-	6	1	3769880
ZJN_SC00002.1.G13850.1.SM.MK	-	5	2	6411407, 6411360
ZJN_SC00066.1.G00660.1.AM.MKHC	+	6	2	332591, 332658
ZJN_SC00002.1.G06180.1.SM.MKHC	-	6	1	3148947
ZJN_SC00138.1.G00240.1.AM.MKHC	+	2	1	87421
ZJN_SC00003.1.G13080.1.AM.MKHC	-	5	2	5792124, 5792144
ZJN_SC00027.1.G05660.1.AM.MK	+	2	1	2322636
ZJN_SC00128.1.G00650.1.SM.MKHC	+	14	3	382905, 379085, 379116
ZJN_SC00020.1.G00200.1.SM.MKHC	+	3	1	83823
ZJN_SC00008.1.G00480.1.SM.MKHC	+	4	1	222562
ZJN_SC00009.1.G07990.1.SM.MKHC	+	4	1	3434796
ZJN_SC00009.1.G01960.1.SM.MKHC	-	10	2	828100, 828119
ZJN_SC00013.1.G04290.1.SM.MKHC	-	7	1	2228803
ZJN_SC00004.1.G08920.1.SM.MK	-	3	1	3867398
ZJN_SC00007.1.G02760.1.SM.MKHC	-	6	1	1191985
ZJN_SC00069.1.G02140.1.SM.MKHC	+	10	3	994444, 994529, 994468
ZJN_SC00181.1.G00060.1.AM.MKHC	+	12	2	63597, 63670
ZJN_SC00138.1.G00510.1.SM.MKHC	+	5	1	204943
ZJN_SC00004.1.G13610.1.SM.MK	+	4	1	5920893
ZJN_SC00004.1.G13380.1.AM.MK	-	40	4	5815791, 5815589, 5815683, 5815628
ZJN_SC00004.1.G08720.1.AM.MK	+	3	1	3794978
ZJN_SC00097.1.G01360.1.SM.MKHC	-	10	1	819906
ZJN_SC00035.1.G00490.1.SM.MKHC	-	16	3	503938, 504102, 504012
ZJN_SC00035.1.G00260.1.AM.MKHC	+	15	3	235753, 235869, 235931
ZJN_SC00002.1.G05050.1.SM.MKHC	+	20	2	2687145, 2687115
ZJN_SC00004.1.G07560.1.SM.MKHC	-	3	1	3271408
ZJN_SC00131.1.G00490.1.AM.MK	-	5	1	261680
ZJN_SC00088.1.G00470.1.SM.MKHC	+	5	1	246024
ZJN_SC00045.1.G02800.1.SM.MKHC	+	10	1	1255508
ZJN_SC00008.1.G07060.1.SM.MKHC	+	21	3	3046221, 3046175, 3046201
ZJN_SC00002.1.G14150.1.SM.MKHC	+	18	4	6546782, 6546814, 6546835, 6546880
ZJN_SC00014.1.G05420.1.SM.MKHC	+	2	1	2557239
ZJN_SC00066.1.G01830.1.SM.MKHC	-	8	1	853408
ZJN_SC00040.1.G01340.1.AM.MKHC	+	9	1	584620
ZJN_SC00058.1.G03060.1.AM.MK	-	14	1	1443854
ZJN_SC00055.1.G00380.1.SM.MKHC	-	3	1	563568
ZJN_SC00030.1.G01470.1.AM.MKHC	+	8	2	1427995, 1428060
ZJN_SC00011.1.G06530.1.AM.MKHC	+	8	2	3235241, 3235192
ZJN_SC00001.1.G12350.1.AM.MK	-	3	1	7602592
ZJN_SC00014.1.G05410.1.SM.MKHC	+	4	1	2548551
ZJN_SC00047.1.G03560.1.SM.MKHC	+	7	1	1840973
ZJN_SC00005.1.G01820.1.SM.MKHC	+	6	1	1670529
ZJN_SC00001.1.G02890.1.SM.MKHC	-	3	1	1293274
ZJN_SC00107.1.G00770.1.SM.MKHC	+	4	1	413704
ZJN_SC00039.1.G01480.1.SM.MKHC	-	4	1	662864
ZJN_SC00014.1.G06920.1.SM.MKHC	-	215	4	3172257, 3172281, 3172322, 3172303
ZJN_SC00005.1.G02010.1.SM.MKHC	+	15	1	1802436
ZJN_SC00040.1.G05580.1.AM.MKHC	+	8	2	2383239, 2383219
ZJN_SC00090.1.G00710.1.SM.MK	-	21	6	429695, 429849, 429714, 429791, 429812, 429921
ZJN_SC00044.1.G00270.1.SM.MKHC	-	2	1	96053
ZJN_SC00009.1.G09400.1.AM.MK	-	3	1	4019324
ZJN_SC00014.1.G09540.1.AM.MKHC	-	24	2	4192746, 4192719
ZJN_SC00001.1.G07100.1.SM.MKHC	+	6	1	3188159
ZJN_SC00040.1.G01200.1.SM.MKHC	-	3	1	493905
ZJN_SC00001.1.G07070.1.SM.MKHC	+	3	1	3155333
ZJN_SC00018.1.G01320.1.SM.MKHC	+	2	1	603632
ZJN_SC00002.1.G15830.1.SM.MKHC	+	7	1	7237972
ZJN_SC00020.1.G04590.1.AM.MKHC	-	5	1	2228404
ZJN_SC00006.1.G02730.1.AM.MK	+	6	1	1246525
ZJN_SC00091.1.G00930.1.AM.MKHC	+	3	1	730083
ZJN_SC00027.1.G05500.1.SM.MKHC	+	8	2	2261206, 2261358
ZJN_SC00023.1.G00780.1.SM.MKHC	+	6	1	348195
ZJN_SC00002.1.G13860.1.SM.MKHC	-	8	2	6414766, 6414786
ZJN_SC00096.1.G01000.1.SM.MKHC	+	9	1	467269
ZJN_SC00002.1.G04390.1.SM.MKHC	+	4	1	2410403
ZJN_SC00026.1.G03290.1.SM.MKHC	+	19	2	1722658, 1711890
ZJN_SC00067.1.G02470.1.SM.MKHC	-	25	3	1192018, 1191972, 1191999
ZJN_SC00015.1.G06740.1.SM.MKHC	+	11	2	3673982, 3673942
ZJN_SC00007.1.G10900.1.AM.MK	-	28	5	4742468, 4742606, 4742680, 4742781, 4742583
ZJN_SC00001.1.G08330.1.SM.MKHC	+	48	1	3903292
ZJN_SC00103.1.G00340.1.SM.MKHC	-	3	1	274505
ZJN_SC00007.1.G08110.1.AM.MK	+	8	2	3579666, 3579693
ZJN_SC00008.1.G02160.1.SM.MKHC	-	3	1	904129
ZJN_SC00013.1.G07470.1.SM.MKHC	-	4	1	3568735
ZJN_SC00008.1.G09000.1.SM.MKHC	-	3	1	3964572
ZJN_SC00026.1.G00130.1.AM.MKHC	-	4	1	56823
ZJN_SC00009.1.G05020.1.AM.MKHC	+	10	2	2246870, 2247072
ZJN_SC00005.1.G01280.1.SM.MKHC	+	17	1	1294660
ZJN_SC00044.1.G00330.1.SM.MKHC	+	3	1	125373
ZJN_SC00037.1.G04560.1.SM.MKHC	-	11	3	2159448, 2159635, 2161428
ZJN_SC00011.1.G04010.1.SM.MKHC	-	3	1	1928128
ZJN_SC00009.1.G02210.1.SM.MKHC	+	17	1	917905
ZJN_SC00065.1.G00510.1.SM.MKHC	-	3	1	321905
ZJN_SC00135.1.G00640.1.SM.MKHC	+	2	1	434881
ZJN_SC00066.1.G02790.1.AM.MK	-	4	1	1299908
ZJN_SC00079.1.G00250.1.SM.MKHC	+	3	1	427651
ZJN_SC00050.1.G01060.1.SM.MKHC	+	14	3	678579, 678518, 678612
ZJN_SC00001.1.G01360.1.SM.MKHC	+	12	3	559888, 559733, 559680
ZJN_SC00020.1.G05290.1.AM.MKHC	-	4	1	2591498
ZJN_SC00008.1.G04530.1.SM.MKHC	-	9	1	1958138
ZJN_SC00047.1.G03930.1.SM.MKHC	-	18	3	2022697, 2022770, 2027806
ZJN_SC00008.1.G01760.1.SM.MKHC	+	3	1	741327
ZJN_SC00002.1.G02850.1.SM.MKHC	+	56	5	1619665, 1619640, 1619710, 1619736, 1619686
ZJN_SC00002.1.G09780.1.SM.MKHC	-	13	2	4645811, 4645780
ZJN_SC00009.1.G07900.1.AM.MK	-	3	1	3406160
ZJN_SC00014.1.G06000.1.AM.MKHC	-	2	1	2796693
ZJN_SC00007.1.G11660.1.AM.MKHC	-	4	1	5069374
ZJN_SC00016.1.G04040.1.AM.MKHC	-	7	2	2498735, 2498905
ZJN_SC00023.1.G02380.1.AM.MKHC	-	27	5	979630, 979650, 979601, 979687, 979784
ZJN_SC00018.1.G06690.1.SM.MKHC	+	23	2	3116901, 3116874
ZJN_SC00066.1.G00420.1.SM.MKHC	-	9	2	232240, 231955
ZJN_SC00126.1.G00040.1.SM.MKHC	-	8	2	145166, 145192
ZJN_SC00028.1.G04510.1.SM.MKHC	+	8	2	2735535, 2735606
ZJN_SC00013.1.G07520.1.SM.MKHC	-	10	2	3587925, 3587952
ZJN_SC00166.1.G00270.1.AM.MK	+	7	1	189119
ZJN_SC00034.1.G05870.1.SM.MKHC	-	13	2	2431642, 2431548
ZJN_SC00014.1.G09610.1.AM.MKHC	-	4	1	4233528
ZJN_SC00194.1.G00350.1.AM.MKHC	+	13	4	133657, 133744, 133768, 133797
ZJN_SC00017.1.G02900.1.SM.MKHC	-	2	1	1246600
ZJN_SC00011.1.G05600.1.SM.MKHC	-	58	4	2711725, 2711706, 2711761, 2711677
ZJN_SC00024.1.G02270.1.AM.MKHC	+	9	1	2336428
ZJN_SC00078.1.G00160.1.SM.MKHC	+	8	2	67255, 67231
ZJN_SC00003.1.G12410.1.SM.MK	+	2	1	5558100
ZJN_SC00040.1.G02910.1.SM.MKHC	+	7	1	1294722
ZJN_SC00071.1.G02240.1.SM.MKHC	+	6	1	1044957
ZJN_SC00034.1.G05660.1.SM.MK	-	15	1	2347520
ZJN_SC00003.1.G02680.1.SM.MKHC	+	10	2	1355708, 1355735
ZJN_SC00035.1.G01500.1.SM.MK	+	8	1	1523653
ZJN_SC00134.1.G00350.1.SM.MK	-	14	2	348969, 348904
ZJN_SC00087.1.G00210.1.SM.MKHC	-	9	1	204521
ZJN_SC00018.1.G02880.1.AM.MK	-	33	6	1245868, 1245826, 1245441, 1245370, 1245392, 1245928
ZJN_SC00032.1.G00190.1.SM.MKHC	+	12	2	199895, 199864
ZJN_SC00029.1.G00400.1.SM.MKHC	+	3	1	194560
ZJN_SC00045.1.G01090.1.SM.MKHC	-	7	2	518531, 518563
ZJN_SC00066.1.G01620.1.SM.MKHC	-	11	1	788342
ZJN_SC00069.1.G00370.1.SM.MKHC	+	9	3	201128, 201164, 201301
ZJN_SC00007.1.G10710.1.SM.MKHC	-	21	3	4659295, 4659264, 4659315
ZJN_SC00003.1.G00320.1.SM.MK	-	4	1	170406
ZJN_SC00038.1.G02810.1.AM.MK	-	3	1	2024192
ZJN_SC00028.1.G03200.1.SM.MKHC	+	14	1	2127584
ZJN_SC00025.1.G03660.1.AM.MKHC	-	7	1	2308365
ZJN_SC00002.1.G09980.1.AM.MK	+	4	1	4759307
ZJN_SC00071.1.G03020.1.AM.MKHC	-	4	1	1401909
ZJN_SC00010.1.G03790.1.SM.MKHC	-	13	2	3465793, 3465751
ZJN_SC00002.1.G13310.1.SM.MKHC	+	54	4	6169420, 6169441, 6169523, 6169483
ZJN_SC00013.1.G05980.1.SM.MKHC	-	39	4	2978969, 2978994, 2979042, 2978900
ZJN_SC00014.1.G09050.1.SM.MKHC	+	8	1	4015332
ZJN_SC00009.1.G05190.1.SM.MKHC	-	23	4	2319927, 2319857, 2319885, 2319982
ZJN_SC00003.1.G13960.1.SM.MKHC	+	62	7	6136728, 6136531, 6136501, 6135201, 6136582, 6136603, 6137103
ZJN_SC00027.1.G04240.1.SM.MKHC	+	8	1	1630702
ZJN_SC00007.1.G06990.1.SM.MKHC	+	14	2	3108094, 3107967
ZJN_SC00025.1.G01250.1.SM.MKHC	-	3	1	944601
ZJN_SC00009.1.G09240.1.SM.MKHC	+	11	2	3963894, 3963839
ZJN_SC00070.1.G00860.1.SM.MKHC	+	4	2	1193879, 1193860
ZJN_SC00020.1.G02180.1.SM.MKHC	-	2	1	943090
ZJN_SC00056.1.G01760.1.AM.MK	-	3	1	677166
ZJN_SC00102.1.G00160.1.AM.MKHC	+	16	3	110748, 110620, 110655
ZJN_SC00086.1.G01010.1.SM.MKHC	+	9	1	400472
ZJN_SC00076.1.G00960.1.SM.MKHC	-	7	2	1294337, 1294308
ZJN_SC00014.1.G06090.1.SM.MKHC	+	14	1	2840220
ZJN_SC00031.1.G01040.1.SM.MKHC	-	2	1	528232
ZJN_SC00013.1.G04710.1.SM.MKHC	-	4	1	2434551
ZJN_SC00002.1.G16940.1.SM.MKHC	-	7	2	7709544, 7709568
ZJN_SC00025.1.G00990.1.AM.MKHC	+	7	1	745660
ZJN_SC00052.1.G01040.1.AM.MKHC	+	7	1	1446642
ZJN_SC00013.1.G08350.1.SM.MKHC	-	6	1	3933946
ZJN_SC00034.1.G05100.1.AM.MKHC	+	2	1	2098544
ZJN_SC00027.1.G05630.1.SM.MKHC	+	7	1	2312426
ZJN_SC00049.1.G01660.1.SM.MKHC	+	12	3	684604, 684580, 684642
ZJN_SC00037.1.G05740.1.SM.MKHC	+	3	1	2635603
ZJN_SC00003.1.G06920.1.SM.MKHC	-	3	1	3252613
ZJN_SC00153.1.G00140.1.SM.MKHC	+	33	4	130507, 129729, 130409, 130607
ZJN_SC00193.1.G00190.1.AM.MK	+	7	2	145958, 146033
ZJN_SC00050.1.G03420.1.AM.MKHC	+	7	1	2076916
ZJN_SC00034.1.G04530.1.SM.MKHC	+	2	1	1858820
ZJN_SC00014.1.G07940.1.SM.MKHC	-	30	4	3603970, 3603923, 3603878, 3603942
ZJN_SC00039.1.G05270.1.AM.MKHC	+	2	1	2347708
ZJN_SC00131.1.G00540.1.SM.MKHC	-	15	2	291149, 291262
ZJN_SC00043.1.G01320.1.AM.MKHC	-	5	1	717218
ZJN_SC00078.1.G00660.1.AM.MK	+	3	1	260604
ZJN_SC00022.1.G01840.1.SM.MK	+	7	1	799456
ZJN_SC00034.1.G03620.1.AM.MKHC	+	46	6	1457974, 1458699, 1458023, 1457757, 1458001, 1458042
ZJN_SC00184.1.G00030.1.AM.MKHC	+	7	3	13219, 13147, 13199
ZJN_SC00023.1.G06200.1.SM.MKHC	-	67	4	2634965, 2634938, 2635010, 2635036
ZJN_SC00031.1.G01000.1.SM.MKHC	+	7	1	507585
ZJN_SC00008.1.G04710.1.SM.MK	+	11	3	2010277, 2010219, 2010251
ZJN_SC00025.1.G01200.1.AM.MKHC	-	9	2	883907, 883926
ZJN_SC00014.1.G00300.1.SM.MKHC	-	12	2	121753, 122300
ZJN_SC00060.1.G02390.1.SM.MKHC	-	2	1	1624114
ZJN_SC00053.1.G02640.1.AM.MKHC	+	7	2	1521908, 1521956
ZJN_SC00007.1.G03360.1.SM.MKHC	-	11	3	1475660, 1475706, 1475727
ZJN_SC00104.1.G00830.1.SM.MKHC	-	10	2	809952, 804260
ZJN_SC00008.1.G10060.1.SM.MK	+	4	1	4412929
ZJN_SC00004.1.G05520.1.SM.MKHC	+	7	1	2432654
ZJN_SC00075.1.G00780.1.CF.MKHC	-	4	1	865481
ZJN_SC00002.1.G15940.1.SM.MKHC	+	13	1	7290037
ZJN_SC00007.1.G03570.1.SM.MKHC	-	3	1	1571457
ZJN_SC00008.1.G05480.1.AM.MK	-	36	1	2329597
ZJN_SC00024.1.G01550.1.SM.MKHC	-	5	1	1738120
ZJN_SC00002.1.G05280.1.SM.MKHC	-	9	2	2783537, 2783560
ZJN_SC00040.1.G04000.1.AM.MK	+	7	2	1783443, 1783463
ZJN_SC00029.1.G04540.1.SM.MKHC	+	17	1	2071556
ZJN_SC00020.1.G04570.1.CF.MKHC	-	3	1	2218783
ZJN_SC00017.1.G01260.1.AM.MKHC	+	13	1	483256
ZJN_SC00038.1.G02840.1.SM.MKHC	-	8	1	2040356
ZJN_SC00037.1.G04480.1.AM.MK	+	4	1	2126388
ZJN_SC00036.1.G03560.1.SM.MKHC	+	4	1	2049770
ZJN_SC00003.1.G06830.1.SM.MKHC	-	12	2	3213798, 3213859
ZJN_SC00015.1.G07310.1.SM.MKHC	+	9	1	3921574
ZJN_SC00023.1.G06870.1.SM.MKHC	-	6	2	2929420, 2929440
ZJN_SC00014.1.G04790.1.AM.MKHC	-	5	1	2273676
ZJN_SC00017.1.G06190.1.SM.MKHC	+	2	1	2927119
ZJN_SC00069.1.G00790.1.SM.MKHC	+	28	2	404339, 404371
ZJN_SC00086.1.G02290.1.SM.MKHC	+	4	1	983859
ZJN_SC00018.1.G01380.1.SM.MKHC	+	3	1	649425
ZJN_SC00006.1.G02930.1.SM.MKHC	+	8	2	1341648, 1341728
ZJN_SC00006.1.G07260.1.SM.MKHC	-	16	3	4212330, 4212383, 4212451
ZJN_SC00004.1.G01340.1.SM.MKHC	+	4	1	669760
ZJN_SC00027.1.G04400.1.AM.MKHC	+	10	1	1721348
ZJN_SC00005.1.G06320.1.SM.MKHC	+	12	3	4357756, 4357674, 4357779
ZJN_SC00003.1.G05480.1.SM.MKHC	+	22	3	2575793, 2575773, 2575752
ZJN_SC00015.1.G07330.1.SM.MK	-	21	2	3924602, 3924621
ZJN_SC00040.1.G01840.1.AM.MKHC	-	2	1	819145
ZJN_SC00002.1.G01400.1.SM.MKHC	+	6	2	960726, 960767
ZJN_SC00015.1.G04960.1.SM.MKHC	-	6	1	2821397
ZJN_SC00071.1.G00480.1.SM.MKHC	+	24	4	280615, 280692, 280540, 280574
ZJN_SC00091.1.G01210.1.SM.MKHC	-	4	1	932067
ZJN_SC00014.1.G01570.1.AM.MKHC	-	7	1	790085
ZJN_SC00045.1.G04680.1.SM.MKHC	+	4	1	2083465
ZJN_SC00066.1.G02550.1.AM.MKHC	-	13	2	1174009, 1174108
ZJN_SC00050.1.G01110.1.AM.MK	+	52	3	720537, 720578, 720515
ZJN_SC00090.1.G01530.1.SM.MKHC	-	6	1	945162
ZJN_SC00075.1.G00230.1.SM.MKHC	+	2	1	239655
ZJN_SC00008.1.G02640.1.SM.MKHC	+	2	1	1108235
ZJN_SC00030.1.G03410.1.SM.MKHC	+	4	1	2698417
ZJN_SC00006.1.G07500.1.SM.MK	-	8	1	4462864
ZJN_SC00008.1.G02970.1.SM.MKHC	+	5	1	1279267
ZJN_SC00040.1.G01720.1.SM.MKHC	+	5	1	774696
ZJN_SC00001.1.G01210.1.AM.MK	-	6	2	504963, 505005
ZJN_SC00027.1.G00130.1.SM.MKHC	-	8	1	71766
ZJN_SC00150.1.G00620.1.AM.MKHC	+	24	3	324317, 320563, 324358
ZJN_SC00082.1.G00710.1.AM.MK	+	6	2	974861, 974887
ZJN_SC00054.1.G00410.1.AM.MK	-	5	1	375178
ZJN_SC00214.1.G00120.1.SM.MK	-	6	2	73674, 73631
ZJN_SC00059.1.G01660.1.SM.MKHC	+	10	1	1212282
ZJN_SC00229.1.G00150.1.AM.MK	-	5	1	77608
ZJN_SC00098.1.G00220.1.SM.MKHC	+	3	1	153257
ZJN_SC00165.1.G00310.1.SM.MKHC	-	16	2	237035, 236988
ZJN_SC00003.1.G01350.1.AM.MKHC	+	6	1	762535
ZJN_SC00012.1.G02360.1.AM.MKHC	+	3	1	953487
ZJN_SC00015.1.G07910.1.SM.MKHC	-	6	2	4131573, 4131630
ZJN_SC00025.1.G02880.1.AM.MKHC	-	4	1	1801229
ZJN_SC00057.1.G01080.1.AM.MKHC	-	5	1	991925
ZJN_SC00014.1.G09560.1.SM.MK	+	16	4	4212932, 4212787, 4212869, 4212902
ZJN_SC00023.1.G06730.1.SM.MKHC	+	5	1	2870331
ZJN_SC00017.1.G00060.1.SM.MKHC	+	146	7	35573, 35550, 35527, 35327, 35593, 35301, 35401
ZJN_SC00043.1.G04370.1.SM.MKHC	+	6	1	2058024
ZJN_SC00015.1.G06900.1.SM.MKHC	+	42	5	3742251, 3742228, 3742282, 3742308, 3742340
ZJN_SC00007.1.G04320.1.AM.MKHC	-	6	1	1889635
ZJN_SC00045.1.G04370.1.SM.MKHC	-	7	1	1941020
ZJN_SC00064.1.G00320.1.AM.MKHC	-	7	1	356225
ZJN_SC00008.1.G11010.1.AM.MKHC	-	2	1	4850622
ZJN_SC00014.1.G04210.1.SM.MKHC	+	21	2	2059494, 2059519
ZJN_SC00002.1.G03960.1.SM.MKHC	-	7	1	2178702
ZJN_SC00001.1.G04100.1.SM.MKHC	-	5	1	1807027
ZJN_SC00091.1.G00710.1.AM.MK	-	4	1	519138
ZJN_SC00102.1.G00830.1.AM.MK	-	6	1	516064
ZJN_SC00068.1.G01410.1.SM.MKHC	+	5	1	627790
ZJN_SC00009.1.G03910.1.SM.MKHC	-	9	1	1742454
ZJN_SC00019.1.G00490.1.SM.MKHC	-	6	1	593262
ZJN_SC00003.1.G07090.1.SM.MKHC	+	5	2	3328370, 3330403
ZJN_SC00051.1.G02840.1.SM.MKHC	+	2	1	1825764
ZJN_SC00043.1.G02510.1.SM.MK	+	21	3	1268003, 1268188, 1268226
ZJN_SC00058.1.G00460.1.AM.MKHC	-	4	1	285137
ZJN_SC00005.1.G01690.1.AM.MKHC	+	74	5	1611262, 1611243, 1611292, 1611191, 1611110
ZJN_SC00026.1.G03000.1.SM.MKHC	+	9	1	1352657
ZJN_SC00003.1.G03180.1.SM.MKHC	-	4	1	1587845
ZJN_SC00049.1.G03880.1.SM.MKHC	-	5	2	1626843, 1626932
ZJN_SC00038.1.G03250.1.SM.MKHC	-	8	2	2292182, 2292105
ZJN_SC00002.1.G02580.1.AM.MK	-	5	2	1478876, 1478898
[truncated: 3,327 more rows]
