# Supplementary material for: Single-molecule long-read sequencing analysis improves genome annotation and sheds new light on the transcripts and splice isoforms of Zoysia japonica
Source: BMC Plant Biol. 2022 May 26;22:263. doi: 10.1186/s12870-022-03640-7 (PMC9134579; doi:10.1186/s12870-022-03640-7)
Supplement: Supplementary file 14 — Additional file 14: Table S6. Summary of AS events. [file 12870_2022_3640_MOESM14_ESM.xlsx]

## Sheet: Table S6
Table S6 Summary of AS events in Z. japonica
Chrom	AS_event	Event_start	Event_end	Strand	Gene_location	Transcript_id
Zjn_sc00001.1	Alternative 3' splice site	84667	84718	+	Zjn_sc00001.1:83476-87297W	PB.7.3/PB.7.4,PB.7.1
Zjn_sc00001.1	Intron retention	84579	84718	+	Zjn_sc00001.1:83476-87297W	PB.7.2,PB.7.1
Zjn_sc00001.1	Intron retention	84579	84667	+	Zjn_sc00001.1:83476-87297W	PB.7.2,PB.7.3/PB.7.4
Zjn_sc00001.1	Alternative 3' splice site	198182	198420	+	Zjn_sc00001.1:197183-201015W	PB.18.2,PB.18.1
Zjn_sc00001.1	Alternative 3' splice site	198242	198420	+	Zjn_sc00001.1:197183-201015W	PB.18.3,PB.18.1
Zjn_sc00001.1	Alternative 3' splice site	198182	198242	+	Zjn_sc00001.1:197183-201015W	PB.18.2,PB.18.3
Zjn_sc00001.1	Intron retention	257393	258376	+	Zjn_sc00001.1:254176-265462W	PB.25.1,PB.25.2
Zjn_sc00001.1	Alternative 5' splice site	261689	261695	+	Zjn_sc00001.1:254176-265462W	PB.25.1,PB.25.2
Zjn_sc00001.1	Alternative 3' splice site	321093	321101	+	Zjn_sc00001.1:319479-323593W	PB.32.2,PB.32.3/PB.32.5/PB.32.6/PB.32.7
Zjn_sc00001.1	Intron retention	321286	321402	+	Zjn_sc00001.1:319479-323593W	PB.32.4,PB.32.6/PB.32.7
Zjn_sc00001.1	Alternative 5' splice site	321479	321484	+	Zjn_sc00001.1:319479-323593W	PB.32.5,PB.32.2/PB.32.6/PB.32.7
Zjn_sc00001.1	Intron retention	321484	321569	+	Zjn_sc00001.1:319479-323593W	PB.32.3,PB.32.2/PB.32.6/PB.32.7
Zjn_sc00001.1	Intron retention	321479	321569	+	Zjn_sc00001.1:319479-323593W	PB.32.3,PB.32.5
Zjn_sc00001.1	Alternative 3' splice site	322155	322158	+	Zjn_sc00001.1:319479-323593W	PB.32.7,PB.32.2/PB.32.3/PB.32.5/PB.32.6
Zjn_sc00001.1	Alternative 5' splice site	322522	322547	+	Zjn_sc00001.1:319479-323593W	PB.32.6,PB.32.5/PB.32.7
Zjn_sc00001.1	Exon skipping	394772	394897	+	Zjn_sc00001.1:393696-398030W	PB.43.2,PB.43.1
Zjn_sc00001.1	Intron retention	401204	401294	+	Zjn_sc00001.1:399697-406422W	PB.44.2,PB.44.1/PB.44.3/PB.44.5/PB.44.6/PB.44.7/PB.44.8/PB.44.9
Zjn_sc00001.1	Intron retention	402207	402395	+	Zjn_sc00001.1:399697-406422W	PB.44.8,PB.44.1/PB.44.2/PB.44.3/PB.44.4/PB.44.5/PB.44.6/PB.44.7/PB.44.9
Zjn_sc00001.1	Alternative 3' splice site	403641	403651	+	Zjn_sc00001.1:399697-406422W	PB.44.6,PB.44.5/PB.44.7
Zjn_sc00001.1	Intron retention	403536	403651	+	Zjn_sc00001.1:399697-406422W	PB.44.1/PB.44.2/PB.44.3/PB.44.4/PB.44.8/PB.44.9,PB.44.5/PB.44.7
Zjn_sc00001.1	Intron retention	403536	403641	+	Zjn_sc00001.1:399697-406422W	PB.44.1/PB.44.2/PB.44.3/PB.44.4/PB.44.8/PB.44.9,PB.44.6
Zjn_sc00001.1	Intron retention	556180	556503	+	Zjn_sc00001.1:554904-559888W	PB.59.3,PB.59.1/PB.59.2
Zjn_sc00001.1	Alternative 5' splice site	557509	557510	+	Zjn_sc00001.1:554904-559888W	PB.59.4,PB.59.1/PB.59.2/PB.59.3
Zjn_sc00001.1	Intron retention	672188	672487	+	Zjn_sc00001.1:671740-676009W	PB.72.2,PB.72.1
Zjn_sc00001.1	Alternative 5' splice site	672579	672659	+	Zjn_sc00001.1:671740-676009W	PB.72.3,PB.72.1
Zjn_sc00001.1	Exon skipping	673277	673366	+	Zjn_sc00001.1:671740-676009W	PB.72.2,PB.72.1/PB.72.3
Zjn_sc00001.1	Alternative 3' splice site	674271	674357	+	Zjn_sc00001.1:671740-676009W	PB.72.2,PB.72.1/PB.72.3
Zjn_sc00001.1	Intron retention	674586	674949	+	Zjn_sc00001.1:671740-676009W	PB.72.2,PB.72.1/PB.72.3
Zjn_sc00001.1	Alternative 3' splice site	866779	866818	+	Zjn_sc00001.1:865504-869767W	PB.89.2,PB.89.1
Zjn_sc00001.1	Intron retention	866440	868629	+	Zjn_sc00001.1:865504-869767W	PB.89.3,PB.89.1
Zjn_sc00001.1	Intron retention	866440	868629	+	Zjn_sc00001.1:865504-869767W	PB.89.3,PB.89.2
Zjn_sc00001.1	Exon skipping	1475969	1476026	+	Zjn_sc00001.1:1475461-1483083W	PB.127.2/PB.127.3/PB.127.4/PB.127.5/PB.127.6,PB.127.1
Zjn_sc00001.1	Alternative 5' splice site	1478315	1478388	+	Zjn_sc00001.1:1475461-1483083W	PB.127.3,PB.127.1/PB.127.2/PB.127.4/PB.127.5
Zjn_sc00001.1	Alternative 3' splice site	1478484	1478502	+	Zjn_sc00001.1:1475461-1483083W	PB.127.6,PB.127.1/PB.127.2/PB.127.5
Zjn_sc00001.1	Intron retention	1478621	1478701	+	Zjn_sc00001.1:1475461-1483083W	PB.127.4,PB.127.1/PB.127.2/PB.127.3/PB.127.5
Zjn_sc00001.1	Intron retention	1482944	1482995	+	Zjn_sc00001.1:1475461-1483083W	PB.127.2,PB.127.1/PB.127.5
Zjn_sc00001.1	Intron retention	1496011	1496853	+	Zjn_sc00001.1:1494995-1498531W	PB.128.2,PB.128.1
Zjn_sc00001.1	Intron retention	2037587	2037676	+	Zjn_sc00001.1:2020840-2042269W	PB.169.2,PB.169.4
Zjn_sc00001.1	Intron retention	2058448	2058656	+	Zjn_sc00001.1:2055775-2059324W	PB.170.2/PB.170.3,PB.170.1
Zjn_sc00001.1	Exon skipping	2123503	2123585	+	Zjn_sc00001.1:2116416-2127774W	PB.176.1/PB.176.2/PB.176.3,PB.176.4
Zjn_sc00001.1	Intron retention	2126962	2127053	+	Zjn_sc00001.1:2116416-2127774W	PB.176.3,PB.176.1/PB.176.4
Zjn_sc00001.1	Alternative 5' splice site	2172900	2173621	+	Zjn_sc00001.1:2170503-2175422W	PB.180.1,PB.180.2
Zjn_sc00001.1	Intron retention	2407408	2407509	+	Zjn_sc00001.1:2405015-2408373W	PB.189.2,PB.189.1
Zjn_sc00001.1	Alternative 3' splice site	2477600	2477633	+	Zjn_sc00001.1:2474618-2479838W	PB.195.2,PB.195.1
Zjn_sc00001.1	Intron retention	2813519	2813633	+	Zjn_sc00001.1:2811254-2818474W	PB.212.2,PB.212.1/PB.212.10/PB.212.11/PB.212.13/PB.212.14/PB.212.15/PB.212.16/PB.212.18/PB.212.3/PB.212.4/PB.212.5/PB.212.6/PB.212.7/PB.212.8/PB.212.9
Zjn_sc00001.1	Intron retention	2813939	2814052	+	Zjn_sc00001.1:2811254-2818474W	PB.212.14/PB.212.3,PB.212.1/PB.212.10/PB.212.11/PB.212.13/PB.212.16/PB.212.18/PB.212.2/PB.212.4/PB.212.5/PB.212.7/PB.212.8/PB.212.9
Zjn_sc00001.1	Intron retention	2814307	2814398	+	Zjn_sc00001.1:2811254-2818474W	PB.212.15/PB.212.6,PB.212.1/PB.212.10/PB.212.11/PB.212.13/PB.212.16/PB.212.18/PB.212.2/PB.212.4/PB.212.5/PB.212.8/PB.212.9
Zjn_sc00001.1	Exon skipping	2814398	2814467	+	Zjn_sc00001.1:2811254-2818474W	PB.212.7,PB.212.1/PB.212.10/PB.212.11/PB.212.13/PB.212.14/PB.212.16/PB.212.18/PB.212.2/PB.212.3/PB.212.4/PB.212.5/PB.212.8
Zjn_sc00001.1	Alternative 5' splice site	2814307	2814467	+	Zjn_sc00001.1:2811254-2818474W	PB.212.7,PB.212.15/PB.212.6
Zjn_sc00001.1	Exon skipping	2815259	2815317	+	Zjn_sc00001.1:2811254-2818474W	PB.212.10/PB.212.13/PB.212.14/PB.212.15/PB.212.16/PB.212.18/PB.212.2/PB.212.3/PB.212.5/PB.212.6/PB.212.7/PB.212.9,PB.212.11
Zjn_sc00001.1	Exon skipping	2815408	2815561	+	Zjn_sc00001.1:2811254-2818474W	PB.212.1,PB.212.13
Zjn_sc00001.1	Intron retention	2815561	2815633	+	Zjn_sc00001.1:2811254-2818474W	PB.212.10/PB.212.11/PB.212.14/PB.212.15/PB.212.16/PB.212.18/PB.212.2/PB.212.3/PB.212.5/PB.212.6/PB.212.7/PB.212.9,PB.212.13
Zjn_sc00001.1	Alternative 3' splice site	2815408	2815633	+	Zjn_sc00001.1:2811254-2818474W	PB.212.10/PB.212.14/PB.212.15/PB.212.16/PB.212.18/PB.212.2/PB.212.3/PB.212.5/PB.212.6/PB.212.7/PB.212.9,PB.212.1
Zjn_sc00001.1	Intron retention	2815129	2815633	+	Zjn_sc00001.1:2811254-2818474W	PB.212.4/PB.212.8,PB.212.1
Zjn_sc00001.1	Intron retention	2815129	2815633	+	Zjn_sc00001.1:2811254-2818474W	PB.212.4/PB.212.8,PB.212.13
Zjn_sc00001.1	Intron retention	2815129	2815408	+	Zjn_sc00001.1:2811254-2818474W	PB.212.4/PB.212.8,PB.212.10/PB.212.14/PB.212.15/PB.212.16/PB.212.18/PB.212.2/PB.212.3/PB.212.5/PB.212.6/PB.212.7
Zjn_sc00001.1	Intron retention	2815129	2815408	+	Zjn_sc00001.1:2811254-2818474W	PB.212.4/PB.212.8,PB.212.11
Zjn_sc00001.1	Intron retention	2817834	2817917	+	Zjn_sc00001.1:2811254-2818474W	PB.212.10/PB.212.15,PB.212.1/PB.212.11/PB.212.14/PB.212.16/PB.212.2/PB.212.4/PB.212.6/PB.212.9
Zjn_sc00001.1	Exon skipping	2896898	2897022	+	Zjn_sc00001.1:2893354-2898730W	PB.221.2/PB.221.7,PB.221.6
Zjn_sc00001.1	Intron retention	2897022	2897614	+	Zjn_sc00001.1:2893354-2898730W	PB.221.5,PB.221.6
Zjn_sc00001.1	Alternative 3' splice site	2897614	2897675	+	Zjn_sc00001.1:2893354-2898730W	PB.221.2/PB.221.7,PB.221.4
Zjn_sc00001.1	Alternative 3' splice site	2896898	2897614	+	Zjn_sc00001.1:2893354-2898730W	PB.221.5,PB.221.2/PB.221.7
Zjn_sc00001.1	Alternative 3' splice site	2896898	2897675	+	Zjn_sc00001.1:2893354-2898730W	PB.221.5,PB.221.4
Zjn_sc00001.1	Intron retention	2896716	2897614	+	Zjn_sc00001.1:2893354-2898730W	PB.221.1,PB.221.2/PB.221.7
Zjn_sc00001.1	Intron retention	2896716	2897675	+	Zjn_sc00001.1:2893354-2898730W	PB.221.1,PB.221.4
Zjn_sc00001.1	Intron retention	2896716	2897614	+	Zjn_sc00001.1:2893354-2898730W	PB.221.1,PB.221.6
Zjn_sc00001.1	Intron retention	2896716	2896898	+	Zjn_sc00001.1:2893354-2898730W	PB.221.1,PB.221.5
Zjn_sc00001.1	Intron retention	2896716	2898139	+	Zjn_sc00001.1:2893354-2898730W	PB.221.3,PB.221.4
Zjn_sc00001.1	Intron retention	2960160	2960660	+	Zjn_sc00001.1:2954897-2975692W	PB.226.1,PB.226.2
Zjn_sc00001.1	Exon skipping	2962617	2963615	+	Zjn_sc00001.1:2954897-2975692W	PB.226.1,PB.226.2
Zjn_sc00001.1	Alternative 3' splice site	2966639	2966661	+	Zjn_sc00001.1:2954897-2975692W	PB.226.1,PB.226.2/PB.226.3/PB.226.4
Zjn_sc00001.1	Alternative 5' splice site	2970616	2970617	+	Zjn_sc00001.1:2954897-2975692W	PB.226.2/PB.226.3/PB.226.4,PB.226.1
Zjn_sc00001.1	Alternative 3' splice site	2971494	2971614	+	Zjn_sc00001.1:2954897-2975692W	PB.226.1/PB.226.3/PB.226.4,PB.226.2
Zjn_sc00001.1	Alternative 5' splice site	2994687	2994711	+	Zjn_sc00001.1:2991817-2997051W	PB.228.2,PB.228.1/PB.228.3/PB.228.4
Zjn_sc00001.1	Intron retention	2996218	2996309	+	Zjn_sc00001.1:2991817-2997051W	PB.228.1,PB.228.3
Zjn_sc00001.1	Exon skipping	2996309	2996364	+	Zjn_sc00001.1:2991817-2997051W	PB.228.2/PB.228.4,PB.228.3
Zjn_sc00001.1	Alternative 5' splice site	2996218	2996364	+	Zjn_sc00001.1:2991817-2997051W	PB.228.2/PB.228.4,PB.228.1
Zjn_sc00001.1	Alternative 3' splice site	3053121	3053194	+	Zjn_sc00001.1:3046055-3056749W	PB.232.1/PB.232.3,PB.232.2
Zjn_sc00001.1	Intron retention	3054033	3055332	+	Zjn_sc00001.1:3046055-3056749W	PB.232.3,PB.232.1/PB.232.2
Zjn_sc00001.1	Alternative 5' splice site	3078255	3078265	+	Zjn_sc00001.1:3075993-3079977W	PB.235.2,PB.235.3/PB.235.4
Zjn_sc00001.1	Intron retention	3078265	3078352	+	Zjn_sc00001.1:3075993-3079977W	PB.235.1,PB.235.4
Zjn_sc00001.1	Alternative 3' splice site	3126281	3126285	+	Zjn_sc00001.1:3123890-3127672W	PB.240.1,PB.240.2
Zjn_sc00001.1	Intron retention	3184904	3185646	+	Zjn_sc00001.1:3184792-3188182W	PB.242.2,PB.242.1/PB.242.3
Zjn_sc00001.1	Alternative 5' splice site	3187249	3187252	+	Zjn_sc00001.1:3184792-3188182W	PB.242.2,PB.242.1
Zjn_sc00001.1	Intron retention	3187252	3187329	+	Zjn_sc00001.1:3184792-3188182W	PB.242.3,PB.242.1
Zjn_sc00001.1	Intron retention	3187249	3187329	+	Zjn_sc00001.1:3184792-3188182W	PB.242.3,PB.242.2
Zjn_sc00001.1	Intron retention	3340456	3340928	+	Zjn_sc00001.1:3340399-3346090W	PB.249.2/PB.249.3/PB.249.4/PB.249.5,PB.249.6
Zjn_sc00001.1	Intron retention	3343404	3343515	+	Zjn_sc00001.1:3340399-3346090W	PB.249.2,PB.249.3/PB.249.4/PB.249.9
Zjn_sc00001.1	Intron retention	3343404	3343515	+	Zjn_sc00001.1:3340399-3346090W	PB.249.7,PB.249.6
Zjn_sc00001.1	Intron retention	3343622	3344247	+	Zjn_sc00001.1:3340399-3346090W	PB.249.10/PB.249.5,PB.249.2
Zjn_sc00001.1	Intron retention	3343404	3344247	+	Zjn_sc00001.1:3340399-3346090W	PB.249.10/PB.249.5,PB.249.4/PB.249.9
Zjn_sc00001.1	Exon skipping	3349280	3349338	+	Zjn_sc00001.1:3347658-3352739W	PB.250.2/PB.250.4/PB.250.5,PB.250.3
Zjn_sc00001.1	Intron retention	3351490	3351597	+	Zjn_sc00001.1:3347658-3352739W	PB.250.4,PB.250.2/PB.250.3/PB.250.5
Zjn_sc00001.1	Intron retention	3404532	3404667	+	Zjn_sc00001.1:3402277-3405689W	PB.254.3,PB.254.1/PB.254.4
Zjn_sc00001.1	Intron retention	3405111	3405251	+	Zjn_sc00001.1:3402277-3405689W	PB.254.4,PB.254.3
Zjn_sc00001.1	Intron retention	3408463	3408554	+	Zjn_sc00001.1:3406801-3409456W	PB.255.2,PB.255.1
Zjn_sc00001.1	Alternative 3' splice site	3644142	3644515	+	Zjn_sc00001.1:3643932-3647518W	PB.276.1,PB.276.3
Zjn_sc00001.1	Alternative 3' splice site	3644978	3644988	+	Zjn_sc00001.1:3643932-3647518W	PB.276.1/PB.276.3,PB.276.2
Zjn_sc00001.1	Intron retention	3645331	3645424	+	Zjn_sc00001.1:3643932-3647518W	PB.276.2,PB.276.1/PB.276.3
Zjn_sc00001.1	Intron retention	3645936	3646036	+	Zjn_sc00001.1:3643932-3647518W	PB.276.2,PB.276.1/PB.276.3
Zjn_sc00001.1	Intron retention	3646228	3646310	+	Zjn_sc00001.1:3643932-3647518W	PB.276.2,PB.276.1/PB.276.3
Zjn_sc00001.1	Alternative 3' splice site	4235996	4236043	+	Zjn_sc00001.1:4235479-4238573W	PB.315.2,PB.315.1/PB.315.3/PB.315.4
Zjn_sc00001.1	Intron retention	4236325	4237063	+	Zjn_sc00001.1:4235479-4238573W	PB.315.5,PB.315.1/PB.315.3/PB.315.4
Zjn_sc00001.1	Intron retention	4237648	4237735	+	Zjn_sc00001.1:4235479-4238573W	PB.315.4,PB.315.2
Zjn_sc00001.1	Alternative 3' splice site	4346879	4348230	+	Zjn_sc00001.1:4346389-4352825W	PB.319.3,PB.319.1/PB.319.2/PB.319.4
Zjn_sc00001.1	Intron retention	4348731	4349301	+	Zjn_sc00001.1:4346389-4352825W	PB.319.2,PB.319.1/PB.319.3
Zjn_sc00001.1	Exon skipping	4349301	4349591	+	Zjn_sc00001.1:4346389-4352825W	PB.319.4,PB.319.1/PB.319.3
Zjn_sc00001.1	Alternative 5' splice site	4348731	4349591	+	Zjn_sc00001.1:4346389-4352825W	PB.319.4,PB.319.2
Zjn_sc00001.1	Intron retention	4395509	4395606	+	Zjn_sc00001.1:4388635-4398121W	PB.323.6,PB.323.1/PB.323.3/PB.323.4/PB.323.5
Zjn_sc00001.1	Alternative 5' splice site	4395963	4395988	+	Zjn_sc00001.1:4388635-4398121W	PB.323.1/PB.323.3/PB.323.4/PB.323.5,PB.323.2
Zjn_sc00001.1	Alternative 3' splice site	4402240	4402272	+	Zjn_sc00001.1:4400006-4408328W	PB.324.2/PB.324.3/PB.324.4/PB.324.5/PB.324.6/PB.324.7/PB.324.8,PB.324.1
Zjn_sc00001.1	Alternative 3' splice site	4403490	4403511	+	Zjn_sc00001.1:4400006-4408328W	PB.324.6,PB.324.1/PB.324.2/PB.324.3/PB.324.4/PB.324.5/PB.324.8
Zjn_sc00001.1	Intron retention	4403260	4403511	+	Zjn_sc00001.1:4400006-4408328W	PB.324.7,PB.324.1/PB.324.2/PB.324.3/PB.324.4/PB.324.5/PB.324.8
Zjn_sc00001.1	Intron retention	4403260	4403490	+	Zjn_sc00001.1:4400006-4408328W	PB.324.7,PB.324.6
Zjn_sc00001.1	Intron retention	4404420	4405427	+	Zjn_sc00001.1:4400006-4408328W	PB.324.8,PB.324.1/PB.324.2/PB.324.3/PB.324.4/PB.324.5/PB.324.6
Zjn_sc00001.1	Intron retention	4404420	4405943	+	Zjn_sc00001.1:4400006-4408328W	PB.324.7,PB.324.1/PB.324.2/PB.324.3/PB.324.4/PB.324.5/PB.324.6
Zjn_sc00001.1	Intron retention	4405755	4405943	+	Zjn_sc00001.1:4400006-4408328W	PB.324.7,PB.324.8
Zjn_sc00001.1	Alternative 3' splice site	4406385	4407155	+	Zjn_sc00001.1:4400006-4408328W	PB.324.1,PB.324.4
Zjn_sc00001.1	Alternative 3' splice site	4453225	4453235	+	Zjn_sc00001.1:4452517-4455283W	PB.326.2,PB.326.3
Zjn_sc00001.1	Intron retention	4595732	4595831	+	Zjn_sc00001.1:4589332-4605625W	PB.334.2,PB.334.1/PB.334.3
Zjn_sc00001.1	Alternative 3' splice site	4632885	4632895	+	Zjn_sc00001.1:4632412-4634661W	PB.339.1,PB.339.2/PB.339.4
Zjn_sc00001.1	Intron retention	4632769	4632885	+	Zjn_sc00001.1:4632412-4634661W	PB.339.3,PB.339.1
Zjn_sc00001.1	Intron retention	4632769	4632895	+	Zjn_sc00001.1:4632412-4634661W	PB.339.3,PB.339.2
Zjn_sc00001.1	Alternative 3' splice site	4633477	4633494	+	Zjn_sc00001.1:4632412-4634661W	PB.339.3/PB.339.4,PB.339.1/PB.339.2
Zjn_sc00001.1	Intron retention	4797933	4798906	+	Zjn_sc00001.1:4797630-4803986W	PB.345.1,PB.345.3
Zjn_sc00001.1	Alternative 5' splice site	4797969	4799000	+	Zjn_sc00001.1:4797630-4803986W	PB.345.2,PB.345.1
Zjn_sc00001.1	Exon skipping	4799944	4800092	+	Zjn_sc00001.1:4797630-4803986W	PB.345.2,PB.345.1
Zjn_sc00001.1	Intron retention	4799789	4800246	+	Zjn_sc00001.1:4797630-4803986W	PB.345.3,PB.345.1
Zjn_sc00001.1	Intron retention	4799789	4800246	+	Zjn_sc00001.1:4797630-4803986W	PB.345.3,PB.345.2
Zjn_sc00001.1	Intron retention	4801402	4802961	+	Zjn_sc00001.1:4797630-4803986W	PB.345.1,PB.345.2
Zjn_sc00001.1	Intron retention	4803116	4803207	+	Zjn_sc00001.1:4797630-4803986W	PB.345.3,PB.345.1
Zjn_sc00001.1	Intron retention	4801402	4803207	+	Zjn_sc00001.1:4797630-4803986W	PB.345.3,PB.345.2
Zjn_sc00001.1	Intron retention	4937231	4937986	+	Zjn_sc00001.1:4936575-4938530W	PB.352.4,PB.352.2
Zjn_sc00001.1	Alternative 3' splice site	5811596	5811604	+	Zjn_sc00001.1:5809945-5816621W	PB.372.3,PB.372.1/PB.372.4
Zjn_sc00001.1	Intron retention	5810208	5811604	+	Zjn_sc00001.1:5809945-5816621W	PB.372.2,PB.372.1
Zjn_sc00001.1	Alternative 3' splice site	5812397	5812402	+	Zjn_sc00001.1:5809945-5816621W	PB.372.2/PB.372.3,PB.372.1/PB.372.4
Zjn_sc00001.1	Intron retention	5820037	5821422	+	Zjn_sc00001.1:5819261-5823977W	PB.373.1,PB.373.2/PB.373.3
Zjn_sc00001.1	Alternative 5' splice site	5821527	5821544	+	Zjn_sc00001.1:5819261-5823977W	PB.373.5,PB.373.2/PB.373.3
Zjn_sc00001.1	Intron retention	5821544	5821644	+	Zjn_sc00001.1:5819261-5823977W	PB.373.4,PB.373.2/PB.373.3
Zjn_sc00001.1	Intron retention	5821527	5821644	+	Zjn_sc00001.1:5819261-5823977W	PB.373.4,PB.373.5
Zjn_sc00001.1	Intron retention	5823069	5823146	+	Zjn_sc00001.1:5819261-5823977W	PB.373.1,PB.373.2/PB.373.3/PB.373.4/PB.373.5
Zjn_sc00001.1	Alternative 3' splice site	5863109	5863221	+	Zjn_sc00001.1:5862110-5868676W	PB.375.2/PB.375.4,PB.375.1/PB.375.3
Zjn_sc00001.1	Alternative 3' splice site	5865944	5866201	+	Zjn_sc00001.1:5862110-5868676W	PB.375.3/PB.375.4,PB.375.1/PB.375.2
Zjn_sc00001.1	Intron retention	6574793	6575142	+	Zjn_sc00001.1:6572263-6578411W	PB.383.2,PB.383.1
Zjn_sc00001.1	Intron retention	6798840	6800491	+	Zjn_sc00001.1:6796430-6801782W	PB.388.1,PB.388.2
Zjn_sc00001.1	Alternative 3' splice site	7138651	7138663	+	Zjn_sc00001.1:7132331-7148051W	PB.392.7,PB.392.1/PB.392.3/PB.392.4/PB.392.5/PB.392.6/PB.392.8
Zjn_sc00001.1	Intron retention	7138569	7138663	+	Zjn_sc00001.1:7132331-7148051W	PB.392.2,PB.392.1/PB.392.3/PB.392.4/PB.392.5/PB.392.6/PB.392.8
Zjn_sc00001.1	Intron retention	7138569	7138651	+	Zjn_sc00001.1:7132331-7148051W	PB.392.2,PB.392.7
Zjn_sc00001.1	Intron retention	7142404	7142790	+	Zjn_sc00001.1:7132331-7148051W	PB.392.1,PB.392.2/PB.392.3/PB.392.5/PB.392.6/PB.392.7/PB.392.8
Zjn_sc00001.1	Alternative 3' splice site	7144110	7144116	+	Zjn_sc00001.1:7132331-7148051W	PB.392.1/PB.392.2/PB.392.3/PB.392.6/PB.392.7/PB.392.8,PB.392.5
Zjn_sc00001.1	Intron retention	7147704	7147833	+	Zjn_sc00001.1:7132331-7148051W	PB.392.8,PB.392.2
Zjn_sc00001.1	Alternative 5' splice site	7302039	7302050	+	Zjn_sc00001.1:7297625-7332266W	PB.396.2/PB.396.3/PB.396.4/PB.396.5,PB.396.1
Zjn_sc00001.1	Exon skipping	7315870	7316082	+	Zjn_sc00001.1:7297625-7332266W	PB.396.1/PB.396.3,PB.396.4
Zjn_sc00001.1	Intron retention	7331309	7331386	+	Zjn_sc00001.1:7297625-7332266W	PB.396.1,PB.396.3/PB.396.4
Zjn_sc00001.1	Alternative 3' splice site	7360666	7360802	+	Zjn_sc00001.1:7357284-7362669W	PB.397.2,PB.397.4
Zjn_sc00001.1	Intron retention	7360898	7360988	+	Zjn_sc00001.1:7357284-7362669W	PB.397.3,PB.397.2
Zjn_sc00001.1	Exon skipping	7380943	7381190	+	Zjn_sc00001.1:7376035-7381643W	PB.399.1,PB.399.2
Zjn_sc00001.1	Alternative 3' splice site	7421048	7421052	+	Zjn_sc00001.1:7418418-7434849W	PB.401.2/PB.401.4,PB.401.1
Zjn_sc00001.1	Alternative 3' splice site	7421003	7421052	+	Zjn_sc00001.1:7418418-7434849W	PB.401.3,PB.401.1
Zjn_sc00001.1	Alternative 3' splice site	7421003	7421048	+	Zjn_sc00001.1:7418418-7434849W	PB.401.3,PB.401.2/PB.401.4
Zjn_sc00001.1	Alternative 3' splice site	7421729	7421790	+	Zjn_sc00001.1:7418418-7434849W	PB.401.1/PB.401.2,PB.401.3/PB.401.4
Zjn_sc00001.1	Alternative 3' splice site	7426223	7426227	+	Zjn_sc00001.1:7418418-7434849W	PB.401.1/PB.401.3/PB.401.4,PB.401.2
Zjn_sc00001.1	Intron retention	7428963	7429121	+	Zjn_sc00001.1:7418418-7434849W	PB.401.4,PB.401.3
Zjn_sc00001.1	Alternative 3' splice site	7432752	7432757	+	Zjn_sc00001.1:7418418-7434849W	PB.401.4,PB.401.1/PB.401.2/PB.401.3
Zjn_sc00001.1	Exon skipping	7433637	7433782	+	Zjn_sc00001.1:7418418-7434849W	PB.401.2,PB.401.1
Zjn_sc00001.1	Intron retention	7433554	7433905	+	Zjn_sc00001.1:7418418-7434849W	PB.401.3/PB.401.4,PB.401.1
Zjn_sc00001.1	Intron retention	7433554	7433905	+	Zjn_sc00001.1:7418418-7434849W	PB.401.3/PB.401.4,PB.401.2
Zjn_sc00001.1	Intron retention	7605959	7606040	+	Zjn_sc00001.1:7604084-7611714W	PB.406.1/PB.406.10/PB.406.11/PB.406.12/PB.406.13/PB.406.14/PB.406.15/PB.406.16/PB.406.17/PB.406.18/PB.406.19/PB.406.2/PB.406.20/PB.406.21/PB.406.22/PB.406.3/PB.406.4/PB.406.5/PB.406.6/PB.406.7/PB.406.8/PB.406.9,PB.406.23
Zjn_sc00001.1	Alternative 5' splice site	7606980	7608499	+	Zjn_sc00001.1:7604084-7611714W	PB.406.1/PB.406.10/PB.406.20/PB.406.21/PB.406.23,PB.406.14/PB.406.2
Zjn_sc00001.1	Alternative 5' splice site	7606980	7609183	+	Zjn_sc00001.1:7604084-7611714W	PB.406.1/PB.406.10/PB.406.20/PB.406.21/PB.406.23,PB.406.5
Zjn_sc00001.1	Alternative 5' splice site	7608499	7609183	+	Zjn_sc00001.1:7604084-7611714W	PB.406.14/PB.406.2,PB.406.5
Zjn_sc00001.1	Intron retention	7606980	7609315	+	Zjn_sc00001.1:7604084-7611714W	PB.406.11/PB.406.15/PB.406.17/PB.406.18/PB.406.22/PB.406.3/PB.406.4/PB.406.9,PB.406.1/PB.406.10/PB.406.20/PB.406.23
Zjn_sc00001.1	Intron retention	7608499	7609315	+	Zjn_sc00001.1:7604084-7611714W	PB.406.11/PB.406.15/PB.406.17/PB.406.18/PB.406.22/PB.406.3/PB.406.4/PB.406.9,PB.406.14/PB.406.2
Zjn_sc00001.1	Intron retention	7609183	7609315	+	Zjn_sc00001.1:7604084-7611714W	PB.406.11/PB.406.15/PB.406.17/PB.406.18/PB.406.22/PB.406.3/PB.406.4/PB.406.9,PB.406.5
Zjn_sc00001.1	Intron retention	7609378	7609448	+	Zjn_sc00001.1:7604084-7611714W	PB.406.21,PB.406.1/PB.406.10/PB.406.14/PB.406.2/PB.406.20/PB.406.23/PB.406.24/PB.406.5
Zjn_sc00001.1	Intron retention	7609378	7609448	+	Zjn_sc00001.1:7604084-7611714W	PB.406.19/PB.406.6/PB.406.8,PB.406.11/PB.406.15/PB.406.17/PB.406.9
Zjn_sc00001.1	Intron retention	7606980	7609315	+	Zjn_sc00001.1:7604084-7611714W	PB.406.19/PB.406.6/PB.406.8,PB.406.21
Zjn_sc00001.1	Intron retention	7606980	7609448	+	Zjn_sc00001.1:7604084-7611714W	PB.406.19/PB.406.6/PB.406.8,PB.406.1/PB.406.10/PB.406.20/PB.406.23
Zjn_sc00001.1	Intron retention	7608499	7609448	+	Zjn_sc00001.1:7604084-7611714W	PB.406.19/PB.406.6/PB.406.8,PB.406.14/PB.406.2
Zjn_sc00001.1	Intron retention	7609183	7609448	+	Zjn_sc00001.1:7604084-7611714W	PB.406.19/PB.406.6/PB.406.8,PB.406.5
Zjn_sc00001.1	Intron retention	7609548	7609659	+	Zjn_sc00001.1:7604084-7611714W	PB.406.22,PB.406.1/PB.406.10/PB.406.11/PB.406.14/PB.406.15/PB.406.17/PB.406.2/PB.406.20/PB.406.23/PB.406.24/PB.406.5/PB.406.9
Zjn_sc00001.1	Alternative 3' splice site	7609842	7609861	+	Zjn_sc00001.1:7604084-7611714W	PB.406.14/PB.406.6,PB.406.1/PB.406.10/PB.406.15/PB.406.17/PB.406.19/PB.406.2/PB.406.20/PB.406.21/PB.406.22/PB.406.23/PB.406.24/PB.406.5/PB.406.8/PB.406.9
Zjn_sc00001.1	Intron retention	7609548	7609842	+	Zjn_sc00001.1:7604084-7611714W	PB.406.18/PB.406.3,PB.406.14
Zjn_sc00001.1	Intron retention	7609548	7609861	+	Zjn_sc00001.1:7604084-7611714W	PB.406.18/PB.406.3,PB.406.1/PB.406.10/PB.406.15/PB.406.17/PB.406.2/PB.406.20/PB.406.23/PB.406.24/PB.406.5/PB.406.9
Zjn_sc00001.1	Intron retention	7609768	7609861	+	Zjn_sc00001.1:7604084-7611714W	PB.406.18/PB.406.3,PB.406.22
Zjn_sc00001.1	Intron retention	7609548	7609842	+	Zjn_sc00001.1:7604084-7611714W	PB.406.16,PB.406.6
Zjn_sc00001.1	Intron retention	7609548	7609861	+	Zjn_sc00001.1:7604084-7611714W	PB.406.16,PB.406.19/PB.406.8
Zjn_sc00001.1	Intron retention	7609378	7609448	+	Zjn_sc00001.1:7604084-7611714W	PB.406.16,PB.406.18/PB.406.3
Zjn_sc00001.1	Intron retention	7609378	7609861	+	Zjn_sc00001.1:7604084-7611714W	PB.406.16,PB.406.15/PB.406.17/PB.406.9
Zjn_sc00001.1	Intron retention	7609378	7609861	+	Zjn_sc00001.1:7604084-7611714W	PB.406.16,PB.406.22
Zjn_sc00001.1	Intron retention	7606980	7609861	+	Zjn_sc00001.1:7604084-7611714W	PB.406.16,PB.406.21
Zjn_sc00001.1	Intron retention	7608499	7609842	+	Zjn_sc00001.1:7604084-7611714W	PB.406.16,PB.406.14
Zjn_sc00001.1	Intron retention	7606980	7609861	+	Zjn_sc00001.1:7604084-7611714W	PB.406.16,PB.406.1/PB.406.10/PB.406.20/PB.406.23
Zjn_sc00001.1	Intron retention	7608499	7609861	+	Zjn_sc00001.1:7604084-7611714W	PB.406.16,PB.406.2
Zjn_sc00001.1	Intron retention	7609183	7609861	+	Zjn_sc00001.1:7604084-7611714W	PB.406.16,PB.406.5
Zjn_sc00001.1	Intron retention	7610107	7610184	+	Zjn_sc00001.1:7604084-7611714W	PB.406.11,PB.406.1/PB.406.10/PB.406.15/PB.406.17/PB.406.19/PB.406.2/PB.406.20/PB.406.21/PB.406.23/PB.406.24/PB.406.5/PB.406.8/PB.406.9
Zjn_sc00001.1	Intron retention	7610107	7610184	+	Zjn_sc00001.1:7604084-7611714W	PB.406.4,PB.406.3
Zjn_sc00001.1	Intron retention	7609548	7610184	+	Zjn_sc00001.1:7604084-7611714W	PB.406.4,PB.406.14
Zjn_sc00001.1	Intron retention	7609548	7609861	+	Zjn_sc00001.1:7604084-7611714W	PB.406.4,PB.406.11
Zjn_sc00001.1	Intron retention	7609548	7610184	+	Zjn_sc00001.1:7604084-7611714W	PB.406.4,PB.406.1/PB.406.10/PB.406.15/PB.406.17/PB.406.2/PB.406.20/PB.406.23/PB.406.24/PB.406.5/PB.406.9
Zjn_sc00001.1	Intron retention	7606800	7610184	+	Zjn_sc00001.1:7604084-7611714W	PB.406.13,PB.406.6
Zjn_sc00001.1	Intron retention	7606800	7610184	+	Zjn_sc00001.1:7604084-7611714W	PB.406.13,PB.406.19/PB.406.8
Zjn_sc00001.1	Intron retention	7606800	7609448	+	Zjn_sc00001.1:7604084-7611714W	PB.406.13,PB.406.4
Zjn_sc00001.1	Intron retention	7606800	7610184	+	Zjn_sc00001.1:7604084-7611714W	PB.406.13,PB.406.3
Zjn_sc00001.1	Intron retention	7606800	7609861	+	Zjn_sc00001.1:7604084-7611714W	PB.406.13,PB.406.11
Zjn_sc00001.1	Intron retention	7606800	7610184	+	Zjn_sc00001.1:7604084-7611714W	PB.406.13,PB.406.15/PB.406.17/PB.406.9
Zjn_sc00001.1	Intron retention	7606800	7610184	+	Zjn_sc00001.1:7604084-7611714W	PB.406.13,PB.406.21
Zjn_sc00001.1	Intron retention	7606800	7610184	+	Zjn_sc00001.1:7604084-7611714W	PB.406.13,PB.406.14
Zjn_sc00001.1	Intron retention	7606800	7610184	+	Zjn_sc00001.1:7604084-7611714W	PB.406.13,PB.406.1/PB.406.10/PB.406.20/PB.406.23
Zjn_sc00001.1	Intron retention	7606800	7610184	+	Zjn_sc00001.1:7604084-7611714W	PB.406.13,PB.406.2
Zjn_sc00001.1	Intron retention	7606800	7610184	+	Zjn_sc00001.1:7604084-7611714W	PB.406.13,PB.406.5
Zjn_sc00001.1	Intron retention	7610496	7610582	+	Zjn_sc00001.1:7604084-7611714W	PB.406.1/PB.406.10/PB.406.14/PB.406.15/PB.406.19/PB.406.20/PB.406.21/PB.406.23/PB.406.24/PB.406.3/PB.406.5/PB.406.6/PB.406.8/PB.406.9,PB.406.2
Zjn_sc00001.1	Intron retention	7610630	7610856	+	Zjn_sc00001.1:7604084-7611714W	PB.406.11/PB.406.17/PB.406.4,PB.406.1/PB.406.10/PB.406.14/PB.406.15/PB.406.19/PB.406.20/PB.406.21/PB.406.23/PB.406.24/PB.406.3/PB.406.5/PB.406.6/PB.406.8/PB.406.9
Zjn_sc00001.1	Intron retention	7610496	7610856	+	Zjn_sc00001.1:7604084-7611714W	PB.406.11/PB.406.17/PB.406.4,PB.406.2
Zjn_sc00001.1	Intron retention	7610360	7610856	+	Zjn_sc00001.1:7604084-7611714W	PB.406.16/PB.406.18/PB.406.22,PB.406.1/PB.406.10/PB.406.14/PB.406.15/PB.406.19/PB.406.20/PB.406.21/PB.406.23/PB.406.24/PB.406.3/PB.406.5/PB.406.6/PB.406.8/PB.406.9
Zjn_sc00001.1	Intron retention	7610360	7610856	+	Zjn_sc00001.1:7604084-7611714W	PB.406.16/PB.406.18/PB.406.22,PB.406.2
Zjn_sc00001.1	Intron retention	7610360	7610439	+	Zjn_sc00001.1:7604084-7611714W	PB.406.16/PB.406.18/PB.406.22,PB.406.17
Zjn_sc00001.1	Intron retention	7610107	7610184	+	Zjn_sc00001.1:7604084-7611714W	PB.406.12,PB.406.16
Zjn_sc00001.1	Intron retention	7609548	7610856	+	Zjn_sc00001.1:7604084-7611714W	PB.406.12,PB.406.6
Zjn_sc00001.1	Intron retention	7609548	7610856	+	Zjn_sc00001.1:7604084-7611714W	PB.406.12,PB.406.19/PB.406.8
Zjn_sc00001.1	Intron retention	7609378	7610439	+	Zjn_sc00001.1:7604084-7611714W	PB.406.12,PB.406.4
Zjn_sc00001.1	Intron retention	7609378	7610184	+	Zjn_sc00001.1:7604084-7611714W	PB.406.12,PB.406.18
Zjn_sc00001.1	Intron retention	7609378	7610856	+	Zjn_sc00001.1:7604084-7611714W	PB.406.12,PB.406.3
Zjn_sc00001.1	Intron retention	7609378	7610439	+	Zjn_sc00001.1:7604084-7611714W	PB.406.12,PB.406.11
Zjn_sc00001.1	Intron retention	7609378	7610184	+	Zjn_sc00001.1:7604084-7611714W	PB.406.12,PB.406.22
Zjn_sc00001.1	Intron retention	7609378	7610856	+	Zjn_sc00001.1:7604084-7611714W	PB.406.12,PB.406.15/PB.406.9
Zjn_sc00001.1	Intron retention	7609378	7610439	+	Zjn_sc00001.1:7604084-7611714W	PB.406.12,PB.406.17
Zjn_sc00001.1	Intron retention	7606980	7610856	+	Zjn_sc00001.1:7604084-7611714W	PB.406.12,PB.406.21
Zjn_sc00001.1	Intron retention	7608499	7610856	+	Zjn_sc00001.1:7604084-7611714W	PB.406.12,PB.406.14
Zjn_sc00001.1	Intron retention	7606980	7610856	+	Zjn_sc00001.1:7604084-7611714W	PB.406.12,PB.406.1/PB.406.10/PB.406.20/PB.406.23
Zjn_sc00001.1	Intron retention	7609183	7610856	+	Zjn_sc00001.1:7604084-7611714W	PB.406.12,PB.406.5
Zjn_sc00001.1	Intron retention	7608499	7610856	+	Zjn_sc00001.1:7604084-7611714W	PB.406.12,PB.406.2
Zjn_sc00001.1	Intron retention	7610630	7611025	+	Zjn_sc00001.1:7604084-7611714W	PB.406.13,PB.406.1/PB.406.10/PB.406.14/PB.406.15/PB.406.19/PB.406.20/PB.406.21/PB.406.23/PB.406.24/PB.406.3/PB.406.5/PB.406.6/PB.406.8/PB.406.9
Zjn_sc00001.1	Intron retention	7610942	7611025	+	Zjn_sc00001.1:7604084-7611714W	PB.406.13,PB.406.11/PB.406.17/PB.406.4
Zjn_sc00001.1	Intron retention	7610496	7611025	+	Zjn_sc00001.1:7604084-7611714W	PB.406.13,PB.406.2
Zjn_sc00001.1	Alternative 3' splice site	7611216	7611231	+	Zjn_sc00001.1:7604084-7611714W	PB.406.20,PB.406.10/PB.406.19/PB.406.22/PB.406.23/PB.406.24/PB.406.3
Zjn_sc00001.1	Intron retention	7611153	7611231	+	Zjn_sc00001.1:7604084-7611714W	PB.406.12,PB.406.11/PB.406.15/PB.406.16/PB.406.2/PB.406.21
Zjn_sc00001.1	Intron retention	7610942	7611025	+	Zjn_sc00001.1:7604084-7611714W	PB.406.7,PB.406.12
Zjn_sc00001.1	Intron retention	7610107	7611231	+	Zjn_sc00001.1:7604084-7611714W	PB.406.7,PB.406.16
Zjn_sc00001.1	Intron retention	7609378	7611231	+	Zjn_sc00001.1:7604084-7611714W	PB.406.7,PB.406.11
Zjn_sc00001.1	Intron retention	7609378	7611231	+	Zjn_sc00001.1:7604084-7611714W	PB.406.7,PB.406.15
Zjn_sc00001.1	Intron retention	7606980	7611231	+	Zjn_sc00001.1:7604084-7611714W	PB.406.7,PB.406.21
Zjn_sc00001.1	Intron retention	7608499	7611231	+	Zjn_sc00001.1:7604084-7611714W	PB.406.7,PB.406.2
Zjn_sc00001.1	Alternative 5' splice site	7711663	7711664	+	Zjn_sc00001.1:7711396-7721186W	PB.407.1,PB.407.2
Zjn_sc00001.1	Alternative 5' splice site	8331894	8331913	+	Zjn_sc00001.1:8326321-8333177W	PB.414.1,PB.414.3
Zjn_sc00001.1	Exon skipping	8332083	8332143	+	Zjn_sc00001.1:8326321-8333177W	PB.414.2,PB.414.1
Zjn_sc00001.1	Intron retention	45474	45368	-	Zjn_sc00001.1:40397-50511C	PB.3.2/PB.3.3,PB.3.1
Zjn_sc00001.1	Intron retention	95320	95221	-	Zjn_sc00001.1:86852-96375C	PB.8.5,PB.8.1/PB.8.2/PB.8.3/PB.8.4
Zjn_sc00001.1	Alternative 5' splice site	93954	93700	-	Zjn_sc00001.1:86852-96375C	PB.8.3,PB.8.2/PB.8.4
Zjn_sc00001.1	Intron retention	93700	93165	-	Zjn_sc00001.1:86852-96375C	PB.8.1/PB.8.5,PB.8.2/PB.8.4
Zjn_sc00001.1	Intron retention	93954	93165	-	Zjn_sc00001.1:86852-96375C	PB.8.1/PB.8.5,PB.8.3
Zjn_sc00001.1	Alternative 3' splice site	91965	91962	-	Zjn_sc00001.1:86852-96375C	PB.8.3,PB.8.1/PB.8.2/PB.8.4
Zjn_sc00001.1	Intron retention	92342	91962	-	Zjn_sc00001.1:86852-96375C	PB.8.5,PB.8.1/PB.8.2/PB.8.4
Zjn_sc00001.1	Intron retention	92342	91965	-	Zjn_sc00001.1:86852-96375C	PB.8.5,PB.8.3
Zjn_sc00001.1	Intron retention	91037	90427	-	Zjn_sc00001.1:86852-96375C	PB.8.5,PB.8.1/PB.8.2/PB.8.3/PB.8.4
Zjn_sc00001.1	Intron retention	90137	90033	-	Zjn_sc00001.1:86852-96375C	PB.8.5,PB.8.1/PB.8.2/PB.8.3/PB.8.4
Zjn_sc00001.1	Exon skipping	88240	88196	-	Zjn_sc00001.1:86852-96375C	PB.8.4,PB.8.1/PB.8.2/PB.8.3
Zjn_sc00001.1	Intron retention	105029	104084	-	Zjn_sc00001.1:97342-105518C	PB.9.1,PB.9.2/PB.9.3/PB.9.4/PB.9.5
Zjn_sc00001.1	Alternative 3' splice site	103271	103260	-	Zjn_sc00001.1:97342-105518C	PB.9.1/PB.9.2/PB.9.4,PB.9.5
Zjn_sc00001.1	Intron retention	102815	102209	-	Zjn_sc00001.1:97342-105518C	PB.9.3,PB.9.1/PB.9.2/PB.9.4
Zjn_sc00001.1	Intron retention	98509	98434	-	Zjn_sc00001.1:97342-105518C	PB.9.4,PB.9.1/PB.9.2/PB.9.3/PB.9.5
Zjn_sc00001.1	Alternative 5' splice site	98016	97986	-	Zjn_sc00001.1:97342-105518C	PB.9.5,PB.9.1/PB.9.2/PB.9.3/PB.9.4
Zjn_sc00001.1	Intron retention	97853	97766	-	Zjn_sc00001.1:97342-105518C	PB.9.1,PB.9.2
Zjn_sc00001.1	Intron retention	114445	113872	-	Zjn_sc00001.1:109775-116099C	PB.11.2,PB.11.1/PB.11.3/PB.11.4
Zjn_sc00001.1	Intron retention	112909	112794	-	Zjn_sc00001.1:109775-116099C	PB.11.2/PB.11.3/PB.11.4,PB.11.1/PB.11.5
Zjn_sc00001.1	Intron retention	110320	110229	-	Zjn_sc00001.1:109775-116099C	PB.11.3,PB.11.4
Zjn_sc00001.1	Intron retention	120208	119522	-	Zjn_sc00001.1:116931-125738C	PB.12.2,PB.12.1
Zjn_sc00001.1	Intron retention	128145	128049	-	Zjn_sc00001.1:126768-131809C	PB.13.1,PB.13.2
Zjn_sc00001.1	Intron retention	165544	165470	-	Zjn_sc00001.1:161240-168248C	PB.16.2,PB.16.1
Zjn_sc00001.1	Alternative 3' splice site	164690	164649	-	Zjn_sc00001.1:161240-168248C	PB.16.2,PB.16.1
Zjn_sc00001.1	Alternative 5' splice site	252609	252596	-	Zjn_sc00001.1:251813-253654C	PB.24.1,PB.24.2
Zjn_sc00001.1	Intron retention	507599	507513	-	Zjn_sc00001.1:507307-513491C	PB.55.2,PB.55.1
Zjn_sc00001.1	Alternative 5' splice site	550413	550399	-	Zjn_sc00001.1:541757-552297C	PB.58.1/PB.58.3/PB.58.4,PB.58.5
Zjn_sc00001.1	Exon skipping	587367	587298	-	Zjn_sc00001.1:575778-588819C	PB.60.1/PB.60.10/PB.60.12/PB.60.15/PB.60.17/PB.60.18/PB.60.2/PB.60.5,PB.60.4
Zjn_sc00001.1	Intron retention	586600	586334	-	Zjn_sc00001.1:575778-588819C	PB.60.10,PB.60.1/PB.60.12/PB.60.15/PB.60.17/PB.60.18/PB.60.2/PB.60.4/PB.60.5
Zjn_sc00001.1	Alternative 3' splice site	585278	585198	-	Zjn_sc00001.1:575778-588819C	PB.60.1/PB.60.12/PB.60.15/PB.60.18/PB.60.5,PB.60.10/PB.60.17
Zjn_sc00001.1	Alternative 3' splice site	585278	585143	-	Zjn_sc00001.1:575778-588819C	PB.60.1/PB.60.12/PB.60.15/PB.60.18/PB.60.5,PB.60.2
Zjn_sc00001.1	Alternative 3' splice site	585198	585143	-	Zjn_sc00001.1:575778-588819C	PB.60.10/PB.60.17,PB.60.2
Zjn_sc00001.1	Intron retention	585418	585278	-	Zjn_sc00001.1:575778-588819C	PB.60.4,PB.60.1/PB.60.12/PB.60.15/PB.60.18/PB.60.5
Zjn_sc00001.1	Intron retention	585418	585198	-	Zjn_sc00001.1:575778-588819C	PB.60.4,PB.60.10/PB.60.17
Zjn_sc00001.1	Intron retention	585418	585143	-	Zjn_sc00001.1:575778-588819C	PB.60.4,PB.60.2
Zjn_sc00001.1	Intron retention	584751	584614	-	Zjn_sc00001.1:575778-588819C	PB.60.12/PB.60.15/PB.60.17/PB.60.2/PB.60.4/PB.60.5,PB.60.1/PB.60.10/PB.60.18
Zjn_sc00001.1	Alternative 3' splice site	583531	583515	-	Zjn_sc00001.1:575778-588819C	PB.60.2,PB.60.10/PB.60.12
Zjn_sc00001.1	Alternative 5' splice site	582633	582599	-	Zjn_sc00001.1:575778-588819C	PB.60.1/PB.60.15/PB.60.17/PB.60.4/PB.60.5,PB.60.10/PB.60.12
Zjn_sc00001.1	Mutually exclusive exon	583531	582633	-	Zjn_sc00001.1:575778-588819C	PB.60.2,PB.60.1/PB.60.15/PB.60.17/PB.60.4/PB.60.5
Zjn_sc00001.1	Alternative 3' splice site	581976	581964	-	Zjn_sc00001.1:575778-588819C	PB.60.12,PB.60.1/PB.60.10/PB.60.17/PB.60.2/PB.60.4/PB.60.5
Zjn_sc00001.1	Alternative 5' splice site	580835	580550	-	Zjn_sc00001.1:575778-588819C	PB.60.7,PB.60.13/PB.60.16/PB.60.3/PB.60.6/PB.60.8/PB.60.9
Zjn_sc00001.1	Intron retention	581663	580296	-	Zjn_sc00001.1:575778-588819C	PB.60.15,PB.60.12
Zjn_sc00001.1	Intron retention	579888	579800	-	Zjn_sc00001.1:575778-588819C	PB.60.1/PB.60.13/PB.60.14,PB.60.7
Zjn_sc00001.1	Alternative 5' splice site	579567	579559	-	Zjn_sc00001.1:575778-588819C	PB.60.13/PB.60.14,PB.60.17
Zjn_sc00001.1	Alternative 3' splice site	579482	579476	-	Zjn_sc00001.1:575778-588819C	PB.60.1/PB.60.7,PB.60.13/PB.60.14
Zjn_sc00001.1	Intron retention	579559	579476	-	Zjn_sc00001.1:575778-588819C	PB.60.11/PB.60.12/PB.60.16/PB.60.4/PB.60.6/PB.60.9,PB.60.17
Zjn_sc00001.1	Intron retention	579604	579512	-	Zjn_sc00001.1:575778-588819C	PB.60.11/PB.60.12/PB.60.16/PB.60.4/PB.60.6/PB.60.9,PB.60.3/PB.60.5
Zjn_sc00001.1	Intron retention	579567	579482	-	Zjn_sc00001.1:575778-588819C	PB.60.11/PB.60.12/PB.60.16/PB.60.4/PB.60.6/PB.60.9,PB.60.1
Zjn_sc00001.1	Intron retention	579888	579482	-	Zjn_sc00001.1:575778-588819C	PB.60.11/PB.60.12/PB.60.16/PB.60.4/PB.60.6/PB.60.9,PB.60.7
Zjn_sc00001.1	Intron retention	579567	579476	-	Zjn_sc00001.1:575778-588819C	PB.60.11/PB.60.12/PB.60.16/PB.60.4/PB.60.6/PB.60.9,PB.60.13/PB.60.14
Zjn_sc00001.1	Intron retention	579038	578935	-	Zjn_sc00001.1:575778-588819C	PB.60.1/PB.60.11/PB.60.12/PB.60.13/PB.60.14/PB.60.16/PB.60.17/PB.60.3/PB.60.5/PB.60.6/PB.60.9,PB.60.7
Zjn_sc00001.1	Intron retention	579322	579071	-	Zjn_sc00001.1:575778-588819C	PB.60.15/PB.60.2/PB.60.8,PB.60.11/PB.60.12/PB.60.16/PB.60.6/PB.60.9
Zjn_sc00001.1	Intron retention	579559	579071	-	Zjn_sc00001.1:575778-588819C	PB.60.15/PB.60.2/PB.60.8,PB.60.17
Zjn_sc00001.1	Intron retention	579604	579071	-	Zjn_sc00001.1:575778-588819C	PB.60.15/PB.60.2/PB.60.8,PB.60.3/PB.60.5
Zjn_sc00001.1	Intron retention	579567	579071	-	Zjn_sc00001.1:575778-588819C	PB.60.15/PB.60.2/PB.60.8,PB.60.1
Zjn_sc00001.1	Intron retention	579567	579071	-	Zjn_sc00001.1:575778-588819C	PB.60.15/PB.60.2/PB.60.8,PB.60.13/PB.60.14
Zjn_sc00001.1	Intron retention	579888	578935	-	Zjn_sc00001.1:575778-588819C	PB.60.15/PB.60.2/PB.60.8,PB.60.7
Zjn_sc00001.1	Exon skipping	578935	578925	-	Zjn_sc00001.1:575778-588819C	PB.60.4,PB.60.7
Zjn_sc00001.1	Alternative 5' splice site	579038	578925	-	Zjn_sc00001.1:575778-588819C	PB.60.4,PB.60.1/PB.60.11/PB.60.12/PB.60.13/PB.60.14/PB.60.16/PB.60.17/PB.60.3/PB.60.5/PB.60.6/PB.60.9
Zjn_sc00001.1	Intron retention	578659	578586	-	Zjn_sc00001.1:575778-588819C	PB.60.1/PB.60.12/PB.60.14/PB.60.16/PB.60.17/PB.60.2/PB.60.3/PB.60.4/PB.60.5/PB.60.6/PB.60.7/PB.60.8/PB.60.9,PB.60.11/PB.60.13
Zjn_sc00001.1	Exon skipping	578438	578399	-	Zjn_sc00001.1:575778-588819C	PB.60.1/PB.60.11/PB.60.12/PB.60.13/PB.60.14/PB.60.16/PB.60.17/PB.60.2/PB.60.3/PB.60.4/PB.60.5/PB.60.6/PB.60.8/PB.60.9,PB.60.7
Zjn_sc00001.1	Alternative 5' splice site	578211	578195	-	Zjn_sc00001.1:575778-588819C	PB.60.16/PB.60.3,PB.60.12/PB.60.14/PB.60.8/PB.60.9
Zjn_sc00001.1	Intron retention	578195	578008	-	Zjn_sc00001.1:575778-588819C	PB.60.1/PB.60.11/PB.60.13/PB.60.17/PB.60.2/PB.60.4/PB.60.5/PB.60.6/PB.60.7,PB.60.12/PB.60.14/PB.60.8/PB.60.9
Zjn_sc00001.1	Intron retention	578211	578008	-	Zjn_sc00001.1:575778-588819C	PB.60.1/PB.60.11/PB.60.13/PB.60.17/PB.60.2/PB.60.4/PB.60.5/PB.60.6/PB.60.7,PB.60.16/PB.60.3
Zjn_sc00001.1	Intron retention	578531	578302	-	Zjn_sc00001.1:575778-588819C	PB.60.15,PB.60.1/PB.60.17/PB.60.2/PB.60.4/PB.60.5/PB.60.6
Zjn_sc00001.1	Intron retention	578659	578302	-	Zjn_sc00001.1:575778-588819C	PB.60.15,PB.60.11/PB.60.13
Zjn_sc00001.1	Intron retention	578531	578302	-	Zjn_sc00001.1:575778-588819C	PB.60.15,PB.60.7
Zjn_sc00001.1	Intron retention	578531	578008	-	Zjn_sc00001.1:575778-588819C	PB.60.15,PB.60.12/PB.60.14/PB.60.8/PB.60.9
Zjn_sc00001.1	Intron retention	578531	578008	-	Zjn_sc00001.1:575778-588819C	PB.60.15,PB.60.16/PB.60.3
Zjn_sc00001.1	Intron retention	578925	578806	-	Zjn_sc00001.1:575778-588819C	PB.60.10,PB.60.15
Zjn_sc00001.1	Intron retention	578925	578302	-	Zjn_sc00001.1:575778-588819C	PB.60.10,PB.60.2
Zjn_sc00001.1	Intron retention	578925	578008	-	Zjn_sc00001.1:575778-588819C	PB.60.10,PB.60.8
Zjn_sc00001.1	Intron retention	579322	578302	-	Zjn_sc00001.1:575778-588819C	PB.60.10,PB.60.6
Zjn_sc00001.1	Intron retention	579559	578302	-	Zjn_sc00001.1:575778-588819C	PB.60.10,PB.60.17
Zjn_sc00001.1	Intron retention	579604	578302	-	Zjn_sc00001.1:575778-588819C	PB.60.10,PB.60.5
Zjn_sc00001.1	Intron retention	579322	578302	-	Zjn_sc00001.1:575778-588819C	PB.60.10,PB.60.11
Zjn_sc00001.1	Intron retention	579322	578008	-	Zjn_sc00001.1:575778-588819C	PB.60.10,PB.60.12/PB.60.9
Zjn_sc00001.1	Intron retention	579322	578008	-	Zjn_sc00001.1:575778-588819C	PB.60.10,PB.60.16
Zjn_sc00001.1	Intron retention	579604	578008	-	Zjn_sc00001.1:575778-588819C	PB.60.10,PB.60.3
Zjn_sc00001.1	Intron retention	579322	578302	-	Zjn_sc00001.1:575778-588819C	PB.60.10,PB.60.4
Zjn_sc00001.1	Intron retention	579567	578302	-	Zjn_sc00001.1:575778-588819C	PB.60.10,PB.60.1
Zjn_sc00001.1	Intron retention	579567	578302	-	Zjn_sc00001.1:575778-588819C	PB.60.10,PB.60.13
Zjn_sc00001.1	Intron retention	579567	578008	-	Zjn_sc00001.1:575778-588819C	PB.60.10,PB.60.14
Zjn_sc00001.1	Intron retention	579888	578302	-	Zjn_sc00001.1:575778-588819C	PB.60.10,PB.60.7
Zjn_sc00001.1	Alternative 3' splice site	577740	577724	-	Zjn_sc00001.1:575778-588819C	PB.60.4,PB.60.1/PB.60.10/PB.60.11/PB.60.12/PB.60.13/PB.60.14/PB.60.15/PB.60.16/PB.60.17/PB.60.2/PB.60.3/PB.60.5/PB.60.6/PB.60.7/PB.60.8/PB.60.9
Zjn_sc00001.1	Exon skipping	599128	598940	-	Zjn_sc00001.1:596658-599686C	PB.62.1,PB.62.3
Zjn_sc00001.1	Alternative 5' splice site	599309	598940	-	Zjn_sc00001.1:596658-599686C	PB.62.1,PB.62.4
Zjn_sc00001.1	Alternative 3' splice site	598177	598161	-	Zjn_sc00001.1:596658-599686C	PB.62.1/PB.62.3,PB.62.4
Zjn_sc00001.1	Alternative 3' splice site	637767	637760	-	Zjn_sc00001.1:634394-639523C	PB.67.1/PB.67.2/PB.67.4/PB.67.5/PB.67.6,PB.67.3
Zjn_sc00001.1	Intron retention	637441	637360	-	Zjn_sc00001.1:634394-639523C	PB.67.2/PB.67.3/PB.67.4,PB.67.1/PB.67.6
Zjn_sc00001.1	Exon skipping	637360	637314	-	Zjn_sc00001.1:634394-639523C	PB.67.5,PB.67.1/PB.67.6
Zjn_sc00001.1	Alternative 5' splice site	637441	637314	-	Zjn_sc00001.1:634394-639523C	PB.67.5,PB.67.2/PB.67.3/PB.67.4
Zjn_sc00001.1	Intron retention	670771	670329	-	Zjn_sc00001.1:663582-671584C	PB.71.9,PB.71.3/PB.71.7/PB.71.8
Zjn_sc00001.1	Intron retention	668986	668798	-	Zjn_sc00001.1:663582-671584C	PB.71.2/PB.71.4,PB.71.1/PB.71.3/PB.71.6/PB.71.7/PB.71.8/PB.71.9
Zjn_sc00001.1	Intron retention	667690	667594	-	Zjn_sc00001.1:663582-671584C	PB.71.6,PB.71.1/PB.71.2/PB.71.3/PB.71.4/PB.71.7/PB.71.8
Zjn_sc00001.1	Intron retention	666611	666530	-	Zjn_sc00001.1:663582-671584C	PB.71.6,PB.71.1/PB.71.2/PB.71.3/PB.71.4/PB.71.7/PB.71.8
Zjn_sc00001.1	Alternative 3' splice site	802621	802598	-	Zjn_sc00001.1:800476-804385C	PB.82.1,PB.82.2/PB.82.3
Zjn_sc00001.1	Intron retention	827550	826743	-	Zjn_sc00001.1:821013-829907C	PB.84.2,PB.84.1/PB.84.3/PB.84.4
Zjn_sc00001.1	Intron retention	825322	824577	-	Zjn_sc00001.1:821013-829907C	PB.84.4,PB.84.1/PB.84.2/PB.84.3
Zjn_sc00001.1	Alternative 3' splice site	822645	822639	-	Zjn_sc00001.1:821013-829907C	PB.84.1/PB.84.4,PB.84.2/PB.84.3
Zjn_sc00001.1	Intron retention	876142	876020	-	Zjn_sc00001.1:873231-889240C	PB.90.1,PB.90.2
Zjn_sc00001.1	Alternative 5' splice site	961339	961256	-	Zjn_sc00001.1:936836-962174C	PB.94.5,PB.94.2
Zjn_sc00001.1	Exon skipping	961397	961256	-	Zjn_sc00001.1:936836-962174C	PB.94.1/PB.94.4/PB.94.6,PB.94.2
Zjn_sc00001.1	Exon skipping	961397	961339	-	Zjn_sc00001.1:936836-962174C	PB.94.1/PB.94.4/PB.94.6,PB.94.5
Zjn_sc00001.1	Alternative 3' splice site	953974	953919	-	Zjn_sc00001.1:936836-962174C	PB.94.2/PB.94.3/PB.94.4/PB.94.5/PB.94.6,PB.94.1
Zjn_sc00001.1	Alternative 5' splice site	951145	951139	-	Zjn_sc00001.1:936836-962174C	PB.94.3,PB.94.1/PB.94.2/PB.94.4/PB.94.5/PB.94.6
Zjn_sc00001.1	Intron retention	944515	944432	-	Zjn_sc00001.1:936836-962174C	PB.94.6,PB.94.1/PB.94.2/PB.94.3/PB.94.4/PB.94.5
Zjn_sc00001.1	Alternative 5' splice site	942828	942805	-	Zjn_sc00001.1:936836-962174C	PB.94.6,PB.94.1/PB.94.2/PB.94.3/PB.94.4/PB.94.5
Zjn_sc00001.1	Intron retention	942113	941448	-	Zjn_sc00001.1:936836-962174C	PB.94.2,PB.94.1/PB.94.3/PB.94.4/PB.94.5/PB.94.6
Zjn_sc00001.1	Intron retention	938426	938264	-	Zjn_sc00001.1:936836-962174C	PB.94.2,PB.94.1/PB.94.3/PB.94.4/PB.94.5/PB.94.6
Zjn_sc00001.1	Intron retention	1194595	1193998	-	Zjn_sc00001.1:1188600-1198361C	PB.109.3,PB.109.1/PB.109.2/PB.109.4
Zjn_sc00001.1	Intron retention	1193330	1193253	-	Zjn_sc00001.1:1188600-1198361C	PB.109.2/PB.109.3,PB.109.1/PB.109.4
Zjn_sc00001.1	Intron retention	1191494	1191042	-	Zjn_sc00001.1:1188600-1198361C	PB.109.1,PB.109.2
Zjn_sc00001.1	Exon skipping	1189285	1189034	-	Zjn_sc00001.1:1188600-1198361C	PB.109.1,PB.109.2
Zjn_sc00001.1	Intron retention	1295113	1293890	-	Zjn_sc00001.1:1293275-1295751C	PB.116.2,PB.116.1
Zjn_sc00001.1	Exon skipping	1397209	1397037	-	Zjn_sc00001.1:1396166-1399181C	PB.123.4/PB.123.5,PB.123.1
Zjn_sc00001.1	Alternative 3' splice site	1397206	1396965	-	Zjn_sc00001.1:1396166-1399181C	PB.123.2,PB.123.4/PB.123.5
Zjn_sc00001.1	Intron retention	1397387	1396749	-	Zjn_sc00001.1:1396166-1399181C	PB.123.3,PB.123.2
Zjn_sc00001.1	Intron retention	1401741	1401204	-	Zjn_sc00001.1:1399381-1403840C	PB.124.2,PB.124.1
Zjn_sc00001.1	Intron retention	1504858	1503992	-	Zjn_sc00001.1:1502298-1506789C	PB.129.1,PB.129.2/PB.129.3
Zjn_sc00001.1	Alternative 3' splice site	1503081	1503070	-	Zjn_sc00001.1:1502298-1506789C	PB.129.1/PB.129.2,PB.129.3
Zjn_sc00001.1	Intron retention	1527173	1526934	-	Zjn_sc00001.1:1525855-1527734C	PB.131.2,PB.131.1
Zjn_sc00001.1	Alternative 3' splice site	1594930	1594919	-	Zjn_sc00001.1:1591396-1597014C	PB.139.1/PB.139.3,PB.139.2
Zjn_sc00001.1	Intron retention	1594074	1593945	-	Zjn_sc00001.1:1591396-1597014C	PB.139.1/PB.139.2,PB.139.3
Zjn_sc00001.1	Intron retention	1630574	1630442	-	Zjn_sc00001.1:1629675-1633528C	PB.142.2,PB.142.1
Zjn_sc00001.1	Intron retention	1679744	1679140	-	Zjn_sc00001.1:1677983-1680381C	PB.145.3,PB.145.1/PB.145.2
Zjn_sc00001.1	Intron retention	1797796	1797344	-	Zjn_sc00001.1:1796428-1803494C	PB.153.4,PB.153.1/PB.153.2/PB.153.5
Zjn_sc00001.1	Intron retention	1797272	1796886	-	Zjn_sc00001.1:1796428-1803494C	PB.153.3,PB.153.2/PB.153.5
Zjn_sc00001.1	Exon skipping	1899431	1899389	-	Zjn_sc00001.1:1893679-1900007C	PB.159.1/PB.159.3,PB.159.2
Zjn_sc00001.1	Intron retention	1898375	1898222	-	Zjn_sc00001.1:1893679-1900007C	PB.159.2,PB.159.1/PB.159.3
Zjn_sc00001.1	Exon skipping	1965810	1965658	-	Zjn_sc00001.1:1960135-1967629C	PB.162.1/PB.162.3,PB.162.2
Zjn_sc00001.1	Alternative 5' splice site	1964297	1964291	-	Zjn_sc00001.1:1960135-1967629C	PB.162.1/PB.162.3,PB.162.2
Zjn_sc00001.1	Intron retention	2446054	2444620	-	Zjn_sc00001.1:2441395-2446640C	PB.192.2,PB.192.4
Zjn_sc00001.1	Intron retention	2443851	2443430	-	Zjn_sc00001.1:2441395-2446640C	PB.192.2/PB.192.5,PB.192.1/PB.192.4
Zjn_sc00001.1	Intron retention	2444546	2442057	-	Zjn_sc00001.1:2441395-2446640C	PB.192.3,PB.192.1/PB.192.4
Zjn_sc00001.1	Intron retention	2444546	2442057	-	Zjn_sc00001.1:2441395-2446640C	PB.192.3,PB.192.5
Zjn_sc00001.1	Alternative 3' splice site	2441932	2441899	-	Zjn_sc00001.1:2441395-2446640C	PB.192.1/PB.192.2/PB.192.3/PB.192.5,PB.192.4
Zjn_sc00001.1	Intron retention	2464896	2464771	-	Zjn_sc00001.1:2459250-2465678C	PB.194.6,PB.194.1/PB.194.2/PB.194.3/PB.194.4/PB.194.7/PB.194.8
Zjn_sc00001.1	Intron retention	2678702	2678613	-	Zjn_sc00001.1:2677460-2678939C	PB.204.2,PB.204.1
Zjn_sc00001.1	Exon skipping	3217091	3216991	-	Zjn_sc00001.1:3208992-3218328C	PB.244.2,PB.244.3/PB.244.4/PB.244.6
Zjn_sc00001.1	Exon skipping	3216744	3216513	-	Zjn_sc00001.1:3208992-3218328C	PB.244.2/PB.244.3/PB.244.4,PB.244.6
Zjn_sc00001.1	Exon skipping	3216896	3216837	-	Zjn_sc00001.1:3208992-3218328C	PB.244.1/PB.244.5,PB.244.2
Zjn_sc00001.1	Exon skipping	3217091	3216837	-	Zjn_sc00001.1:3208992-3218328C	PB.244.1/PB.244.5,PB.244.3/PB.244.4
Zjn_sc00001.1	Exon skipping	3217091	3216513	-	Zjn_sc00001.1:3208992-3218328C	PB.244.1/PB.244.5,PB.244.6
Zjn_sc00001.1	Intron retention	3216018	3215880	-	Zjn_sc00001.1:3208992-3218328C	PB.244.1/PB.244.4,PB.244.2
Zjn_sc00001.1	Intron retention	3212937	3209287	-	Zjn_sc00001.1:3208992-3218328C	PB.244.5,PB.244.4
Zjn_sc00001.1	Intron retention	3357719	3357281	-	Zjn_sc00001.1:3354506-3359566C	PB.251.1,PB.251.2/PB.251.3
Zjn_sc00001.1	Alternative 5' splice site	3357030	3356817	-	Zjn_sc00001.1:3354506-3359566C	PB.251.1/PB.251.2,PB.251.3
Zjn_sc00001.1	Exon skipping	3463937	3463903	-	Zjn_sc00001.1:3461333-3465613C	PB.262.1/PB.262.3,PB.262.2
Zjn_sc00001.1	Alternative 3' splice site	3465279	3465258	-	Zjn_sc00001.1:3461333-3465613C	PB.262.5,PB.262.4
Zjn_sc00001.1	Alternative 5' splice site	3471524	3471231	-	Zjn_sc00001.1:3467803-3473729C	PB.263.4,PB.263.6
Zjn_sc00001.1	Exon skipping	3472001	3471524	-	Zjn_sc00001.1:3467803-3473729C	PB.263.2,PB.263.4
Zjn_sc00001.1	Exon skipping	3472001	3471231	-	Zjn_sc00001.1:3467803-3473729C	PB.263.2,PB.263.6
Zjn_sc00001.1	Intron retention	3473558	3470278	-	Zjn_sc00001.1:3467803-3473729C	PB.263.5,PB.263.4
Zjn_sc00001.1	Alternative 3' splice site	3470278	3470235	-	Zjn_sc00001.1:3467803-3473729C	PB.263.2,PB.263.3
Zjn_sc00001.1	Intron retention	3520743	3520649	-	Zjn_sc00001.1:3518514-3521141C	PB.267.4,PB.267.2/PB.267.6
Zjn_sc00001.1	Intron retention	3520894	3520811	-	Zjn_sc00001.1:3518514-3521141C	PB.267.1,PB.267.4
Zjn_sc00001.1	Intron retention	3520894	3520649	-	Zjn_sc00001.1:3518514-3521141C	PB.267.5,PB.267.2
Zjn_sc00001.1	Alternative 3' splice site	3636406	3636403	-	Zjn_sc00001.1:3632287-3636626C	PB.274.2,PB.274.1
Zjn_sc00001.1	Intron retention	3685777	3685697	-	Zjn_sc00001.1:3684592-3688251C	PB.278.1,PB.278.2
Zjn_sc00001.1	Exon skipping	3851927	3851839	-	Zjn_sc00001.1:3849772-3855919C	PB.291.3,PB.291.1/PB.291.2/PB.291.5
Zjn_sc00001.1	Intron retention	3852011	3851691	-	Zjn_sc00001.1:3849772-3855919C	PB.291.4,PB.291.1/PB.291.2/PB.291.5
Zjn_sc00001.1	Intron retention	3852011	3851691	-	Zjn_sc00001.1:3849772-3855919C	PB.291.4,PB.291.3
Zjn_sc00001.1	Alternative 3' splice site	3881234	3881229	-	Zjn_sc00001.1:3877197-3883778C	PB.293.1/PB.293.2,PB.293.3
Zjn_sc00001.1	Alternative 5' splice site	3880167	3880166	-	Zjn_sc00001.1:3877197-3883778C	PB.293.1,PB.293.2
Zjn_sc00001.1	Intron retention	3877997	3877912	-	Zjn_sc00001.1:3877197-3883778C	PB.293.3,PB.293.1/PB.293.2
Zjn_sc00001.1	Alternative 3' splice site	4159437	4159419	-	Zjn_sc00001.1:4155419-4162035C	PB.310.2,PB.310.1/PB.310.3/PB.310.4
Zjn_sc00001.1	Intron retention	4647865	4647772	-	Zjn_sc00001.1:4642867-4650099C	PB.341.3,PB.341.1/PB.341.2/PB.341.4
Zjn_sc00001.1	Intron retention	4646540	4645934	-	Zjn_sc00001.1:4642867-4650099C	PB.341.2,PB.341.1/PB.341.3/PB.341.4
Zjn_sc00001.1	Alternative 3' splice site	4644552	4644540	-	Zjn_sc00001.1:4642867-4650099C	PB.341.4,PB.341.1/PB.341.2/PB.341.3
Zjn_sc00001.1	Alternative 3' splice site	4880917	4880908	-	Zjn_sc00001.1:4874429-4881315C	PB.349.1/PB.349.2/PB.349.6,PB.349.4
Zjn_sc00001.1	Intron retention	4881051	4880917	-	Zjn_sc00001.1:4874429-4881315C	PB.349.3,PB.349.6
Zjn_sc00001.1	Intron retention	4880359	4880205	-	Zjn_sc00001.1:4874429-4881315C	PB.349.1/PB.349.2,PB.349.3/PB.349.4
Zjn_sc00001.1	Intron retention	4880109	4879193	-	Zjn_sc00001.1:4874429-4881315C	PB.349.5/PB.349.6,PB.349.2
Zjn_sc00001.1	Intron retention	4880359	4879193	-	Zjn_sc00001.1:4874429-4881315C	PB.349.5/PB.349.6,PB.349.3/PB.349.4
Zjn_sc00001.1	Alternative 5' splice site	4879112	4878963	-	Zjn_sc00001.1:4874429-4881315C	PB.349.2/PB.349.3/PB.349.4,PB.349.1
Zjn_sc00001.1	Intron retention	5010585	5008418	-	Zjn_sc00001.1:5007990-5012123C	PB.355.2,PB.355.3
Zjn_sc00001.1	Alternative 3' splice site	5269791	5269770	-	Zjn_sc00001.1:5266861-5276362C	PB.360.1,PB.360.2
Zjn_sc00001.1	Exon skipping	5358671	5358540	-	Zjn_sc00001.1:5356953-5359392C	PB.362.3,PB.362.2
Zjn_sc00001.1	Intron retention	5358540	5358464	-	Zjn_sc00001.1:5356953-5359392C	PB.362.1,PB.362.2
Zjn_sc00001.1	Alternative 3' splice site	5358671	5358464	-	Zjn_sc00001.1:5356953-5359392C	PB.362.1,PB.362.3
Zjn_sc00001.1	Intron retention	5357884	5357794	-	Zjn_sc00001.1:5356953-5359392C	PB.362.1,PB.362.2
Zjn_sc00001.1	Intron retention	5365818	5364023	-	Zjn_sc00001.1:5361615-5368441C	PB.363.2,PB.363.1
Zjn_sc00001.1	Exon skipping	5707018	5706788	-	Zjn_sc00001.1:5694460-5709043C	PB.370.1,PB.370.2
Zjn_sc00001.1	Alternative 5' splice site	5948827	5948817	-	Zjn_sc00001.1:5929024-5950209C	PB.376.4,PB.376.2/PB.376.3/PB.376.5/PB.376.6/PB.376.7
Zjn_sc00001.1	Alternative 5' splice site	5947088	5947054	-	Zjn_sc00001.1:5929024-5950209C	PB.376.3/PB.376.4/PB.376.5/PB.376.6,PB.376.7
Zjn_sc00001.1	Exon skipping	5947188	5947088	-	Zjn_sc00001.1:5929024-5950209C	PB.376.2,PB.376.3/PB.376.4/PB.376.5/PB.376.6
Zjn_sc00001.1	Exon skipping	5947188	5947054	-	Zjn_sc00001.1:5929024-5950209C	PB.376.2,PB.376.7
Zjn_sc00001.1	Intron retention	5944728	5944436	-	Zjn_sc00001.1:5929024-5950209C	PB.376.3/PB.376.6,PB.376.2/PB.376.4/PB.376.5
Zjn_sc00001.1	Alternative 3' splice site	5943961	5943953	-	Zjn_sc00001.1:5929024-5950209C	PB.376.2/PB.376.4,PB.376.3/PB.376.5
Zjn_sc00001.1	Intron retention	5944117	5943961	-	Zjn_sc00001.1:5929024-5950209C	PB.376.6,PB.376.2/PB.376.4
Zjn_sc00001.1	Intron retention	5944117	5943953	-	Zjn_sc00001.1:5929024-5950209C	PB.376.6,PB.376.3/PB.376.5
Zjn_sc00001.1	Exon skipping	5934130	5934063	-	Zjn_sc00001.1:5929024-5950209C	PB.376.3/PB.376.4,PB.376.2/PB.376.5/PB.376.6
Zjn_sc00001.1	Intron retention	5931209	5930947	-	Zjn_sc00001.1:5929024-5950209C	PB.376.1/PB.376.2/PB.376.3/PB.376.4/PB.376.5,PB.376.6
Zjn_sc00001.1	Alternative 5' splice site	6524638	6524630	-	Zjn_sc00001.1:6522620-6533630C	PB.381.2/PB.381.3/PB.381.4,PB.381.1
Zjn_sc00001.1	Intron retention	6926446	6926357	-	Zjn_sc00001.1:6912180-6926831C	PB.390.1,PB.390.2
Zjn_sc00001.1	Exon skipping	6919954	6919894	-	Zjn_sc00001.1:6912180-6926831C	PB.390.2,PB.390.1
Zjn_sc00001.1	Mutually exclusive exon	6913016	6912758	-	Zjn_sc00001.1:6912180-6926831C	PB.390.1,PB.390.2
Zjn_sc00001.1	Exon skipping	7225724	7225657	-	Zjn_sc00001.1:7209404-7226498C	PB.394.1/PB.394.10/PB.394.2/PB.394.3/PB.394.5/PB.394.7/PB.394.8/PB.394.9,PB.394.6
Zjn_sc00001.1	Alternative 3' splice site	7224101	7224100	-	Zjn_sc00001.1:7209404-7226498C	PB.394.1/PB.394.10/PB.394.2/PB.394.3/PB.394.5/PB.394.6/PB.394.8/PB.394.9,PB.394.7
Zjn_sc00001.1	Alternative 5' splice site	7222100	7222096	-	Zjn_sc00001.1:7209404-7226498C	PB.394.1/PB.394.10/PB.394.2/PB.394.3/PB.394.5/PB.394.6/PB.394.8/PB.394.9,PB.394.7
Zjn_sc00001.1	Intron retention	7221046	7220555	-	Zjn_sc00001.1:7209404-7226498C	PB.394.5,PB.394.1/PB.394.2/PB.394.3/PB.394.6/PB.394.7/PB.394.8/PB.394.9
Zjn_sc00001.1	Exon skipping	7218806	7218559	-	Zjn_sc00001.1:7209404-7226498C	PB.394.2/PB.394.3/PB.394.5/PB.394.6/PB.394.7/PB.394.8,PB.394.1
Zjn_sc00001.1	Intron retention	7211980	7211601	-	Zjn_sc00001.1:7209404-7226498C	PB.394.1/PB.394.2/PB.394.6,PB.394.3
Zjn_sc00001.1	Intron retention	7213208	7213105	-	Zjn_sc00001.1:7209404-7226498C	PB.394.1/PB.394.2/PB.394.6,PB.394.5
Zjn_sc00001.1	Alternative 3' splice site	7247768	7247626	-	Zjn_sc00001.1:7243434-7261424C	PB.395.3,PB.395.1/PB.395.2/PB.395.5
Zjn_sc00001.1	Intron retention	7246611	7246532	-	Zjn_sc00001.1:7243434-7261424C	PB.395.3,PB.395.1/PB.395.2/PB.395.5
Zjn_sc00001.1	Alternative 5' splice site	7544325	7544315	-	Zjn_sc00001.1:7537168-7564021C	PB.404.1,PB.404.2/PB.404.3/PB.404.4/PB.404.5
Zjn_sc00001.1	Exon skipping	7542884	7542721	-	Zjn_sc00001.1:7537168-7564021C	PB.404.3,PB.404.1/PB.404.2/PB.404.4/PB.404.5
Zjn_sc00001.1	Intron retention	7542972	7541829	-	Zjn_sc00001.1:7537168-7564021C	PB.404.6,PB.404.1/PB.404.2/PB.404.4/PB.404.5
Zjn_sc00001.1	Intron retention	7542972	7541829	-	Zjn_sc00001.1:7537168-7564021C	PB.404.6,PB.404.3
Zjn_sc00001.1	Exon skipping	7541513	7541405	-	Zjn_sc00001.1:7537168-7564021C	PB.404.5,PB.404.1/PB.404.2/PB.404.3/PB.404.4/PB.404.6
Zjn_sc00001.1	Intron retention	7541078	7540985	-	Zjn_sc00001.1:7537168-7564021C	PB.404.1/PB.404.3/PB.404.4/PB.404.5,PB.404.2
Zjn_sc00001.1	Intron retention	8106697	8106608	-	Zjn_sc00001.1:8104486-8107614C	PB.409.2,PB.409.1
Zjn_sc00002.1	Alternative 3' splice site	176425	176486	+	Zjn_sc00002.1:172176-177826W	PB.418.3,PB.418.2
Zjn_sc00002.1	Alternative 3' splice site	621880	623388	+	Zjn_sc00002.1:578905-1004916W	PB.440.3,PB.440.2
Zjn_sc00002.1	Alternative 3' splice site	735888	735899	+	Zjn_sc00002.1:578905-1004916W	PB.440.10/PB.440.11/PB.440.12/PB.440.16/PB.440.17/PB.440.18/PB.440.9,PB.440.13/PB.440.14/PB.440.15
Zjn_sc00002.1	Exon skipping	737736	737817	+	Zjn_sc00002.1:578905-1004916W	PB.440.18,PB.440.10/PB.440.11/PB.440.12/PB.440.13/PB.440.14/PB.440.15/PB.440.16/PB.440.17/PB.440.9
Zjn_sc00002.1	Intron retention	738706	739950	+	Zjn_sc00002.1:578905-1004916W	PB.440.12/PB.440.16/PB.440.9,PB.440.11/PB.440.13/PB.440.14/PB.440.17/PB.440.18
Zjn_sc00002.1	Exon skipping	741573	741671	+	Zjn_sc00002.1:578905-1004916W	PB.440.11/PB.440.14,PB.440.12/PB.440.13/PB.440.16/PB.440.17/PB.440.18/PB.440.9
Zjn_sc00002.1	Alternative 3' splice site	742768	742802	+	Zjn_sc00002.1:578905-1004916W	PB.440.13/PB.440.14/PB.440.17/PB.440.18/PB.440.9,PB.440.16
Zjn_sc00002.1	Alternative 5' splice site	742922	743003	+	Zjn_sc00002.1:578905-1004916W	PB.440.12,PB.440.13/PB.440.14/PB.440.17/PB.440.18/PB.440.9
Zjn_sc00002.1	Mutually exclusive exon	742768	743003	+	Zjn_sc00002.1:578905-1004916W	PB.440.12,PB.440.16
Zjn_sc00002.1	Intron retention	742922	743626	+	Zjn_sc00002.1:578905-1004916W	PB.440.11,PB.440.12
Zjn_sc00002.1	Intron retention	743003	743626	+	Zjn_sc00002.1:578905-1004916W	PB.440.11,PB.440.13/PB.440.14/PB.440.17/PB.440.18/PB.440.9
Zjn_sc00002.1	Alternative 5' splice site	766268	766269	+	Zjn_sc00002.1:578905-1004916W	PB.440.21,PB.440.20/PB.440.22
Zjn_sc00002.1	Intron retention	766269	766343	+	Zjn_sc00002.1:578905-1004916W	PB.440.23,PB.440.20/PB.440.22
Zjn_sc00002.1	Intron retention	766268	766343	+	Zjn_sc00002.1:578905-1004916W	PB.440.23,PB.440.21
Zjn_sc00002.1	Alternative 5' splice site	767006	767007	+	Zjn_sc00002.1:578905-1004916W	PB.440.21,PB.440.20/PB.440.22/PB.440.23
Zjn_sc00002.1	Alternative 5' splice site	768337	768338	+	Zjn_sc00002.1:578905-1004916W	PB.440.21,PB.440.20/PB.440.22/PB.440.23
Zjn_sc00002.1	Alternative 3' splice site	770993	771007	+	Zjn_sc00002.1:578905-1004916W	PB.440.22,PB.440.20/PB.440.21/PB.440.23
Zjn_sc00002.1	Alternative 3' splice site	771572	771575	+	Zjn_sc00002.1:578905-1004916W	PB.440.23,PB.440.20/PB.440.22
Zjn_sc00002.1	Alternative 5' splice site	771762	771763	+	Zjn_sc00002.1:578905-1004916W	PB.440.21,PB.440.20/PB.440.22
Zjn_sc00002.1	Mutually exclusive exon	771572	771762	+	Zjn_sc00002.1:578905-1004916W	PB.440.23,PB.440.21
Zjn_sc00002.1	Alternative 3' splice site	837027	837043	+	Zjn_sc00002.1:578905-1004916W	PB.440.26,PB.440.25/PB.440.27/PB.440.28
Zjn_sc00002.1	Alternative 5' splice site	837617	837648	+	Zjn_sc00002.1:578905-1004916W	PB.440.25/PB.440.27/PB.440.28,PB.440.26
Zjn_sc00002.1	Intron retention	957055	958290	+	Zjn_sc00002.1:578905-1004916W	PB.440.37,PB.440.38
Zjn_sc00002.1	Intron retention	1126512	1127049	+	Zjn_sc00002.1:1125207-1131952W	PB.454.3,PB.454.4/PB.454.5
Zjn_sc00002.1	Intron retention	1127148	1127478	+	Zjn_sc00002.1:1125207-1131952W	PB.454.2,PB.454.4/PB.454.5
Zjn_sc00002.1	Intron retention	1127148	1127478	+	Zjn_sc00002.1:1125207-1131952W	PB.454.1/PB.454.6,PB.454.3
Zjn_sc00002.1	Intron retention	1126512	1127049	+	Zjn_sc00002.1:1125207-1131952W	PB.454.1/PB.454.6,PB.454.2
Zjn_sc00002.1	Intron retention	1126512	1127478	+	Zjn_sc00002.1:1125207-1131952W	PB.454.1/PB.454.6,PB.454.4/PB.454.5
Zjn_sc00002.1	Intron retention	1128363	1129327	+	Zjn_sc00002.1:1125207-1131952W	PB.454.3,PB.454.1/PB.454.2/PB.454.4/PB.454.5/PB.454.6
Zjn_sc00002.1	Intron retention	1129864	1129967	+	Zjn_sc00002.1:1125207-1131952W	PB.454.1/PB.454.2/PB.454.4/PB.454.6,PB.454.5
Zjn_sc00002.1	Intron retention	1130157	1130242	+	Zjn_sc00002.1:1125207-1131952W	PB.454.3,PB.454.1/PB.454.2
Zjn_sc00002.1	Intron retention	1131262	1131361	+	Zjn_sc00002.1:1125207-1131952W	PB.454.6,PB.454.4/PB.454.5
Zjn_sc00002.1	Alternative 5' splice site	1469918	1469936	+	Zjn_sc00002.1:1469766-1478613W	PB.482.3,PB.482.4
Zjn_sc00002.1	Alternative 5' splice site	1473052	1473053	+	Zjn_sc00002.1:1469766-1478613W	PB.482.2,PB.482.1/PB.482.4
Zjn_sc00002.1	Intron retention	1473053	1473372	+	Zjn_sc00002.1:1469766-1478613W	PB.482.3,PB.482.1/PB.482.4
Zjn_sc00002.1	Intron retention	1473052	1473372	+	Zjn_sc00002.1:1469766-1478613W	PB.482.3,PB.482.2
Zjn_sc00002.1	Intron retention	1473529	1473606	+	Zjn_sc00002.1:1469766-1478613W	PB.482.3,PB.482.1/PB.482.2/PB.482.4
Zjn_sc00002.1	Intron retention	1475833	1475925	+	Zjn_sc00002.1:1469766-1478613W	PB.482.1/PB.482.4,PB.482.3
Zjn_sc00002.1	Intron retention	1510717	1511642	+	Zjn_sc00002.1:1509785-1512846W	PB.486.1,PB.486.2
Zjn_sc00002.1	Intron retention	1662101	1662179	+	Zjn_sc00002.1:1650501-1663175W	PB.494.4,PB.494.1/PB.494.3
Zjn_sc00002.1	Alternative 5' splice site	1685227	1685231	+	Zjn_sc00002.1:1683850-1690062W	PB.496.2,PB.496.1
Zjn_sc00002.1	Alternative 3' splice site	1687102	1688652	+	Zjn_sc00002.1:1683850-1690062W	PB.496.2,PB.496.1
Zjn_sc00002.1	Alternative 3' splice site	1688818	1689077	+	Zjn_sc00002.1:1683850-1690062W	PB.496.2,PB.496.1
Zjn_sc00002.1	Exon skipping	1708556	1708601	+	Zjn_sc00002.1:1707875-1716592W	PB.498.2,PB.498.3
Zjn_sc00002.1	Intron retention	1711175	1711871	+	Zjn_sc00002.1:1707875-1716592W	PB.498.1,PB.498.3
Zjn_sc00002.1	Intron retention	1712092	1712781	+	Zjn_sc00002.1:1707875-1716592W	PB.498.2,PB.498.3
Zjn_sc00002.1	Intron retention	1718404	1720141	+	Zjn_sc00002.1:1717410-1721496W	PB.499.2/PB.499.3,PB.499.1
Zjn_sc00002.1	Intron retention	1877364	1877470	+	Zjn_sc00002.1:1874480-1880462W	PB.509.2,PB.509.1
Zjn_sc00002.1	Intron retention	1878432	1878568	+	Zjn_sc00002.1:1874480-1880462W	PB.509.2,PB.509.1
Zjn_sc00002.1	Intron retention	1879005	1879088	+	Zjn_sc00002.1:1874480-1880462W	PB.509.2,PB.509.1
Zjn_sc00002.1	Intron retention	1951234	1951395	+	Zjn_sc00002.1:1947685-1952517W	PB.516.2,PB.516.1
Zjn_sc00002.1	Exon skipping	2002641	2002749	+	Zjn_sc00002.1:1999696-2006805W	PB.520.1,PB.520.2
Zjn_sc00002.1	Alternative 5' splice site	2169179	2169296	+	Zjn_sc00002.1:2165856-2173266W	PB.532.1/PB.532.3/PB.532.5,PB.532.4
Zjn_sc00002.1	Alternative 3' splice site	2169831	2169834	+	Zjn_sc00002.1:2165856-2173266W	PB.532.3/PB.532.5,PB.532.1/PB.532.4
Zjn_sc00002.1	Alternative 3' splice site	2171420	2171423	+	Zjn_sc00002.1:2165856-2173266W	PB.532.3/PB.532.5,PB.532.1/PB.532.4
Zjn_sc00002.1	Intron retention	2246435	2246788	+	Zjn_sc00002.1:2239442-2254477W	PB.538.7,PB.538.1/PB.538.2/PB.538.3/PB.538.4/PB.538.6
Zjn_sc00002.1	Intron retention	2246225	2246788	+	Zjn_sc00002.1:2239442-2254477W	PB.538.5,PB.538.1/PB.538.2/PB.538.3/PB.538.4/PB.538.6
Zjn_sc00002.1	Intron retention	2246225	2246360	+	Zjn_sc00002.1:2239442-2254477W	PB.538.5,PB.538.7
Zjn_sc00002.1	Intron retention	2250409	2250518	+	Zjn_sc00002.1:2239442-2254477W	PB.538.1/PB.538.2/PB.538.3/PB.538.5/PB.538.6/PB.538.7,PB.538.4
Zjn_sc00002.1	Intron retention	2251598	2251665	+	Zjn_sc00002.1:2239442-2254477W	PB.538.5,PB.538.1
Zjn_sc00002.1	Intron retention	2251598	2251665	+	Zjn_sc00002.1:2239442-2254477W	PB.538.7,PB.538.2/PB.538.4/PB.538.6
Zjn_sc00002.1	Intron retention	2282079	2283155	+	Zjn_sc00002.1:2281742-2291958W	PB.540.3,PB.540.1/PB.540.2
Zjn_sc00002.1	Intron retention	2296986	2297125	+	Zjn_sc00002.1:2295106-2297884W	PB.541.1,PB.541.2
Zjn_sc00002.1	Alternative 3' splice site	2406571	2406605	+	Zjn_sc00002.1:2404527-2410403W	PB.546.1/PB.546.2,PB.546.3
Zjn_sc00002.1	Alternative 5' splice site	2407330	2407361	+	Zjn_sc00002.1:2404527-2410403W	PB.546.2/PB.546.3,PB.546.1
Zjn_sc00002.1	Exon skipping	2653199	2653264	+	Zjn_sc00002.1:2651757-2654795W	PB.561.1/PB.561.3,PB.561.2/PB.561.4
Zjn_sc00002.1	Intron retention	2654058	2654154	+	Zjn_sc00002.1:2651757-2654795W	PB.561.2/PB.561.3,PB.561.1/PB.561.4
Zjn_sc00002.1	Exon skipping	2660507	2660628	+	Zjn_sc00002.1:2658657-2665194W	PB.562.3,PB.562.1
Zjn_sc00002.1	Intron retention	2660181	2662239	+	Zjn_sc00002.1:2658657-2665194W	PB.562.2,PB.562.1
Zjn_sc00002.1	Intron retention	2660181	2662217	+	Zjn_sc00002.1:2658657-2665194W	PB.562.2,PB.562.3
Zjn_sc00002.1	Intron retention	2874940	2875176	+	Zjn_sc00002.1:2874677-2877347W	PB.577.1,PB.577.2/PB.577.3/PB.577.4
Zjn_sc00002.1	Intron retention	2875535	2875627	+	Zjn_sc00002.1:2874677-2877347W	PB.577.2/PB.577.4,PB.577.1/PB.577.3
Zjn_sc00002.1	Intron retention	2876221	2876969	+	Zjn_sc00002.1:2874677-2877347W	PB.577.4,PB.577.2/PB.577.3
Zjn_sc00002.1	Alternative 5' splice site	2903395	2903399	+	Zjn_sc00002.1:2903030-2909184W	PB.581.1/PB.581.10/PB.581.11/PB.581.12/PB.581.3/PB.581.4/PB.581.5/PB.581.6/PB.581.7/PB.581.8/PB.581.9,PB.581.13
Zjn_sc00002.1	Intron retention	2903395	2903625	+	Zjn_sc00002.1:2903030-2909184W	PB.581.2,PB.581.1/PB.581.10/PB.581.11/PB.581.12/PB.581.3/PB.581.4/PB.581.5/PB.581.6/PB.581.7/PB.581.8/PB.581.9
Zjn_sc00002.1	Intron retention	2903399	2903625	+	Zjn_sc00002.1:2903030-2909184W	PB.581.2,PB.581.13
Zjn_sc00002.1	Alternative 3' splice site	2905638	2905653	+	Zjn_sc00002.1:2903030-2909184W	PB.581.8,PB.581.1/PB.581.10/PB.581.12/PB.581.13/PB.581.3/PB.581.4/PB.581.6/PB.581.9
Zjn_sc00002.1	Intron retention	2905814	2905917	+	Zjn_sc00002.1:2903030-2909184W	PB.581.11/PB.581.2/PB.581.5/PB.581.7,PB.581.1/PB.581.10/PB.581.12/PB.581.13/PB.581.3/PB.581.4/PB.581.6/PB.581.9
Zjn_sc00002.1	Alternative 3' splice site	2906168	2906173	+	Zjn_sc00002.1:2903030-2909184W	PB.581.1/PB.581.10/PB.581.12/PB.581.13/PB.581.3/PB.581.4/PB.581.5/PB.581.6/PB.581.7/PB.581.8/PB.581.9,PB.581.11
Zjn_sc00002.1	Intron retention	2906344	2906740	+	Zjn_sc00002.1:2903030-2909184W	PB.581.2,PB.581.10/PB.581.12/PB.581.3/PB.581.4/PB.581.5/PB.581.6/PB.581.7/PB.581.9
Zjn_sc00002.1	Alternative 5' splice site	2906896	2906920	+	Zjn_sc00002.1:2903030-2909184W	PB.581.13,PB.581.10/PB.581.12/PB.581.3/PB.581.4/PB.581.5/PB.581.6/PB.581.7/PB.581.9
Zjn_sc00002.1	Intron retention	2907441	2907522	+	Zjn_sc00002.1:2903030-2909184W	PB.581.13/PB.581.2/PB.581.4/PB.581.9,PB.581.12/PB.581.5/PB.581.6
Zjn_sc00002.1	Intron retention	2907441	2908707	+	Zjn_sc00002.1:2903030-2909184W	PB.581.10,PB.581.5
Zjn_sc00002.1	Intron retention	2908299	2908707	+	Zjn_sc00002.1:2903030-2909184W	PB.581.3,PB.581.4
Zjn_sc00002.1	Intron retention	2907441	2908707	+	Zjn_sc00002.1:2903030-2909184W	PB.581.7,PB.581.6
Zjn_sc00002.1	Exon skipping	2930903	2931161	+	Zjn_sc00002.1:2929680-2934908W	PB.584.2,PB.584.1
Zjn_sc00002.1	Alternative 3' splice site	2958078	2958087	+	Zjn_sc00002.1:2957081-2965079W	PB.586.1/PB.586.10/PB.586.2/PB.586.4/PB.586.7/PB.586.8,PB.586.5/PB.586.9
Zjn_sc00002.1	Intron retention	2957369	2958087	+	Zjn_sc00002.1:2957081-2965079W	PB.586.6,PB.586.5/PB.586.9
Zjn_sc00002.1	Intron retention	2957369	2958078	+	Zjn_sc00002.1:2957081-2965079W	PB.586.6,PB.586.1/PB.586.10/PB.586.2/PB.586.4/PB.586.7/PB.586.8
Zjn_sc00002.1	Intron retention	2958120	2958216	+	Zjn_sc00002.1:2957081-2965079W	PB.586.3,PB.586.1/PB.586.10/PB.586.2/PB.586.4/PB.586.7/PB.586.8
Zjn_sc00002.1	Alternative 5' splice site	2963074	2963123	+	Zjn_sc00002.1:2957081-2965079W	PB.586.2/PB.586.3,PB.586.1
Zjn_sc00002.1	Intron retention	2984844	2984944	+	Zjn_sc00002.1:2981996-2987630W	PB.588.3,PB.588.2/PB.588.4/PB.588.5
Zjn_sc00002.1	Intron retention	2985321	2985409	+	Zjn_sc00002.1:2981996-2987630W	PB.588.6,PB.588.2/PB.588.4/PB.588.5
Zjn_sc00002.1	Intron retention	3005967	3006059	+	Zjn_sc00002.1:3000620-3007183W	PB.590.1,PB.590.2
Zjn_sc00002.1	Alternative 5' splice site	3051924	3051928	+	Zjn_sc00002.1:3050115-3059437W	PB.594.1/PB.594.2/PB.594.3/PB.594.4/PB.594.6,PB.594.5
Zjn_sc00002.1	Intron retention	3053208	3053280	+	Zjn_sc00002.1:3050115-3059437W	PB.594.1/PB.594.3/PB.594.4/PB.594.5/PB.594.6,PB.594.2
Zjn_sc00002.1	Intron retention	3056084	3056193	+	Zjn_sc00002.1:3050115-3059437W	PB.594.4,PB.594.6
Zjn_sc00002.1	Intron retention	3297174	3297250	+	Zjn_sc00002.1:3296756-3299249W	PB.612.3,PB.612.1/PB.612.2
Zjn_sc00002.1	Intron retention	3297717	3297808	+	Zjn_sc00002.1:3296756-3299249W	PB.612.1,PB.612.2
Zjn_sc00002.1	Alternative 5' splice site	3324127	3324136	+	Zjn_sc00002.1:3323831-3327688W	PB.615.1,PB.615.2
Zjn_sc00002.1	Intron retention	3325574	3325817	+	Zjn_sc00002.1:3323831-3327688W	PB.615.3,PB.615.2
Zjn_sc00002.1	Intron retention	3325043	3325817	+	Zjn_sc00002.1:3323831-3327688W	PB.615.4,PB.615.2
Zjn_sc00002.1	Intron retention	3325043	3325412	+	Zjn_sc00002.1:3323831-3327688W	PB.615.4,PB.615.3
Zjn_sc00002.1	Intron retention	3326038	3326169	+	Zjn_sc00002.1:3323831-3327688W	PB.615.1,PB.615.4
Zjn_sc00002.1	Intron retention	3325043	3326169	+	Zjn_sc00002.1:3323831-3327688W	PB.615.1,PB.615.2
Zjn_sc00002.1	Intron retention	3325043	3326169	+	Zjn_sc00002.1:3323831-3327688W	PB.615.1,PB.615.3
Zjn_sc00002.1	Exon skipping	3414034	3414184	+	Zjn_sc00002.1:3412949-3415909W	PB.624.4,PB.624.3
Zjn_sc00002.1	Intron retention	3413178	3414590	+	Zjn_sc00002.1:3412949-3415909W	PB.624.6,PB.624.3
Zjn_sc00002.1	Intron retention	3413178	3414590	+	Zjn_sc00002.1:3412949-3415909W	PB.624.6,PB.624.4
Zjn_sc00002.1	Intron retention	3414652	3414776	+	Zjn_sc00002.1:3412949-3415909W	PB.624.2,PB.624.7
Zjn_sc00002.1	Intron retention	3556764	3557783	+	Zjn_sc00002.1:3555491-3559792W	PB.639.2,PB.639.1
Zjn_sc00002.1	Intron retention	3558756	3558839	+	Zjn_sc00002.1:3555491-3559792W	PB.639.2,PB.639.1
Zjn_sc00002.1	Alternative 3' splice site	3616062	3616077	+	Zjn_sc00002.1:3612673-3617081W	PB.646.2,PB.646.1
Zjn_sc00002.1	Alternative 3' splice site	3654869	3654880	+	Zjn_sc00002.1:3653227-3656930W	PB.649.3/PB.649.4,PB.649.5
Zjn_sc00002.1	Intron retention	3654437	3654869	+	Zjn_sc00002.1:3653227-3656930W	PB.649.1/PB.649.2,PB.649.3/PB.649.4
Zjn_sc00002.1	Intron retention	3654437	3654880	+	Zjn_sc00002.1:3653227-3656930W	PB.649.1/PB.649.2,PB.649.5
Zjn_sc00002.1	Intron retention	3752848	3753054	+	Zjn_sc00002.1:3752635-3783784W	PB.660.1/PB.660.2/PB.660.3/PB.660.5/PB.660.7/PB.660.8,PB.660.4
Zjn_sc00002.1	Intron retention	3752689	3752828	+	Zjn_sc00002.1:3752635-3783784W	PB.660.6,PB.660.5/PB.660.7/PB.660.8
Zjn_sc00002.1	Intron retention	3752689	3753054	+	Zjn_sc00002.1:3752635-3783784W	PB.660.6,PB.660.4
Zjn_sc00002.1	Intron retention	3754871	3755148	+	Zjn_sc00002.1:3752635-3783784W	PB.660.1/PB.660.5/PB.660.9,PB.660.10/PB.660.4/PB.660.8
Zjn_sc00002.1	Intron retention	3755446	3755687	+	Zjn_sc00002.1:3752635-3783784W	PB.660.3/PB.660.6/PB.660.7,PB.660.10/PB.660.4/PB.660.8
Zjn_sc00002.1	Intron retention	3755446	3755687	+	Zjn_sc00002.1:3752635-3783784W	PB.660.2,PB.660.1/PB.660.5/PB.660.9
Zjn_sc00002.1	Intron retention	3754871	3755687	+	Zjn_sc00002.1:3752635-3783784W	PB.660.2,PB.660.10/PB.660.4/PB.660.8
Zjn_sc00002.1	Intron retention	3754871	3755148	+	Zjn_sc00002.1:3752635-3783784W	PB.660.2,PB.660.3/PB.660.6/PB.660.7
Zjn_sc00002.1	Intron retention	3756279	3756391	+	Zjn_sc00002.1:3752635-3783784W	PB.660.3,PB.660.10/PB.660.2/PB.660.4/PB.660.5/PB.660.6/PB.660.7/PB.660.8/PB.660.9
Zjn_sc00002.1	Alternative 5' splice site	3779519	3779555	+	Zjn_sc00002.1:3752635-3783784W	PB.660.21,PB.660.23
Zjn_sc00002.1	Intron retention	3780715	3780827	+	Zjn_sc00002.1:3752635-3783784W	PB.660.17/PB.660.24,PB.660.11/PB.660.13/PB.660.15/PB.660.18/PB.660.19/PB.660.20/PB.660.22/PB.660.25/PB.660.26/PB.660.27
Zjn_sc00002.1	Alternative 5' splice site	3780980	3780981	+	Zjn_sc00002.1:3752635-3783784W	PB.660.11/PB.660.13/PB.660.15/PB.660.18/PB.660.19/PB.660.20/PB.660.21/PB.660.22/PB.660.25/PB.660.26/PB.660.27,PB.660.23
Zjn_sc00002.1	Intron retention	3780980	3781073	+	Zjn_sc00002.1:3752635-3783784W	PB.660.16,PB.660.11/PB.660.13/PB.660.15/PB.660.18/PB.660.19/PB.660.20/PB.660.21/PB.660.22/PB.660.25/PB.660.26/PB.660.27
Zjn_sc00002.1	Intron retention	3780981	3781073	+	Zjn_sc00002.1:3752635-3783784W	PB.660.16,PB.660.23
Zjn_sc00002.1	Intron retention	3780980	3781073	+	Zjn_sc00002.1:3752635-3783784W	PB.660.14,PB.660.17/PB.660.24
Zjn_sc00002.1	Intron retention	3780715	3781073	+	Zjn_sc00002.1:3752635-3783784W	PB.660.14,PB.660.11/PB.660.13/PB.660.15/PB.660.18/PB.660.19/PB.660.20/PB.660.22/PB.660.25/PB.660.26/PB.660.27
Zjn_sc00002.1	Intron retention	3780715	3780827	+	Zjn_sc00002.1:3752635-3783784W	PB.660.14,PB.660.16
Zjn_sc00002.1	Alternative 3' splice site	3781443	3781626	+	Zjn_sc00002.1:3752635-3783784W	PB.660.26,PB.660.11/PB.660.13/PB.660.15/PB.660.21/PB.660.22/PB.660.24/PB.660.25/PB.660.27
Zjn_sc00002.1	Intron retention	3781370	3781443	+	Zjn_sc00002.1:3752635-3783784W	PB.660.19,PB.660.26
Zjn_sc00002.1	Intron retention	3781370	3781626	+	Zjn_sc00002.1:3752635-3783784W	PB.660.19,PB.660.11/PB.660.13/PB.660.15/PB.660.21/PB.660.22/PB.660.24/PB.660.25/PB.660.27
Zjn_sc00002.1	Intron retention	3781924	3782166	+	Zjn_sc00002.1:3752635-3783784W	PB.660.17/PB.660.18,PB.660.11/PB.660.13/PB.660.15/PB.660.21/PB.660.22/PB.660.24/PB.660.25/PB.660.27
Zjn_sc00002.1	Intron retention	3781924	3782166	+	Zjn_sc00002.1:3752635-3783784W	PB.660.16/PB.660.20,PB.660.19
Zjn_sc00002.1	Intron retention	3781368	3782163	+	Zjn_sc00002.1:3752635-3783784W	PB.660.16/PB.660.20,PB.660.23
Zjn_sc00002.1	Intron retention	3781370	3782166	+	Zjn_sc00002.1:3752635-3783784W	PB.660.16/PB.660.20,PB.660.26
Zjn_sc00002.1	Intron retention	3781370	3782166	+	Zjn_sc00002.1:3752635-3783784W	PB.660.16/PB.660.20,PB.660.11/PB.660.13/PB.660.15/PB.660.21/PB.660.22/PB.660.24/PB.660.25/PB.660.27
Zjn_sc00002.1	Intron retention	3781370	3781626	+	Zjn_sc00002.1:3752635-3783784W	PB.660.16/PB.660.20,PB.660.17/PB.660.18
Zjn_sc00002.1	Intron retention	3782508	3782590	+	Zjn_sc00002.1:3752635-3783784W	PB.660.15,PB.660.11/PB.660.13/PB.660.16/PB.660.17/PB.660.18/PB.660.19/PB.660.20/PB.660.21/PB.660.22/PB.660.24/PB.660.25/PB.660.26/PB.660.27
Zjn_sc00002.1	Alternative 5' splice site	3783001	3783049	+	Zjn_sc00002.1:3752635-3783784W	PB.660.22,PB.660.11/PB.660.13/PB.660.15/PB.660.16/PB.660.17/PB.660.18/PB.660.19/PB.660.20/PB.660.21/PB.660.24/PB.660.25/PB.660.26/PB.660.27
Zjn_sc00002.1	Alternative 3' splice site	3783407	3783424	+	Zjn_sc00002.1:3752635-3783784W	PB.660.13,PB.660.22
Zjn_sc00002.1	Exon skipping	3797952	3798064	+	Zjn_sc00002.1:3796200-3802713W	PB.661.5,PB.661.1/PB.661.2/PB.661.3/PB.661.4/PB.661.6/PB.661.7
Zjn_sc00002.1	Intron retention	3799047	3799334	+	Zjn_sc00002.1:3796200-3802713W	PB.661.7,PB.661.1/PB.661.2/PB.661.3/PB.661.4/PB.661.5/PB.661.6
Zjn_sc00002.1	Intron retention	3800055	3800587	+	Zjn_sc00002.1:3796200-3802713W	PB.661.4,PB.661.1/PB.661.2/PB.661.3/PB.661.6
Zjn_sc00002.1	Intron retention	3800694	3801091	+	Zjn_sc00002.1:3796200-3802713W	PB.661.5,PB.661.1/PB.661.2/PB.661.3/PB.661.6
Zjn_sc00002.1	Intron retention	3800432	3800587	+	Zjn_sc00002.1:3796200-3802713W	PB.661.7,PB.661.5
Zjn_sc00002.1	Intron retention	3800432	3801091	+	Zjn_sc00002.1:3796200-3802713W	PB.661.7,PB.661.1/PB.661.2/PB.661.3/PB.661.6
Zjn_sc00002.1	Intron retention	3801542	3801887	+	Zjn_sc00002.1:3796200-3802713W	PB.661.7,PB.661.1/PB.661.2/PB.661.3/PB.661.5/PB.661.6
Zjn_sc00002.1	Intron retention	3801198	3801887	+	Zjn_sc00002.1:3796200-3802713W	PB.661.4,PB.661.1/PB.661.2/PB.661.3/PB.661.6
Zjn_sc00002.1	Exon skipping	3820894	3821097	+	Zjn_sc00002.1:3820303-3829718W	PB.665.2/PB.665.3/PB.665.4/PB.665.5/PB.665.7/PB.665.8,PB.665.1/PB.665.6/PB.665.9
Zjn_sc00002.1	Exon skipping	3822592	3822741	+	Zjn_sc00002.1:3820303-3829718W	PB.665.1/PB.665.10/PB.665.11/PB.665.12/PB.665.2/PB.665.3/PB.665.5/PB.665.6/PB.665.7/PB.665.8/PB.665.9,PB.665.4
Zjn_sc00002.1	Alternative 3' splice site	3825455	3825471	+	Zjn_sc00002.1:3820303-3829718W	PB.665.1/PB.665.10/PB.665.11/PB.665.12/PB.665.2/PB.665.3/PB.665.4/PB.665.5/PB.665.6/PB.665.9,PB.665.7/PB.665.8
Zjn_sc00002.1	Exon skipping	3826460	3826612	+	Zjn_sc00002.1:3820303-3829718W	PB.665.12,PB.665.1/PB.665.10/PB.665.11/PB.665.2/PB.665.3/PB.665.4/PB.665.5/PB.665.7/PB.665.8/PB.665.9
Zjn_sc00002.1	Intron retention	3826612	3827011	+	Zjn_sc00002.1:3820303-3829718W	PB.665.6,PB.665.1/PB.665.10/PB.665.11/PB.665.2/PB.665.3/PB.665.4/PB.665.5/PB.665.7/PB.665.8/PB.665.9
Zjn_sc00002.1	Alternative 3' splice site	3826460	3827011	+	Zjn_sc00002.1:3820303-3829718W	PB.665.6,PB.665.12
Zjn_sc00002.1	Intron retention	3828101	3828191	+	Zjn_sc00002.1:3820303-3829718W	PB.665.7,PB.665.1/PB.665.10/PB.665.11/PB.665.12/PB.665.2/PB.665.3/PB.665.4/PB.665.5/PB.665.8/PB.665.9
Zjn_sc00002.1	Intron retention	3829158	3829312	+	Zjn_sc00002.1:3820303-3829718W	PB.665.7,PB.665.4/PB.665.5
Zjn_sc00002.1	Intron retention	3828101	3829312	+	Zjn_sc00002.1:3820303-3829718W	PB.665.6,PB.665.11
Zjn_sc00002.1	Intron retention	3955426	3957015	+	Zjn_sc00002.1:3955069-3958092W	PB.678.2,PB.678.1
Zjn_sc00002.1	Intron retention	4006276	4006958	+	Zjn_sc00002.1:4002855-4009183W	PB.681.2,PB.681.1/PB.681.3/PB.681.4/PB.681.5
Zjn_sc00002.1	Intron retention	4007183	4007269	+	Zjn_sc00002.1:4002855-4009183W	PB.681.3/PB.681.5,PB.681.1/PB.681.2/PB.681.4
Zjn_sc00002.1	Intron retention	4191947	4192848	+	Zjn_sc00002.1:4191828-4195334W	PB.699.2/PB.699.3/PB.699.4,PB.699.1
Zjn_sc00002.1	Intron retention	4206185	4206301	+	Zjn_sc00002.1:4204830-4208832W	PB.701.4,PB.701.3/PB.701.5/PB.701.6/PB.701.7
Zjn_sc00002.1	Alternative 5' splice site	4207329	4207330	+	Zjn_sc00002.1:4204830-4208832W	PB.701.7,PB.701.3/PB.701.4/PB.701.6/PB.701.8
Zjn_sc00002.1	Intron retention	4207330	4207549	+	Zjn_sc00002.1:4204830-4208832W	PB.701.5,PB.701.3/PB.701.6/PB.701.8
Zjn_sc00002.1	Intron retention	4207329	4207549	+	Zjn_sc00002.1:4204830-4208832W	PB.701.5,PB.701.7
Zjn_sc00002.1	Alternative 5' splice site	4207789	4207790	+	Zjn_sc00002.1:4204830-4208832W	PB.701.3/PB.701.6/PB.701.7/PB.701.8,PB.701.4
Zjn_sc00002.1	Intron retention	4208043	4208148	+	Zjn_sc00002.1:4204830-4208832W	PB.701.6,PB.701.3/PB.701.4/PB.701.5/PB.701.7/PB.701.8
Zjn_sc00002.1	Intron retention	4345862	4347428	+	Zjn_sc00002.1:4344276-4348343W	PB.713.1,PB.713.2
Zjn_sc00002.1	Intron retention	4396761	4396838	+	Zjn_sc00002.1:4390810-4398815W	PB.720.3,PB.720.1/PB.720.2/PB.720.4
Zjn_sc00002.1	Alternative 5' splice site	4397880	4397955	+	Zjn_sc00002.1:4390810-4398815W	PB.720.2,PB.720.4
Zjn_sc00002.1	Intron retention	4509289	4509429	+	Zjn_sc00002.1:4508266-4510828W	PB.729.3,PB.729.1/PB.729.2/PB.729.4/PB.729.5
Zjn_sc00002.1	Alternative 3' splice site	4568610	4568636	+	Zjn_sc00002.1:4567171-4580068W	PB.735.1,PB.735.2
Zjn_sc00002.1	Intron retention	4618783	4619537	+	Zjn_sc00002.1:4616667-4620664W	PB.740.2,PB.740.1
Zjn_sc00002.1	Intron retention	4661321	4662387	+	Zjn_sc00002.1:4660547-4667956W	PB.745.1/PB.745.3/PB.745.5,PB.745.2/PB.745.6/PB.745.7
Zjn_sc00002.1	Alternative 3' splice site	4662541	4662608	+	Zjn_sc00002.1:4660547-4667956W	PB.745.1/PB.745.2/PB.745.3/PB.745.6/PB.745.7,PB.745.5
Zjn_sc00002.1	Intron retention	4662780	4663111	+	Zjn_sc00002.1:4660547-4667956W	PB.745.1,PB.745.2/PB.745.3/PB.745.5/PB.745.6
Zjn_sc00002.1	Exon skipping	4663111	4663253	+	Zjn_sc00002.1:4660547-4667956W	PB.745.7,PB.745.2/PB.745.3/PB.745.5/PB.745.6
Zjn_sc00002.1	Alternative 5' splice site	4662780	4663253	+	Zjn_sc00002.1:4660547-4667956W	PB.745.7,PB.745.1
Zjn_sc00002.1	Intron retention	4663424	4663567	+	Zjn_sc00002.1:4660547-4667956W	PB.745.6,PB.745.1/PB.745.2/PB.745.3/PB.745.4/PB.745.5/PB.745.7
Zjn_sc00002.1	Alternative 3' splice site	4663771	4663776	+	Zjn_sc00002.1:4660547-4667956W	PB.745.1,PB.745.2/PB.745.3/PB.745.4/PB.745.5/PB.745.7
Zjn_sc00002.1	Intron retention	4663883	4663986	+	Zjn_sc00002.1:4660547-4667956W	PB.745.6,PB.745.1
Zjn_sc00002.1	Intron retention	4665133	4665260	+	Zjn_sc00002.1:4660547-4667956W	PB.745.4,PB.745.1/PB.745.2/PB.745.3/PB.745.5/PB.745.6/PB.745.7
Zjn_sc00002.1	Intron retention	4665825	4666179	+	Zjn_sc00002.1:4660547-4667956W	PB.745.4,PB.745.1/PB.745.2/PB.745.3/PB.745.5/PB.745.6/PB.745.7
Zjn_sc00002.1	Intron retention	4671644	4671749	+	Zjn_sc00002.1:4671092-4674085W	PB.746.2,PB.746.1
Zjn_sc00002.1	Alternative 5' splice site	4921341	4921393	+	Zjn_sc00002.1:4917134-4924430W	PB.762.4,PB.762.3
Zjn_sc00002.1	Alternative 3' splice site	5013139	5013162	+	Zjn_sc00002.1:5010811-5016529W	PB.770.1/PB.770.3/PB.770.4/PB.770.6/PB.770.7,PB.770.2
Zjn_sc00002.1	Exon skipping	5014415	5014468	+	Zjn_sc00002.1:5010811-5016529W	PB.770.1,PB.770.3/PB.770.4
Zjn_sc00002.1	Intron retention	5014056	5014831	+	Zjn_sc00002.1:5010811-5016529W	PB.770.2/PB.770.6/PB.770.7,PB.770.1
Zjn_sc00002.1	Intron retention	5014056	5014831	+	Zjn_sc00002.1:5010811-5016529W	PB.770.2/PB.770.6/PB.770.7,PB.770.3
Zjn_sc00002.1	Intron retention	5052861	5052990	+	Zjn_sc00002.1:5049009-5058195W	PB.772.2,PB.772.1
Zjn_sc00002.1	Alternative 3' splice site	5055421	5055424	+	Zjn_sc00002.1:5049009-5058195W	PB.772.1/PB.772.3,PB.772.2
Zjn_sc00002.1	Exon skipping	5064639	5064734	+	Zjn_sc00002.1:5061322-5068553W	PB.773.1,PB.773.2
Zjn_sc00002.1	Intron retention	5092850	5093390	+	Zjn_sc00002.1:5090365-5095124W	PB.775.2/PB.775.3,PB.775.1/PB.775.4
Zjn_sc00002.1	Intron retention	5093967	5094052	+	Zjn_sc00002.1:5090365-5095124W	PB.775.4,PB.775.1/PB.775.3
Zjn_sc00002.1	Exon skipping	5426661	5426768	+	Zjn_sc00002.1:5425660-5434684W	PB.802.1/PB.802.2/PB.802.3/PB.802.4,PB.802.5
Zjn_sc00002.1	Alternative 3' splice site	5429157	5432489	+	Zjn_sc00002.1:5425660-5434684W	PB.802.1/PB.802.3/PB.802.4/PB.802.5,PB.802.2
Zjn_sc00002.1	Alternative 3' splice site	5510642	5510843	+	Zjn_sc00002.1:5510208-5513977W	PB.807.2,PB.807.1
Zjn_sc00002.1	Alternative 3' splice site	5511253	5511256	+	Zjn_sc00002.1:5510208-5513977W	PB.807.1,PB.807.2
Zjn_sc00002.1	Exon skipping	5565029	5565074	+	Zjn_sc00002.1:5564217-5568227W	PB.811.1/PB.811.3,PB.811.2
Zjn_sc00002.1	Intron retention	5620313	5621154	+	Zjn_sc00002.1:5618252-5625312W	PB.817.10/PB.817.4/PB.817.5/PB.817.6/PB.817.9,PB.817.1/PB.817.2/PB.817.3/PB.817.7/PB.817.8
Zjn_sc00002.1	Alternative 3' splice site	5621384	5621413	+	Zjn_sc00002.1:5618252-5625312W	PB.817.10/PB.817.2/PB.817.3/PB.817.4/PB.817.8/PB.817.9,PB.817.1/PB.817.5/PB.817.7
Zjn_sc00002.1	Intron retention	5621532	5621636	+	Zjn_sc00002.1:5618252-5625312W	PB.817.6,PB.817.1/PB.817.5/PB.817.7
Zjn_sc00002.1	Intron retention	5622752	5622842	+	Zjn_sc00002.1:5618252-5625312W	PB.817.8/PB.817.9,PB.817.1/PB.817.10/PB.817.2/PB.817.4/PB.817.5/PB.817.6
Zjn_sc00002.1	Intron retention	5623802	5623902	+	Zjn_sc00002.1:5618252-5625312W	PB.817.1/PB.817.2/PB.817.4/PB.817.5/PB.817.6/PB.817.8,PB.817.9
Zjn_sc00002.1	Intron retention	5623533	5623606	+	Zjn_sc00002.1:5618252-5625312W	PB.817.3/PB.817.7,PB.817.1/PB.817.2/PB.817.4/PB.817.5/PB.817.6
Zjn_sc00002.1	Intron retention	5624179	5624529	+	Zjn_sc00002.1:5618252-5625312W	PB.817.10,PB.817.1/PB.817.2/PB.817.4/PB.817.5/PB.817.6/PB.817.8
Zjn_sc00002.1	Intron retention	5623802	5624529	+	Zjn_sc00002.1:5618252-5625312W	PB.817.10,PB.817.9
Zjn_sc00002.1	Alternative 3' splice site	5634681	5634743	+	Zjn_sc00002.1:5626058-5637284W	PB.818.3/PB.818.5,PB.818.1
Zjn_sc00002.1	Intron retention	6074360	6074476	+	Zjn_sc00002.1:6069593-6076333W	PB.856.1,PB.856.2/PB.856.3/PB.856.4/PB.856.5
Zjn_sc00002.1	Alternative 3' splice site	6074993	6075011	+	Zjn_sc00002.1:6069593-6076333W	PB.856.2,PB.856.1/PB.856.3/PB.856.4/PB.856.5
Zjn_sc00002.1	Alternative 3' splice site	6095145	6095306	+	Zjn_sc00002.1:6093548-6097323W	PB.858.1,PB.858.2
Zjn_sc00002.1	Alternative 5' splice site	6168698	6168709	+	Zjn_sc00002.1:6167850-6169584W	PB.867.1/PB.867.2/PB.867.7,PB.867.4/PB.867.8
Zjn_sc00002.1	Intron retention	6168698	6168810	+	Zjn_sc00002.1:6167850-6169584W	PB.867.5,PB.867.1/PB.867.2/PB.867.7
Zjn_sc00002.1	Intron retention	6168709	6168810	+	Zjn_sc00002.1:6167850-6169584W	PB.867.5,PB.867.4/PB.867.8
Zjn_sc00002.1	Exon skipping	6264680	6264743	+	Zjn_sc00002.1:6264120-6267412W	PB.874.1/PB.874.3,PB.874.2
Zjn_sc00002.1	Intron retention	6392961	6393036	+	Zjn_sc00002.1:6392090-6396885W	PB.880.3,PB.880.1/PB.880.2/PB.880.4/PB.880.5/PB.880.6/PB.880.7/PB.880.8/PB.880.9
Zjn_sc00002.1	Intron retention	6393207	6393269	+	Zjn_sc00002.1:6392090-6396885W	PB.880.10,PB.880.1
Zjn_sc00002.1	Exon skipping	6393269	6393412	+	Zjn_sc00002.1:6392090-6396885W	PB.880.2/PB.880.3/PB.880.4/PB.880.5/PB.880.7/PB.880.8/PB.880.9,PB.880.1
Zjn_sc00002.1	Alternative 5' splice site	6393207	6393412	+	Zjn_sc00002.1:6392090-6396885W	PB.880.2/PB.880.4/PB.880.5/PB.880.7/PB.880.8/PB.880.9,PB.880.10
Zjn_sc00002.1	Intron retention	6393412	6393640	+	Zjn_sc00002.1:6392090-6396885W	PB.880.6,PB.880.1
Zjn_sc00002.1	Alternative 3' splice site	6393269	6393640	+	Zjn_sc00002.1:6392090-6396885W	PB.880.6,PB.880.2/PB.880.3/PB.880.4/PB.880.5/PB.880.7/PB.880.8/PB.880.9
Zjn_sc00002.1	Intron retention	6395219	6395335	+	Zjn_sc00002.1:6392090-6396885W	PB.880.5,PB.880.1/PB.880.10/PB.880.11/PB.880.2/PB.880.4/PB.880.6/PB.880.8
Zjn_sc00002.1	Alternative 3' splice site	6395556	6395563	+	Zjn_sc00002.1:6392090-6396885W	PB.880.11,PB.880.1/PB.880.10/PB.880.2/PB.880.5/PB.880.6/PB.880.8
Zjn_sc00002.1	Intron retention	6395461	6395556	+	Zjn_sc00002.1:6392090-6396885W	PB.880.3/PB.880.9,PB.880.11
Zjn_sc00002.1	Intron retention	6395461	6395563	+	Zjn_sc00002.1:6392090-6396885W	PB.880.3/PB.880.9,PB.880.1/PB.880.10/PB.880.2/PB.880.6/PB.880.8
Zjn_sc00002.1	Intron retention	6396126	6396232	+	Zjn_sc00002.1:6392090-6396885W	PB.880.4,PB.880.1/PB.880.10/PB.880.2/PB.880.5/PB.880.6/PB.880.8
Zjn_sc00002.1	Intron retention	6396126	6396232	+	Zjn_sc00002.1:6392090-6396885W	PB.880.7,PB.880.3/PB.880.9
Zjn_sc00002.1	Intron retention	6395461	6396232	+	Zjn_sc00002.1:6392090-6396885W	PB.880.7,PB.880.11
Zjn_sc00002.1	Intron retention	6395461	6396232	+	Zjn_sc00002.1:6392090-6396885W	PB.880.7,PB.880.1/PB.880.10/PB.880.2/PB.880.6/PB.880.8
Zjn_sc00002.1	Intron retention	6395461	6395563	+	Zjn_sc00002.1:6392090-6396885W	PB.880.7,PB.880.4
Zjn_sc00002.1	Intron retention	6477196	6477280	+	Zjn_sc00002.1:6476667-6481688W	PB.892.21/PB.892.23,PB.892.22
Zjn_sc00002.1	Intron retention	6477196	6477280	+	Zjn_sc00002.1:6476667-6481688W	PB.892.13/PB.892.15,PB.892.11/PB.892.12/PB.892.14/PB.892.17
Zjn_sc00002.1	Intron retention	6477196	6477280	+	Zjn_sc00002.1:6476667-6481688W	PB.892.2,PB.892.3
Zjn_sc00002.1	Alternative 3' splice site	6479057	6479064	+	Zjn_sc00002.1:6476667-6481688W	PB.892.10/PB.892.11/PB.892.12/PB.892.14/PB.892.15/PB.892.17/PB.892.23/PB.892.3/PB.892.6/PB.892.9,PB.892.13/PB.892.19/PB.892.2/PB.892.24/PB.892.7
Zjn_sc00002.1	Exon skipping	6479064	6479240	+	Zjn_sc00002.1:6476667-6481688W	PB.892.8,PB.892.13/PB.892.19/PB.892.2/PB.892.24/PB.892.7
Zjn_sc00002.1	Exon skipping	6479057	6479240	+	Zjn_sc00002.1:6476667-6481688W	PB.892.8,PB.892.10/PB.892.11/PB.892.12/PB.892.14/PB.892.15/PB.892.17/PB.892.23/PB.892.3/PB.892.6/PB.892.9
Zjn_sc00002.1	Intron retention	6479240	6479317	+	Zjn_sc00002.1:6476667-6481688W	PB.892.18/PB.892.22,PB.892.10/PB.892.11/PB.892.12/PB.892.14/PB.892.15/PB.892.23/PB.892.3/PB.892.9
Zjn_sc00002.1	Alternative 3' splice site	6479057	6479317	+	Zjn_sc00002.1:6476667-6481688W	PB.892.18/PB.892.22,PB.892.8
Zjn_sc00002.1	Alternative 5' splice site	6479559	6479631	+	Zjn_sc00002.1:6476667-6481688W	PB.892.17/PB.892.6,PB.892.10/PB.892.11/PB.892.12/PB.892.14/PB.892.15/PB.892.19/PB.892.2/PB.892.23/PB.892.24/PB.892.3/PB.892.8/PB.892.9
Zjn_sc00002.1	Intron retention	6479631	6479715	+	Zjn_sc00002.1:6476667-6481688W	PB.892.13/PB.892.7,PB.892.11/PB.892.15/PB.892.19/PB.892.2/PB.892.24/PB.892.3/PB.892.8/PB.892.9
Zjn_sc00002.1	Intron retention	6479559	6479715	+	Zjn_sc00002.1:6476667-6481688W	PB.892.13/PB.892.7,PB.892.17/PB.892.6
Zjn_sc00002.1	Intron retention	6479240	6479317	+	Zjn_sc00002.1:6476667-6481688W	PB.892.21,PB.892.13/PB.892.7
Zjn_sc00002.1	Intron retention	6479240	6479715	+	Zjn_sc00002.1:6476667-6481688W	PB.892.21,PB.892.19/PB.892.2/PB.892.24
Zjn_sc00002.1	Intron retention	6479631	6479715	+	Zjn_sc00002.1:6476667-6481688W	PB.892.20,PB.892.18
Zjn_sc00002.1	Intron retention	6479240	6479715	+	Zjn_sc00002.1:6476667-6481688W	PB.892.20,PB.892.11/PB.892.15/PB.892.3/PB.892.9
Zjn_sc00002.1	Intron retention	6479240	6479715	+	Zjn_sc00002.1:6476667-6481688W	PB.892.20,PB.892.17/PB.892.6
Zjn_sc00002.1	Alternative 3' splice site	6479057	6479064	+	Zjn_sc00002.1:6476667-6481688W	PB.892.20,PB.892.21
Zjn_sc00002.1	Intron retention	6480002	6480091	+	Zjn_sc00002.1:6476667-6481688W	PB.892.14/PB.892.22,PB.892.15/PB.892.17/PB.892.18/PB.892.2/PB.892.24/PB.892.3/PB.892.6/PB.892.8/PB.892.9
Zjn_sc00002.1	Intron retention	6480375	6480674	+	Zjn_sc00002.1:6476667-6481688W	PB.892.11/PB.892.19/PB.892.7,PB.892.13/PB.892.15/PB.892.17/PB.892.18/PB.892.20/PB.892.21/PB.892.24/PB.892.3/PB.892.6/PB.892.8/PB.892.9
Zjn_sc00002.1	Intron retention	6480375	6480674	+	Zjn_sc00002.1:6476667-6481688W	PB.892.10/PB.892.12/PB.892.23,PB.892.14/PB.892.22
Zjn_sc00002.1	Intron retention	6480002	6480091	+	Zjn_sc00002.1:6476667-6481688W	PB.892.10/PB.892.12/PB.892.23,PB.892.11/PB.892.19
Zjn_sc00002.1	Intron retention	6480002	6480674	+	Zjn_sc00002.1:6476667-6481688W	PB.892.10/PB.892.12/PB.892.23,PB.892.15/PB.892.17/PB.892.18/PB.892.24/PB.892.3/PB.892.6/PB.892.8/PB.892.9
Zjn_sc00002.1	Intron retention	6480781	6480948	+	Zjn_sc00002.1:6476667-6481688W	PB.892.2,PB.892.15/PB.892.18/PB.892.21/PB.892.24
Zjn_sc00002.1	Intron retention	6544631	6544740	+	Zjn_sc00002.1:6542381-6546882W	PB.897.2,PB.897.1
Zjn_sc00002.1	Alternative 3' splice site	6667561	6667576	+	Zjn_sc00002.1:6663975-6669940W	PB.903.2/PB.903.5,PB.903.4
Zjn_sc00002.1	Intron retention	6667140	6667384	+	Zjn_sc00002.1:6663975-6669940W	PB.903.3/PB.903.7,PB.903.6
Zjn_sc00002.1	Intron retention	6667477	6667561	+	Zjn_sc00002.1:6663975-6669940W	PB.903.3/PB.903.7,PB.903.2/PB.903.5
Zjn_sc00002.1	Intron retention	6667477	6667576	+	Zjn_sc00002.1:6663975-6669940W	PB.903.3/PB.903.7,PB.903.4
Zjn_sc00002.1	Alternative 3' splice site	6667133	6667384	+	Zjn_sc00002.1:6663975-6669940W	PB.903.3,PB.903.1
Zjn_sc00002.1	Intron retention	6725899	6726553	+	Zjn_sc00002.1:6724377-6732435W	PB.910.4,PB.910.1/PB.910.2/PB.910.3/PB.910.5
Zjn_sc00002.1	Alternative 3' splice site	6728645	6728656	+	Zjn_sc00002.1:6724377-6732435W	PB.910.1/PB.910.3/PB.910.5/PB.910.6,PB.910.2
Zjn_sc00002.1	Intron retention	6729013	6729080	+	Zjn_sc00002.1:6724377-6732435W	PB.910.2/PB.910.5,PB.910.1/PB.910.3/PB.910.6
Zjn_sc00002.1	Intron retention	6729534	6730015	+	Zjn_sc00002.1:6724377-6732435W	PB.910.3,PB.910.1/PB.910.2/PB.910.5/PB.910.6
Zjn_sc00002.1	Intron retention	6820776	6820941	+	Zjn_sc00002.1:6820590-6823862W	PB.915.1,PB.915.2
Zjn_sc00002.1	Intron retention	6963741	6963828	+	Zjn_sc00002.1:6961559-6965244W	PB.924.1,PB.924.2
Zjn_sc00002.1	Intron retention	7060115	7060326	+	Zjn_sc00002.1:7057446-7060916W	PB.935.3,PB.935.1
Zjn_sc00002.1	Intron retention	7066591	7066844	+	Zjn_sc00002.1:7066033-7069087W	PB.936.1,PB.936.2
Zjn_sc00002.1	Intron retention	7098803	7098983	+	Zjn_sc00002.1:7098131-7099665W	PB.941.2,PB.941.1
Zjn_sc00002.1	Intron retention	7136728	7136826	+	Zjn_sc00002.1:7133248-7138688W	PB.945.1/PB.945.3/PB.945.4,PB.945.2
Zjn_sc00002.1	Intron retention	7137119	7137197	+	Zjn_sc00002.1:7133248-7138688W	PB.945.1/PB.945.2/PB.945.4,PB.945.3
Zjn_sc00002.1	Intron retention	7137781	7138092	+	Zjn_sc00002.1:7133248-7138688W	PB.945.3/PB.945.4,PB.945.1/PB.945.2
Zjn_sc00002.1	Exon skipping	7147881	7147919	+	Zjn_sc00002.1:7145664-7151115W	PB.947.4/PB.947.6,PB.947.9
Zjn_sc00002.1	Intron retention	7147919	7147996	+	Zjn_sc00002.1:7145664-7151115W	PB.947.1/PB.947.3/PB.947.5/PB.947.8,PB.947.9
Zjn_sc00002.1	Alternative 3' splice site	7147881	7147996	+	Zjn_sc00002.1:7145664-7151115W	PB.947.1/PB.947.3/PB.947.5/PB.947.8,PB.947.4/PB.947.6
Zjn_sc00002.1	Intron retention	7147770	7147881	+	Zjn_sc00002.1:7145664-7151115W	PB.947.2,PB.947.1/PB.947.3
Zjn_sc00002.1	Alternative 3' splice site	7232548	7232568	+	Zjn_sc00002.1:7231351-7237988W	PB.954.1,PB.954.2/PB.954.3/PB.954.4/PB.954.5
Zjn_sc00002.1	Alternative 3' splice site	7234489	7234512	+	Zjn_sc00002.1:7231351-7237988W	PB.954.4,PB.954.3/PB.954.5
Zjn_sc00002.1	Intron retention	7234263	7234512	+	Zjn_sc00002.1:7231351-7237988W	PB.954.1/PB.954.2,PB.954.3/PB.954.5
Zjn_sc00002.1	Intron retention	7234263	7234489	+	Zjn_sc00002.1:7231351-7237988W	PB.954.1/PB.954.2,PB.954.4
Zjn_sc00002.1	Intron retention	7236580	7236663	+	Zjn_sc00002.1:7231351-7237988W	PB.954.5,PB.954.1/PB.954.2/PB.954.3/PB.954.4
Zjn_sc00002.1	Alternative 5' splice site	7286382	7286436	+	Zjn_sc00002.1:7283310-7290037W	PB.960.1,PB.960.2/PB.960.3/PB.960.4
Zjn_sc00002.1	Intron retention	7287138	7287452	+	Zjn_sc00002.1:7283310-7290037W	PB.960.4,PB.960.2/PB.960.3
Zjn_sc00002.1	Intron retention	7287549	7287642	+	Zjn_sc00002.1:7283310-7290037W	PB.960.1,PB.960.2/PB.960.3
Zjn_sc00002.1	Alternative 3' splice site	7336999	7337002	+	Zjn_sc00002.1:7335758-7340394W	PB.963.1,PB.963.2
Zjn_sc00002.1	Alternative 3' splice site	7338810	7338813	+	Zjn_sc00002.1:7335758-7340394W	PB.963.1,PB.963.2
Zjn_sc00002.1	Intron retention	7373926	7374370	+	Zjn_sc00002.1:7373361-7381814W	PB.966.1,PB.966.2
Zjn_sc00002.1	Alternative 5' splice site	7378880	7378912	+	Zjn_sc00002.1:7373361-7381814W	PB.966.3,PB.966.2
Zjn_sc00002.1	Alternative 5' splice site	7508500	7508506	+	Zjn_sc00002.1:7502295-7512581W	PB.981.2/PB.981.3/PB.981.5,PB.981.4
Zjn_sc00002.1	Alternative 3' splice site	7509791	7509795	+	Zjn_sc00002.1:7502295-7512581W	PB.981.2/PB.981.3/PB.981.4,PB.981.5
Zjn_sc00002.1	Intron retention	7511317	7511429	+	Zjn_sc00002.1:7502295-7512581W	PB.981.2,PB.981.3/PB.981.5
Zjn_sc00002.1	Intron retention	7560179	7561137	+	Zjn_sc00002.1:7560032-7562434W	PB.985.2,PB.985.1
Zjn_sc00002.1	Intron retention	7679039	7679681	+	Zjn_sc00002.1:7677170-7681330W	PB.994.3,PB.994.1/PB.994.2
Zjn_sc00002.1	Intron retention	7679979	7680455	+	Zjn_sc00002.1:7677170-7681330W	PB.994.3,PB.994.1/PB.994.2
Zjn_sc00002.1	Intron retention	7787283	7787395	+	Zjn_sc00002.1:7785729-7790082W	PB.1004.1,PB.1004.2/PB.1004.3
Zjn_sc00002.1	Alternative 5' splice site	7788116	7788118	+	Zjn_sc00002.1:7785729-7790082W	PB.1004.2,PB.1004.1/PB.1004.3
Zjn_sc00002.1	Intron retention	7788472	7788885	+	Zjn_sc00002.1:7785729-7790082W	PB.1004.2,PB.1004.1/PB.1004.3
Zjn_sc00002.1	Intron retention	7789101	7789181	+	Zjn_sc00002.1:7785729-7790082W	PB.1004.2,PB.1004.1/PB.1004.3
Zjn_sc00002.1	Intron retention	7888417	7889344	+	Zjn_sc00002.1:7883956-7892075W	PB.1017.2,PB.1017.1/PB.1017.3
Zjn_sc00002.1	Alternative 3' splice site	7891452	7891456	+	Zjn_sc00002.1:7883956-7892075W	PB.1017.2/PB.1017.3,PB.1017.1
Zjn_sc00002.1	Exon skipping	7942949	7943016	+	Zjn_sc00002.1:7942156-7953708W	PB.1024.1/PB.1024.2/PB.1024.3/PB.1024.4/PB.1024.5/PB.1024.6,PB.1024.7
Zjn_sc00002.1	Intron retention	7943238	7943434	+	Zjn_sc00002.1:7942156-7953708W	PB.1024.5,PB.1024.1/PB.1024.2/PB.1024.3/PB.1024.4/PB.1024.6/PB.1024.7
Zjn_sc00002.1	Exon skipping	7944368	7944435	+	Zjn_sc00002.1:7942156-7953708W	PB.1024.3/PB.1024.4/PB.1024.6,PB.1024.1/PB.1024.2/PB.1024.5/PB.1024.7
Zjn_sc00002.1	Intron retention	7946408	7946504	+	Zjn_sc00002.1:7942156-7953708W	PB.1024.1/PB.1024.2/PB.1024.4/PB.1024.6,PB.1024.7
Zjn_sc00002.1	Alternative 5' splice site	7948316	7948656	+	Zjn_sc00002.1:7942156-7953708W	PB.1024.1/PB.1024.2/PB.1024.4/PB.1024.6,PB.1024.3
Zjn_sc00002.1	Alternative 5' splice site	7948281	7948316	+	Zjn_sc00002.1:7942156-7953708W	PB.1024.5,PB.1024.1/PB.1024.2/PB.1024.4/PB.1024.6
Zjn_sc00002.1	Alternative 5' splice site	7948281	7948656	+	Zjn_sc00002.1:7942156-7953708W	PB.1024.5,PB.1024.3
Zjn_sc00002.1	Intron retention	7951863	7952392	+	Zjn_sc00002.1:7942156-7953708W	PB.1024.5,PB.1024.1/PB.1024.2/PB.1024.3/PB.1024.4/PB.1024.6/PB.1024.7
Zjn_sc00002.1	Exon skipping	7962630	7962685	+	Zjn_sc00002.1:7962131-7965257W	PB.1027.2,PB.1027.1
Zjn_sc00002.1	Intron retention	323056	322987	-	Zjn_sc00002.1:321312-326460C	PB.427.2,PB.427.1/PB.427.3/PB.427.4
Zjn_sc00002.1	Intron retention	339389	338513	-	Zjn_sc00002.1:335733-341596C	PB.429.2,PB.429.1/PB.429.4
Zjn_sc00002.1	Intron retention	437757	436968	-	Zjn_sc00002.1:429154-439220C	PB.432.5,PB.432.1/PB.432.2/PB.432.3/PB.432.4
Zjn_sc00002.1	Intron retention	436298	435033	-	Zjn_sc00002.1:429154-439220C	PB.432.3/PB.432.5,PB.432.1/PB.432.2/PB.432.4
Zjn_sc00002.1	Intron retention	431379	430611	-	Zjn_sc00002.1:429154-439220C	PB.432.2,PB.432.1/PB.432.3/PB.432.4
Zjn_sc00002.1	Alternative 3' splice site	430004	429993	-	Zjn_sc00002.1:429154-439220C	PB.432.2,PB.432.1/PB.432.3/PB.432.4
Zjn_sc00002.1	Exon skipping	497078	497051	-	Zjn_sc00002.1:495770-498724C	PB.434.2,PB.434.1
Zjn_sc00002.1	Alternative 3' splice site	496533	496530	-	Zjn_sc00002.1:495770-498724C	PB.434.2,PB.434.1
Zjn_sc00002.1	Intron retention	817313	816463	-	Zjn_sc00002.1:803771-819161C	PB.441.2,PB.441.1
Zjn_sc00002.1	Alternative 3' splice site	909391	909387	-	Zjn_sc00002.1:903401-914647C	PB.445.1/PB.445.3/PB.445.4,PB.445.2
Zjn_sc00002.1	Intron retention	906530	906431	-	Zjn_sc00002.1:903401-914647C	PB.445.4,PB.445.1/PB.445.2/PB.445.3
Zjn_sc00002.1	Intron retention	972221	972101	-	Zjn_sc00002.1:970117-973789C	PB.448.1/PB.448.3,PB.448.2
Zjn_sc00002.1	Intron retention	1327994	1327889	-	Zjn_sc00002.1:1324705-1330815C	PB.470.2,PB.470.1/PB.470.3
Zjn_sc00002.1	Intron retention	1361555	1361460	-	Zjn_sc00002.1:1354791-1362593C	PB.473.1/PB.473.2/PB.473.3/PB.473.4,PB.473.5
Zjn_sc00002.1	Intron retention	1359216	1358908	-	Zjn_sc00002.1:1354791-1362593C	PB.473.2,PB.473.1/PB.473.3/PB.473.4
Zjn_sc00002.1	Alternative 5' splice site	1355944	1355942	-	Zjn_sc00002.1:1354791-1362593C	PB.473.3,PB.473.2
Zjn_sc00002.1	Intron retention	1355942	1355874	-	Zjn_sc00002.1:1354791-1362593C	PB.473.1,PB.473.2
Zjn_sc00002.1	Intron retention	1355944	1355874	-	Zjn_sc00002.1:1354791-1362593C	PB.473.1,PB.473.3
Zjn_sc00002.1	Exon skipping	1369898	1369774	-	Zjn_sc00002.1:1366259-1370391C	PB.474.2,PB.474.3
Zjn_sc00002.1	Intron retention	1480127	1480011	-	Zjn_sc00002.1:1478788-1482332C	PB.483.2,PB.483.1
Zjn_sc00002.1	Intron retention	1499042	1498953	-	Zjn_sc00002.1:1495639-1500125C	PB.485.2/PB.485.3,PB.485.1
Zjn_sc00002.1	Exon skipping	1807834	1807780	-	Zjn_sc00002.1:1805208-1816971C	PB.503.7,PB.503.1
Zjn_sc00002.1	Intron retention	1807780	1807299	-	Zjn_sc00002.1:1805208-1816971C	PB.503.2/PB.503.3,PB.503.1
Zjn_sc00002.1	Alternative 3' splice site	1807319	1807299	-	Zjn_sc00002.1:1805208-1816971C	PB.503.4/PB.503.5,PB.503.7
Zjn_sc00002.1	Alternative 3' splice site	1807834	1807299	-	Zjn_sc00002.1:1805208-1816971C	PB.503.2/PB.503.3,PB.503.7
Zjn_sc00002.1	Alternative 3' splice site	1807834	1807319	-	Zjn_sc00002.1:1805208-1816971C	PB.503.2/PB.503.3,PB.503.4/PB.503.5
Zjn_sc00002.1	Intron retention	1808612	1807299	-	Zjn_sc00002.1:1805208-1816971C	PB.503.6/PB.503.8,PB.503.7
Zjn_sc00002.1	Intron retention	1808612	1807319	-	Zjn_sc00002.1:1805208-1816971C	PB.503.6/PB.503.8,PB.503.4/PB.503.5
Zjn_sc00002.1	Intron retention	1808612	1807299	-	Zjn_sc00002.1:1805208-1816971C	PB.503.6/PB.503.8,PB.503.1
Zjn_sc00002.1	Intron retention	1808612	1807834	-	Zjn_sc00002.1:1805208-1816971C	PB.503.6/PB.503.8,PB.503.2/PB.503.3
Zjn_sc00002.1	Alternative 5' splice site	1806625	1806583	-	Zjn_sc00002.1:1805208-1816971C	PB.503.4/PB.503.5,PB.503.1/PB.503.3/PB.503.8
Zjn_sc00002.1	Alternative 5' splice site	1806609	1806583	-	Zjn_sc00002.1:1805208-1816971C	PB.503.7,PB.503.1/PB.503.3/PB.503.8
Zjn_sc00002.1	Alternative 5' splice site	1806625	1806609	-	Zjn_sc00002.1:1805208-1816971C	PB.503.4/PB.503.5,PB.503.7
Zjn_sc00002.1	Intron retention	1806583	1806491	-	Zjn_sc00002.1:1805208-1816971C	PB.503.6,PB.503.1/PB.503.3/PB.503.8
Zjn_sc00002.1	Intron retention	1806625	1806491	-	Zjn_sc00002.1:1805208-1816971C	PB.503.6,PB.503.4
Zjn_sc00002.1	Intron retention	1806609	1806491	-	Zjn_sc00002.1:1805208-1816971C	PB.503.6,PB.503.7
Zjn_sc00002.1	Alternative 3' splice site	1806302	1806114	-	Zjn_sc00002.1:1805208-1816971C	PB.503.1,PB.503.3/PB.503.7/PB.503.8
Zjn_sc00002.1	Alternative 3' splice site	1806302	1806262	-	Zjn_sc00002.1:1805208-1816971C	PB.503.1,PB.503.4/PB.503.6
Zjn_sc00002.1	Alternative 3' splice site	1806262	1806114	-	Zjn_sc00002.1:1805208-1816971C	PB.503.4/PB.503.6,PB.503.3/PB.503.7/PB.503.8
Zjn_sc00002.1	Intron retention	1806386	1806302	-	Zjn_sc00002.1:1805208-1816971C	PB.503.5,PB.503.1
Zjn_sc00002.1	Intron retention	1806386	1806114	-	Zjn_sc00002.1:1805208-1816971C	PB.503.5,PB.503.3/PB.503.7/PB.503.8
Zjn_sc00002.1	Intron retention	1806386	1806262	-	Zjn_sc00002.1:1805208-1816971C	PB.503.5,PB.503.4
Zjn_sc00002.1	Intron retention	1806386	1806262	-	Zjn_sc00002.1:1805208-1816971C	PB.503.2,PB.503.6
Zjn_sc00002.1	Intron retention	1806625	1806491	-	Zjn_sc00002.1:1805208-1816971C	PB.503.2,PB.503.5
Zjn_sc00002.1	Intron retention	1806583	1806302	-	Zjn_sc00002.1:1805208-1816971C	PB.503.2,PB.503.1
Zjn_sc00002.1	Intron retention	1806583	1806114	-	Zjn_sc00002.1:1805208-1816971C	PB.503.2,PB.503.3/PB.503.8
Zjn_sc00002.1	Intron retention	1806609	1806114	-	Zjn_sc00002.1:1805208-1816971C	PB.503.2,PB.503.7
Zjn_sc00002.1	Intron retention	1806625	1806262	-	Zjn_sc00002.1:1805208-1816971C	PB.503.2,PB.503.4
Zjn_sc00002.1	Alternative 5' splice site	1805618	1805605	-	Zjn_sc00002.1:1805208-1816971C	PB.503.1/PB.503.2/PB.503.7,PB.503.3
Zjn_sc00002.1	Intron retention	1805618	1805488	-	Zjn_sc00002.1:1805208-1816971C	PB.503.5/PB.503.6,PB.503.4
Zjn_sc00002.1	Intron retention	1942343	1942261	-	Zjn_sc00002.1:1941057-1942789C	PB.515.4,PB.515.1/PB.515.3
Zjn_sc00002.1	Intron retention	1942343	1941711	-	Zjn_sc00002.1:1941057-1942789C	PB.515.2,PB.515.3
Zjn_sc00002.1	Alternative 3' splice site	2083825	2083782	-	Zjn_sc00002.1:2071870-2086166C	PB.524.1/PB.524.11/PB.524.5/PB.524.6/PB.524.7,PB.524.3/PB.524.4
Zjn_sc00002.1	Intron retention	2084478	2083825	-	Zjn_sc00002.1:2071870-2086166C	PB.524.10/PB.524.9,PB.524.1/PB.524.11/PB.524.5/PB.524.6/PB.524.7
Zjn_sc00002.1	Intron retention	2084478	2083782	-	Zjn_sc00002.1:2071870-2086166C	PB.524.10/PB.524.9,PB.524.3/PB.524.4
Zjn_sc00002.1	Intron retention	2083726	2083130	-	Zjn_sc00002.1:2071870-2086166C	PB.524.12,PB.524.10/PB.524.9
Zjn_sc00002.1	Intron retention	2084478	2083130	-	Zjn_sc00002.1:2071870-2086166C	PB.524.12,PB.524.1/PB.524.11/PB.524.5/PB.524.6/PB.524.7
Zjn_sc00002.1	Intron retention	2084478	2083130	-	Zjn_sc00002.1:2071870-2086166C	PB.524.12,PB.524.3/PB.524.4
Zjn_sc00002.1	Alternative 3' splice site	2082355	2082222	-	Zjn_sc00002.1:2071870-2086166C	PB.524.11,PB.524.5
Zjn_sc00002.1	Alternative 3' splice site	2082355	2082248	-	Zjn_sc00002.1:2071870-2086166C	PB.524.11,PB.524.6
Zjn_sc00002.1	Alternative 3' splice site	2082355	2082213	-	Zjn_sc00002.1:2071870-2086166C	PB.524.11,PB.524.9
Zjn_sc00002.1	Alternative 3' splice site	2082248	2082222	-	Zjn_sc00002.1:2071870-2086166C	PB.524.6,PB.524.5
Zjn_sc00002.1	Alternative 3' splice site	2082222	2082213	-	Zjn_sc00002.1:2071870-2086166C	PB.524.5,PB.524.9
Zjn_sc00002.1	Alternative 3' splice site	2082248	2082213	-	Zjn_sc00002.1:2071870-2086166C	PB.524.6,PB.524.9
Zjn_sc00002.1	Intron retention	2082524	2082213	-	Zjn_sc00002.1:2071870-2086166C	PB.524.2,PB.524.1/PB.524.3/PB.524.4/PB.524.7
Zjn_sc00002.1	Alternative 5' splice site	2082090	2082085	-	Zjn_sc00002.1:2071870-2086166C	PB.524.9,PB.524.1/PB.524.3/PB.524.4/PB.524.7
Zjn_sc00002.1	Exon skipping	2082355	2082090	-	Zjn_sc00002.1:2071870-2086166C	PB.524.10,PB.524.11
Zjn_sc00002.1	Exon skipping	2082222	2082090	-	Zjn_sc00002.1:2071870-2086166C	PB.524.10,PB.524.5
Zjn_sc00002.1	Exon skipping	2082248	2082090	-	Zjn_sc00002.1:2071870-2086166C	PB.524.10,PB.524.6
Zjn_sc00002.1	Exon skipping	2082213	2082085	-	Zjn_sc00002.1:2071870-2086166C	PB.524.10,PB.524.1/PB.524.3/PB.524.4/PB.524.7
Zjn_sc00002.1	Exon skipping	2082213	2082090	-	Zjn_sc00002.1:2071870-2086166C	PB.524.10,PB.524.9
Zjn_sc00002.1	Mutually exclusive exon	2082355	2082085	-	Zjn_sc00002.1:2071870-2086166C	PB.524.11,PB.524.1/PB.524.3/PB.524.4/PB.524.7
Zjn_sc00002.1	Mutually exclusive exon	2082222	2082085	-	Zjn_sc00002.1:2071870-2086166C	PB.524.5,PB.524.1/PB.524.3/PB.524.4/PB.524.7
Zjn_sc00002.1	Mutually exclusive exon	2082248	2082085	-	Zjn_sc00002.1:2071870-2086166C	PB.524.6,PB.524.1/PB.524.3/PB.524.4/PB.524.7
Zjn_sc00002.1	Alternative 5' splice site	2082524	2082085	-	Zjn_sc00002.1:2071870-2086166C	PB.524.10,PB.524.2
Zjn_sc00002.1	Alternative 5' splice site	2080374	2080353	-	Zjn_sc00002.1:2071870-2086166C	PB.524.1/PB.524.10/PB.524.11/PB.524.2/PB.524.3/PB.524.5/PB.524.6/PB.524.9,PB.524.7
Zjn_sc00002.1	Exon skipping	2080449	2080374	-	Zjn_sc00002.1:2071870-2086166C	PB.524.4,PB.524.1/PB.524.10/PB.524.11/PB.524.2/PB.524.3/PB.524.5/PB.524.6/PB.524.9
Zjn_sc00002.1	Exon skipping	2080449	2080353	-	Zjn_sc00002.1:2071870-2086166C	PB.524.4,PB.524.7
Zjn_sc00002.1	Alternative 5' splice site	2079566	2079550	-	Zjn_sc00002.1:2071870-2086166C	PB.524.11/PB.524.9,PB.524.1/PB.524.10/PB.524.2/PB.524.3/PB.524.4/PB.524.5/PB.524.6/PB.524.7
Zjn_sc00002.1	Alternative 5' splice site	2077001	2076801	-	Zjn_sc00002.1:2071870-2086166C	PB.524.10/PB.524.11/PB.524.2/PB.524.4/PB.524.5/PB.524.6/PB.524.7/PB.524.9,PB.524.1/PB.524.3
Zjn_sc00002.1	Intron retention	2072146	2071983	-	Zjn_sc00002.1:2071870-2086166C	PB.524.2/PB.524.4,PB.524.3
Zjn_sc00002.1	Intron retention	2100883	2100231	-	Zjn_sc00002.1:2096826-2105283C	PB.526.2,PB.526.1
Zjn_sc00002.1	Intron retention	2180729	2179542	-	Zjn_sc00002.1:2178628-2181520C	PB.534.2,PB.534.1
Zjn_sc00002.1	Alternative 3' splice site	2258468	2258450	-	Zjn_sc00002.1:2257373-2260485C	PB.539.2,PB.539.1
Zjn_sc00002.1	Intron retention	2395086	2392942	-	Zjn_sc00002.1:2387565-2396683C	PB.545.3,PB.545.1
Zjn_sc00002.1	Intron retention	2394727	2394660	-	Zjn_sc00002.1:2387565-2396683C	PB.545.3,PB.545.4
Zjn_sc00002.1	Exon skipping	2392494	2391555	-	Zjn_sc00002.1:2387565-2396683C	PB.545.3/PB.545.4,PB.545.1
Zjn_sc00002.1	Exon skipping	2502737	2502550	-	Zjn_sc00002.1:2487765-2504165C	PB.555.1,PB.555.3/PB.555.5
Zjn_sc00002.1	Intron retention	2494544	2494481	-	Zjn_sc00002.1:2487765-2504165C	PB.555.1/PB.555.2/PB.555.3/PB.555.5,PB.555.4
Zjn_sc00002.1	Intron retention	2488884	2488795	-	Zjn_sc00002.1:2487765-2504165C	PB.555.2,PB.555.1/PB.555.3/PB.555.4
Zjn_sc00002.1	Exon skipping	2583280	2582508	-	Zjn_sc00002.1:2581159-2583998C	PB.560.1/PB.560.2,PB.560.4
Zjn_sc00002.1	Intron retention	2583420	2581673	-	Zjn_sc00002.1:2581159-2583998C	PB.560.3,PB.560.4
Zjn_sc00002.1	Intron retention	2710289	2710172	-	Zjn_sc00002.1:2709588-2711925C	PB.566.1,PB.566.2
Zjn_sc00002.1	Alternative 3' splice site	2786019	2785990	-	Zjn_sc00002.1:2783527-2788510C	PB.572.1/PB.572.2,PB.572.3
Zjn_sc00002.1	Alternative 3' splice site	2785754	2785736	-	Zjn_sc00002.1:2783527-2788510C	PB.572.1/PB.572.3,PB.572.2
Zjn_sc00002.1	Intron retention	2784867	2784795	-	Zjn_sc00002.1:2783527-2788510C	PB.572.2/PB.572.3,PB.572.1
Zjn_sc00002.1	Intron retention	2826725	2825683	-	Zjn_sc00002.1:2823678-2826770C	PB.574.1,PB.574.2
Zjn_sc00002.1	Intron retention	2880403	2879419	-	Zjn_sc00002.1:2878164-2881042C	PB.578.2,PB.578.1
Zjn_sc00002.1	Intron retention	2878745	2878668	-	Zjn_sc00002.1:2878164-2881042C	PB.578.2,PB.578.1
Zjn_sc00002.1	Intron retention	2894584	2894198	-	Zjn_sc00002.1:2888126-2896968C	PB.580.2,PB.580.10/PB.580.11/PB.580.12/PB.580.13/PB.580.8/PB.580.9
Zjn_sc00002.1	Alternative 3' splice site	2893875	2893850	-	Zjn_sc00002.1:2888126-2896968C	PB.580.12,PB.580.10/PB.580.11/PB.580.13/PB.580.2/PB.580.8/PB.580.9
Zjn_sc00002.1	Intron retention	2892674	2891096	-	Zjn_sc00002.1:2888126-2896968C	PB.580.3,PB.580.4
Zjn_sc00002.1	Intron retention	2923260	2923235	-	Zjn_sc00002.1:2919922-2927603C	PB.583.2,PB.583.1/PB.583.3
Zjn_sc00002.1	Intron retention	3026364	3025975	-	Zjn_sc00002.1:3024116-3027509C	PB.592.2/PB.592.6,PB.592.1/PB.592.5/PB.592.7/PB.592.8
Zjn_sc00002.1	Alternative 5' splice site	3121146	3121094	-	Zjn_sc00002.1:3120295-3123719C	PB.598.1/PB.598.2/PB.598.3/PB.598.6,PB.598.4
Zjn_sc00002.1	Intron retention	3146457	3145815	-	Zjn_sc00002.1:3143318-3146618C	PB.601.4,PB.601.2
Zjn_sc00002.1	Intron retention	3260427	3260330	-	Zjn_sc00002.1:3256449-3261915C	PB.609.3/PB.609.6,PB.609.1/PB.609.10/PB.609.11/PB.609.12/PB.609.13/PB.609.14/PB.609.2/PB.609.4/PB.609.5/PB.609.7/PB.609.8
Zjn_sc00002.1	Intron retention	3259208	3259111	-	Zjn_sc00002.1:3256449-3261915C	PB.609.1,PB.609.10/PB.609.11/PB.609.12/PB.609.13/PB.609.14/PB.609.2/PB.609.3/PB.609.4/PB.609.5/PB.609.6/PB.609.7/PB.609.8
Zjn_sc00002.1	Intron retention	3259508	3259399	-	Zjn_sc00002.1:3256449-3261915C	PB.609.9,PB.609.1
Zjn_sc00002.1	Intron retention	3259508	3259111	-	Zjn_sc00002.1:3256449-3261915C	PB.609.9,PB.609.10/PB.609.11/PB.609.12/PB.609.13/PB.609.14/PB.609.2/PB.609.4/PB.609.5/PB.609.7/PB.609.8
Zjn_sc00002.1	Alternative 3' splice site	3258813	3258799	-	Zjn_sc00002.1:3256449-3261915C	PB.609.7,PB.609.1/PB.609.10/PB.609.11/PB.609.12/PB.609.13/PB.609.14/PB.609.2/PB.609.3/PB.609.4/PB.609.5/PB.609.6/PB.609.8/PB.609.9
Zjn_sc00002.1	Intron retention	3258370	3258276	-	Zjn_sc00002.1:3256449-3261915C	PB.609.1/PB.609.11/PB.609.12/PB.609.13/PB.609.14/PB.609.2/PB.609.3/PB.609.5/PB.609.6/PB.609.7/PB.609.8/PB.609.9,PB.609.10
Zjn_sc00002.1	Intron retention	3258138	3257353	-	Zjn_sc00002.1:3256449-3261915C	PB.609.4,PB.609.1/PB.609.2/PB.609.3
Zjn_sc00002.1	Intron retention	3276486	3275502	-	Zjn_sc00002.1:3272650-3277719C	PB.610.3,PB.610.2/PB.610.4
Zjn_sc00002.1	Intron retention	3275386	3274831	-	Zjn_sc00002.1:3272650-3277719C	PB.610.1,PB.610.2/PB.610.4
Zjn_sc00002.1	Intron retention	3274016	3273737	-	Zjn_sc00002.1:3272650-3277719C	PB.610.1,PB.610.2/PB.610.3/PB.610.4
Zjn_sc00002.1	Intron retention	3309182	3308662	-	Zjn_sc00002.1:3305917-3310929C	PB.613.2,PB.613.1
Zjn_sc00002.1	Intron retention	3331904	3331806	-	Zjn_sc00002.1:3329849-3334963C	PB.616.3,PB.616.1/PB.616.2
Zjn_sc00002.1	Intron retention	3365513	3363641	-	Zjn_sc00002.1:3362408-3366776C	PB.621.2,PB.621.1/PB.621.3
Zjn_sc00002.1	Intron retention	3429705	3428982	-	Zjn_sc00002.1:3428495-3431144C	PB.627.2,PB.627.1
Zjn_sc00002.1	Intron retention	3457270	3457129	-	Zjn_sc00002.1:3456458-3467109C	PB.630.1,PB.630.2
Zjn_sc00002.1	Exon skipping	3474428	3474351	-	Zjn_sc00002.1:3469230-3475113C	PB.631.1/PB.631.2/PB.631.3,PB.631.4
Zjn_sc00002.1	Intron retention	3474351	3474256	-	Zjn_sc00002.1:3469230-3475113C	PB.631.5,PB.631.4
Zjn_sc00002.1	Alternative 3' splice site	3474428	3474256	-	Zjn_sc00002.1:3469230-3475113C	PB.631.5,PB.631.1/PB.631.2/PB.631.3
Zjn_sc00002.1	Alternative 5' splice site	3473728	3473716	-	Zjn_sc00002.1:3469230-3475113C	PB.631.1/PB.631.3/PB.631.4,PB.631.2
Zjn_sc00002.1	Intron retention	3506088	3505655	-	Zjn_sc00002.1:3497372-3507414C	PB.633.4,PB.633.1/PB.633.10/PB.633.2/PB.633.3/PB.633.5/PB.633.6/PB.633.8/PB.633.9
Zjn_sc00002.1	Alternative 3' splice site	3503673	3503630	-	Zjn_sc00002.1:3497372-3507414C	PB.633.1/PB.633.4/PB.633.6/PB.633.9,PB.633.5
Zjn_sc00002.1	Intron retention	3504235	3503673	-	Zjn_sc00002.1:3497372-3507414C	PB.633.3/PB.633.7/PB.633.8,PB.633.1/PB.633.4/PB.633.6/PB.633.9
Zjn_sc00002.1	Intron retention	3504235	3503630	-	Zjn_sc00002.1:3497372-3507414C	PB.633.3/PB.633.7/PB.633.8,PB.633.5
Zjn_sc00002.1	Intron retention	3504984	3504255	-	Zjn_sc00002.1:3497372-3507414C	PB.633.10/PB.633.2,PB.633.3/PB.633.7/PB.633.8
Zjn_sc00002.1	Intron retention	3504984	3503673	-	Zjn_sc00002.1:3497372-3507414C	PB.633.10/PB.633.2,PB.633.1/PB.633.4/PB.633.6/PB.633.9
Zjn_sc00002.1	Intron retention	3504984	3503630	-	Zjn_sc00002.1:3497372-3507414C	PB.633.10/PB.633.2,PB.633.5
Zjn_sc00002.1	Intron retention	3503123	3503025	-	Zjn_sc00002.1:3497372-3507414C	PB.633.10,PB.633.1/PB.633.2/PB.633.3/PB.633.4/PB.633.5/PB.633.6/PB.633.7/PB.633.8/PB.633.9
Zjn_sc00002.1	Alternative 5' splice site	3510972	3510891	-	Zjn_sc00002.1:3508052-3511767C	PB.634.1,PB.634.4
Zjn_sc00002.1	Intron retention	3510155	3509984	-	Zjn_sc00002.1:3508052-3511767C	PB.634.4,PB.634.1/PB.634.2
Zjn_sc00002.1	Intron retention	3509492	3509418	-	Zjn_sc00002.1:3508052-3511767C	PB.634.2/PB.634.3/PB.634.4,PB.634.1
Zjn_sc00002.1	Mutually exclusive exon	3508737	3508606	-	Zjn_sc00002.1:3508052-3511767C	PB.634.1,PB.634.2
Zjn_sc00002.1	Alternative 3' splice site	3580835	3580802	-	Zjn_sc00002.1:3580247-3582801C	PB.642.3,PB.642.1/PB.642.2
Zjn_sc00002.1	Intron retention	3836549	3836074	-	Zjn_sc00002.1:3833605-3837009C	PB.667.6,PB.667.3
Zjn_sc00002.1	Intron retention	3835666	3835196	-	Zjn_sc00002.1:3833605-3837009C	PB.667.2,PB.667.1/PB.667.3/PB.667.4/PB.667.5
Zjn_sc00002.1	Alternative 5' splice site	3834545	3834527	-	Zjn_sc00002.1:3833605-3837009C	PB.667.1/PB.667.2/PB.667.4/PB.667.5/PB.667.6,PB.667.3
Zjn_sc00002.1	Intron retention	3916569	3916281	-	Zjn_sc00002.1:3914249-3920289C	PB.675.2/PB.675.4/PB.675.5,PB.675.1/PB.675.3/PB.675.6
Zjn_sc00002.1	Alternative 3' splice site	3915227	3915225	-	Zjn_sc00002.1:3914249-3920289C	PB.675.1/PB.675.2/PB.675.3/PB.675.6,PB.675.5
Zjn_sc00002.1	Alternative 3' splice site	3939184	3939109	-	Zjn_sc00002.1:3937449-3940106C	PB.677.3/PB.677.5/PB.677.6/PB.677.7,PB.677.1
Zjn_sc00002.1	Alternative 3' splice site	3938663	3938627	-	Zjn_sc00002.1:3937449-3940106C	PB.677.3/PB.677.6,PB.677.1
Zjn_sc00002.1	Alternative 3' splice site	3938779	3938627	-	Zjn_sc00002.1:3937449-3940106C	PB.677.5/PB.677.7,PB.677.1
Zjn_sc00002.1	Alternative 3' splice site	3938779	3938663	-	Zjn_sc00002.1:3937449-3940106C	PB.677.5/PB.677.7,PB.677.3/PB.677.6
Zjn_sc00002.1	Intron retention	3938927	3938663	-	Zjn_sc00002.1:3937449-3940106C	PB.677.2,PB.677.3/PB.677.6
Zjn_sc00002.1	Intron retention	3938927	3938779	-	Zjn_sc00002.1:3937449-3940106C	PB.677.2,PB.677.5/PB.677.7
Zjn_sc00002.1	Alternative 5' splice site	3938416	3938384	-	Zjn_sc00002.1:3937449-3940106C	PB.677.1,PB.677.5/PB.677.6
Zjn_sc00002.1	Intron retention	3938416	3938301	-	Zjn_sc00002.1:3937449-3940106C	PB.677.2/PB.677.3/PB.677.7,PB.677.1
Zjn_sc00002.1	Intron retention	3938384	3938301	-	Zjn_sc00002.1:3937449-3940106C	PB.677.2/PB.677.3/PB.677.7,PB.677.5/PB.677.6
Zjn_sc00002.1	Exon skipping	4073359	4073255	-	Zjn_sc00002.1:4067820-4076381C	PB.686.4,PB.686.2
Zjn_sc00002.1	Intron retention	4110111	4109458	-	Zjn_sc00002.1:4107126-4111380C	PB.689.1,PB.689.2
Zjn_sc00002.1	Intron retention	4108772	4107940	-	Zjn_sc00002.1:4107126-4111380C	PB.689.1,PB.689.2
Zjn_sc00002.1	Intron retention	4144799	4144705	-	Zjn_sc00002.1:4141556-4145078C	PB.693.3,PB.693.2
Zjn_sc00002.1	Intron retention	4143330	4143237	-	Zjn_sc00002.1:4141556-4145078C	PB.693.1,PB.693.2/PB.693.3
Zjn_sc00002.1	Intron retention	4399841	4399710	-	Zjn_sc00002.1:4397993-4403336C	PB.721.3,PB.721.2/PB.721.4
Zjn_sc00002.1	Intron retention	4402755	4399710	-	Zjn_sc00002.1:4397993-4403336C	PB.721.5,PB.721.2
Zjn_sc00002.1	Intron retention	4433658	4433531	-	Zjn_sc00002.1:4433069-4434843C	PB.725.1,PB.725.2
Zjn_sc00002.1	Intron retention	4607093	4607021	-	Zjn_sc00002.1:4604119-4609603C	PB.738.1,PB.738.2
Zjn_sc00002.1	Intron retention	4635711	4635629	-	Zjn_sc00002.1:4631842-4635796C	PB.742.3,PB.742.6
Zjn_sc00002.1	Intron retention	4635563	4635412	-	Zjn_sc00002.1:4631842-4635796C	PB.742.2,PB.742.1
Zjn_sc00002.1	Intron retention	4635072	4634232	-	Zjn_sc00002.1:4631842-4635796C	PB.742.4,PB.742.1/PB.742.3/PB.742.6
Zjn_sc00002.1	Intron retention	4648899	4648800	-	Zjn_sc00002.1:4645611-4651270C	PB.744.1/PB.744.2/PB.744.3,PB.744.4
Zjn_sc00002.1	Alternative 5' splice site	4646324	4646316	-	Zjn_sc00002.1:4645611-4651270C	PB.744.1,PB.744.2
Zjn_sc00002.1	Alternative 5' splice site	4796078	4796059	-	Zjn_sc00002.1:4791811-4798209C	PB.756.3,PB.756.7
Zjn_sc00002.1	Intron retention	4796078	4795968	-	Zjn_sc00002.1:4791811-4798209C	PB.756.2/PB.756.5,PB.756.3
Zjn_sc00002.1	Intron retention	4796059	4795968	-	Zjn_sc00002.1:4791811-4798209C	PB.756.2/PB.756.5,PB.756.7
Zjn_sc00002.1	Exon skipping	4792608	4792521	-	Zjn_sc00002.1:4791811-4798209C	PB.756.1/PB.756.3,PB.756.2
Zjn_sc00002.1	Intron retention	4927716	4927142	-	Zjn_sc00002.1:4924439-4929662C	PB.763.3,PB.763.1
Zjn_sc00002.1	Intron retention	4927716	4926041	-	Zjn_sc00002.1:4924439-4929662C	PB.763.4,PB.763.1
Zjn_sc00002.1	Intron retention	4927061	4926041	-	Zjn_sc00002.1:4924439-4929662C	PB.763.4,PB.763.3
Zjn_sc00002.1	Exon skipping	4935392	4935358	-	Zjn_sc00002.1:4930124-4936377C	PB.764.6,PB.764.2/PB.764.3/PB.764.4/PB.764.5
Zjn_sc00002.1	Intron retention	4935358	4935283	-	Zjn_sc00002.1:4930124-4936377C	PB.764.1,PB.764.2/PB.764.3/PB.764.4/PB.764.5
Zjn_sc00002.1	Alternative 3' splice site	4935392	4935283	-	Zjn_sc00002.1:4930124-4936377C	PB.764.1,PB.764.6
Zjn_sc00002.1	Alternative 3' splice site	4934770	4934703	-	Zjn_sc00002.1:4930124-4936377C	PB.764.2,PB.764.1/PB.764.3/PB.764.4/PB.764.5/PB.764.6
Zjn_sc00002.1	Intron retention	4933893	4933683	-	Zjn_sc00002.1:4930124-4936377C	PB.764.2/PB.764.3/PB.764.5/PB.764.6,PB.764.1/PB.764.4
Zjn_sc00002.1	Alternative 3' splice site	4931912	4931165	-	Zjn_sc00002.1:4930124-4936377C	PB.764.1/PB.764.2/PB.764.5,PB.764.4
Zjn_sc00002.1	Intron retention	4932498	4931912	-	Zjn_sc00002.1:4930124-4936377C	PB.764.3/PB.764.6,PB.764.1/PB.764.2/PB.764.5
Zjn_sc00002.1	Intron retention	4932498	4931165	-	Zjn_sc00002.1:4930124-4936377C	PB.764.3/PB.764.6,PB.764.4
Zjn_sc00002.1	Exon skipping	4956349	4956179	-	Zjn_sc00002.1:4947602-4957467C	PB.766.1/PB.766.2/PB.766.5,PB.766.3/PB.766.4
Zjn_sc00002.1	Alternative 3' splice site	4950229	4950126	-	Zjn_sc00002.1:4947602-4957467C	PB.766.1/PB.766.3/PB.766.4/PB.766.5,PB.766.2
Zjn_sc00002.1	Alternative 3' splice site	5173773	5173664	-	Zjn_sc00002.1:5170594-5174899C	PB.782.2,PB.782.1
Zjn_sc00002.1	Intron retention	5172758	5172673	-	Zjn_sc00002.1:5170594-5174899C	PB.782.1,PB.782.2
Zjn_sc00002.1	Alternative 5' splice site	5242661	5242645	-	Zjn_sc00002.1:5241474-5249083C	PB.787.2/PB.787.3,PB.787.1
Zjn_sc00002.1	Mutually exclusive exon	5265377	5264111	-	Zjn_sc00002.1:5258366-5267077C	PB.789.2,PB.789.1
Zjn_sc00002.1	Exon skipping	5374264	5374149	-	Zjn_sc00002.1:5372034-5375940C	PB.797.2,PB.797.1/PB.797.3/PB.797.4
Zjn_sc00002.1	Intron retention	5373551	5373357	-	Zjn_sc00002.1:5372034-5375940C	PB.797.2,PB.797.3/PB.797.4
Zjn_sc00002.1	Exon skipping	5373158	5373087	-	Zjn_sc00002.1:5372034-5375940C	PB.797.2/PB.797.3,PB.797.4
Zjn_sc00002.1	Intron retention	5373234	5373005	-	Zjn_sc00002.1:5372034-5375940C	PB.797.1,PB.797.2
Zjn_sc00002.1	Intron retention	5373551	5373005	-	Zjn_sc00002.1:5372034-5375940C	PB.797.1,PB.797.3
Zjn_sc00002.1	Intron retention	5373551	5373005	-	Zjn_sc00002.1:5372034-5375940C	PB.797.1,PB.797.4
Zjn_sc00002.1	Alternative 3' splice site	5409460	5409457	-	Zjn_sc00002.1:5405255-5410290C	PB.800.5,PB.800.1/PB.800.2/PB.800.3/PB.800.4/PB.800.6
Zjn_sc00002.1	Intron retention	5408292	5406889	-	Zjn_sc00002.1:5405255-5410290C	PB.800.5,PB.800.4
Zjn_sc00002.1	Alternative 5' splice site	5701226	5701058	-	Zjn_sc00002.1:5695496-5701640C	PB.825.5,PB.825.3
Zjn_sc00002.1	Intron retention	5701058	5698333	-	Zjn_sc00002.1:5695496-5701640C	PB.825.2,PB.825.3
Zjn_sc00002.1	Intron retention	5701226	5698333	-	Zjn_sc00002.1:5695496-5701640C	PB.825.2,PB.825.5
Zjn_sc00002.1	Exon skipping	5698117	5698061	-	Zjn_sc00002.1:5695496-5701640C	PB.825.2/PB.825.4,PB.825.3/PB.825.5
Zjn_sc00002.1	Intron retention	5696549	5696191	-	Zjn_sc00002.1:5695496-5701640C	PB.825.2,PB.825.3/PB.825.4/PB.825.5
Zjn_sc00002.1	Alternative 5' splice site	5695693	5695691	-	Zjn_sc00002.1:5695496-5701640C	PB.825.3/PB.825.4,PB.825.2/PB.825.5
Zjn_sc00002.1	Intron retention	5734669	5734579	-	Zjn_sc00002.1:5728046-5736814C	PB.828.1,PB.828.2/PB.828.5
Zjn_sc00002.1	Intron retention	5734472	5734200	-	Zjn_sc00002.1:5728046-5736814C	PB.828.3/PB.828.4,PB.828.2/PB.828.5
Zjn_sc00002.1	Alternative 3' splice site	5733539	5733512	-	Zjn_sc00002.1:5728046-5736814C	PB.828.1/PB.828.2/PB.828.4/PB.828.5,PB.828.3
Zjn_sc00002.1	Alternative 3' splice site	5732829	5732825	-	Zjn_sc00002.1:5728046-5736814C	PB.828.2/PB.828.4,PB.828.1/PB.828.3/PB.828.5
Zjn_sc00002.1	Intron retention	5731980	5731567	-	Zjn_sc00002.1:5728046-5736814C	PB.828.3,PB.828.1/PB.828.2/PB.828.4/PB.828.5
Zjn_sc00002.1	Exon skipping	5728865	5728773	-	Zjn_sc00002.1:5728046-5736814C	PB.828.1,PB.828.2/PB.828.4
Zjn_sc00002.1	Intron retention	5829265	5828738	-	Zjn_sc00002.1:5824321-5831860C	PB.835.2,PB.835.1/PB.835.3/PB.835.4/PB.835.5
Zjn_sc00002.1	Intron retention	5828160	5827986	-	Zjn_sc00002.1:5824321-5831860C	PB.835.2/PB.835.5,PB.835.1/PB.835.3/PB.835.4
Zjn_sc00002.1	Intron retention	5827012	5826301	-	Zjn_sc00002.1:5824321-5831860C	PB.835.2/PB.835.4,PB.835.1/PB.835.3/PB.835.5
Zjn_sc00002.1	Intron retention	5849362	5848115	-	Zjn_sc00002.1:5845199-5850024C	PB.836.3,PB.836.1/PB.836.2
Zjn_sc00002.1	Intron retention	5846885	5846663	-	Zjn_sc00002.1:5845199-5850024C	PB.836.2,PB.836.1/PB.836.3
Zjn_sc00002.1	Exon skipping	5889608	5889511	-	Zjn_sc00002.1:5885252-5890320C	PB.842.1,PB.842.2
Zjn_sc00002.1	Alternative 3' splice site	5887536	5887533	-	Zjn_sc00002.1:5885252-5890320C	PB.842.2,PB.842.1
Zjn_sc00002.1	Intron retention	5887016	5886329	-	Zjn_sc00002.1:5885252-5890320C	PB.842.1,PB.842.2
Zjn_sc00002.1	Alternative 3' splice site	5992710	5992676	-	Zjn_sc00002.1:5987442-5992909C	PB.850.1,PB.850.4
Zjn_sc00002.1	Intron retention	5992578	5992493	-	Zjn_sc00002.1:5987442-5992909C	PB.850.3,PB.850.1
Zjn_sc00002.1	Alternative 3' splice site	5989517	5989514	-	Zjn_sc00002.1:5987442-5992909C	PB.850.1,PB.850.3/PB.850.4
Zjn_sc00002.1	Alternative 5' splice site	5989336	5989267	-	Zjn_sc00002.1:5987442-5992909C	PB.850.2,PB.850.3/PB.850.4
Zjn_sc00002.1	Mutually exclusive exon	5989517	5989336	-	Zjn_sc00002.1:5987442-5992909C	PB.850.1,PB.850.2
Zjn_sc00002.1	Intron retention	6005035	6004074	-	Zjn_sc00002.1:6002130-6006415C	PB.852.2,PB.852.1
Zjn_sc00002.1	Alternative 3' splice site	6003570	6003505	-	Zjn_sc00002.1:6002130-6006415C	PB.852.2,PB.852.1
Zjn_sc00002.1	Mutually exclusive exon	6098516	6098376	-	Zjn_sc00002.1:6092671-6099944C	PB.859.2,PB.859.1
Zjn_sc00002.1	Intron retention	6160722	6159712	-	Zjn_sc00002.1:6157502-6165297C	PB.866.1,PB.866.2
Zjn_sc00002.1	Intron retention	6169786	6169697	-	Zjn_sc00002.1:6169341-6171624C	PB.868.2,PB.868.1
Zjn_sc00002.1	Alternative 3' splice site	6298322	6298315	-	Zjn_sc00002.1:6291054-6301218C	PB.875.1/PB.875.2/PB.875.3,PB.875.4
Zjn_sc00002.1	Alternative 3' splice site	6297332	6297256	-	Zjn_sc00002.1:6291054-6301218C	PB.875.3,PB.875.2/PB.875.4
Zjn_sc00002.1	Intron retention	6298001	6297256	-	Zjn_sc00002.1:6291054-6301218C	PB.875.1,PB.875.2/PB.875.4
Zjn_sc00002.1	Intron retention	6298001	6297332	-	Zjn_sc00002.1:6291054-6301218C	PB.875.1,PB.875.3
Zjn_sc00002.1	Intron retention	6296940	6296437	-	Zjn_sc00002.1:6291054-6301218C	PB.875.2,PB.875.1/PB.875.4
Zjn_sc00002.1	Alternative 3' splice site	6296272	6296268	-	Zjn_sc00002.1:6291054-6301218C	PB.875.2/PB.875.4,PB.875.1
Zjn_sc00002.1	Intron retention	6296361	6296268	-	Zjn_sc00002.1:6291054-6301218C	PB.875.3,PB.875.1
Zjn_sc00002.1	Intron retention	6296361	6296272	-	Zjn_sc00002.1:6291054-6301218C	PB.875.3,PB.875.4
Zjn_sc00002.1	Intron retention	6292588	6292501	-	Zjn_sc00002.1:6291054-6301218C	PB.875.2,PB.875.1
Zjn_sc00002.1	Alternative 3' splice site	6413770	6413764	-	Zjn_sc00002.1:6411355-6414275C	PB.883.2,PB.883.1
Zjn_sc00002.1	Intron retention	6463989	6463903	-	Zjn_sc00002.1:6461512-6467273C	PB.890.3,PB.890.1/PB.890.2/PB.890.4
Zjn_sc00002.1	Intron retention	6463989	6463471	-	Zjn_sc00002.1:6461512-6467273C	PB.890.5,PB.890.1/PB.890.2/PB.890.4
Zjn_sc00002.1	Intron retention	6463858	6463471	-	Zjn_sc00002.1:6461512-6467273C	PB.890.5,PB.890.3
Zjn_sc00002.1	Intron retention	6462707	6462631	-	Zjn_sc00002.1:6461512-6467273C	PB.890.3,PB.890.1/PB.890.2/PB.890.4/PB.890.5
Zjn_sc00002.1	Intron retention	6523085	6522957	-	Zjn_sc00002.1:6520194-6524551C	PB.896.3,PB.896.1/PB.896.2/PB.896.4
Zjn_sc00002.1	Intron retention	6522554	6522112	-	Zjn_sc00002.1:6520194-6524551C	PB.896.3,PB.896.1/PB.896.2/PB.896.4
Zjn_sc00002.1	Intron retention	6521524	6520963	-	Zjn_sc00002.1:6520194-6524551C	PB.896.2/PB.896.3,PB.896.1
Zjn_sc00002.1	Alternative 3' splice site	6692488	6692480	-	Zjn_sc00002.1:6674081-6694721C	PB.904.1/PB.904.2/PB.904.3/PB.904.6,PB.904.4/PB.904.5
Zjn_sc00002.1	Exon skipping	6688961	6688720	-	Zjn_sc00002.1:6674081-6694721C	PB.904.2/PB.904.4/PB.904.5,PB.904.1/PB.904.3
Zjn_sc00002.1	Exon skipping	6688831	6688720	-	Zjn_sc00002.1:6674081-6694721C	PB.904.2/PB.904.4/PB.904.5,PB.904.6
Zjn_sc00002.1	Intron retention	6687656	6687263	-	Zjn_sc00002.1:6674081-6694721C	PB.904.6,PB.904.1/PB.904.2/PB.904.3/PB.904.4/PB.904.5
Zjn_sc00002.1	Alternative 3' splice site	6685324	6685318	-	Zjn_sc00002.1:6674081-6694721C	PB.904.5,PB.904.1/PB.904.2/PB.904.3/PB.904.4/PB.904.6
Zjn_sc00002.1	Alternative 5' splice site	6684710	6684622	-	Zjn_sc00002.1:6674081-6694721C	PB.904.6,PB.904.1/PB.904.2/PB.904.3/PB.904.4/PB.904.5
Zjn_sc00002.1	Alternative 5' splice site	6683926	6683921	-	Zjn_sc00002.1:6674081-6694721C	PB.904.1/PB.904.2/PB.904.4/PB.904.5/PB.904.6,PB.904.3
Zjn_sc00002.1	Intron retention	6683200	6682886	-	Zjn_sc00002.1:6674081-6694721C	PB.904.6,PB.904.1/PB.904.2/PB.904.3/PB.904.4/PB.904.5
Zjn_sc00002.1	Intron retention	6681872	6681755	-	Zjn_sc00002.1:6674081-6694721C	PB.904.2,PB.904.1/PB.904.3/PB.904.4/PB.904.6
Zjn_sc00002.1	Intron retention	6682156	6681755	-	Zjn_sc00002.1:6674081-6694721C	PB.904.5,PB.904.1/PB.904.3/PB.904.4/PB.904.6
Zjn_sc00002.1	Intron retention	6682156	6681952	-	Zjn_sc00002.1:6674081-6694721C	PB.904.5,PB.904.2
Zjn_sc00002.1	Intron retention	6680839	6680435	-	Zjn_sc00002.1:6674081-6694721C	PB.904.4,PB.904.1/PB.904.2/PB.904.3/PB.904.5/PB.904.6
Zjn_sc00002.1	Intron retention	6679312	6679197	-	Zjn_sc00002.1:6674081-6694721C	PB.904.3,PB.904.1/PB.904.2/PB.904.4/PB.904.5/PB.904.6
Zjn_sc00002.1	Alternative 3' splice site	6676973	6676957	-	Zjn_sc00002.1:6674081-6694721C	PB.904.4,PB.904.1/PB.904.2/PB.904.3/PB.904.5/PB.904.6
Zjn_sc00002.1	Intron retention	6697474	6697051	-	Zjn_sc00002.1:6695387-6697977C	PB.905.2,PB.905.1
Zjn_sc00002.1	Exon skipping	7001689	7001416	-	Zjn_sc00002.1:6996227-7005442C	PB.928.1/PB.928.5/PB.928.9,PB.928.6
Zjn_sc00002.1	Intron retention	7001416	7001306	-	Zjn_sc00002.1:6996227-7005442C	PB.928.7,PB.928.6
Zjn_sc00002.1	Alternative 3' splice site	7001689	7001306	-	Zjn_sc00002.1:6996227-7005442C	PB.928.7,PB.928.1/PB.928.5/PB.928.9
Zjn_sc00002.1	Intron retention	6998535	6998235	-	Zjn_sc00002.1:6996227-7005442C	PB.928.2,PB.928.1
Zjn_sc00002.1	Intron retention	6998535	6997513	-	Zjn_sc00002.1:6996227-7005442C	PB.928.3,PB.928.1
Zjn_sc00002.1	Intron retention	6997611	6997513	-	Zjn_sc00002.1:6996227-7005442C	PB.928.3,PB.928.2
Zjn_sc00002.1	Alternative 5' splice site	7018856	7018765	-	Zjn_sc00002.1:7012831-7019338C	PB.930.4,PB.930.2
Zjn_sc00002.1	Exon skipping	7016460	7016371	-	Zjn_sc00002.1:7012831-7019338C	PB.930.1,PB.930.2
Zjn_sc00002.1	Alternative 5' splice site	7087693	7087687	-	Zjn_sc00002.1:7086643-7090707C	PB.940.1,PB.940.2
Zjn_sc00002.1	Exon skipping	7124962	7124417	-	Zjn_sc00002.1:7123193-7127455C	PB.944.1/PB.944.2,PB.944.3
Zjn_sc00002.1	Intron retention	7228771	7228656	-	Zjn_sc00002.1:7227014-7229416C	PB.953.5,PB.953.2/PB.953.6
Zjn_sc00002.1	Intron retention	7228489	7228371	-	Zjn_sc00002.1:7227014-7229416C	PB.953.3/PB.953.4,PB.953.2/PB.953.6
Zjn_sc00002.1	Intron retention	7228211	7228095	-	Zjn_sc00002.1:7227014-7229416C	PB.953.5,PB.953.2/PB.953.6
Zjn_sc00002.1	Intron retention	7228034	7227949	-	Zjn_sc00002.1:7227014-7229416C	PB.953.4,PB.953.2/PB.953.3/PB.953.6
Zjn_sc00002.1	Exon skipping	7427015	7426633	-	Zjn_sc00002.1:7424156-7429267C	PB.973.5,PB.973.4/PB.973.6/PB.973.8
Zjn_sc00002.1	Alternative 3' splice site	7458454	7458438	-	Zjn_sc00002.1:7453182-7459422C	PB.976.1/PB.976.2,PB.976.3
Zjn_sc00002.1	Alternative 3' splice site	7455454	7455451	-	Zjn_sc00002.1:7453182-7459422C	PB.976.3,PB.976.2
Zjn_sc00002.1	Alternative 5' splice site	7617532	7617518	-	Zjn_sc00002.1:7586796-7618838C	PB.986.1/PB.986.2/PB.986.3/PB.986.4/PB.986.6,PB.986.5
Zjn_sc00002.1	Alternative 5' splice site	7603662	7603602	-	Zjn_sc00002.1:7586796-7618838C	PB.986.2,PB.986.1/PB.986.3/PB.986.4/PB.986.5/PB.986.6
Zjn_sc00002.1	Intron retention	7599426	7599118	-	Zjn_sc00002.1:7586796-7618838C	PB.986.8,PB.986.1/PB.986.2/PB.986.3/PB.986.4/PB.986.5/PB.986.6
Zjn_sc00002.1	Intron retention	7598001	7597881	-	Zjn_sc00002.1:7586796-7618838C	PB.986.6,PB.986.1/PB.986.2/PB.986.4/PB.986.5/PB.986.8
Zjn_sc00002.1	Exon skipping	7598091	7597721	-	Zjn_sc00002.1:7586796-7618838C	PB.986.3,PB.986.1/PB.986.2/PB.986.4/PB.986.5/PB.986.8
Zjn_sc00002.1	Exon skipping	7598091	7597721	-	Zjn_sc00002.1:7586796-7618838C	PB.986.3,PB.986.6
Zjn_sc00002.1	Intron retention	7594372	7594288	-	Zjn_sc00002.1:7586796-7618838C	PB.986.7,PB.986.1/PB.986.2/PB.986.3/PB.986.4/PB.986.5/PB.986.6/PB.986.8
Zjn_sc00002.1	Alternative 3' splice site	7591122	7591110	-	Zjn_sc00002.1:7586796-7618838C	PB.986.4,PB.986.1/PB.986.2/PB.986.3/PB.986.5/PB.986.7/PB.986.8
Zjn_sc00002.1	Intron retention	7591063	7589679	-	Zjn_sc00002.1:7586796-7618838C	PB.986.6,PB.986.1/PB.986.2/PB.986.3/PB.986.5/PB.986.7
Zjn_sc00002.1	Intron retention	7589521	7589205	-	Zjn_sc00002.1:7586796-7618838C	PB.986.8,PB.986.1/PB.986.2/PB.986.3/PB.986.4/PB.986.5/PB.986.7
Zjn_sc00002.1	Intron retention	7587809	7587731	-	Zjn_sc00002.1:7586796-7618838C	PB.986.8,PB.986.1/PB.986.2/PB.986.3/PB.986.4/PB.986.5/PB.986.6/PB.986.7
Zjn_sc00002.1	Alternative 3' splice site	7650684	7650563	-	Zjn_sc00002.1:7649493-7652185C	PB.992.2,PB.992.1
Zjn_sc00002.1	Alternative 5' splice site	7711955	7711942	-	Zjn_sc00002.1:7709524-7713635C	PB.996.3,PB.996.1
Zjn_sc00002.1	Intron retention	7711942	7711857	-	Zjn_sc00002.1:7709524-7713635C	PB.996.2,PB.996.1
Zjn_sc00002.1	Intron retention	7711955	7711857	-	Zjn_sc00002.1:7709524-7713635C	PB.996.2,PB.996.3
Zjn_sc00002.1	Intron retention	7728867	7728756	-	Zjn_sc00002.1:7728216-7731547C	PB.1000.1,PB.1000.2
Zjn_sc00002.1	Alternative 3' splice site	7797737	7797731	-	Zjn_sc00002.1:7790417-7799642C	PB.1005.10/PB.1005.2/PB.1005.3/PB.1005.6/PB.1005.7/PB.1005.8/PB.1005.9,PB.1005.1
Zjn_sc00002.1	Intron retention	7796783	7796572	-	Zjn_sc00002.1:7790417-7799642C	PB.1005.4,PB.1005.10/PB.1005.2/PB.1005.3/PB.1005.6/PB.1005.7/PB.1005.8/PB.1005.9
Zjn_sc00002.1	Intron retention	7795642	7795146	-	Zjn_sc00002.1:7790417-7799642C	PB.1005.2/PB.1005.6,PB.1005.1/PB.1005.10/PB.1005.3/PB.1005.4/PB.1005.7/PB.1005.8/PB.1005.9
Zjn_sc00002.1	Intron retention	7794282	7794200	-	Zjn_sc00002.1:7790417-7799642C	PB.1005.1/PB.1005.2/PB.1005.3/PB.1005.4/PB.1005.6/PB.1005.8,PB.1005.7
Zjn_sc00002.1	Alternative 3' splice site	7791510	7791507	-	Zjn_sc00002.1:7790417-7799642C	PB.1005.1/PB.1005.2/PB.1005.6/PB.1005.7,PB.1005.3/PB.1005.4/PB.1005.8
Zjn_sc00002.1	Intron retention	7791582	7791510	-	Zjn_sc00002.1:7790417-7799642C	PB.1005.9,PB.1005.1/PB.1005.2/PB.1005.6
Zjn_sc00002.1	Intron retention	7794282	7791510	-	Zjn_sc00002.1:7790417-7799642C	PB.1005.9,PB.1005.7
Zjn_sc00002.1	Intron retention	7791582	7791507	-	Zjn_sc00002.1:7790417-7799642C	PB.1005.9,PB.1005.3/PB.1005.4/PB.1005.8
Zjn_sc00002.1	Intron retention	7805565	7805472	-	Zjn_sc00002.1:7803047-7813325C	PB.1006.2,PB.1006.1/PB.1006.3
Zjn_sc00002.1	Alternative 5' splice site	7820409	7820408	-	Zjn_sc00002.1:7813745-7820973C	PB.1007.1,PB.1007.2
Zjn_sc00002.1	Intron retention	7816275	7816158	-	Zjn_sc00002.1:7813745-7820973C	PB.1007.2,PB.1007.1
Zjn_sc00002.1	Intron retention	7853813	7852673	-	Zjn_sc00002.1:7851318-7854426C	PB.1011.2,PB.1011.1
Zjn_sc00002.1	Alternative 5' splice site	7858573	7858561	-	Zjn_sc00002.1:7855175-7861705C	PB.1012.1/PB.1012.3,PB.1012.2
Zjn_sc00002.1	Mutually exclusive exon	7909636	7909474	-	Zjn_sc00002.1:7903363-7910902C	PB.1020.4,PB.1020.1/PB.1020.2/PB.1020.3/PB.1020.5
Zjn_sc00002.1	Exon skipping	7908720	7905368	-	Zjn_sc00002.1:7903363-7910902C	PB.1020.2,PB.1020.1/PB.1020.3/PB.1020.4/PB.1020.5
Zjn_sc00002.1	Intron retention	7904036	7903883	-	Zjn_sc00002.1:7903363-7910902C	PB.1020.3,PB.1020.1/PB.1020.2
Zjn_sc00002.1	Mutually exclusive exon	8007591	8007412	-	Zjn_sc00002.1:7999771-8020602C	PB.1031.5,PB.1031.2/PB.1031.3/PB.1031.4/PB.1031.6
Zjn_sc00002.1	Intron retention	8005848	8005759	-	Zjn_sc00002.1:7999771-8020602C	PB.1031.2/PB.1031.5/PB.1031.6,PB.1031.3/PB.1031.4
Zjn_sc00002.1	Alternative 3' splice site	8004386	8004366	-	Zjn_sc00002.1:7999771-8020602C	PB.1031.2/PB.1031.3/PB.1031.5/PB.1031.6,PB.1031.4
Zjn_sc00002.1	Exon skipping	8002780	8002635	-	Zjn_sc00002.1:7999771-8020602C	PB.1031.6,PB.1031.2/PB.1031.3/PB.1031.4/PB.1031.5
Zjn_sc00002.1	Alternative 3' splice site	8000778	8000774	-	Zjn_sc00002.1:7999771-8020602C	PB.1031.2/PB.1031.4/PB.1031.5,PB.1031.3
Zjn_sc00002.1	Exon skipping	8000778	8000664	-	Zjn_sc00002.1:7999771-8020602C	PB.1031.6,PB.1031.2/PB.1031.4/PB.1031.5
Zjn_sc00002.1	Exon skipping	8000774	8000664	-	Zjn_sc00002.1:7999771-8020602C	PB.1031.6,PB.1031.3
Zjn_sc00002.1	Alternative 3' splice site	8043875	8043871	-	Zjn_sc00002.1:8032865-8044449C	PB.1032.1/PB.1032.10/PB.1032.11/PB.1032.13/PB.1032.15/PB.1032.16/PB.1032.17/PB.1032.2/PB.1032.3/PB.1032.4/PB.1032.5,PB.1032.7
Zjn_sc00002.1	Intron retention	8044062	8043875	-	Zjn_sc00002.1:8032865-8044449C	PB.1032.12/PB.1032.6/PB.1032.8,PB.1032.1/PB.1032.10/PB.1032.11/PB.1032.13/PB.1032.15/PB.1032.16/PB.1032.17/PB.1032.2/PB.1032.3/PB.1032.4/PB.1032.5
Zjn_sc00002.1	Intron retention	8044062	8043871	-	Zjn_sc00002.1:8032865-8044449C	PB.1032.12/PB.1032.6/PB.1032.8,PB.1032.7
Zjn_sc00002.1	Exon skipping	8043660	8043182	-	Zjn_sc00002.1:8032865-8044449C	PB.1032.10,PB.1032.1/PB.1032.11/PB.1032.12/PB.1032.13/PB.1032.15/PB.1032.16/PB.1032.17/PB.1032.3/PB.1032.4/PB.1032.6/PB.1032.7/PB.1032.8
Zjn_sc00002.1	Intron retention	8043182	8043091	-	Zjn_sc00002.1:8032865-8044449C	PB.1032.2/PB.1032.5,PB.1032.1/PB.1032.11/PB.1032.12/PB.1032.13/PB.1032.15/PB.1032.16/PB.1032.17/PB.1032.3/PB.1032.4/PB.1032.6/PB.1032.7/PB.1032.8
Zjn_sc00002.1	Alternative 3' splice site	8043660	8043091	-	Zjn_sc00002.1:8032865-8044449C	PB.1032.2/PB.1032.5,PB.1032.10
Zjn_sc00002.1	Exon skipping	8041167	8041110	-	Zjn_sc00002.1:8032865-8044449C	PB.1032.1/PB.1032.11/PB.1032.13/PB.1032.14/PB.1032.15/PB.1032.2/PB.1032.3/PB.1032.4/PB.1032.7/PB.1032.8,PB.1032.10/PB.1032.6
Zjn_sc00002.1	Intron retention	8041960	8040802	-	Zjn_sc00002.1:8032865-8044449C	PB.1032.12,PB.1032.1/PB.1032.11/PB.1032.13/PB.1032.14/PB.1032.15/PB.1032.2/PB.1032.3/PB.1032.4/PB.1032.7/PB.1032.8
Zjn_sc00002.1	Intron retention	8041960	8040802	-	Zjn_sc00002.1:8032865-8044449C	PB.1032.12,PB.1032.10/PB.1032.6
Zjn_sc00002.1	Alternative 3' splice site	8040448	8040437	-	Zjn_sc00002.1:8032865-8044449C	PB.1032.1/PB.1032.11/PB.1032.12/PB.1032.13/PB.1032.14/PB.1032.15/PB.1032.2/PB.1032.3/PB.1032.4/PB.1032.6/PB.1032.7/PB.1032.8/PB.1032.9,PB.1032.10
Zjn_sc00002.1	Intron retention	8040534	8040448	-	Zjn_sc00002.1:8032865-8044449C	PB.1032.5,PB.1032.12
Zjn_sc00002.1	Intron retention	8041960	8040448	-	Zjn_sc00002.1:8032865-8044449C	PB.1032.5,PB.1032.1/PB.1032.11/PB.1032.13/PB.1032.14/PB.1032.15/PB.1032.2/PB.1032.3/PB.1032.4/PB.1032.7/PB.1032.8
Zjn_sc00002.1	Intron retention	8041960	8040448	-	Zjn_sc00002.1:8032865-8044449C	PB.1032.5,PB.1032.6
Zjn_sc00002.1	Intron retention	8041960	8040437	-	Zjn_sc00002.1:8032865-8044449C	PB.1032.5,PB.1032.10
Zjn_sc00002.1	Alternative 3' splice site	8038099	8038086	-	Zjn_sc00002.1:8032865-8044449C	PB.1032.1/PB.1032.10/PB.1032.11/PB.1032.13/PB.1032.14/PB.1032.15/PB.1032.2/PB.1032.3/PB.1032.4/PB.1032.5/PB.1032.6/PB.1032.7/PB.1032.8/PB.1032.9,PB.1032.12
Zjn_sc00002.1	Exon skipping	8037339	8037175	-	Zjn_sc00002.1:8032865-8044449C	PB.1032.6,PB.1032.14/PB.1032.2/PB.1032.4
Zjn_sc00002.1	Alternative 3' splice site	8036811	8036791	-	Zjn_sc00002.1:8032865-8044449C	PB.1032.14/PB.1032.2/PB.1032.4,PB.1032.9
Zjn_sc00002.1	Intron retention	8037175	8036811	-	Zjn_sc00002.1:8032865-8044449C	PB.1032.1/PB.1032.10/PB.1032.12/PB.1032.3/PB.1032.5/PB.1032.7/PB.1032.8,PB.1032.14/PB.1032.2/PB.1032.4
Zjn_sc00002.1	Intron retention	8037175	8036791	-	Zjn_sc00002.1:8032865-8044449C	PB.1032.1/PB.1032.10/PB.1032.12/PB.1032.3/PB.1032.5/PB.1032.7/PB.1032.8,PB.1032.9
Zjn_sc00002.1	Alternative 3' splice site	8037339	8036811	-	Zjn_sc00002.1:8032865-8044449C	PB.1032.1/PB.1032.10/PB.1032.12/PB.1032.3/PB.1032.5/PB.1032.7/PB.1032.8,PB.1032.6
Zjn_sc00002.1	Exon skipping	8036811	8036664	-	Zjn_sc00002.1:8032865-8044449C	PB.1032.11/PB.1032.13,PB.1032.14/PB.1032.2/PB.1032.4
Zjn_sc00002.1	Exon skipping	8036791	8036664	-	Zjn_sc00002.1:8032865-8044449C	PB.1032.11/PB.1032.13,PB.1032.9
Zjn_sc00002.1	Alternative 5' splice site	8037175	8036664	-	Zjn_sc00002.1:8032865-8044449C	PB.1032.11/PB.1032.13,PB.1032.1/PB.1032.10/PB.1032.12/PB.1032.3/PB.1032.5/PB.1032.8
Zjn_sc00002.1	Mutually exclusive exon	8037339	8036664	-	Zjn_sc00002.1:8032865-8044449C	PB.1032.11/PB.1032.13,PB.1032.6
Zjn_sc00002.1	Alternative 3' splice site	8036511	8036496	-	Zjn_sc00002.1:8032865-8044449C	PB.1032.1/PB.1032.10/PB.1032.12/PB.1032.14/PB.1032.2/PB.1032.3/PB.1032.4/PB.1032.5/PB.1032.6/PB.1032.8/PB.1032.9,PB.1032.7
Zjn_sc00002.1	Alternative 3' splice site	8036246	8036209	-	Zjn_sc00002.1:8032865-8044449C	PB.1032.10/PB.1032.11/PB.1032.12/PB.1032.14/PB.1032.3/PB.1032.4/PB.1032.7/PB.1032.8/PB.1032.9,PB.1032.1/PB.1032.13/PB.1032.2/PB.1032.5/PB.1032.6
Zjn_sc00002.1	Intron retention	8035731	8035411	-	Zjn_sc00002.1:8032865-8044449C	PB.1032.12,PB.1032.1/PB.1032.10/PB.1032.11/PB.1032.13/PB.1032.14/PB.1032.2/PB.1032.3/PB.1032.4/PB.1032.5/PB.1032.6/PB.1032.7/PB.1032.8/PB.1032.9
Zjn_sc00002.1	Alternative 3' splice site	8035101	8035073	-	Zjn_sc00002.1:8032865-8044449C	PB.1032.1/PB.1032.10/PB.1032.14/PB.1032.3/PB.1032.4/PB.1032.6/PB.1032.7/PB.1032.8,PB.1032.12
Zjn_sc00002.1	Alternative 3' splice site	8035101	8035076	-	Zjn_sc00002.1:8032865-8044449C	PB.1032.1/PB.1032.10/PB.1032.14/PB.1032.3/PB.1032.4/PB.1032.6/PB.1032.7/PB.1032.8,PB.1032.13/PB.1032.2/PB.1032.5/PB.1032.9
Zjn_sc00002.1	Alternative 3' splice site	8035076	8035073	-	Zjn_sc00002.1:8032865-8044449C	PB.1032.13/PB.1032.2/PB.1032.5/PB.1032.9,PB.1032.12
Zjn_sc00002.1	Intron retention	8035168	8035101	-	Zjn_sc00002.1:8032865-8044449C	PB.1032.11,PB.1032.1/PB.1032.10/PB.1032.14/PB.1032.3/PB.1032.4/PB.1032.6/PB.1032.7/PB.1032.8
Zjn_sc00002.1	Intron retention	8035168	8035073	-	Zjn_sc00002.1:8032865-8044449C	PB.1032.11,PB.1032.12
Zjn_sc00002.1	Intron retention	8035168	8035076	-	Zjn_sc00002.1:8032865-8044449C	PB.1032.11,PB.1032.13/PB.1032.2/PB.1032.5/PB.1032.9
Zjn_sc00002.1	Alternative 5' splice site	8034470	8034405	-	Zjn_sc00002.1:8032865-8044449C	PB.1032.1/PB.1032.10/PB.1032.13/PB.1032.14/PB.1032.2/PB.1032.3/PB.1032.4/PB.1032.5/PB.1032.6/PB.1032.7/PB.1032.8/PB.1032.9,PB.1032.11
Zjn_sc00002.1	Intron retention	8034745	8034302	-	Zjn_sc00002.1:8032865-8044449C	PB.1032.12,PB.1032.1/PB.1032.10/PB.1032.13/PB.1032.14/PB.1032.2/PB.1032.3/PB.1032.4/PB.1032.5/PB.1032.6/PB.1032.7/PB.1032.8/PB.1032.9
Zjn_sc00002.1	Intron retention	8034745	8034302	-	Zjn_sc00002.1:8032865-8044449C	PB.1032.12,PB.1032.11
Zjn_sc00003.1	Intron retention	54379	54465	+	Zjn_sc00003.1:51275-55726W	PB.1034.2,PB.1034.1
Zjn_sc00003.1	Exon skipping	133277	133486	+	Zjn_sc00003.1:132030-141374W	PB.1040.1/PB.1040.2/PB.1040.3/PB.1040.4,PB.1040.5
Zjn_sc00003.1	Exon skipping	133912	134015	+	Zjn_sc00003.1:132030-141374W	PB.1040.6,PB.1040.1/PB.1040.2/PB.1040.3/PB.1040.4
Zjn_sc00003.1	Exon skipping	133277	134015	+	Zjn_sc00003.1:132030-141374W	PB.1040.6,PB.1040.5
Zjn_sc00003.1	Exon skipping	139272	139348	+	Zjn_sc00003.1:132030-141374W	PB.1040.2/PB.1040.3/PB.1040.5/PB.1040.6,PB.1040.1
Zjn_sc00003.1	Alternative 3' splice site	152629	152641	+	Zjn_sc00003.1:148476-159971W	PB.1042.4/PB.1042.5/PB.1042.6,PB.1042.2
Zjn_sc00003.1	Intron retention	153218	153345	+	Zjn_sc00003.1:148476-159971W	PB.1042.1/PB.1042.3,PB.1042.4/PB.1042.5/PB.1042.6
Zjn_sc00003.1	Intron retention	155854	155920	+	Zjn_sc00003.1:148476-159971W	PB.1042.1/PB.1042.2/PB.1042.4/PB.1042.5/PB.1042.6,PB.1042.3
Zjn_sc00003.1	Alternative 5' splice site	157215	157257	+	Zjn_sc00003.1:148476-159971W	PB.1042.1/PB.1042.3/PB.1042.5/PB.1042.6,PB.1042.2
Zjn_sc00003.1	Intron retention	190624	191456	+	Zjn_sc00003.1:188336-200668W	PB.1045.4,PB.1045.1/PB.1045.2/PB.1045.3/PB.1045.5/PB.1045.6/PB.1045.7
Zjn_sc00003.1	Intron retention	192760	192844	+	Zjn_sc00003.1:188336-200668W	PB.1045.3/PB.1045.7,PB.1045.1/PB.1045.2/PB.1045.4/PB.1045.5/PB.1045.6
Zjn_sc00003.1	Intron retention	193140	193237	+	Zjn_sc00003.1:188336-200668W	PB.1045.5,PB.1045.1/PB.1045.2/PB.1045.3/PB.1045.4/PB.1045.6/PB.1045.7
Zjn_sc00003.1	Alternative 3' splice site	198811	198825	+	Zjn_sc00003.1:188336-200668W	PB.1045.6,PB.1045.1/PB.1045.2/PB.1045.3/PB.1045.4/PB.1045.5/PB.1045.7
Zjn_sc00003.1	Alternative 3' splice site	199833	199836	+	Zjn_sc00003.1:188336-200668W	PB.1045.1/PB.1045.3/PB.1045.5,PB.1045.2/PB.1045.4/PB.1045.6/PB.1045.7
Zjn_sc00003.1	Intron retention	267190	267458	+	Zjn_sc00003.1:262920-269299W	PB.1048.1,PB.1048.2
Zjn_sc00003.1	Intron retention	518142	518773	+	Zjn_sc00003.1:517402-522937W	PB.1066.4,PB.1066.1/PB.1066.10/PB.1066.2/PB.1066.3/PB.1066.5/PB.1066.6/PB.1066.7/PB.1066.8/PB.1066.9
Zjn_sc00003.1	Intron retention	519843	519917	+	Zjn_sc00003.1:517402-522937W	PB.1066.10/PB.1066.3/PB.1066.6,PB.1066.1/PB.1066.11/PB.1066.2/PB.1066.4/PB.1066.5/PB.1066.8
Zjn_sc00003.1	Alternative 3' splice site	520119	520120	+	Zjn_sc00003.1:517402-522937W	PB.1066.10,PB.1066.1/PB.1066.11/PB.1066.2/PB.1066.3/PB.1066.4/PB.1066.5/PB.1066.6/PB.1066.8
Zjn_sc00003.1	Intron retention	519843	520120	+	Zjn_sc00003.1:517402-522937W	PB.1066.9,PB.1066.1/PB.1066.11/PB.1066.2/PB.1066.4/PB.1066.5/PB.1066.8
Zjn_sc00003.1	Intron retention	520012	520120	+	Zjn_sc00003.1:517402-522937W	PB.1066.9,PB.1066.3/PB.1066.6
Zjn_sc00003.1	Intron retention	520012	520119	+	Zjn_sc00003.1:517402-522937W	PB.1066.9,PB.1066.10
Zjn_sc00003.1	Intron retention	520293	520567	+	Zjn_sc00003.1:517402-522937W	PB.1066.7,PB.1066.9
Zjn_sc00003.1	Intron retention	519843	520567	+	Zjn_sc00003.1:517402-522937W	PB.1066.7,PB.1066.1/PB.1066.11/PB.1066.2/PB.1066.4/PB.1066.5/PB.1066.8
Zjn_sc00003.1	Intron retention	520012	520567	+	Zjn_sc00003.1:517402-522937W	PB.1066.7,PB.1066.3/PB.1066.6
Zjn_sc00003.1	Intron retention	520012	520567	+	Zjn_sc00003.1:517402-522937W	PB.1066.7,PB.1066.10
Zjn_sc00003.1	Alternative 3' splice site	520741	520756	+	Zjn_sc00003.1:517402-522937W	PB.1066.5,PB.1066.1/PB.1066.11/PB.1066.2/PB.1066.3/PB.1066.6/PB.1066.7/PB.1066.9
Zjn_sc00003.1	Exon skipping	520741	520922	+	Zjn_sc00003.1:517402-522937W	PB.1066.8,PB.1066.5
Zjn_sc00003.1	Exon skipping	520756	520922	+	Zjn_sc00003.1:517402-522937W	PB.1066.8,PB.1066.1/PB.1066.11/PB.1066.2/PB.1066.3/PB.1066.6/PB.1066.7/PB.1066.9
Zjn_sc00003.1	Intron retention	520922	521215	+	Zjn_sc00003.1:517402-522937W	PB.1066.10/PB.1066.4,PB.1066.1/PB.1066.11/PB.1066.2/PB.1066.3/PB.1066.6/PB.1066.7/PB.1066.9
Zjn_sc00003.1	Alternative 3' splice site	520756	521215	+	Zjn_sc00003.1:517402-522937W	PB.1066.10/PB.1066.4,PB.1066.8
Zjn_sc00003.1	Intron retention	522324	522417	+	Zjn_sc00003.1:517402-522937W	PB.1066.11/PB.1066.2/PB.1066.6/PB.1066.8,PB.1066.1/PB.1066.10/PB.1066.3/PB.1066.4/PB.1066.5/PB.1066.7/PB.1066.9
Zjn_sc00003.1	Intron retention	766100	766306	+	Zjn_sc00003.1:766009-767511W	PB.1082.2,PB.1082.1
Zjn_sc00003.1	Alternative 5' splice site	795737	795888	+	Zjn_sc00003.1:795578-803152W	PB.1084.1,PB.1084.2/PB.1084.3
Zjn_sc00003.1	Intron retention	797446	798402	+	Zjn_sc00003.1:795578-803152W	PB.1084.2/PB.1084.3,PB.1084.1/PB.1084.4/PB.1084.5/PB.1084.6/PB.1084.7/PB.1084.8
Zjn_sc00003.1	Intron retention	798564	798641	+	Zjn_sc00003.1:795578-803152W	PB.1084.2/PB.1084.3/PB.1084.5,PB.1084.1/PB.1084.4/PB.1084.6/PB.1084.7/PB.1084.8
Zjn_sc00003.1	Exon skipping	802594	802664	+	Zjn_sc00003.1:795578-803152W	PB.1084.8,PB.1084.4
Zjn_sc00003.1	Alternative 5' splice site	931146	931150	+	Zjn_sc00003.1:930643-932750W	PB.1093.4,PB.1093.3
Zjn_sc00003.1	Exon skipping	1038818	1038936	+	Zjn_sc00003.1:1038388-1046718W	PB.1097.2/PB.1097.3/PB.1097.4/PB.1097.5,PB.1097.1
Zjn_sc00003.1	Alternative 3' splice site	1041292	1041295	+	Zjn_sc00003.1:1038388-1046718W	PB.1097.1/PB.1097.5,PB.1097.3
Zjn_sc00003.1	Intron retention	1041210	1041292	+	Zjn_sc00003.1:1038388-1046718W	PB.1097.2,PB.1097.1/PB.1097.5
Zjn_sc00003.1	Intron retention	1041210	1041295	+	Zjn_sc00003.1:1038388-1046718W	PB.1097.2,PB.1097.3
Zjn_sc00003.1	Exon skipping	1191050	1191515	+	Zjn_sc00003.1:1189831-1195782W	PB.1109.2,PB.1109.1
Zjn_sc00003.1	Intron retention	1194425	1194538	+	Zjn_sc00003.1:1189831-1195782W	PB.1109.2/PB.1109.3,PB.1109.1
Zjn_sc00003.1	Alternative 3' splice site	1197369	1197376	+	Zjn_sc00003.1:1196290-1201466W	PB.1110.1/PB.1110.2/PB.1110.4,PB.1110.5
Zjn_sc00003.1	Intron retention	1198183	1198847	+	Zjn_sc00003.1:1196290-1201466W	PB.1110.2/PB.1110.3,PB.1110.1/PB.1110.4/PB.1110.6
Zjn_sc00003.1	Intron retention	1197978	1198847	+	Zjn_sc00003.1:1196290-1201466W	PB.1110.5,PB.1110.1/PB.1110.4/PB.1110.6
Zjn_sc00003.1	Intron retention	1197978	1198089	+	Zjn_sc00003.1:1196290-1201466W	PB.1110.5,PB.1110.2/PB.1110.3
Zjn_sc00003.1	Alternative 3' splice site	1199388	1199439	+	Zjn_sc00003.1:1196290-1201466W	PB.1110.1/PB.1110.2/PB.1110.5/PB.1110.6,PB.1110.4
Zjn_sc00003.1	Intron retention	1199259	1199388	+	Zjn_sc00003.1:1196290-1201466W	PB.1110.3,PB.1110.1/PB.1110.2/PB.1110.5/PB.1110.6
Zjn_sc00003.1	Intron retention	1199259	1199439	+	Zjn_sc00003.1:1196290-1201466W	PB.1110.3,PB.1110.4
Zjn_sc00003.1	Intron retention	1330968	1331127	+	Zjn_sc00003.1:1330358-1332015W	PB.1123.2,PB.1123.1
Zjn_sc00003.1	Intron retention	1352964	1353066	+	Zjn_sc00003.1:1351654-1355735W	PB.1126.2,PB.1126.3
Zjn_sc00003.1	Intron retention	1352500	1353398	+	Zjn_sc00003.1:1351654-1355735W	PB.1126.1,PB.1126.2
Zjn_sc00003.1	Intron retention	1352500	1353398	+	Zjn_sc00003.1:1351654-1355735W	PB.1126.1,PB.1126.3
Zjn_sc00003.1	Exon skipping	1388338	1388387	+	Zjn_sc00003.1:1386483-1394306W	PB.1130.1/PB.1130.2,PB.1130.3
Zjn_sc00003.1	Intron retention	1506316	1508249	+	Zjn_sc00003.1:1505731-1510931W	PB.1139.3,PB.1139.1
Zjn_sc00003.1	Intron retention	1508692	1509250	+	Zjn_sc00003.1:1505731-1510931W	PB.1139.3,PB.1139.1
Zjn_sc00003.1	Intron retention	1509984	1510319	+	Zjn_sc00003.1:1505731-1510931W	PB.1139.3,PB.1139.1
Zjn_sc00003.1	Intron retention	1839441	1839918	+	Zjn_sc00003.1:1839259-1843245W	PB.1170.1,PB.1170.2
Zjn_sc00003.1	Intron retention	1841350	1841577	+	Zjn_sc00003.1:1839259-1843245W	PB.1170.1/PB.1170.3,PB.1170.2
Zjn_sc00003.1	Intron retention	1842209	1842310	+	Zjn_sc00003.1:1839259-1843245W	PB.1170.1,PB.1170.2/PB.1170.3
Zjn_sc00003.1	Alternative 5' splice site	1856799	1856801	+	Zjn_sc00003.1:1853868-1862053W	PB.1171.1/PB.1171.2,PB.1171.3
Zjn_sc00003.1	Intron retention	1856799	1857023	+	Zjn_sc00003.1:1853868-1862053W	PB.1171.4/PB.1171.5,PB.1171.1/PB.1171.2
Zjn_sc00003.1	Intron retention	1856801	1857023	+	Zjn_sc00003.1:1853868-1862053W	PB.1171.4/PB.1171.5,PB.1171.3
Zjn_sc00003.1	Alternative 3' splice site	1859139	1859147	+	Zjn_sc00003.1:1853868-1862053W	PB.1171.3/PB.1171.4,PB.1171.1/PB.1171.2/PB.1171.5
Zjn_sc00003.1	Intron retention	1860520	1860596	+	Zjn_sc00003.1:1853868-1862053W	PB.1171.1,PB.1171.2/PB.1171.3/PB.1171.4/PB.1171.5
Zjn_sc00003.1	Alternative 3' splice site	2008428	2008466	+	Zjn_sc00003.1:2007830-2010602W	PB.1183.4,PB.1183.5
Zjn_sc00003.1	Intron retention	2008280	2008466	+	Zjn_sc00003.1:2007830-2010602W	PB.1183.6,PB.1183.3
Zjn_sc00003.1	Alternative 5' splice site	2008576	2008595	+	Zjn_sc00003.1:2007830-2010602W	PB.1183.5,PB.1183.1/PB.1183.3
Zjn_sc00003.1	Mutually exclusive exon	2008428	2008595	+	Zjn_sc00003.1:2007830-2010602W	PB.1183.4,PB.1183.1/PB.1183.3
Zjn_sc00003.1	Intron retention	2008595	2008692	+	Zjn_sc00003.1:2007830-2010602W	PB.1183.2,PB.1183.1/PB.1183.3
Zjn_sc00003.1	Intron retention	2008576	2008692	+	Zjn_sc00003.1:2007830-2010602W	PB.1183.2,PB.1183.5
Zjn_sc00003.1	Alternative 5' splice site	2040822	2040858	+	Zjn_sc00003.1:2038135-2049816W	PB.1186.3/PB.1186.4/PB.1186.5,PB.1186.2
Zjn_sc00003.1	Alternative 3' splice site	2045707	2045717	+	Zjn_sc00003.1:2038135-2049816W	PB.1186.2/PB.1186.3/PB.1186.4,PB.1186.5
Zjn_sc00003.1	Exon skipping	2046347	2046722	+	Zjn_sc00003.1:2038135-2049816W	PB.1186.4/PB.1186.5,PB.1186.2/PB.1186.3
Zjn_sc00003.1	Intron retention	2126142	2126228	+	Zjn_sc00003.1:2124177-2129830W	PB.1196.5,PB.1196.2/PB.1196.3/PB.1196.4
Zjn_sc00003.1	Intron retention	2481286	2482152	+	Zjn_sc00003.1:2480657-2487654W	PB.1223.14/PB.1223.5,PB.1223.1/PB.1223.10/PB.1223.11/PB.1223.12/PB.1223.13/PB.1223.2/PB.1223.4/PB.1223.6/PB.1223.7/PB.1223.8
Zjn_sc00003.1	Intron retention	2482319	2482653	+	Zjn_sc00003.1:2480657-2487654W	PB.1223.9,PB.1223.1/PB.1223.10/PB.1223.11/PB.1223.12/PB.1223.13/PB.1223.2/PB.1223.4/PB.1223.6/PB.1223.7/PB.1223.8
Zjn_sc00003.1	Alternative 3' splice site	2482823	2482876	+	Zjn_sc00003.1:2480657-2487654W	PB.1223.13/PB.1223.7/PB.1223.8,PB.1223.1/PB.1223.10/PB.1223.11/PB.1223.12/PB.1223.14/PB.1223.2/PB.1223.4/PB.1223.5/PB.1223.6/PB.1223.9
Zjn_sc00003.1	Exon skipping	2483345	2483609	+	Zjn_sc00003.1:2480657-2487654W	PB.1223.10/PB.1223.12/PB.1223.14/PB.1223.2/PB.1223.4/PB.1223.5/PB.1223.7/PB.1223.8/PB.1223.9,PB.1223.1/PB.1223.11
Zjn_sc00003.1	Intron retention	2483609	2484212	+	Zjn_sc00003.1:2480657-2487654W	PB.1223.6,PB.1223.1/PB.1223.11
Zjn_sc00003.1	Alternative 3' splice site	2484212	2484224	+	Zjn_sc00003.1:2480657-2487654W	PB.1223.10/PB.1223.12/PB.1223.2/PB.1223.4/PB.1223.5/PB.1223.7/PB.1223.8/PB.1223.9,PB.1223.13
Zjn_sc00003.1	Alternative 3' splice site	2483345	2484224	+	Zjn_sc00003.1:2480657-2487654W	PB.1223.6,PB.1223.13
Zjn_sc00003.1	Alternative 3' splice site	2483345	2484212	+	Zjn_sc00003.1:2480657-2487654W	PB.1223.6,PB.1223.10/PB.1223.12/PB.1223.2/PB.1223.4/PB.1223.5/PB.1223.7/PB.1223.8/PB.1223.9
Zjn_sc00003.1	Alternative 5' splice site	2484885	2484886	+	Zjn_sc00003.1:2480657-2487654W	PB.1223.14,PB.1223.1/PB.1223.10/PB.1223.12/PB.1223.2/PB.1223.4/PB.1223.5/PB.1223.7/PB.1223.8/PB.1223.9
Zjn_sc00003.1	Mutually exclusive exon	2484212	2484886	+	Zjn_sc00003.1:2480657-2487654W	PB.1223.14,PB.1223.13
Zjn_sc00003.1	Mutually exclusive exon	2483345	2484885	+	Zjn_sc00003.1:2480657-2487654W	PB.1223.6,PB.1223.14
Zjn_sc00003.1	Alternative 3' splice site	2484995	2484996	+	Zjn_sc00003.1:2480657-2487654W	PB.1223.11,PB.1223.1/PB.1223.10/PB.1223.12/PB.1223.13/PB.1223.2/PB.1223.4/PB.1223.5/PB.1223.6/PB.1223.7/PB.1223.8/PB.1223.9
Zjn_sc00003.1	Intron retention	2485436	2485525	+	Zjn_sc00003.1:2480657-2487654W	PB.1223.11,PB.1223.1/PB.1223.10/PB.1223.12/PB.1223.13/PB.1223.14/PB.1223.15/PB.1223.2/PB.1223.4/PB.1223.5/PB.1223.6/PB.1223.7/PB.1223.8
Zjn_sc00003.1	Intron retention	2485647	2486142	+	Zjn_sc00003.1:2480657-2487654W	PB.1223.9,PB.1223.15/PB.1223.2/PB.1223.5/PB.1223.8
Zjn_sc00003.1	Alternative 3' splice site	2531225	2531246	+	Zjn_sc00003.1:2527768-2533426W	PB.1229.1/PB.1229.2/PB.1229.4/PB.1229.5,PB.1229.3
Zjn_sc00003.1	Alternative 3' splice site	2531673	2531706	+	Zjn_sc00003.1:2527768-2533426W	PB.1229.1/PB.1229.2/PB.1229.3/PB.1229.4,PB.1229.5
Zjn_sc00003.1	Intron retention	2534410	2534537	+	Zjn_sc00003.1:2533993-2537754W	PB.1230.3,PB.1230.1/PB.1230.2
Zjn_sc00003.1	Exon skipping	2535239	2535286	+	Zjn_sc00003.1:2533993-2537754W	PB.1230.1/PB.1230.3,PB.1230.2
Zjn_sc00003.1	Intron retention	2536144	2536587	+	Zjn_sc00003.1:2533993-2537754W	PB.1230.3,PB.1230.1/PB.1230.2
Zjn_sc00003.1	Intron retention	2606442	2607644	+	Zjn_sc00003.1:2603794-2609316W	PB.1239.8,PB.1239.9
Zjn_sc00003.1	Intron retention	2608029	2608156	+	Zjn_sc00003.1:2603794-2609316W	PB.1239.7,PB.1239.11/PB.1239.4
Zjn_sc00003.1	Exon skipping	2608156	2608251	+	Zjn_sc00003.1:2603794-2609316W	PB.1239.6/PB.1239.9,PB.1239.11/PB.1239.4
Zjn_sc00003.1	Alternative 5' splice site	2608029	2608251	+	Zjn_sc00003.1:2603794-2609316W	PB.1239.6/PB.1239.9,PB.1239.7
Zjn_sc00003.1	Intron retention	2608251	2608368	+	Zjn_sc00003.1:2603794-2609316W	PB.1239.5,PB.1239.7
Zjn_sc00003.1	Intron retention	2608029	2608368	+	Zjn_sc00003.1:2603794-2609316W	PB.1239.5,PB.1239.11/PB.1239.4
Zjn_sc00003.1	Intron retention	2608029	2608368	+	Zjn_sc00003.1:2603794-2609316W	PB.1239.5,PB.1239.6/PB.1239.9
Zjn_sc00003.1	Intron retention	2606442	2608552	+	Zjn_sc00003.1:2603794-2609316W	PB.1239.10,PB.1239.9
Zjn_sc00003.1	Alternative 3' splice site	2650249	2650260	+	Zjn_sc00003.1:2649524-2654125W	PB.1246.1/PB.1246.2/PB.1246.3/PB.1246.5,PB.1246.7
Zjn_sc00003.1	Intron retention	2650165	2650249	+	Zjn_sc00003.1:2649524-2654125W	PB.1246.4,PB.1246.2/PB.1246.3
Zjn_sc00003.1	Intron retention	2650438	2650522	+	Zjn_sc00003.1:2649524-2654125W	PB.1246.6,PB.1246.1/PB.1246.2/PB.1246.3/PB.1246.5
Zjn_sc00003.1	Intron retention	2651857	2651937	+	Zjn_sc00003.1:2649524-2654125W	PB.1246.2,PB.1246.1/PB.1246.3/PB.1246.4/PB.1246.5/PB.1246.6/PB.1246.7
Zjn_sc00003.1	Intron retention	2652412	2653180	+	Zjn_sc00003.1:2649524-2654125W	PB.1246.2/PB.1246.3/PB.1246.4,PB.1246.1/PB.1246.6/PB.1246.7
Zjn_sc00003.1	Intron retention	2731411	2731487	+	Zjn_sc00003.1:2722560-2733753W	PB.1253.3,PB.1253.1/PB.1253.2
Zjn_sc00003.1	Intron retention	2738635	2739600	+	Zjn_sc00003.1:2737538-2742231W	PB.1254.1,PB.1254.2
Zjn_sc00003.1	Intron retention	2739952	2741779	+	Zjn_sc00003.1:2737538-2742231W	PB.1254.1,PB.1254.2
Zjn_sc00003.1	Intron retention	2858003	2858085	+	Zjn_sc00003.1:2856392-2865101W	PB.1261.4,PB.1261.1/PB.1261.2/PB.1261.3
Zjn_sc00003.1	Intron retention	2859665	2859766	+	Zjn_sc00003.1:2856392-2865101W	PB.1261.4,PB.1261.1/PB.1261.2/PB.1261.3
Zjn_sc00003.1	Intron retention	2860872	2860961	+	Zjn_sc00003.1:2856392-2865101W	PB.1261.2,PB.1261.1/PB.1261.3/PB.1261.4
Zjn_sc00003.1	Intron retention	2861857	2861929	+	Zjn_sc00003.1:2856392-2865101W	PB.1261.3,PB.1261.1/PB.1261.2/PB.1261.4
Zjn_sc00003.1	Intron retention	2929292	2929441	+	Zjn_sc00003.1:2926664-2930747W	PB.1265.3,PB.1265.1/PB.1265.2
Zjn_sc00003.1	Intron retention	3069547	3069608	+	Zjn_sc00003.1:3069317-3071609W	PB.1274.6,PB.1274.5
Zjn_sc00003.1	Intron retention	3203664	3203955	+	Zjn_sc00003.1:3198850-3207350W	PB.1289.3,PB.1289.2
Zjn_sc00003.1	Intron retention	3236556	3237623	+	Zjn_sc00003.1:3235457-3240981W	PB.1293.3,PB.1293.1/PB.1293.2
Zjn_sc00003.1	Intron retention	3318917	3318992	+	Zjn_sc00003.1:3317088-3321288W	PB.1299.3,PB.1299.1/PB.1299.4/PB.1299.6
Zjn_sc00003.1	Intron retention	3317474	3318992	+	Zjn_sc00003.1:3317088-3321288W	PB.1299.2,PB.1299.1/PB.1299.4
Zjn_sc00003.1	Intron retention	3317474	3318745	+	Zjn_sc00003.1:3317088-3321288W	PB.1299.2,PB.1299.3
Zjn_sc00003.1	Intron retention	3319515	3320061	+	Zjn_sc00003.1:3317088-3321288W	PB.1299.2,PB.1299.1/PB.1299.3/PB.1299.4/PB.1299.6
Zjn_sc00003.1	Intron retention	3325464	3325615	+	Zjn_sc00003.1:3323677-3330404W	PB.1300.2,PB.1300.1/PB.1300.3
Zjn_sc00003.1	Intron retention	3325874	3326464	+	Zjn_sc00003.1:3323677-3330404W	PB.1300.4,PB.1300.1/PB.1300.3
Zjn_sc00003.1	Intron retention	3335113	3336148	+	Zjn_sc00003.1:3334790-3341504W	PB.1301.2,PB.1301.1/PB.1301.3
Zjn_sc00003.1	Alternative 5' splice site	3349116	3349132	+	Zjn_sc00003.1:3346874-3350059W	PB.1302.1/PB.1302.3/PB.1302.5,PB.1302.4
Zjn_sc00003.1	Intron retention	3377063	3377160	+	Zjn_sc00003.1:3376791-3381081W	PB.1304.11/PB.1304.12,PB.1304.10
Zjn_sc00003.1	Intron retention	3377691	3378570	+	Zjn_sc00003.1:3376791-3381081W	PB.1304.4/PB.1304.7,PB.1304.5
Zjn_sc00003.1	Intron retention	3491519	3491634	+	Zjn_sc00003.1:3490774-3493633W	PB.1309.3,PB.1309.2
Zjn_sc00003.1	Intron retention	3491206	3491634	+	Zjn_sc00003.1:3490774-3493633W	PB.1309.4,PB.1309.2
Zjn_sc00003.1	Intron retention	3491206	3491446	+	Zjn_sc00003.1:3490774-3493633W	PB.1309.4,PB.1309.3
Zjn_sc00003.1	Alternative 5' splice site	3492450	3492451	+	Zjn_sc00003.1:3490774-3493633W	PB.1309.1,PB.1309.2/PB.1309.3/PB.1309.4
Zjn_sc00003.1	Intron retention	3492450	3492525	+	Zjn_sc00003.1:3490774-3493633W	PB.1309.5,PB.1309.1
Zjn_sc00003.1	Intron retention	3492451	3492525	+	Zjn_sc00003.1:3490774-3493633W	PB.1309.5,PB.1309.2/PB.1309.3/PB.1309.4
Zjn_sc00003.1	Alternative 3' splice site	3576609	3576635	+	Zjn_sc00003.1:3575086-3579212W	PB.1315.1/PB.1315.4,PB.1315.3
Zjn_sc00003.1	Intron retention	3576089	3576609	+	Zjn_sc00003.1:3575086-3579212W	PB.1315.2,PB.1315.1/PB.1315.4
Zjn_sc00003.1	Intron retention	3576089	3576635	+	Zjn_sc00003.1:3575086-3579212W	PB.1315.2,PB.1315.3
Zjn_sc00003.1	Intron retention	3578274	3578345	+	Zjn_sc00003.1:3575086-3579212W	PB.1315.4,PB.1315.1/PB.1315.2/PB.1315.3
Zjn_sc00003.1	Intron retention	3629898	3630003	+	Zjn_sc00003.1:3628629-3630628W	PB.1319.6,PB.1319.2
Zjn_sc00003.1	Intron retention	3629898	3630003	+	Zjn_sc00003.1:3628629-3630628W	PB.1319.4,PB.1319.5
Zjn_sc00003.1	Alternative 3' splice site	3652903	3652906	+	Zjn_sc00003.1:3652173-3659901W	PB.1322.1,PB.1322.3
Zjn_sc00003.1	Intron retention	3666869	3666970	+	Zjn_sc00003.1:3664902-3667939W	PB.1323.2,PB.1323.1
Zjn_sc00003.1	Alternative 5' splice site	3732175	3732178	+	Zjn_sc00003.1:3731876-3738577W	PB.1327.1,PB.1327.2
Zjn_sc00003.1	Intron retention	3733234	3733316	+	Zjn_sc00003.1:3731876-3738577W	PB.1327.1,PB.1327.2
Zjn_sc00003.1	Exon skipping	3736939	3737228	+	Zjn_sc00003.1:3731876-3738577W	PB.1327.4,PB.1327.1/PB.1327.2/PB.1327.3
Zjn_sc00003.1	Intron retention	3892432	3892520	+	Zjn_sc00003.1:3890675-3895649W	PB.1337.1/PB.1337.3/PB.1337.5,PB.1337.2
Zjn_sc00003.1	Alternative 3' splice site	3893027	3893224	+	Zjn_sc00003.1:3890675-3895649W	PB.1337.1/PB.1337.2/PB.1337.5,PB.1337.3
Zjn_sc00003.1	Intron retention	3925864	3926206	+	Zjn_sc00003.1:3920325-3938923W	PB.1338.6,PB.1338.1/PB.1338.2/PB.1338.3/PB.1338.4/PB.1338.5
Zjn_sc00003.1	Alternative 3' splice site	3927821	3927955	+	Zjn_sc00003.1:3920325-3938923W	PB.1338.1,PB.1338.2/PB.1338.3/PB.1338.4/PB.1338.5/PB.1338.6
Zjn_sc00003.1	Alternative 3' splice site	3931929	3931940	+	Zjn_sc00003.1:3920325-3938923W	PB.1338.2,PB.1338.1/PB.1338.3/PB.1338.4/PB.1338.5/PB.1338.6
Zjn_sc00003.1	Alternative 5' splice site	3934003	3934063	+	Zjn_sc00003.1:3920325-3938923W	PB.1338.5,PB.1338.1/PB.1338.2/PB.1338.3/PB.1338.4/PB.1338.6
Zjn_sc00003.1	Intron retention	3936131	3936296	+	Zjn_sc00003.1:3920325-3938923W	PB.1338.4,PB.1338.1/PB.1338.2/PB.1338.3/PB.1338.5/PB.1338.6
Zjn_sc00003.1	Alternative 5' splice site	4019482	4019518	+	Zjn_sc00003.1:4016325-4025971W	PB.1346.2,PB.1346.1/PB.1346.3/PB.1346.5/PB.1346.6/PB.1346.7/PB.1346.8/PB.1346.9
Zjn_sc00003.1	Intron retention	4019518	4019605	+	Zjn_sc00003.1:4016325-4025971W	PB.1346.4,PB.1346.1/PB.1346.3/PB.1346.5/PB.1346.6/PB.1346.7/PB.1346.8/PB.1346.9
Zjn_sc00003.1	Intron retention	4019482	4019605	+	Zjn_sc00003.1:4016325-4025971W	PB.1346.4,PB.1346.2
Zjn_sc00003.1	Intron retention	4022073	4022161	+	Zjn_sc00003.1:4016325-4025971W	PB.1346.9,PB.1346.3
Zjn_sc00003.1	Intron retention	4021908	4022161	+	Zjn_sc00003.1:4016325-4025971W	PB.1346.1/PB.1346.2/PB.1346.4/PB.1346.5/PB.1346.6/PB.1346.7/PB.1346.8,PB.1346.3
Zjn_sc00003.1	Intron retention	4021908	4022005	+	Zjn_sc00003.1:4016325-4025971W	PB.1346.1/PB.1346.2/PB.1346.4/PB.1346.5/PB.1346.6/PB.1346.7/PB.1346.8,PB.1346.9
Zjn_sc00003.1	Alternative 3' splice site	4024206	4024209	+	Zjn_sc00003.1:4016325-4025971W	PB.1346.1/PB.1346.2/PB.1346.3/PB.1346.4/PB.1346.5/PB.1346.7/PB.1346.8,PB.1346.9
Zjn_sc00003.1	Intron retention	4025407	4025668	+	Zjn_sc00003.1:4016325-4025971W	PB.1346.4,PB.1346.3
Zjn_sc00003.1	Intron retention	4025509	4025612	+	Zjn_sc00003.1:4016325-4025971W	PB.1346.2,PB.1346.5
Zjn_sc00003.1	Alternative 3' splice site	4036888	4037286	+	Zjn_sc00003.1:4033993-4041391W	PB.1349.1,PB.1349.2/PB.1349.3
Zjn_sc00003.1	Intron retention	4036801	4036888	+	Zjn_sc00003.1:4033993-4041391W	PB.1349.5/PB.1349.6/PB.1349.7,PB.1349.1
Zjn_sc00003.1	Intron retention	4036801	4037286	+	Zjn_sc00003.1:4033993-4041391W	PB.1349.5/PB.1349.6/PB.1349.7,PB.1349.2/PB.1349.3
Zjn_sc00003.1	Alternative 5' splice site	4038032	4038036	+	Zjn_sc00003.1:4033993-4041391W	PB.1349.2/PB.1349.3/PB.1349.5/PB.1349.7,PB.1349.1/PB.1349.6
Zjn_sc00003.1	Intron retention	4039497	4039594	+	Zjn_sc00003.1:4033993-4041391W	PB.1349.1/PB.1349.2/PB.1349.3/PB.1349.6,PB.1349.5
Zjn_sc00003.1	Intron retention	4038692	4039428	+	Zjn_sc00003.1:4033993-4041391W	PB.1349.7,PB.1349.1/PB.1349.2/PB.1349.3/PB.1349.6
Zjn_sc00003.1	Intron retention	4038692	4039594	+	Zjn_sc00003.1:4033993-4041391W	PB.1349.7,PB.1349.5
Zjn_sc00003.1	Intron retention	4056044	4057628	+	Zjn_sc00003.1:4055424-4059324W	PB.1352.1,PB.1352.2
Zjn_sc00003.1	Intron retention	4073447	4073738	+	Zjn_sc00003.1:4073161-4076393W	PB.1354.2/PB.1354.5,PB.1354.3/PB.1354.4
Zjn_sc00003.1	Alternative 5' splice site	4074503	4074522	+	Zjn_sc00003.1:4073161-4076393W	PB.1354.1/PB.1354.10/PB.1354.11/PB.1354.5/PB.1354.6/PB.1354.7/PB.1354.8/PB.1354.9,PB.1354.4
Zjn_sc00003.1	Intron retention	4074459	4074544	+	Zjn_sc00003.1:4073161-4076393W	PB.1354.3,PB.1354.2
Zjn_sc00003.1	Intron retention	4074503	4074604	+	Zjn_sc00003.1:4073161-4076393W	PB.1354.3,PB.1354.1/PB.1354.11/PB.1354.5/PB.1354.6/PB.1354.7/PB.1354.9
Zjn_sc00003.1	Intron retention	4074522	4074604	+	Zjn_sc00003.1:4073161-4076393W	PB.1354.3,PB.1354.4
Zjn_sc00003.1	Intron retention	4075155	4075237	+	Zjn_sc00003.1:4073161-4076393W	PB.1354.8,PB.1354.7
Zjn_sc00003.1	Alternative 3' splice site	4233782	4234015	+	Zjn_sc00003.1:4230323-4234727W	PB.1368.1,PB.1368.3
Zjn_sc00003.1	Intron retention	4232014	4233782	+	Zjn_sc00003.1:4230323-4234727W	PB.1368.2,PB.1368.1
Zjn_sc00003.1	Intron retention	4232014	4234015	+	Zjn_sc00003.1:4230323-4234727W	PB.1368.2,PB.1368.3
Zjn_sc00003.1	Intron retention	4326809	4326936	+	Zjn_sc00003.1:4323230-4331128W	PB.1375.1/PB.1375.4,PB.1375.2/PB.1375.3
Zjn_sc00003.1	Intron retention	4390959	4392473	+	Zjn_sc00003.1:4389389-4394540W	PB.1378.2,PB.1378.1
Zjn_sc00003.1	Alternative 3' splice site	4392627	4392637	+	Zjn_sc00003.1:4389389-4394540W	PB.1378.2,PB.1378.1
Zjn_sc00003.1	Alternative 3' splice site	4524032	4524048	+	Zjn_sc00003.1:4523442-4526151W	PB.1391.2,PB.1391.1
Zjn_sc00003.1	Alternative 3' splice site	4525077	4525098	+	Zjn_sc00003.1:4523442-4526151W	PB.1391.2,PB.1391.1
Zjn_sc00003.1	Intron retention	4525349	4525442	+	Zjn_sc00003.1:4523442-4526151W	PB.1391.1,PB.1391.2
Zjn_sc00003.1	Alternative 3' splice site	4678323	4678354	+	Zjn_sc00003.1:4670460-4679487W	PB.1403.1,PB.1403.2/PB.1403.3
Zjn_sc00003.1	Intron retention	5012936	5013028	+	Zjn_sc00003.1:5009141-5015748W	PB.1435.4,PB.1435.1/PB.1435.2/PB.1435.3/PB.1435.5/PB.1435.6
Zjn_sc00003.1	Intron retention	5013944	5014054	+	Zjn_sc00003.1:5009141-5015748W	PB.1435.6,PB.1435.1/PB.1435.2/PB.1435.3/PB.1435.4/PB.1435.5
Zjn_sc00003.1	Intron retention	5138845	5139857	+	Zjn_sc00003.1:5134359-5144218W	PB.1444.2,PB.1444.1
Zjn_sc00003.1	Alternative 3' splice site	5170287	5170327	+	Zjn_sc00003.1:5169340-5172882W	PB.1446.1/PB.1446.3,PB.1446.4
Zjn_sc00003.1	Intron retention	5170135	5170287	+	Zjn_sc00003.1:5169340-5172882W	PB.1446.2,PB.1446.1/PB.1446.3
Zjn_sc00003.1	Intron retention	5170135	5170327	+	Zjn_sc00003.1:5169340-5172882W	PB.1446.2,PB.1446.4
Zjn_sc00003.1	Intron retention	5171477	5171532	+	Zjn_sc00003.1:5169340-5172882W	PB.1446.1/PB.1446.2/PB.1446.4,PB.1446.3
Zjn_sc00003.1	Intron retention	5362483	5362684	+	Zjn_sc00003.1:5362014-5367290W	PB.1458.10/PB.1458.11/PB.1458.12/PB.1458.14/PB.1458.15/PB.1458.2/PB.1458.3/PB.1458.5/PB.1458.6/PB.1458.7/PB.1458.8/PB.1458.9,PB.1458.13
Zjn_sc00003.1	Intron retention	5362260	5362692	+	Zjn_sc00003.1:5362014-5367290W	PB.1458.10/PB.1458.11/PB.1458.12/PB.1458.14/PB.1458.15/PB.1458.2/PB.1458.3/PB.1458.5/PB.1458.6/PB.1458.7/PB.1458.8/PB.1458.9,PB.1458.4
Zjn_sc00003.1	Alternative 5' splice site	5363287	5364165	+	Zjn_sc00003.1:5362014-5367290W	PB.1458.1/PB.1458.10/PB.1458.11/PB.1458.12/PB.1458.13/PB.1458.14/PB.1458.16/PB.1458.17/PB.1458.18/PB.1458.19/PB.1458.3/PB.1458.4/PB.1458.5/PB.1458.6/PB.1458.8/PB.1458.9,PB.1458.2
Zjn_sc00003.1	Exon skipping	5364678	5364861	+	Zjn_sc00003.1:5362014-5367290W	PB.1458.5,PB.1458.1/PB.1458.10/PB.1458.12/PB.1458.13/PB.1458.14/PB.1458.16/PB.1458.17/PB.1458.18/PB.1458.19/PB.1458.2/PB.1458.3/PB.1458.8
Zjn_sc00003.1	Intron retention	5364861	5364938	+	Zjn_sc00003.1:5362014-5367290W	PB.1458.4/PB.1458.6,PB.1458.1/PB.1458.10/PB.1458.13/PB.1458.16/PB.1458.17/PB.1458.18/PB.1458.2/PB.1458.3/PB.1458.8
Zjn_sc00003.1	Alternative 3' splice site	5364678	5364938	+	Zjn_sc00003.1:5362014-5367290W	PB.1458.4/PB.1458.6,PB.1458.5
Zjn_sc00003.1	Alternative 5' splice site	5365180	5365258	+	Zjn_sc00003.1:5362014-5367290W	PB.1458.19,PB.1458.1/PB.1458.10/PB.1458.13/PB.1458.16/PB.1458.17/PB.1458.2/PB.1458.3/PB.1458.5/PB.1458.8
Zjn_sc00003.1	Alternative 3' splice site	5365335	5365356	+	Zjn_sc00003.1:5362014-5367290W	PB.1458.1/PB.1458.13/PB.1458.17/PB.1458.2/PB.1458.3/PB.1458.4/PB.1458.5/PB.1458.6/PB.1458.8,PB.1458.18
Zjn_sc00003.1	Intron retention	5365180	5365335	+	Zjn_sc00003.1:5362014-5367290W	PB.1458.12,PB.1458.19
Zjn_sc00003.1	Intron retention	5365258	5365356	+	Zjn_sc00003.1:5362014-5367290W	PB.1458.12,PB.1458.18
Zjn_sc00003.1	Intron retention	5365258	5365335	+	Zjn_sc00003.1:5362014-5367290W	PB.1458.12,PB.1458.1/PB.1458.13/PB.1458.17/PB.1458.2/PB.1458.3/PB.1458.5/PB.1458.8
Zjn_sc00003.1	Intron retention	5365258	5365335	+	Zjn_sc00003.1:5362014-5367290W	PB.1458.9,PB.1458.4/PB.1458.6
Zjn_sc00003.1	Intron retention	5364861	5364938	+	Zjn_sc00003.1:5362014-5367290W	PB.1458.9,PB.1458.12
Zjn_sc00003.1	Intron retention	5364861	5365335	+	Zjn_sc00003.1:5362014-5367290W	PB.1458.9,PB.1458.19
Zjn_sc00003.1	Intron retention	5364861	5365356	+	Zjn_sc00003.1:5362014-5367290W	PB.1458.9,PB.1458.18
Zjn_sc00003.1	Intron retention	5364861	5365335	+	Zjn_sc00003.1:5362014-5367290W	PB.1458.9,PB.1458.1/PB.1458.13/PB.1458.17/PB.1458.2/PB.1458.3/PB.1458.8
Zjn_sc00003.1	Intron retention	5364591	5365335	+	Zjn_sc00003.1:5362014-5367290W	PB.1458.11,PB.1458.5
Zjn_sc00003.1	Intron retention	5364591	5364678	+	Zjn_sc00003.1:5362014-5367290W	PB.1458.11,PB.1458.9
Zjn_sc00003.1	Intron retention	5364591	5365335	+	Zjn_sc00003.1:5362014-5367290W	PB.1458.11,PB.1458.4/PB.1458.6
Zjn_sc00003.1	Intron retention	5364591	5364938	+	Zjn_sc00003.1:5362014-5367290W	PB.1458.11,PB.1458.12
Zjn_sc00003.1	Intron retention	5364591	5365335	+	Zjn_sc00003.1:5362014-5367290W	PB.1458.11,PB.1458.19
Zjn_sc00003.1	Intron retention	5364591	5365356	+	Zjn_sc00003.1:5362014-5367290W	PB.1458.11,PB.1458.18
Zjn_sc00003.1	Intron retention	5364591	5365335	+	Zjn_sc00003.1:5362014-5367290W	PB.1458.11,PB.1458.1/PB.1458.13/PB.1458.17/PB.1458.2/PB.1458.3/PB.1458.8
Zjn_sc00003.1	Intron retention	5363287	5364436	+	Zjn_sc00003.1:5362014-5367290W	PB.1458.15,PB.1458.11
Zjn_sc00003.1	Intron retention	5363287	5365335	+	Zjn_sc00003.1:5362014-5367290W	PB.1458.15,PB.1458.5
Zjn_sc00003.1	Intron retention	5363287	5364678	+	Zjn_sc00003.1:5362014-5367290W	PB.1458.15,PB.1458.9
Zjn_sc00003.1	Intron retention	5363287	5365335	+	Zjn_sc00003.1:5362014-5367290W	PB.1458.15,PB.1458.4/PB.1458.6
Zjn_sc00003.1	Intron retention	5363287	5364938	+	Zjn_sc00003.1:5362014-5367290W	PB.1458.15,PB.1458.12
Zjn_sc00003.1	Intron retention	5363287	5365335	+	Zjn_sc00003.1:5362014-5367290W	PB.1458.15,PB.1458.19
Zjn_sc00003.1	Intron retention	5363287	5365356	+	Zjn_sc00003.1:5362014-5367290W	PB.1458.15,PB.1458.18
Zjn_sc00003.1	Intron retention	5363287	5365335	+	Zjn_sc00003.1:5362014-5367290W	PB.1458.15,PB.1458.1/PB.1458.13/PB.1458.17/PB.1458.3/PB.1458.8
Zjn_sc00003.1	Intron retention	5364165	5365335	+	Zjn_sc00003.1:5362014-5367290W	PB.1458.15,PB.1458.2
Zjn_sc00003.1	Intron retention	5365622	5365710	+	Zjn_sc00003.1:5362014-5367290W	PB.1458.10,PB.1458.1/PB.1458.13/PB.1458.19/PB.1458.2/PB.1458.3/PB.1458.4/PB.1458.5/PB.1458.8
Zjn_sc00003.1	Intron retention	5365994	5366329	+	Zjn_sc00003.1:5362014-5367290W	PB.1458.17/PB.1458.6,PB.1458.1/PB.1458.11/PB.1458.12/PB.1458.13/PB.1458.18/PB.1458.19/PB.1458.2/PB.1458.3/PB.1458.4/PB.1458.5/PB.1458.8/PB.1458.9
Zjn_sc00003.1	Intron retention	5365994	5366329	+	Zjn_sc00003.1:5362014-5367290W	PB.1458.16,PB.1458.10
Zjn_sc00003.1	Intron retention	5365622	5366329	+	Zjn_sc00003.1:5362014-5367290W	PB.1458.16,PB.1458.1/PB.1458.13/PB.1458.19/PB.1458.2/PB.1458.3/PB.1458.4/PB.1458.5/PB.1458.8
Zjn_sc00003.1	Intron retention	5365622	5365710	+	Zjn_sc00003.1:5362014-5367290W	PB.1458.16,PB.1458.17/PB.1458.6
Zjn_sc00003.1	Intron retention	5365622	5366329	+	Zjn_sc00003.1:5362014-5367290W	PB.1458.14,PB.1458.12
Zjn_sc00003.1	Intron retention	5365180	5366329	+	Zjn_sc00003.1:5362014-5367290W	PB.1458.14,PB.1458.19
Zjn_sc00003.1	Intron retention	5365258	5366329	+	Zjn_sc00003.1:5362014-5367290W	PB.1458.14,PB.1458.18
Zjn_sc00003.1	Intron retention	5365258	5366329	+	Zjn_sc00003.1:5362014-5367290W	PB.1458.14,PB.1458.10
Zjn_sc00003.1	Intron retention	5365258	5365335	+	Zjn_sc00003.1:5362014-5367290W	PB.1458.14,PB.1458.16
Zjn_sc00003.1	Intron retention	5365258	5366329	+	Zjn_sc00003.1:5362014-5367290W	PB.1458.14,PB.1458.1/PB.1458.13/PB.1458.2/PB.1458.3/PB.1458.5/PB.1458.8
Zjn_sc00003.1	Intron retention	5365258	5365710	+	Zjn_sc00003.1:5362014-5367290W	PB.1458.14,PB.1458.17
Zjn_sc00003.1	Intron retention	5365994	5366616	+	Zjn_sc00003.1:5362014-5367290W	PB.1458.15,PB.1458.4
Zjn_sc00003.1	Intron retention	5363287	5366616	+	Zjn_sc00003.1:5362014-5367290W	PB.1458.7,PB.1458.12
Zjn_sc00003.1	Exon skipping	5403530	5403582	+	Zjn_sc00003.1:5398857-5405328W	PB.1462.2,PB.1462.1/PB.1462.4
Zjn_sc00003.1	Intron retention	5402904	5403949	+	Zjn_sc00003.1:5398857-5405328W	PB.1462.3,PB.1462.1/PB.1462.4
Zjn_sc00003.1	Intron retention	5402904	5403949	+	Zjn_sc00003.1:5398857-5405328W	PB.1462.3,PB.1462.2
Zjn_sc00003.1	Intron retention	5429347	5429459	+	Zjn_sc00003.1:5428747-5430616W	PB.1467.2,PB.1467.1/PB.1467.3
Zjn_sc00003.1	Intron retention	5508543	5508747	+	Zjn_sc00003.1:5507797-5510294W	PB.1474.5,PB.1474.2/PB.1474.3
Zjn_sc00003.1	Intron retention	5509461	5509548	+	Zjn_sc00003.1:5507797-5510294W	PB.1474.1,PB.1474.2/PB.1474.3/PB.1474.5/PB.1474.6
Zjn_sc00003.1	Intron retention	5574482	5574588	+	Zjn_sc00003.1:5570674-5575964W	PB.1479.2,PB.1479.1
Zjn_sc00003.1	Intron retention	5713041	5713789	+	Zjn_sc00003.1:5712096-5715206W	PB.1490.1,PB.1490.2
Zjn_sc00003.1	Intron retention	5768209	5768316	+	Zjn_sc00003.1:5761750-5770573W	PB.1496.1,PB.1496.2/PB.1496.3
Zjn_sc00003.1	Exon skipping	5915862	5915909	+	Zjn_sc00003.1:5913959-5919612W	PB.1510.10,PB.1510.1/PB.1510.11/PB.1510.12/PB.1510.13/PB.1510.14/PB.1510.15/PB.1510.16/PB.1510.2/PB.1510.4/PB.1510.5/PB.1510.6/PB.1510.7/PB.1510.8/PB.1510.9
Zjn_sc00003.1	Intron retention	5918944	5919046	+	Zjn_sc00003.1:5913959-5919612W	PB.1510.14,PB.1510.10
Zjn_sc00003.1	Intron retention	5919243	5919458	+	Zjn_sc00003.1:5913959-5919612W	PB.1510.3/PB.1510.5/PB.1510.8,PB.1510.11
Zjn_sc00003.1	Intron retention	5919084	5919435	+	Zjn_sc00003.1:5913959-5919612W	PB.1510.3/PB.1510.5/PB.1510.8,PB.1510.9
Zjn_sc00003.1	Intron retention	5945046	5945173	+	Zjn_sc00003.1:5941609-5946249W	PB.1513.2,PB.1513.1
Zjn_sc00003.1	Intron retention	6016281	6016741	+	Zjn_sc00003.1:6013218-6017663W	PB.1518.3,PB.1518.1/PB.1518.2
Zjn_sc00003.1	Alternative 5' splice site	6048020	6048048	+	Zjn_sc00003.1:6047747-6063628W	PB.1522.6,PB.1522.10/PB.1522.11/PB.1522.12/PB.1522.5/PB.1522.7/PB.1522.8
Zjn_sc00003.1	Alternative 5' splice site	6048020	6048357	+	Zjn_sc00003.1:6047747-6063628W	PB.1522.6,PB.1522.9
Zjn_sc00003.1	Alternative 5' splice site	6048048	6048357	+	Zjn_sc00003.1:6047747-6063628W	PB.1522.10/PB.1522.11/PB.1522.12/PB.1522.5/PB.1522.7/PB.1522.8,PB.1522.9
Zjn_sc00003.1	Exon skipping	6049593	6049749	+	Zjn_sc00003.1:6047747-6063628W	PB.1522.11/PB.1522.12/PB.1522.13/PB.1522.15/PB.1522.16/PB.1522.17/PB.1522.18/PB.1522.2/PB.1522.3/PB.1522.4/PB.1522.5/PB.1522.6/PB.1522.7/PB.1522.8/PB.1522.9,PB.1522.1
Zjn_sc00003.1	Intron retention	6049749	6049915	+	Zjn_sc00003.1:6047747-6063628W	PB.1522.14,PB.1522.1
Zjn_sc00003.1	Alternative 3' splice site	6049593	6049915	+	Zjn_sc00003.1:6047747-6063628W	PB.1522.14,PB.1522.11/PB.1522.12/PB.1522.13/PB.1522.15/PB.1522.16/PB.1522.17/PB.1522.18/PB.1522.2/PB.1522.4/PB.1522.5/PB.1522.6/PB.1522.7/PB.1522.8/PB.1522.9
Zjn_sc00003.1	Alternative 3' splice site	6050113	6050160	+	Zjn_sc00003.1:6047747-6063628W	PB.1522.1/PB.1522.11/PB.1522.12/PB.1522.13/PB.1522.14/PB.1522.15/PB.1522.16/PB.1522.17/PB.1522.2/PB.1522.4/PB.1522.5/PB.1522.6/PB.1522.7/PB.1522.9,PB.1522.18
Zjn_sc00003.1	Alternative 3' splice site	6050113	6050130	+	Zjn_sc00003.1:6047747-6063628W	PB.1522.1/PB.1522.11/PB.1522.12/PB.1522.13/PB.1522.14/PB.1522.15/PB.1522.16/PB.1522.17/PB.1522.2/PB.1522.4/PB.1522.5/PB.1522.6/PB.1522.7/PB.1522.9,PB.1522.8
Zjn_sc00003.1	Alternative 3' splice site	6050130	6050160	+	Zjn_sc00003.1:6047747-6063628W	PB.1522.8,PB.1522.18
Zjn_sc00003.1	Intron retention	6050039	6050113	+	Zjn_sc00003.1:6047747-6063628W	PB.1522.3,PB.1522.1/PB.1522.11/PB.1522.12/PB.1522.13/PB.1522.15/PB.1522.16/PB.1522.17/PB.1522.2/PB.1522.4/PB.1522.5/PB.1522.6/PB.1522.7/PB.1522.9
Zjn_sc00003.1	Intron retention	6050039	6050160	+	Zjn_sc00003.1:6047747-6063628W	PB.1522.3,PB.1522.18
Zjn_sc00003.1	Intron retention	6050039	6050130	+	Zjn_sc00003.1:6047747-6063628W	PB.1522.3,PB.1522.8
Zjn_sc00003.1	Intron retention	6050039	6050113	+	Zjn_sc00003.1:6047747-6063628W	PB.1522.10,PB.1522.14
Zjn_sc00003.1	Intron retention	6049749	6050113	+	Zjn_sc00003.1:6047747-6063628W	PB.1522.10,PB.1522.1
Zjn_sc00003.1	Alternative 3' splice site	6049593	6049915	+	Zjn_sc00003.1:6047747-6063628W	PB.1522.10,PB.1522.3
Zjn_sc00003.1	Intron retention	6050421	6050508	+	Zjn_sc00003.1:6047747-6063628W	PB.1522.13,PB.1522.1/PB.1522.10/PB.1522.11/PB.1522.12/PB.1522.14/PB.1522.15/PB.1522.16/PB.1522.17/PB.1522.18/PB.1522.2/PB.1522.3/PB.1522.4/PB.1522.5/PB.1522.6/PB.1522.7/PB.1522.8/PB.1522.9
Zjn_sc00003.1	Intron retention	6052113	6052176	+	Zjn_sc00003.1:6047747-6063628W	PB.1522.15/PB.1522.7/PB.1522.8,PB.1522.1/PB.1522.10/PB.1522.11/PB.1522.12/PB.1522.13/PB.1522.14/PB.1522.16/PB.1522.17/PB.1522.18/PB.1522.19/PB.1522.2/PB.1522.3/PB.1522.4/PB.1522.5/PB.1522.6/PB.1522.9
Zjn_sc00003.1	Exon skipping	6052950	6053011	+	Zjn_sc00003.1:6047747-6063628W	PB.1522.1/PB.1522.11/PB.1522.14/PB.1522.16/PB.1522.17/PB.1522.19/PB.1522.2/PB.1522.4/PB.1522.5/PB.1522.6/PB.1522.7/PB.1522.8/PB.1522.9,PB.1522.3
Zjn_sc00003.1	Intron retention	6052846	6053529	+	Zjn_sc00003.1:6047747-6063628W	PB.1522.10/PB.1522.12/PB.1522.13/PB.1522.15/PB.1522.18,PB.1522.1/PB.1522.11/PB.1522.14/PB.1522.16/PB.1522.17/PB.1522.19/PB.1522.2/PB.1522.4/PB.1522.5/PB.1522.6/PB.1522.7/PB.1522.8/PB.1522.9
Zjn_sc00003.1	Intron retention	6052846	6053529	+	Zjn_sc00003.1:6047747-6063628W	PB.1522.10/PB.1522.12/PB.1522.13/PB.1522.15/PB.1522.18,PB.1522.3
Zjn_sc00003.1	Intron retention	6056057	6056156	+	Zjn_sc00003.1:6047747-6063628W	PB.1522.17,PB.1522.1/PB.1522.10/PB.1522.11/PB.1522.12/PB.1522.13/PB.1522.14/PB.1522.15/PB.1522.16/PB.1522.18/PB.1522.19/PB.1522.2/PB.1522.3/PB.1522.4/PB.1522.5/PB.1522.6/PB.1522.7/PB.1522.8/PB.1522.9
Zjn_sc00003.1	Alternative 5' splice site	6056708	6056709	+	Zjn_sc00003.1:6047747-6063628W	PB.1522.4,PB.1522.1/PB.1522.10/PB.1522.11/PB.1522.12/PB.1522.13/PB.1522.14/PB.1522.15/PB.1522.16/PB.1522.17/PB.1522.18/PB.1522.19/PB.1522.2/PB.1522.21/PB.1522.22/PB.1522.3/PB.1522.5/PB.1522.6/PB.1522.7/PB.1522.8/PB.1522.9
Zjn_sc00003.1	Alternative 3' splice site	6058991	6059011	+	Zjn_sc00003.1:6047747-6063628W	PB.1522.1/PB.1522.10/PB.1522.11/PB.1522.13/PB.1522.14/PB.1522.15/PB.1522.16/PB.1522.17/PB.1522.18/PB.1522.19/PB.1522.2/PB.1522.21/PB.1522.22/PB.1522.3/PB.1522.5/PB.1522.6/PB.1522.7/PB.1522.8/PB.1522.9,PB.1522.12
Zjn_sc00003.1	Intron retention	6059110	6059241	+	Zjn_sc00003.1:6047747-6063628W	PB.1522.4,PB.1522.1/PB.1522.10/PB.1522.11/PB.1522.13/PB.1522.14/PB.1522.15/PB.1522.16/PB.1522.17/PB.1522.18/PB.1522.19/PB.1522.2/PB.1522.21/PB.1522.22/PB.1522.3/PB.1522.5/PB.1522.6/PB.1522.7/PB.1522.8/PB.1522.9
Zjn_sc00003.1	Alternative 5' splice site	6059598	6059646	+	Zjn_sc00003.1:6047747-6063628W	PB.1522.12/PB.1522.21,PB.1522.1/PB.1522.10/PB.1522.11/PB.1522.13/PB.1522.14/PB.1522.15/PB.1522.16/PB.1522.17/PB.1522.18/PB.1522.19/PB.1522.2/PB.1522.22/PB.1522.3/PB.1522.4/PB.1522.5/PB.1522.6/PB.1522.7/PB.1522.8/PB.1522.9
Zjn_sc00003.1	Intron retention	6060883	6061510	+	Zjn_sc00003.1:6047747-6063628W	PB.1522.22,PB.1522.1/PB.1522.10/PB.1522.12/PB.1522.13/PB.1522.14/PB.1522.15/PB.1522.16/PB.1522.17/PB.1522.18/PB.1522.19/PB.1522.2/PB.1522.21/PB.1522.3/PB.1522.4/PB.1522.5/PB.1522.6/PB.1522.7/PB.1522.8/PB.1522.9
Zjn_sc00003.1	Intron retention	6060726	6061510	+	Zjn_sc00003.1:6047747-6063628W	PB.1522.11,PB.1522.1/PB.1522.10/PB.1522.12/PB.1522.13/PB.1522.14/PB.1522.15/PB.1522.16/PB.1522.17/PB.1522.18/PB.1522.19/PB.1522.2/PB.1522.21/PB.1522.3/PB.1522.4/PB.1522.5/PB.1522.6/PB.1522.7/PB.1522.8/PB.1522.9
Zjn_sc00003.1	Intron retention	6060726	6060800	+	Zjn_sc00003.1:6047747-6063628W	PB.1522.11,PB.1522.22
Zjn_sc00003.1	Alternative 3' splice site	6062147	6062155	+	Zjn_sc00003.1:6047747-6063628W	PB.1522.16,PB.1522.2
Zjn_sc00003.1	Intron retention	6062035	6062147	+	Zjn_sc00003.1:6047747-6063628W	PB.1522.1/PB.1522.10/PB.1522.11/PB.1522.12/PB.1522.13/PB.1522.14/PB.1522.15/PB.1522.17/PB.1522.18/PB.1522.19/PB.1522.21/PB.1522.22/PB.1522.3/PB.1522.5/PB.1522.6/PB.1522.7/PB.1522.8/PB.1522.9,PB.1522.16
Zjn_sc00003.1	Intron retention	6062035	6062155	+	Zjn_sc00003.1:6047747-6063628W	PB.1522.1/PB.1522.10/PB.1522.11/PB.1522.12/PB.1522.13/PB.1522.14/PB.1522.15/PB.1522.17/PB.1522.18/PB.1522.19/PB.1522.21/PB.1522.22/PB.1522.3/PB.1522.5/PB.1522.6/PB.1522.7/PB.1522.8/PB.1522.9,PB.1522.2
Zjn_sc00003.1	Intron retention	6062770	6062877	+	Zjn_sc00003.1:6047747-6063628W	PB.1522.10,PB.1522.1/PB.1522.11/PB.1522.12/PB.1522.13/PB.1522.14/PB.1522.15/PB.1522.16/PB.1522.17/PB.1522.18/PB.1522.19/PB.1522.2/PB.1522.21/PB.1522.22/PB.1522.3/PB.1522.5/PB.1522.6/PB.1522.7/PB.1522.8/PB.1522.9
Zjn_sc00003.1	Intron retention	6062628	6062877	+	Zjn_sc00003.1:6047747-6063628W	PB.1522.4,PB.1522.1/PB.1522.11/PB.1522.12/PB.1522.13/PB.1522.14/PB.1522.15/PB.1522.17/PB.1522.18/PB.1522.19/PB.1522.21/PB.1522.22/PB.1522.3/PB.1522.5/PB.1522.6/PB.1522.7/PB.1522.8/PB.1522.9
Zjn_sc00003.1	Intron retention	6062628	6062720	+	Zjn_sc00003.1:6047747-6063628W	PB.1522.4,PB.1522.10
Zjn_sc00003.1	Intron retention	6062035	6062877	+	Zjn_sc00003.1:6047747-6063628W	PB.1522.4,PB.1522.16
Zjn_sc00003.1	Intron retention	6062035	6062877	+	Zjn_sc00003.1:6047747-6063628W	PB.1522.4,PB.1522.2
Zjn_sc00003.1	Exon skipping	6076024	6076095	+	Zjn_sc00003.1:6073478-6080060W	PB.1526.2,PB.1526.1
Zjn_sc00003.1	Intron retention	6132763	6133502	+	Zjn_sc00003.1:6132160-6137447W	PB.1527.18,PB.1527.10/PB.1527.11/PB.1527.12/PB.1527.13/PB.1527.14/PB.1527.15/PB.1527.17/PB.1527.19/PB.1527.20/PB.1527.21/PB.1527.4/PB.1527.5/PB.1527.6/PB.1527.8
Zjn_sc00003.1	Intron retention	6133564	6133650	+	Zjn_sc00003.1:6132160-6137447W	PB.1527.24,PB.1527.10/PB.1527.11/PB.1527.12/PB.1527.13/PB.1527.14/PB.1527.15/PB.1527.17/PB.1527.19/PB.1527.2/PB.1527.20/PB.1527.21/PB.1527.22/PB.1527.23/PB.1527.25/PB.1527.26/PB.1527.4/PB.1527.5/PB.1527.6/PB.1527.8
Zjn_sc00003.1	Alternative 3' splice site	6133857	6133864	+	Zjn_sc00003.1:6132160-6137447W	PB.1527.18,PB.1527.1/PB.1527.10/PB.1527.11/PB.1527.12/PB.1527.13/PB.1527.14/PB.1527.15/PB.1527.17/PB.1527.19/PB.1527.2/PB.1527.20/PB.1527.21/PB.1527.22/PB.1527.23/PB.1527.24/PB.1527.25/PB.1527.26/PB.1527.4/PB.1527.5/PB.1527.6/PB.1527.8
Zjn_sc00003.1	Intron retention	6133564	6133864	+	Zjn_sc00003.1:6132160-6137447W	PB.1527.16,PB.1527.10/PB.1527.11/PB.1527.12/PB.1527.13/PB.1527.14/PB.1527.15/PB.1527.17/PB.1527.19/PB.1527.2/PB.1527.20/PB.1527.21/PB.1527.22/PB.1527.23/PB.1527.25/PB.1527.26/PB.1527.4/PB.1527.5/PB.1527.6/PB.1527.8
Zjn_sc00003.1	Intron retention	6133721	6133864	+	Zjn_sc00003.1:6132160-6137447W	PB.1527.16,PB.1527.24
Zjn_sc00003.1	Intron retention	6133564	6133857	+	Zjn_sc00003.1:6132160-6137447W	PB.1527.7,PB.1527.18
Zjn_sc00003.1	Intron retention	6132763	6133502	+	Zjn_sc00003.1:6132160-6137447W	PB.1527.7,PB.1527.16
Zjn_sc00003.1	Intron retention	6132763	6133864	+	Zjn_sc00003.1:6132160-6137447W	PB.1527.7,PB.1527.10/PB.1527.11/PB.1527.12/PB.1527.13/PB.1527.14/PB.1527.15/PB.1527.17/PB.1527.19/PB.1527.20/PB.1527.21/PB.1527.4/PB.1527.5/PB.1527.6/PB.1527.8
Zjn_sc00003.1	Intron retention	6134154	6134391	+	Zjn_sc00003.1:6132160-6137447W	PB.1527.10/PB.1527.6,PB.1527.1/PB.1527.11/PB.1527.12/PB.1527.13/PB.1527.14/PB.1527.15/PB.1527.16/PB.1527.17/PB.1527.18/PB.1527.19/PB.1527.2/PB.1527.20/PB.1527.21/PB.1527.22/PB.1527.23/PB.1527.24/PB.1527.25/PB.1527.26/PB.1527.4/PB.1527.5/PB.1527.8
Zjn_sc00003.1	Alternative 3' splice site	6134552	6134565	+	Zjn_sc00003.1:6132160-6137447W	PB.1527.12,PB.1527.1/PB.1527.10/PB.1527.11/PB.1527.13/PB.1527.14/PB.1527.15/PB.1527.16/PB.1527.17/PB.1527.18/PB.1527.19/PB.1527.2/PB.1527.20/PB.1527.21/PB.1527.23/PB.1527.24/PB.1527.26/PB.1527.4/PB.1527.5/PB.1527.6/PB.1527.8
Zjn_sc00003.1	Alternative 3' splice site	6134537	6134565	+	Zjn_sc00003.1:6132160-6137447W	PB.1527.22/PB.1527.25,PB.1527.1/PB.1527.10/PB.1527.11/PB.1527.13/PB.1527.14/PB.1527.15/PB.1527.16/PB.1527.17/PB.1527.18/PB.1527.19/PB.1527.2/PB.1527.20/PB.1527.21/PB.1527.23/PB.1527.24/PB.1527.26/PB.1527.4/PB.1527.5/PB.1527.6/PB.1527.8
Zjn_sc00003.1	Alternative 3' splice site	6134537	6134552	+	Zjn_sc00003.1:6132160-6137447W	PB.1527.22/PB.1527.25,PB.1527.12
Zjn_sc00003.1	Intron retention	6134856	6134988	+	Zjn_sc00003.1:6132160-6137447W	PB.1527.10/PB.1527.16/PB.1527.17/PB.1527.18/PB.1527.2/PB.1527.23/PB.1527.24/PB.1527.26/PB.1527.6/PB.1527.8,PB.1527.1/PB.1527.11/PB.1527.12/PB.1527.13/PB.1527.14/PB.1527.15/PB.1527.19/PB.1527.20/PB.1527.21/PB.1527.22/PB.1527.25/PB.1527.4/PB.1527.5
Zjn_sc00003.1	Intron retention	6135298	6135518	+	Zjn_sc00003.1:6132160-6137447W	PB.1527.19,PB.1527.1/PB.1527.10/PB.1527.11/PB.1527.12/PB.1527.13/PB.1527.14/PB.1527.15/PB.1527.16/PB.1527.17/PB.1527.18/PB.1527.2/PB.1527.20/PB.1527.21/PB.1527.22/PB.1527.24/PB.1527.25/PB.1527.26/PB.1527.5/PB.1527.6/PB.1527.8
Zjn_sc00003.1	Intron retention	6135795	6135899	+	Zjn_sc00003.1:6132160-6137447W	PB.1527.16,PB.1527.1/PB.1527.10/PB.1527.11/PB.1527.12/PB.1527.13/PB.1527.14/PB.1527.15/PB.1527.17/PB.1527.18/PB.1527.19/PB.1527.2/PB.1527.20/PB.1527.21/PB.1527.22/PB.1527.24/PB.1527.25/PB.1527.26/PB.1527.5/PB.1527.6/PB.1527.8
Zjn_sc00003.1	Intron retention	6134154	6136241	+	Zjn_sc00003.1:6132160-6137447W	PB.1527.7,PB.1527.20
Zjn_sc00003.1	Intron retention	6134154	6136241	+	Zjn_sc00003.1:6132160-6137447W	PB.1527.7,PB.1527.16
Zjn_sc00003.1	Intron retention	6136311	6137129	+	Zjn_sc00003.1:6132160-6137447W	PB.1527.14/PB.1527.8,PB.1527.5
Zjn_sc00003.1	Intron retention	6237589	6239494	+	Zjn_sc00003.1:6237237-6240677W	PB.1538.2,PB.1538.1
Zjn_sc00003.1	Intron retention	6556274	6556605	+	Zjn_sc00003.1:6553980-6559078W	PB.1568.3,PB.1568.1/PB.1568.2
Zjn_sc00003.1	Intron retention	6573268	6573346	+	Zjn_sc00003.1:6570661-6576800W	PB.1569.2,PB.1569.1
Zjn_sc00003.1	Alternative 3' splice site	6642758	6642813	+	Zjn_sc00003.1:6642296-6654252W	PB.1577.1,PB.1577.3
Zjn_sc00003.1	Intron retention	6656496	6656589	+	Zjn_sc00003.1:6654864-6658607W	PB.1578.3,PB.1578.1/PB.1578.2
Zjn_sc00003.1	Intron retention	6657984	6658093	+	Zjn_sc00003.1:6654864-6658607W	PB.1578.3,PB.1578.1/PB.1578.2
Zjn_sc00003.1	Intron retention	6681692	6681785	+	Zjn_sc00003.1:6681268-6686618W	PB.1582.1,PB.1582.2
Zjn_sc00003.1	Intron retention	6742626	6742889	+	Zjn_sc00003.1:6739019-6744660W	PB.1587.3,PB.1587.1
Zjn_sc00003.1	Intron retention	6742626	6743183	+	Zjn_sc00003.1:6739019-6744660W	PB.1587.2,PB.1587.1
Zjn_sc00003.1	Intron retention	6742992	6743183	+	Zjn_sc00003.1:6739019-6744660W	PB.1587.2,PB.1587.3
Zjn_sc00003.1	Alternative 3' splice site	96195	96173	-	Zjn_sc00003.1:94703-97307C	PB.1036.1/PB.1036.3/PB.1036.4/PB.1036.5/PB.1036.8,PB.1036.6
Zjn_sc00003.1	Intron retention	96753	96195	-	Zjn_sc00003.1:94703-97307C	PB.1036.2,PB.1036.4
Zjn_sc00003.1	Intron retention	96318	96195	-	Zjn_sc00003.1:94703-97307C	PB.1036.7,PB.1036.8
Zjn_sc00003.1	Intron retention	415430	415320	-	Zjn_sc00003.1:413417-418852C	PB.1056.2,PB.1056.1
Zjn_sc00003.1	Intron retention	469555	469142	-	Zjn_sc00003.1:465621-471801C	PB.1060.3,PB.1060.2
Zjn_sc00003.1	Alternative 3' splice site	505721	505707	-	Zjn_sc00003.1:499931-509107C	PB.1064.2,PB.1064.1/PB.1064.3/PB.1064.4/PB.1064.5
Zjn_sc00003.1	Intron retention	504002	503240	-	Zjn_sc00003.1:499931-509107C	PB.1064.4,PB.1064.1/PB.1064.2/PB.1064.3/PB.1064.5
Zjn_sc00003.1	Intron retention	502177	501833	-	Zjn_sc00003.1:499931-509107C	PB.1064.4,PB.1064.1/PB.1064.2/PB.1064.3/PB.1064.5
Zjn_sc00003.1	Alternative 3' splice site	501672	501626	-	Zjn_sc00003.1:499931-509107C	PB.1064.1/PB.1064.3/PB.1064.5,PB.1064.2
Zjn_sc00003.1	Intron retention	501222	500889	-	Zjn_sc00003.1:499931-509107C	PB.1064.4,PB.1064.1/PB.1064.3/PB.1064.5
Zjn_sc00003.1	Intron retention	658246	657623	-	Zjn_sc00003.1:654139-666766C	PB.1070.2,PB.1070.1
Zjn_sc00003.1	Intron retention	719552	719092	-	Zjn_sc00003.1:714671-722277C	PB.1074.1,PB.1074.2/PB.1074.3/PB.1074.5
Zjn_sc00003.1	Intron retention	717975	717893	-	Zjn_sc00003.1:714671-722277C	PB.1074.1/PB.1074.2/PB.1074.4,PB.1074.3
Zjn_sc00003.1	Intron retention	717506	716939	-	Zjn_sc00003.1:714671-722277C	PB.1074.4,PB.1074.1/PB.1074.2/PB.1074.3
Zjn_sc00003.1	Intron retention	715652	715001	-	Zjn_sc00003.1:714671-722277C	PB.1074.4,PB.1074.3
Zjn_sc00003.1	Intron retention	817835	817274	-	Zjn_sc00003.1:814142-819717C	PB.1086.2,PB.1086.1
Zjn_sc00003.1	Intron retention	830853	830758	-	Zjn_sc00003.1:826117-831415C	PB.1087.2,PB.1087.1/PB.1087.3
Zjn_sc00003.1	Intron retention	839557	839471	-	Zjn_sc00003.1:833469-841765C	PB.1088.2,PB.1088.1/PB.1088.3
Zjn_sc00003.1	Intron retention	869122	869034	-	Zjn_sc00003.1:866303-870485C	PB.1090.2,PB.1090.1
Zjn_sc00003.1	Alternative 3' splice site	867665	867643	-	Zjn_sc00003.1:866303-870485C	PB.1090.3,PB.1090.1/PB.1090.2/PB.1090.5/PB.1090.6
Zjn_sc00003.1	Alternative 3' splice site	900886	900862	-	Zjn_sc00003.1:885116-901254C	PB.1091.3,PB.1091.1/PB.1091.2/PB.1091.4/PB.1091.5
Zjn_sc00003.1	Exon skipping	888036	887689	-	Zjn_sc00003.1:885116-901254C	PB.1091.4,PB.1091.1/PB.1091.3/PB.1091.5
Zjn_sc00003.1	Intron retention	887689	887612	-	Zjn_sc00003.1:885116-901254C	PB.1091.2,PB.1091.1/PB.1091.3/PB.1091.5
Zjn_sc00003.1	Alternative 3' splice site	888036	887612	-	Zjn_sc00003.1:885116-901254C	PB.1091.2,PB.1091.4
Zjn_sc00003.1	Intron retention	1372068	1371029	-	Zjn_sc00003.1:1370133-1372938C	PB.1129.2,PB.1129.1
Zjn_sc00003.1	Alternative 5' splice site	1450366	1450365	-	Zjn_sc00003.1:1441400-1453845C	PB.1136.1/PB.1136.10/PB.1136.12/PB.1136.2/PB.1136.3/PB.1136.4/PB.1136.5/PB.1136.7/PB.1136.8/PB.1136.9,PB.1136.6
Zjn_sc00003.1	Alternative 3' splice site	1449826	1449744	-	Zjn_sc00003.1:1441400-1453845C	PB.1136.1/PB.1136.11/PB.1136.12/PB.1136.2/PB.1136.3/PB.1136.4/PB.1136.5/PB.1136.6/PB.1136.7/PB.1136.8,PB.1136.9
Zjn_sc00003.1	Alternative 5' splice site	1449548	1449540	-	Zjn_sc00003.1:1441400-1453845C	PB.1136.1/PB.1136.11/PB.1136.12/PB.1136.2/PB.1136.3/PB.1136.4/PB.1136.5/PB.1136.6/PB.1136.7/PB.1136.8,PB.1136.10
Zjn_sc00003.1	Mutually exclusive exon	1449826	1449548	-	Zjn_sc00003.1:1441400-1453845C	PB.1136.10,PB.1136.9
Zjn_sc00003.1	Exon skipping	1444349	1444093	-	Zjn_sc00003.1:1441400-1453845C	PB.1136.1/PB.1136.3,PB.1136.2/PB.1136.4/PB.1136.5/PB.1136.6/PB.1136.7
Zjn_sc00003.1	Alternative 3' splice site	1742476	1742471	-	Zjn_sc00003.1:1736995-1745889C	PB.1159.2/PB.1159.3/PB.1159.4/PB.1159.5/PB.1159.7,PB.1159.6
Zjn_sc00003.1	Alternative 3' splice site	1742268	1742261	-	Zjn_sc00003.1:1736995-1745889C	PB.1159.6,PB.1159.2/PB.1159.3/PB.1159.4/PB.1159.7
Zjn_sc00003.1	Intron retention	1740958	1740887	-	Zjn_sc00003.1:1736995-1745889C	PB.1159.2,PB.1159.3/PB.1159.4/PB.1159.6/PB.1159.7
Zjn_sc00003.1	Intron retention	1740126	1740053	-	Zjn_sc00003.1:1736995-1745889C	PB.1159.6,PB.1159.2/PB.1159.3/PB.1159.4/PB.1159.5/PB.1159.7
Zjn_sc00003.1	Alternative 3' splice site	1739725	1739724	-	Zjn_sc00003.1:1736995-1745889C	PB.1159.4,PB.1159.2/PB.1159.3/PB.1159.5/PB.1159.6/PB.1159.7
Zjn_sc00003.1	Alternative 3' splice site	1739477	1739441	-	Zjn_sc00003.1:1736995-1745889C	PB.1159.2/PB.1159.4/PB.1159.5/PB.1159.6,PB.1159.3/PB.1159.7
Zjn_sc00003.1	Exon skipping	1780826	1780611	-	Zjn_sc00003.1:1773049-1782770C	PB.1163.1/PB.1163.4,PB.1163.2/PB.1163.3
Zjn_sc00003.1	Intron retention	1779880	1778960	-	Zjn_sc00003.1:1773049-1782770C	PB.1163.1/PB.1163.3,PB.1163.2/PB.1163.4
Zjn_sc00003.1	Intron retention	1775486	1774503	-	Zjn_sc00003.1:1773049-1782770C	PB.1163.1,PB.1163.2/PB.1163.3/PB.1163.4
Zjn_sc00003.1	Intron retention	1961997	1961069	-	Zjn_sc00003.1:1959478-1963042C	PB.1180.2/PB.1180.3,PB.1180.1
Zjn_sc00003.1	Intron retention	2014403	2013402	-	Zjn_sc00003.1:2011923-2015018C	PB.1184.3,PB.1184.1/PB.1184.2/PB.1184.4
Zjn_sc00003.1	Intron retention	2145854	2145733	-	Zjn_sc00003.1:2142373-2146068C	PB.1197.6,PB.1197.2/PB.1197.3/PB.1197.4/PB.1197.7
Zjn_sc00003.1	Intron retention	2144157	2144046	-	Zjn_sc00003.1:2142373-2146068C	PB.1197.6,PB.1197.5
Zjn_sc00003.1	Intron retention	2144157	2144046	-	Zjn_sc00003.1:2142373-2146068C	PB.1197.3,PB.1197.4
Zjn_sc00003.1	Alternative 3' splice site	2224779	2224776	-	Zjn_sc00003.1:2219120-2225868C	PB.1203.3/PB.1203.4,PB.1203.2
Zjn_sc00003.1	Intron retention	2222803	2222715	-	Zjn_sc00003.1:2219120-2225868C	PB.1203.2,PB.1203.3/PB.1203.4
Zjn_sc00003.1	Intron retention	2221164	2220776	-	Zjn_sc00003.1:2219120-2225868C	PB.1203.2,PB.1203.3
Zjn_sc00003.1	Intron retention	2356721	2356577	-	Zjn_sc00003.1:2351125-2356853C	PB.1214.10/PB.1214.2/PB.1214.9,PB.1214.5
Zjn_sc00003.1	Intron retention	2356557	2355754	-	Zjn_sc00003.1:2351125-2356853C	PB.1214.4,PB.1214.1/PB.1214.6/PB.1214.8
Zjn_sc00003.1	Intron retention	2354658	2354547	-	Zjn_sc00003.1:2351125-2356853C	PB.1214.10,PB.1214.1/PB.1214.2/PB.1214.4/PB.1214.5/PB.1214.6/PB.1214.8/PB.1214.9
Zjn_sc00003.1	Intron retention	2354359	2354289	-	Zjn_sc00003.1:2351125-2356853C	PB.1214.3,PB.1214.1/PB.1214.2/PB.1214.4/PB.1214.5/PB.1214.6/PB.1214.8
Zjn_sc00003.1	Intron retention	2424497	2424399	-	Zjn_sc00003.1:2422648-2427044C	PB.1218.2/PB.1218.7,PB.1218.4
Zjn_sc00003.1	Intron retention	2425279	2425010	-	Zjn_sc00003.1:2422648-2427044C	PB.1218.2/PB.1218.7,PB.1218.6
Zjn_sc00003.1	Exon skipping	2424255	2424197	-	Zjn_sc00003.1:2422648-2427044C	PB.1218.2/PB.1218.4/PB.1218.6,PB.1218.7
Zjn_sc00003.1	Intron retention	2424329	2424097	-	Zjn_sc00003.1:2422648-2427044C	PB.1218.1,PB.1218.2
Zjn_sc00003.1	Intron retention	2424497	2424097	-	Zjn_sc00003.1:2422648-2427044C	PB.1218.1,PB.1218.4
Zjn_sc00003.1	Intron retention	2425279	2424097	-	Zjn_sc00003.1:2422648-2427044C	PB.1218.1,PB.1218.6
Zjn_sc00003.1	Intron retention	2424329	2424097	-	Zjn_sc00003.1:2422648-2427044C	PB.1218.1,PB.1218.7
Zjn_sc00003.1	Intron retention	2425855	2425460	-	Zjn_sc00003.1:2422648-2427044C	PB.1218.3,PB.1218.1
Zjn_sc00003.1	Intron retention	2425855	2424097	-	Zjn_sc00003.1:2422648-2427044C	PB.1218.3,PB.1218.2
Zjn_sc00003.1	Intron retention	2425855	2424097	-	Zjn_sc00003.1:2422648-2427044C	PB.1218.3,PB.1218.4
Zjn_sc00003.1	Intron retention	2425855	2424097	-	Zjn_sc00003.1:2422648-2427044C	PB.1218.3,PB.1218.6
Zjn_sc00003.1	Intron retention	2425855	2424097	-	Zjn_sc00003.1:2422648-2427044C	PB.1218.3,PB.1218.7
Zjn_sc00003.1	Intron retention	2423988	2423233	-	Zjn_sc00003.1:2422648-2427044C	PB.1218.5,PB.1218.1
Zjn_sc00003.1	Intron retention	2424329	2423233	-	Zjn_sc00003.1:2422648-2427044C	PB.1218.5,PB.1218.2
Zjn_sc00003.1	Intron retention	2424497	2423233	-	Zjn_sc00003.1:2422648-2427044C	PB.1218.5,PB.1218.4
Zjn_sc00003.1	Intron retention	2425279	2423233	-	Zjn_sc00003.1:2422648-2427044C	PB.1218.5,PB.1218.6
Zjn_sc00003.1	Intron retention	2424329	2423233	-	Zjn_sc00003.1:2422648-2427044C	PB.1218.5,PB.1218.7
Zjn_sc00003.1	Intron retention	2581026	2579386	-	Zjn_sc00003.1:2578699-2585144C	PB.1235.2,PB.1235.1
Zjn_sc00003.1	Alternative 3' splice site	2593202	2593185	-	Zjn_sc00003.1:2588112-2594716C	PB.1236.5,PB.1236.1/PB.1236.2/PB.1236.3/PB.1236.4
Zjn_sc00003.1	Intron retention	2590148	2589880	-	Zjn_sc00003.1:2588112-2594716C	PB.1236.3,PB.1236.1/PB.1236.2
Zjn_sc00003.1	Intron retention	2623249	2622977	-	Zjn_sc00003.1:2621997-2625072C	PB.1242.2,PB.1242.1/PB.1242.3
Zjn_sc00003.1	Intron retention	2632965	2631842	-	Zjn_sc00003.1:2628721-2633907C	PB.1244.2,PB.1244.1/PB.1244.3
Zjn_sc00003.1	Intron retention	2631568	2630600	-	Zjn_sc00003.1:2628721-2633907C	PB.1244.2,PB.1244.1/PB.1244.3
Zjn_sc00003.1	Alternative 3' splice site	2658289	2658284	-	Zjn_sc00003.1:2655949-2659295C	PB.1247.5,PB.1247.3
Zjn_sc00003.1	Intron retention	2658737	2658284	-	Zjn_sc00003.1:2655949-2659295C	PB.1247.2,PB.1247.3
Zjn_sc00003.1	Intron retention	2658737	2658289	-	Zjn_sc00003.1:2655949-2659295C	PB.1247.2,PB.1247.5
Zjn_sc00003.1	Intron retention	2657440	2657182	-	Zjn_sc00003.1:2655949-2659295C	PB.1247.2/PB.1247.5,PB.1247.3
Zjn_sc00003.1	Intron retention	2773026	2772379	-	Zjn_sc00003.1:2770699-2774646C	PB.1257.2,PB.1257.1/PB.1257.3
Zjn_sc00003.1	Intron retention	2772095	2771614	-	Zjn_sc00003.1:2770699-2774646C	PB.1257.3,PB.1257.1
Zjn_sc00003.1	Intron retention	2771501	2771420	-	Zjn_sc00003.1:2770699-2774646C	PB.1257.2,PB.1257.1
Zjn_sc00003.1	Intron retention	2771190	2771110	-	Zjn_sc00003.1:2770699-2774646C	PB.1257.2,PB.1257.1
Zjn_sc00003.1	Intron retention	2881220	2880736	-	Zjn_sc00003.1:2879246-2881601C	PB.1262.2,PB.1262.1/PB.1262.3
Zjn_sc00003.1	Alternative 5' splice site	2954322	2954217	-	Zjn_sc00003.1:2950494-2956495C	PB.1267.2,PB.1267.1/PB.1267.4
Zjn_sc00003.1	Intron retention	2954217	2953915	-	Zjn_sc00003.1:2950494-2956495C	PB.1267.3,PB.1267.1/PB.1267.4
Zjn_sc00003.1	Intron retention	2954322	2953915	-	Zjn_sc00003.1:2950494-2956495C	PB.1267.3,PB.1267.2
Zjn_sc00003.1	Alternative 3' splice site	2951881	2951813	-	Zjn_sc00003.1:2950494-2956495C	PB.1267.1/PB.1267.2/PB.1267.3,PB.1267.4
Zjn_sc00003.1	Intron retention	3051585	3050426	-	Zjn_sc00003.1:3046755-3054356C	PB.1273.3,PB.1273.1/PB.1273.2/PB.1273.4
Zjn_sc00003.1	Intron retention	3393909	3393825	-	Zjn_sc00003.1:3391869-3394401C	PB.1306.1/PB.1306.2,PB.1306.3
Zjn_sc00003.1	Intron retention	3597004	3596257	-	Zjn_sc00003.1:3593841-3600681C	PB.1317.2,PB.1317.1/PB.1317.3
Zjn_sc00003.1	Intron retention	3643438	3643341	-	Zjn_sc00003.1:3638832-3650421C	PB.1321.3,PB.1321.1/PB.1321.2
Zjn_sc00003.1	Intron retention	3943124	3943043	-	Zjn_sc00003.1:3939120-3948961C	PB.1339.1/PB.1339.3,PB.1339.2
Zjn_sc00003.1	Alternative 5' splice site	3954875	3954824	-	Zjn_sc00003.1:3952959-3956017C	PB.1340.4,PB.1340.1/PB.1340.2/PB.1340.3
Zjn_sc00003.1	Intron retention	3954441	3954225	-	Zjn_sc00003.1:3952959-3956017C	PB.1340.2,PB.1340.1/PB.1340.3/PB.1340.4
Zjn_sc00003.1	Alternative 3' splice site	4014998	4014981	-	Zjn_sc00003.1:4011751-4015342C	PB.1345.2,PB.1345.3
Zjn_sc00003.1	Exon skipping	4153465	4152651	-	Zjn_sc00003.1:4147618-4154032C	PB.1358.1/PB.1358.2/PB.1358.3/PB.1358.4,PB.1358.5
Zjn_sc00003.1	Alternative 3' splice site	4371360	4371347	-	Zjn_sc00003.1:4367300-4372098C	PB.1377.1,PB.1377.2
Zjn_sc00003.1	Intron retention	4663891	4663700	-	Zjn_sc00003.1:4662860-4667317C	PB.1402.2/PB.1402.3/PB.1402.4,PB.1402.1
Zjn_sc00003.1	Intron retention	4718237	4717829	-	Zjn_sc00003.1:4714392-4721105C	PB.1406.5,PB.1406.6
Zjn_sc00003.1	Exon skipping	4716448	4716407	-	Zjn_sc00003.1:4714392-4721105C	PB.1406.3,PB.1406.1/PB.1406.2
Zjn_sc00003.1	Intron retention	4716407	4716048	-	Zjn_sc00003.1:4714392-4721105C	PB.1406.4,PB.1406.1/PB.1406.2
Zjn_sc00003.1	Alternative 3' splice site	4716448	4716048	-	Zjn_sc00003.1:4714392-4721105C	PB.1406.4,PB.1406.3
Zjn_sc00003.1	Intron retention	4715183	4714902	-	Zjn_sc00003.1:4714392-4721105C	PB.1406.4,PB.1406.3
Zjn_sc00003.1	Intron retention	4754104	4753657	-	Zjn_sc00003.1:4751936-4757086C	PB.1411.1,PB.1411.2
Zjn_sc00003.1	Intron retention	4798083	4797502	-	Zjn_sc00003.1:4791653-4799851C	PB.1416.5,PB.1416.1/PB.1416.3/PB.1416.4
Zjn_sc00003.1	Alternative 3' splice site	4797176	4797072	-	Zjn_sc00003.1:4791653-4799851C	PB.1416.1,PB.1416.3/PB.1416.5
Zjn_sc00003.1	Exon skipping	4797176	4796976	-	Zjn_sc00003.1:4791653-4799851C	PB.1416.4,PB.1416.1
Zjn_sc00003.1	Exon skipping	4797072	4796976	-	Zjn_sc00003.1:4791653-4799851C	PB.1416.4,PB.1416.3/PB.1416.5
Zjn_sc00003.1	Intron retention	4797280	4796707	-	Zjn_sc00003.1:4791653-4799851C	PB.1416.6,PB.1416.1
Zjn_sc00003.1	Intron retention	4797280	4796707	-	Zjn_sc00003.1:4791653-4799851C	PB.1416.6,PB.1416.3
Zjn_sc00003.1	Intron retention	4797280	4796707	-	Zjn_sc00003.1:4791653-4799851C	PB.1416.6,PB.1416.4
Zjn_sc00003.1	Alternative 3' splice site	4795950	4795910	-	Zjn_sc00003.1:4791653-4799851C	PB.1416.3/PB.1416.4/PB.1416.5/PB.1416.6,PB.1416.1
Zjn_sc00003.1	Intron retention	4818025	4817955	-	Zjn_sc00003.1:4815414-4819490C	PB.1417.4,PB.1417.3
Zjn_sc00003.1	Exon skipping	4865131	4864914	-	Zjn_sc00003.1:4860645-4865925C	PB.1424.1/PB.1424.2/PB.1424.4/PB.1424.5/PB.1424.6,PB.1424.3
Zjn_sc00003.1	Alternative 5' splice site	4862685	4862355	-	Zjn_sc00003.1:4860645-4865925C	PB.1424.2/PB.1424.3,PB.1424.5
Zjn_sc00003.1	Intron retention	4862685	4862003	-	Zjn_sc00003.1:4860645-4865925C	PB.1424.4,PB.1424.2/PB.1424.3
Zjn_sc00003.1	Intron retention	4862355	4862003	-	Zjn_sc00003.1:4860645-4865925C	PB.1424.4,PB.1424.5
Zjn_sc00003.1	Intron retention	4862837	4862003	-	Zjn_sc00003.1:4860645-4865925C	PB.1424.6,PB.1424.2/PB.1424.3
Zjn_sc00003.1	Intron retention	4862837	4862003	-	Zjn_sc00003.1:4860645-4865925C	PB.1424.6,PB.1424.5
Zjn_sc00003.1	Intron retention	4862837	4862755	-	Zjn_sc00003.1:4860645-4865925C	PB.1424.6,PB.1424.4
Zjn_sc00003.1	Intron retention	4863680	4863194	-	Zjn_sc00003.1:4860645-4865925C	PB.1424.1,PB.1424.6
Zjn_sc00003.1	Intron retention	4863680	4862003	-	Zjn_sc00003.1:4860645-4865925C	PB.1424.1,PB.1424.2/PB.1424.3
Zjn_sc00003.1	Intron retention	4863680	4862003	-	Zjn_sc00003.1:4860645-4865925C	PB.1424.1,PB.1424.5
Zjn_sc00003.1	Intron retention	4863680	4862755	-	Zjn_sc00003.1:4860645-4865925C	PB.1424.1,PB.1424.4
Zjn_sc00003.1	Intron retention	4874727	4874636	-	Zjn_sc00003.1:4872935-4878432C	PB.1426.2,PB.1426.1
Zjn_sc00003.1	Exon skipping	5046172	5045984	-	Zjn_sc00003.1:5044408-5047122C	PB.1440.3,PB.1440.2
Zjn_sc00003.1	Alternative 3' splice site	5070393	5070390	-	Zjn_sc00003.1:5067837-5071342C	PB.1442.1,PB.1442.2
Zjn_sc00003.1	Mutually exclusive exon	5108377	5108174	-	Zjn_sc00003.1:5106389-5109265C	PB.1443.1,PB.1443.2
Zjn_sc00003.1	Intron retention	5424318	5424206	-	Zjn_sc00003.1:5423325-5426788C	PB.1466.3,PB.1466.2
Zjn_sc00003.1	Intron retention	5424472	5424206	-	Zjn_sc00003.1:5423325-5426788C	PB.1466.1,PB.1466.2
Zjn_sc00003.1	Intron retention	5424472	5424386	-	Zjn_sc00003.1:5423325-5426788C	PB.1466.1,PB.1466.3
Zjn_sc00003.1	Intron retention	5425299	5424618	-	Zjn_sc00003.1:5423325-5426788C	PB.1466.4,PB.1466.1
Zjn_sc00003.1	Intron retention	5425299	5424206	-	Zjn_sc00003.1:5423325-5426788C	PB.1466.4,PB.1466.2
Zjn_sc00003.1	Intron retention	5425299	5424386	-	Zjn_sc00003.1:5423325-5426788C	PB.1466.4,PB.1466.3
Zjn_sc00003.1	Alternative 5' splice site	5582657	5582656	-	Zjn_sc00003.1:5580879-5583974C	PB.1480.2,PB.1480.3
Zjn_sc00003.1	Alternative 3' splice site	5625241	5625235	-	Zjn_sc00003.1:5624122-5628090C	PB.1483.2/PB.1483.4/PB.1483.5,PB.1483.1
Zjn_sc00003.1	Alternative 3' splice site	5625258	5625235	-	Zjn_sc00003.1:5624122-5628090C	PB.1483.3,PB.1483.1
Zjn_sc00003.1	Alternative 3' splice site	5625258	5625241	-	Zjn_sc00003.1:5624122-5628090C	PB.1483.3,PB.1483.2/PB.1483.4/PB.1483.5
Zjn_sc00003.1	Alternative 5' splice site	5663445	5663353	-	Zjn_sc00003.1:5658642-5665951C	PB.1485.7,PB.1485.6
Zjn_sc00003.1	Alternative 3' splice site	5661510	5661218	-	Zjn_sc00003.1:5658642-5665951C	PB.1485.2/PB.1485.5,PB.1485.1/PB.1485.4
Zjn_sc00003.1	Intron retention	5773972	5773889	-	Zjn_sc00003.1:5770542-5775042C	PB.1497.2/PB.1497.3,PB.1497.1
Zjn_sc00003.1	Alternative 5' splice site	5771684	5771658	-	Zjn_sc00003.1:5770542-5775042C	PB.1497.1/PB.1497.3,PB.1497.2
Zjn_sc00003.1	Alternative 5' splice site	5795571	5795476	-	Zjn_sc00003.1:5792125-5796001C	PB.1499.2,PB.1499.3
Zjn_sc00003.1	Intron retention	5795476	5795276	-	Zjn_sc00003.1:5792125-5796001C	PB.1499.1,PB.1499.3
Zjn_sc00003.1	Intron retention	5794867	5794533	-	Zjn_sc00003.1:5792125-5796001C	PB.1499.2,PB.1499.3
Zjn_sc00003.1	Intron retention	5887423	5887142	-	Zjn_sc00003.1:5886268-5888109C	PB.1506.2,PB.1506.1
Zjn_sc00003.1	Alternative 5' splice site	5908374	5908337	-	Zjn_sc00003.1:5900520-5908854C	PB.1509.1,PB.1509.3
Zjn_sc00003.1	Intron retention	5908011	5907481	-	Zjn_sc00003.1:5900520-5908854C	PB.1509.3,PB.1509.1
Zjn_sc00003.1	Alternative 3' splice site	5907298	5907278	-	Zjn_sc00003.1:5900520-5908854C	PB.1509.2/PB.1509.3,PB.1509.1
Zjn_sc00003.1	Intron retention	5906987	5906591	-	Zjn_sc00003.1:5900520-5908854C	PB.1509.3,PB.1509.1/PB.1509.2
Zjn_sc00003.1	Intron retention	5905537	5904601	-	Zjn_sc00003.1:5900520-5908854C	PB.1509.2,PB.1509.1
Zjn_sc00003.1	Intron retention	5906124	5904601	-	Zjn_sc00003.1:5900520-5908854C	PB.1509.3,PB.1509.1
Zjn_sc00003.1	Intron retention	5906124	5905598	-	Zjn_sc00003.1:5900520-5908854C	PB.1509.3,PB.1509.2
Zjn_sc00003.1	Intron retention	6002093	6001701	-	Zjn_sc00003.1:5999743-6002488C	PB.1517.3,PB.1517.1/PB.1517.4
Zjn_sc00003.1	Intron retention	6187150	6186797	-	Zjn_sc00003.1:6184294-6188013C	PB.1531.6,PB.1531.1/PB.1531.3/PB.1531.5
Zjn_sc00003.1	Intron retention	6186466	6185714	-	Zjn_sc00003.1:6184294-6188013C	PB.1531.7,PB.1531.1/PB.1531.3/PB.1531.4/PB.1531.5/PB.1531.6
Zjn_sc00003.1	Intron retention	6185544	6185447	-	Zjn_sc00003.1:6184294-6188013C	PB.1531.2,PB.1531.1/PB.1531.3/PB.1531.4/PB.1531.5/PB.1531.6
Zjn_sc00003.1	Intron retention	6185006	6184927	-	Zjn_sc00003.1:6184294-6188013C	PB.1531.2,PB.1531.3
Zjn_sc00003.1	Intron retention	6193905	6193677	-	Zjn_sc00003.1:6190971-6194529C	PB.1532.2,PB.1532.1
Zjn_sc00003.1	Exon skipping	6224594	6224209	-	Zjn_sc00003.1:6222045-6226870C	PB.1536.10,PB.1536.2/PB.1536.4/PB.1536.6/PB.1536.9
Zjn_sc00003.1	Intron retention	6224209	6223190	-	Zjn_sc00003.1:6222045-6226870C	PB.1536.7,PB.1536.6/PB.1536.9
Zjn_sc00003.1	Intron retention	6252100	6251673	-	Zjn_sc00003.1:6249647-6253378C	PB.1540.2,PB.1540.1/PB.1540.3
Zjn_sc00003.1	Intron retention	6250349	6250262	-	Zjn_sc00003.1:6249647-6253378C	PB.1540.3,PB.1540.1/PB.1540.2
Zjn_sc00003.1	Intron retention	6284729	6284613	-	Zjn_sc00003.1:6283759-6290179C	PB.1542.1,PB.1542.3
Zjn_sc00003.1	Intron retention	6285318	6284743	-	Zjn_sc00003.1:6283759-6290179C	PB.1542.2,PB.1542.1
Zjn_sc00003.1	Intron retention	6285318	6284613	-	Zjn_sc00003.1:6283759-6290179C	PB.1542.2,PB.1542.3
Zjn_sc00003.1	Intron retention	6375651	6375472	-	Zjn_sc00003.1:6373201-6377816C	PB.1550.2,PB.1550.3/PB.1550.4
Zjn_sc00003.1	Intron retention	6374878	6374794	-	Zjn_sc00003.1:6373201-6377816C	PB.1550.2/PB.1550.4,PB.1550.3
Zjn_sc00003.1	Intron retention	6461173	6460474	-	Zjn_sc00003.1:6458955-6463440C	PB.1556.2,PB.1556.1
Zjn_sc00003.1	Alternative 3' splice site	6500192	6500188	-	Zjn_sc00003.1:6492420-6501456C	PB.1563.2/PB.1563.3,PB.1563.1
Zjn_sc00003.1	Alternative 5' splice site	6494005	6493964	-	Zjn_sc00003.1:6492420-6501456C	PB.1563.1/PB.1563.3,PB.1563.2
Zjn_sc00003.1	Alternative 3' splice site	6535227	6535221	-	Zjn_sc00003.1:6527155-6536830C	PB.1566.3/PB.1566.6,PB.1566.1/PB.1566.2/PB.1566.4
Zjn_sc00003.1	Intron retention	6535692	6535221	-	Zjn_sc00003.1:6527155-6536830C	PB.1566.5,PB.1566.1/PB.1566.2/PB.1566.4
Zjn_sc00003.1	Intron retention	6535692	6535227	-	Zjn_sc00003.1:6527155-6536830C	PB.1566.5,PB.1566.3/PB.1566.6
Zjn_sc00003.1	Exon skipping	6533148	6533089	-	Zjn_sc00003.1:6527155-6536830C	PB.1566.6,PB.1566.1/PB.1566.3/PB.1566.4/PB.1566.5
Zjn_sc00003.1	Intron retention	6533089	6533000	-	Zjn_sc00003.1:6527155-6536830C	PB.1566.2,PB.1566.1/PB.1566.3/PB.1566.4/PB.1566.5
Zjn_sc00003.1	Alternative 3' splice site	6533148	6533000	-	Zjn_sc00003.1:6527155-6536830C	PB.1566.2,PB.1566.6
Zjn_sc00003.1	Alternative 5' splice site	6528386	6528384	-	Zjn_sc00003.1:6527155-6536830C	PB.1566.4,PB.1566.2
Zjn_sc00003.1	Alternative 5' splice site	6540052	6540040	-	Zjn_sc00003.1:6537853-6547632C	PB.1567.4,PB.1567.1/PB.1567.2/PB.1567.5
Zjn_sc00003.1	Intron retention	6596133	6595790	-	Zjn_sc00003.1:6594979-6601851C	PB.1571.2,PB.1571.1/PB.1571.3
Zjn_sc00003.1	Intron retention	6607733	6607218	-	Zjn_sc00003.1:6606161-6608055C	PB.1572.2,PB.1572.1
Zjn_sc00003.1	Alternative 3' splice site	6612251	6612221	-	Zjn_sc00003.1:6610527-6613779C	PB.1574.1/PB.1574.2,PB.1574.3
Zjn_sc00003.1	Alternative 5' splice site	6704838	6704804	-	Zjn_sc00003.1:6700515-6708270C	PB.1584.1/PB.1584.2/PB.1584.3,PB.1584.6
Zjn_sc00003.1	Intron retention	6704838	6704620	-	Zjn_sc00003.1:6700515-6708270C	PB.1584.4/PB.1584.5,PB.1584.1/PB.1584.2/PB.1584.3
Zjn_sc00003.1	Alternative 5' splice site	6704569	6704568	-	Zjn_sc00003.1:6700515-6708270C	PB.1584.1/PB.1584.2/PB.1584.3,PB.1584.6
Zjn_sc00003.1	Intron retention	6704315	6704250	-	Zjn_sc00003.1:6700515-6708270C	PB.1584.1,PB.1584.3
Zjn_sc00003.1	Alternative 5' splice site	6703425	6703313	-	Zjn_sc00003.1:6700515-6708270C	PB.1584.3,PB.1584.1
Zjn_sc00003.1	Intron retention	6703957	6703055	-	Zjn_sc00003.1:6700515-6708270C	PB.1584.5/PB.1584.6,PB.1584.1
Zjn_sc00003.1	Intron retention	6704315	6704007	-	Zjn_sc00003.1:6700515-6708270C	PB.1584.5/PB.1584.6,PB.1584.2/PB.1584.4
Zjn_sc00003.1	Intron retention	6704315	6703055	-	Zjn_sc00003.1:6700515-6708270C	PB.1584.5/PB.1584.6,PB.1584.3
Zjn_sc00003.1	Intron retention	6702847	6702346	-	Zjn_sc00003.1:6700515-6708270C	PB.1584.3/PB.1584.4/PB.1584.5/PB.1584.6,PB.1584.1/PB.1584.2
Zjn_sc00003.1	Intron retention	6714637	6714338	-	Zjn_sc00003.1:6708771-6717149C	PB.1585.1,PB.1585.2/PB.1585.3
Zjn_sc00003.1	Intron retention	6710543	6710047	-	Zjn_sc00003.1:6708771-6717149C	PB.1585.3,PB.1585.1
Zjn_sc00003.1	Intron retention	6711526	6710575	-	Zjn_sc00003.1:6708771-6717149C	PB.1585.3,PB.1585.2
Zjn_sc00003.1	Alternative 5' splice site	6754042	6753999	-	Zjn_sc00003.1:6752530-6754761C	PB.1588.2,PB.1588.1
Zjn_sc00004.1	Exon skipping	26858	26947	+	Zjn_sc00004.1:25298-27924W	PB.1589.1,PB.1589.2
Zjn_sc00004.1	Intron retention	165430	165914	+	Zjn_sc00004.1:164150-178738W	PB.1597.3,PB.1597.1/PB.1597.2/PB.1597.4
Zjn_sc00004.1	Intron retention	166968	167047	+	Zjn_sc00004.1:164150-178738W	PB.1597.2,PB.1597.4
Zjn_sc00004.1	Intron retention	167282	167382	+	Zjn_sc00004.1:164150-178738W	PB.1597.1/PB.1597.2/PB.1597.3,PB.1597.4
Zjn_sc00004.1	Exon skipping	176624	176709	+	Zjn_sc00004.1:164150-178738W	PB.1597.2,PB.1597.1/PB.1597.3/PB.1597.4
Zjn_sc00004.1	Intron retention	180649	181435	+	Zjn_sc00004.1:179189-182235W	PB.1598.1,PB.1598.2
Zjn_sc00004.1	Alternative 3' splice site	334891	334910	+	Zjn_sc00004.1:329909-339643W	PB.1605.6,PB.1605.1/PB.1605.2/PB.1605.3/PB.1605.4/PB.1605.5
Zjn_sc00004.1	Intron retention	335457	335528	+	Zjn_sc00004.1:329909-339643W	PB.1605.2,PB.1605.1/PB.1605.3/PB.1605.4/PB.1605.5/PB.1605.6
Zjn_sc00004.1	Intron retention	338163	338238	+	Zjn_sc00004.1:329909-339643W	PB.1605.1/PB.1605.2/PB.1605.5/PB.1605.6,PB.1605.3/PB.1605.4
Zjn_sc00004.1	Intron retention	447454	448329	+	Zjn_sc00004.1:447093-454859W	PB.1610.5,PB.1610.6
Zjn_sc00004.1	Intron retention	449420	449494	+	Zjn_sc00004.1:447093-454859W	PB.1610.5,PB.1610.2/PB.1610.3
Zjn_sc00004.1	Intron retention	449594	450316	+	Zjn_sc00004.1:447093-454859W	PB.1610.6,PB.1610.5
Zjn_sc00004.1	Intron retention	449420	450316	+	Zjn_sc00004.1:447093-454859W	PB.1610.6,PB.1610.2/PB.1610.3
Zjn_sc00004.1	Intron retention	449594	450532	+	Zjn_sc00004.1:447093-454859W	PB.1610.1,PB.1610.5
Zjn_sc00004.1	Intron retention	450410	450532	+	Zjn_sc00004.1:447093-454859W	PB.1610.1,PB.1610.6
Zjn_sc00004.1	Intron retention	449420	450532	+	Zjn_sc00004.1:447093-454859W	PB.1610.1,PB.1610.2/PB.1610.3
Zjn_sc00004.1	Intron retention	451123	451591	+	Zjn_sc00004.1:447093-454859W	PB.1610.5,PB.1610.1/PB.1610.2/PB.1610.3
Zjn_sc00004.1	Intron retention	449594	451591	+	Zjn_sc00004.1:447093-454859W	PB.1610.4,PB.1610.2/PB.1610.3
Zjn_sc00004.1	Intron retention	452352	452904	+	Zjn_sc00004.1:447093-454859W	PB.1610.3/PB.1610.5,PB.1610.1/PB.1610.2/PB.1610.4
Zjn_sc00004.1	Intron retention	451123	453051	+	Zjn_sc00004.1:447093-454859W	PB.1610.6,PB.1610.1/PB.1610.2
Zjn_sc00004.1	Intron retention	451123	453051	+	Zjn_sc00004.1:447093-454859W	PB.1610.6,PB.1610.3
Zjn_sc00004.1	Intron retention	451654	453051	+	Zjn_sc00004.1:447093-454859W	PB.1610.6,PB.1610.5
Zjn_sc00004.1	Intron retention	453262	454272	+	Zjn_sc00004.1:447093-454859W	PB.1610.5/PB.1610.6,PB.1610.1/PB.1610.2/PB.1610.3/PB.1610.4
Zjn_sc00004.1	Alternative 3' splice site	462659	462671	+	Zjn_sc00004.1:460492-468008W	PB.1611.3,PB.1611.1/PB.1611.2
Zjn_sc00004.1	Exon skipping	464803	464871	+	Zjn_sc00004.1:460492-468008W	PB.1611.1,PB.1611.2/PB.1611.3
Zjn_sc00004.1	Intron retention	481818	482794	+	Zjn_sc00004.1:480912-499619W	PB.1613.3,PB.1613.1/PB.1613.4
Zjn_sc00004.1	Intron retention	572024	572401	+	Zjn_sc00004.1:568892-573533W	PB.1618.1/PB.1618.2,PB.1618.4/PB.1618.5
Zjn_sc00004.1	Intron retention	571255	571640	+	Zjn_sc00004.1:568892-573533W	PB.1618.3,PB.1618.1/PB.1618.2
Zjn_sc00004.1	Intron retention	571255	572401	+	Zjn_sc00004.1:568892-573533W	PB.1618.3,PB.1618.4/PB.1618.5
Zjn_sc00004.1	Intron retention	654587	656258	+	Zjn_sc00004.1:651820-660692W	PB.1625.5,PB.1625.2/PB.1625.3/PB.1625.4/PB.1625.6
Zjn_sc00004.1	Intron retention	657764	658152	+	Zjn_sc00004.1:651820-660692W	PB.1625.5,PB.1625.2/PB.1625.4/PB.1625.6
Zjn_sc00004.1	Intron retention	658273	658390	+	Zjn_sc00004.1:651820-660692W	PB.1625.3,PB.1625.2/PB.1625.4/PB.1625.6
Zjn_sc00004.1	Alternative 3' splice site	658813	658892	+	Zjn_sc00004.1:651820-660692W	PB.1625.4,PB.1625.2/PB.1625.3
Zjn_sc00004.1	Intron retention	658479	658813	+	Zjn_sc00004.1:651820-660692W	PB.1625.5,PB.1625.4
Zjn_sc00004.1	Intron retention	658479	658892	+	Zjn_sc00004.1:651820-660692W	PB.1625.5,PB.1625.2
Zjn_sc00004.1	Alternative 5' splice site	659072	659077	+	Zjn_sc00004.1:651820-660692W	PB.1625.6,PB.1625.2/PB.1625.3
Zjn_sc00004.1	Mutually exclusive exon	658813	659072	+	Zjn_sc00004.1:651820-660692W	PB.1625.4,PB.1625.6
Zjn_sc00004.1	Alternative 3' splice site	660022	660035	+	Zjn_sc00004.1:651820-660692W	PB.1625.6,PB.1625.4
Zjn_sc00004.1	Intron retention	668122	668285	+	Zjn_sc00004.1:663581-669761W	PB.1626.3,PB.1626.1/PB.1626.2
Zjn_sc00004.1	Intron retention	686524	686654	+	Zjn_sc00004.1:684872-688742W	PB.1628.1,PB.1628.2
Zjn_sc00004.1	Intron retention	835889	835982	+	Zjn_sc00004.1:830630-836642W	PB.1642.2,PB.1642.1
Zjn_sc00004.1	Alternative 3' splice site	859941	859949	+	Zjn_sc00004.1:858138-875597W	PB.1645.1/PB.1645.2/PB.1645.3/PB.1645.4/PB.1645.5/PB.1645.6/PB.1645.8/PB.1645.9,PB.1645.7
Zjn_sc00004.1	Intron retention	861563	861646	+	Zjn_sc00004.1:858138-875597W	PB.1645.5/PB.1645.7,PB.1645.2/PB.1645.3/PB.1645.4/PB.1645.6/PB.1645.8/PB.1645.9
Zjn_sc00004.1	Alternative 3' splice site	867281	867300	+	Zjn_sc00004.1:858138-875597W	PB.1645.2/PB.1645.3/PB.1645.4/PB.1645.5/PB.1645.6/PB.1645.9,PB.1645.8
Zjn_sc00004.1	Intron retention	866446	867281	+	Zjn_sc00004.1:858138-875597W	PB.1645.7,PB.1645.2/PB.1645.3/PB.1645.4/PB.1645.5/PB.1645.6/PB.1645.9
Zjn_sc00004.1	Intron retention	866446	867300	+	Zjn_sc00004.1:858138-875597W	PB.1645.7,PB.1645.8
Zjn_sc00004.1	Intron retention	874412	874532	+	Zjn_sc00004.1:858138-875597W	PB.1645.2,PB.1645.4/PB.1645.5/PB.1645.8/PB.1645.9
Zjn_sc00004.1	Intron retention	906930	907002	+	Zjn_sc00004.1:900093-916376W	PB.1649.2,PB.1649.1
Zjn_sc00004.1	Intron retention	908359	908450	+	Zjn_sc00004.1:900093-916376W	PB.1649.1,PB.1649.2
Zjn_sc00004.1	Intron retention	910381	910751	+	Zjn_sc00004.1:900093-916376W	PB.1649.1,PB.1649.2
Zjn_sc00004.1	Intron retention	912244	912317	+	Zjn_sc00004.1:900093-916376W	PB.1649.1,PB.1649.2
Zjn_sc00004.1	Alternative 3' splice site	1081826	1081846	+	Zjn_sc00004.1:1080366-1086084W	PB.1664.2,PB.1664.3
Zjn_sc00004.1	Intron retention	1080568	1081826	+	Zjn_sc00004.1:1080366-1086084W	PB.1664.1,PB.1664.2
Zjn_sc00004.1	Alternative 3' splice site	1083357	1083364	+	Zjn_sc00004.1:1080366-1086084W	PB.1664.1/PB.1664.2,PB.1664.3
Zjn_sc00004.1	Intron retention	1143493	1143575	+	Zjn_sc00004.1:1141160-1147666W	PB.1671.1,PB.1671.2
Zjn_sc00004.1	Exon skipping	1144361	1144435	+	Zjn_sc00004.1:1141160-1147666W	PB.1671.2,PB.1671.1
Zjn_sc00004.1	Exon skipping	1242128	1242163	+	Zjn_sc00004.1:1240692-1251735W	PB.1682.1,PB.1682.2
Zjn_sc00004.1	Alternative 3' splice site	1250715	1250732	+	Zjn_sc00004.1:1240692-1251735W	PB.1682.3,PB.1682.1/PB.1682.2
Zjn_sc00004.1	Alternative 3' splice site	1253996	1254005	+	Zjn_sc00004.1:1253417-1256310W	PB.1683.3,PB.1683.1
Zjn_sc00004.1	Intron retention	1304258	1305219	+	Zjn_sc00004.1:1304077-1308953W	PB.1689.1,PB.1689.2
Zjn_sc00004.1	Intron retention	1317409	1317518	+	Zjn_sc00004.1:1316026-1318608W	PB.1690.1,PB.1690.2
Zjn_sc00004.1	Intron retention	1317650	1317953	+	Zjn_sc00004.1:1316026-1318608W	PB.1690.3,PB.1690.1
Zjn_sc00004.1	Intron retention	1317409	1317953	+	Zjn_sc00004.1:1316026-1318608W	PB.1690.3,PB.1690.2
Zjn_sc00004.1	Intron retention	1369122	1369476	+	Zjn_sc00004.1:1367917-1373859W	PB.1693.4,PB.1693.1/PB.1693.2/PB.1693.5
Zjn_sc00004.1	Intron retention	1369578	1370092	+	Zjn_sc00004.1:1367917-1373859W	PB.1693.6,PB.1693.1/PB.1693.2/PB.1693.3/PB.1693.5
Zjn_sc00004.1	Alternative 3' splice site	1370268	1370346	+	Zjn_sc00004.1:1367917-1373859W	PB.1693.2/PB.1693.3/PB.1693.4/PB.1693.5/PB.1693.6,PB.1693.1
Zjn_sc00004.1	Alternative 3' splice site	1372198	1372288	+	Zjn_sc00004.1:1367917-1373859W	PB.1693.4,PB.1693.1/PB.1693.2/PB.1693.3/PB.1693.5/PB.1693.6
Zjn_sc00004.1	Exon skipping	1397277	1397381	+	Zjn_sc00004.1:1395293-1409694W	PB.1695.4/PB.1695.5,PB.1695.1/PB.1695.2/PB.1695.3
Zjn_sc00004.1	Intron retention	1402193	1402492	+	Zjn_sc00004.1:1395293-1409694W	PB.1695.5,PB.1695.1/PB.1695.2/PB.1695.3/PB.1695.4
Zjn_sc00004.1	Alternative 3' splice site	1404941	1404986	+	Zjn_sc00004.1:1395293-1409694W	PB.1695.1,PB.1695.2/PB.1695.3/PB.1695.4/PB.1695.5
Zjn_sc00004.1	Alternative 3' splice site	1407128	1407138	+	Zjn_sc00004.1:1395293-1409694W	PB.1695.4,PB.1695.1/PB.1695.2/PB.1695.3/PB.1695.5
Zjn_sc00004.1	Intron retention	1407809	1407904	+	Zjn_sc00004.1:1395293-1409694W	PB.1695.1,PB.1695.2/PB.1695.3/PB.1695.4
Zjn_sc00004.1	Intron retention	1565436	1566068	+	Zjn_sc00004.1:1565182-1568028W	PB.1706.3,PB.1706.1
Zjn_sc00004.1	Alternative 5' splice site	1657822	1657835	+	Zjn_sc00004.1:1656488-1665620W	PB.1714.1,PB.1714.2/PB.1714.3
Zjn_sc00004.1	Intron retention	1657822	1657928	+	Zjn_sc00004.1:1656488-1665620W	PB.1714.4/PB.1714.5,PB.1714.1
Zjn_sc00004.1	Intron retention	1657835	1657928	+	Zjn_sc00004.1:1656488-1665620W	PB.1714.4/PB.1714.5,PB.1714.2/PB.1714.3
Zjn_sc00004.1	Intron retention	1659629	1659911	+	Zjn_sc00004.1:1656488-1665620W	PB.1714.3,PB.1714.1/PB.1714.4
Zjn_sc00004.1	Intron retention	1659210	1659337	+	Zjn_sc00004.1:1656488-1665620W	PB.1714.2,PB.1714.3
Zjn_sc00004.1	Intron retention	1659210	1659911	+	Zjn_sc00004.1:1656488-1665620W	PB.1714.2,PB.1714.1/PB.1714.4
Zjn_sc00004.1	Intron retention	1678394	1678836	+	Zjn_sc00004.1:1676489-1680843W	PB.1716.1/PB.1716.3,PB.1716.2
Zjn_sc00004.1	Intron retention	1679001	1679071	+	Zjn_sc00004.1:1676489-1680843W	PB.1716.5,PB.1716.2
Zjn_sc00004.1	Intron retention	1679160	1679587	+	Zjn_sc00004.1:1676489-1680843W	PB.1716.4,PB.1716.1/PB.1716.2
Zjn_sc00004.1	Exon skipping	2002994	2003239	+	Zjn_sc00004.1:2001346-2006740W	PB.1738.1,PB.1738.3
Zjn_sc00004.1	Intron retention	2002825	2003431	+	Zjn_sc00004.1:2001346-2006740W	PB.1738.2,PB.1738.1
Zjn_sc00004.1	Intron retention	2002825	2003431	+	Zjn_sc00004.1:2001346-2006740W	PB.1738.2,PB.1738.3
Zjn_sc00004.1	Alternative 3' splice site	2093237	2093928	+	Zjn_sc00004.1:2089471-2099095W	PB.1745.2,PB.1745.1
Zjn_sc00004.1	Alternative 3' splice site	2200046	2200061	+	Zjn_sc00004.1:2197838-2205154W	PB.1751.5/PB.1751.7/PB.1751.8,PB.1751.3
Zjn_sc00004.1	Intron retention	2199856	2200599	+	Zjn_sc00004.1:2197838-2205154W	PB.1751.9,PB.1751.3
Zjn_sc00004.1	Intron retention	2199856	2200599	+	Zjn_sc00004.1:2197838-2205154W	PB.1751.9,PB.1751.5/PB.1751.7/PB.1751.8
Zjn_sc00004.1	Intron retention	2199421	2201218	+	Zjn_sc00004.1:2197838-2205154W	PB.1751.6,PB.1751.9
Zjn_sc00004.1	Intron retention	2199421	2201218	+	Zjn_sc00004.1:2197838-2205154W	PB.1751.6,PB.1751.3
Zjn_sc00004.1	Intron retention	2199421	2201218	+	Zjn_sc00004.1:2197838-2205154W	PB.1751.6,PB.1751.5/PB.1751.8
Zjn_sc00004.1	Intron retention	2201938	2202583	+	Zjn_sc00004.1:2197838-2205154W	PB.1751.5,PB.1751.3/PB.1751.8/PB.1751.9
Zjn_sc00004.1	Intron retention	2201936	2202580	+	Zjn_sc00004.1:2197838-2205154W	PB.1751.5,PB.1751.7
Zjn_sc00004.1	Intron retention	2201938	2203362	+	Zjn_sc00004.1:2197838-2205154W	PB.1751.6,PB.1751.3/PB.1751.8
Zjn_sc00004.1	Intron retention	2202659	2203362	+	Zjn_sc00004.1:2197838-2205154W	PB.1751.6,PB.1751.5
Zjn_sc00004.1	Intron retention	2201936	2203362	+	Zjn_sc00004.1:2197838-2205154W	PB.1751.6,PB.1751.7
Zjn_sc00004.1	Intron retention	2202905	2203658	+	Zjn_sc00004.1:2197838-2205154W	PB.1751.9,PB.1751.3/PB.1751.5/PB.1751.7/PB.1751.8
Zjn_sc00004.1	Intron retention	2204134	2204664	+	Zjn_sc00004.1:2197838-2205154W	PB.1751.6,PB.1751.3/PB.1751.8
Zjn_sc00004.1	Intron retention	2204134	2204664	+	Zjn_sc00004.1:2197838-2205154W	PB.1751.9,PB.1751.5
Zjn_sc00004.1	Intron retention	2240621	2241120	+	Zjn_sc00004.1:2240556-2245122W	PB.1752.3,PB.1752.1/PB.1752.2
Zjn_sc00004.1	Alternative 3' splice site	2242165	2242179	+	Zjn_sc00004.1:2240556-2245122W	PB.1752.3,PB.1752.2
Zjn_sc00004.1	Intron retention	2242093	2242179	+	Zjn_sc00004.1:2240556-2245122W	PB.1752.1,PB.1752.2
Zjn_sc00004.1	Intron retention	2242093	2242165	+	Zjn_sc00004.1:2240556-2245122W	PB.1752.1,PB.1752.3
Zjn_sc00004.1	Alternative 3' splice site	2295722	2295760	+	Zjn_sc00004.1:2289289-2300534W	PB.1757.4,PB.1757.5
Zjn_sc00004.1	Alternative 3' splice site	2295695	2295722	+	Zjn_sc00004.1:2289289-2300534W	PB.1757.1/PB.1757.2/PB.1757.3/PB.1757.6,PB.1757.4
Zjn_sc00004.1	Alternative 3' splice site	2295695	2295760	+	Zjn_sc00004.1:2289289-2300534W	PB.1757.1/PB.1757.2/PB.1757.3/PB.1757.6,PB.1757.5
Zjn_sc00004.1	Intron retention	2295852	2295931	+	Zjn_sc00004.1:2289289-2300534W	PB.1757.7,PB.1757.1/PB.1757.2/PB.1757.3/PB.1757.6
Zjn_sc00004.1	Intron retention	2354446	2354741	+	Zjn_sc00004.1:2353936-2355580W	PB.1763.2,PB.1763.1
Zjn_sc00004.1	Alternative 5' splice site	2422780	2422784	+	Zjn_sc00004.1:2421464-2424098W	PB.1766.5/PB.1766.6,PB.1766.3/PB.1766.4
Zjn_sc00004.1	Intron retention	2422784	2422882	+	Zjn_sc00004.1:2421464-2424098W	PB.1766.1,PB.1766.3/PB.1766.4
Zjn_sc00004.1	Intron retention	2422780	2422882	+	Zjn_sc00004.1:2421464-2424098W	PB.1766.1,PB.1766.5/PB.1766.6
Zjn_sc00004.1	Alternative 3' splice site	2423290	2423310	+	Zjn_sc00004.1:2421464-2424098W	PB.1766.4,PB.1766.3
Zjn_sc00004.1	Intron retention	2423206	2423290	+	Zjn_sc00004.1:2421464-2424098W	PB.1766.1/PB.1766.6,PB.1766.4
Zjn_sc00004.1	Intron retention	2423206	2423310	+	Zjn_sc00004.1:2421464-2424098W	PB.1766.1/PB.1766.6,PB.1766.3
Zjn_sc00004.1	Alternative 3' splice site	2429999	2430010	+	Zjn_sc00004.1:2427336-2432654W	PB.1767.2/PB.1767.6,PB.1767.4/PB.1767.7
Zjn_sc00004.1	Intron retention	2429931	2429999	+	Zjn_sc00004.1:2427336-2432654W	PB.1767.3,PB.1767.2/PB.1767.6
Zjn_sc00004.1	Intron retention	2429931	2430010	+	Zjn_sc00004.1:2427336-2432654W	PB.1767.3,PB.1767.4/PB.1767.7
Zjn_sc00004.1	Intron retention	2429128	2429812	+	Zjn_sc00004.1:2427336-2432654W	PB.1767.1,PB.1767.3
Zjn_sc00004.1	Intron retention	2429128	2429999	+	Zjn_sc00004.1:2427336-2432654W	PB.1767.1,PB.1767.2/PB.1767.6
Zjn_sc00004.1	Intron retention	2429128	2430010	+	Zjn_sc00004.1:2427336-2432654W	PB.1767.1,PB.1767.7
Zjn_sc00004.1	Intron retention	2431491	2431569	+	Zjn_sc00004.1:2427336-2432654W	PB.1767.2/PB.1767.3,PB.1767.1/PB.1767.4/PB.1767.6/PB.1767.7
Zjn_sc00004.1	Intron retention	2660180	2660736	+	Zjn_sc00004.1:2658713-2662022W	PB.1788.2,PB.1788.1/PB.1788.4
Zjn_sc00004.1	Intron retention	2659666	2660736	+	Zjn_sc00004.1:2658713-2662022W	PB.1788.3,PB.1788.1/PB.1788.4
Zjn_sc00004.1	Intron retention	2659666	2660109	+	Zjn_sc00004.1:2658713-2662022W	PB.1788.3,PB.1788.2
Zjn_sc00004.1	Intron retention	2818797	2818898	+	Zjn_sc00004.1:2816979-2819882W	PB.1798.2,PB.1798.1
Zjn_sc00004.1	Intron retention	2920340	2921931	+	Zjn_sc00004.1:2918172-2924331W	PB.1804.4,PB.1804.1/PB.1804.2/PB.1804.3
Zjn_sc00004.1	Intron retention	2922649	2922737	+	Zjn_sc00004.1:2918172-2924331W	PB.1804.3,PB.1804.2
Zjn_sc00004.1	Intron retention	2922877	2922953	+	Zjn_sc00004.1:2918172-2924331W	PB.1804.4,PB.1804.3
Zjn_sc00004.1	Intron retention	2922649	2922957	+	Zjn_sc00004.1:2918172-2924331W	PB.1804.4,PB.1804.1
Zjn_sc00004.1	Intron retention	2922649	2922953	+	Zjn_sc00004.1:2918172-2924331W	PB.1804.4,PB.1804.2
Zjn_sc00004.1	Intron retention	2923605	2923705	+	Zjn_sc00004.1:2918172-2924331W	PB.1804.3,PB.1804.1/PB.1804.2/PB.1804.4
Zjn_sc00004.1	Alternative 3' splice site	2981404	2981524	+	Zjn_sc00004.1:2979944-2986429W	PB.1810.7,PB.1810.1/PB.1810.2/PB.1810.3/PB.1810.4/PB.1810.6
Zjn_sc00004.1	Intron retention	2980940	2981524	+	Zjn_sc00004.1:2979944-2986429W	PB.1810.8,PB.1810.1/PB.1810.2/PB.1810.3/PB.1810.4/PB.1810.6
Zjn_sc00004.1	Intron retention	2980940	2981404	+	Zjn_sc00004.1:2979944-2986429W	PB.1810.8,PB.1810.7
Zjn_sc00004.1	Alternative 5' splice site	2982051	2982052	+	Zjn_sc00004.1:2979944-2986429W	PB.1810.1/PB.1810.2/PB.1810.3/PB.1810.4/PB.1810.6/PB.1810.8,PB.1810.7
Zjn_sc00004.1	Alternative 5' splice site	2982513	2982544	+	Zjn_sc00004.1:2979944-2986429W	PB.1810.4,PB.1810.1/PB.1810.2/PB.1810.6
Zjn_sc00004.1	Intron retention	2982544	2984018	+	Zjn_sc00004.1:2979944-2986429W	PB.1810.3,PB.1810.1/PB.1810.2/PB.1810.6
Zjn_sc00004.1	Intron retention	2982513	2984018	+	Zjn_sc00004.1:2979944-2986429W	PB.1810.3,PB.1810.4
Zjn_sc00004.1	Intron retention	2983861	2983874	+	Zjn_sc00004.1:2979944-2986429W	PB.1810.3,PB.1810.8
Zjn_sc00004.1	Alternative 3' splice site	2984212	2984626	+	Zjn_sc00004.1:2979944-2986429W	PB.1810.2,PB.1810.1/PB.1810.3/PB.1810.4/PB.1810.6/PB.1810.8
Zjn_sc00004.1	Intron retention	2984130	2984626	+	Zjn_sc00004.1:2979944-2986429W	PB.1810.7,PB.1810.8
Zjn_sc00004.1	Intron retention	2985204	2985360	+	Zjn_sc00004.1:2979944-2986429W	PB.1810.7,PB.1810.1/PB.1810.2/PB.1810.3/PB.1810.4/PB.1810.6/PB.1810.8
Zjn_sc00004.1	Intron retention	2985743	2985832	+	Zjn_sc00004.1:2979944-2986429W	PB.1810.3/PB.1810.6/PB.1810.7,PB.1810.1/PB.1810.2/PB.1810.4/PB.1810.8
Zjn_sc00004.1	Intron retention	3017715	3017829	+	Zjn_sc00004.1:3012338-3020669W	PB.1813.4,PB.1813.7
Zjn_sc00004.1	Alternative 5' splice site	3018439	3018533	+	Zjn_sc00004.1:3012338-3020669W	PB.1813.7,PB.1813.3
Zjn_sc00004.1	Exon skipping	3017829	3018533	+	Zjn_sc00004.1:3012338-3020669W	PB.1813.5,PB.1813.3
Zjn_sc00004.1	Exon skipping	3017829	3018439	+	Zjn_sc00004.1:3012338-3020669W	PB.1813.5,PB.1813.7
Zjn_sc00004.1	Alternative 5' splice site	3017715	3018439	+	Zjn_sc00004.1:3012338-3020669W	PB.1813.5,PB.1813.4
Zjn_sc00004.1	Intron retention	3018439	3018654	+	Zjn_sc00004.1:3012338-3020669W	PB.1813.6,PB.1813.4
Zjn_sc00004.1	Intron retention	3017715	3018654	+	Zjn_sc00004.1:3012338-3020669W	PB.1813.6,PB.1813.5
Zjn_sc00004.1	Intron retention	3017715	3018654	+	Zjn_sc00004.1:3012338-3020669W	PB.1813.6,PB.1813.7
Zjn_sc00004.1	Exon skipping	3157429	3157591	+	Zjn_sc00004.1:3157030-3163532W	PB.1824.1/PB.1824.2,PB.1824.3
Zjn_sc00004.1	Intron retention	3157976	3159302	+	Zjn_sc00004.1:3157030-3163532W	PB.1824.5,PB.1824.1/PB.1824.2/PB.1824.3/PB.1824.4
Zjn_sc00004.1	Alternative 3' splice site	3621452	3621467	+	Zjn_sc00004.1:3618567-3622619W	PB.1853.2,PB.1853.1
Zjn_sc00004.1	Alternative 3' splice site	3621796	3621799	+	Zjn_sc00004.1:3618567-3622619W	PB.1853.2,PB.1853.1
Zjn_sc00004.1	Intron retention	3993203	3993341	+	Zjn_sc00004.1:3991752-3994727W	PB.1885.1,PB.1885.2
Zjn_sc00004.1	Alternative 3' splice site	3993608	3993616	+	Zjn_sc00004.1:3991752-3994727W	PB.1885.2/PB.1885.4,PB.1885.1
Zjn_sc00004.1	Intron retention	4345738	4346545	+	Zjn_sc00004.1:4345195-4348066W	PB.1909.2,PB.1909.1
Zjn_sc00004.1	Intron retention	4387643	4387753	+	Zjn_sc00004.1:4386178-4391320W	PB.1915.2,PB.1915.1/PB.1915.3
Zjn_sc00004.1	Intron retention	4389741	4389824	+	Zjn_sc00004.1:4386178-4391320W	PB.1915.2,PB.1915.1/PB.1915.3/PB.1915.4
Zjn_sc00004.1	Intron retention	4390328	4390416	+	Zjn_sc00004.1:4386178-4391320W	PB.1915.3/PB.1915.4,PB.1915.1/PB.1915.2
Zjn_sc00004.1	Intron retention	4438293	4438592	+	Zjn_sc00004.1:4437641-4441257W	PB.1917.1/PB.1917.3,PB.1917.2/PB.1917.4
Zjn_sc00004.1	Intron retention	4439380	4439457	+	Zjn_sc00004.1:4437641-4441257W	PB.1917.2,PB.1917.1/PB.1917.4
Zjn_sc00004.1	Intron retention	4439548	4439751	+	Zjn_sc00004.1:4437641-4441257W	PB.1917.3,PB.1917.1/PB.1917.4
Zjn_sc00004.1	Alternative 5' splice site	4478781	4478787	+	Zjn_sc00004.1:4476177-4483566W	PB.1918.5,PB.1918.1/PB.1918.2/PB.1918.3/PB.1918.4
Zjn_sc00004.1	Alternative 3' splice site	4529459	4529507	+	Zjn_sc00004.1:4528128-4536476W	PB.1922.1/PB.1922.4/PB.1922.5/PB.1922.6/PB.1922.7,PB.1922.3
Zjn_sc00004.1	Alternative 3' splice site	4532422	4532514	+	Zjn_sc00004.1:4528128-4536476W	PB.1922.1/PB.1922.3/PB.1922.4/PB.1922.6/PB.1922.7,PB.1922.5
Zjn_sc00004.1	Intron retention	4533432	4533526	+	Zjn_sc00004.1:4528128-4536476W	PB.1922.4,PB.1922.1/PB.1922.3/PB.1922.5/PB.1922.6
Zjn_sc00004.1	Intron retention	4533201	4533526	+	Zjn_sc00004.1:4528128-4536476W	PB.1922.7,PB.1922.1/PB.1922.3/PB.1922.5/PB.1922.6
Zjn_sc00004.1	Intron retention	4533201	4533267	+	Zjn_sc00004.1:4528128-4536476W	PB.1922.7,PB.1922.4
Zjn_sc00004.1	Alternative 3' splice site	4534615	4534634	+	Zjn_sc00004.1:4528128-4536476W	PB.1922.1/PB.1922.3/PB.1922.5/PB.1922.7,PB.1922.4/PB.1922.6
Zjn_sc00004.1	Alternative 3' splice site	4652469	4652496	+	Zjn_sc00004.1:4647822-4655190W	PB.1936.3,PB.1936.2/PB.1936.4/PB.1936.5/PB.1936.6/PB.1936.7
Zjn_sc00004.1	Exon skipping	4653201	4653296	+	Zjn_sc00004.1:4647822-4655190W	PB.1936.5,PB.1936.2/PB.1936.3/PB.1936.4
Zjn_sc00004.1	Intron retention	4653098	4653603	+	Zjn_sc00004.1:4647822-4655190W	PB.1936.7,PB.1936.5
Zjn_sc00004.1	Intron retention	4653098	4653603	+	Zjn_sc00004.1:4647822-4655190W	PB.1936.7,PB.1936.2/PB.1936.3/PB.1936.4
Zjn_sc00004.1	Alternative 5' splice site	4654444	4654495	+	Zjn_sc00004.1:4647822-4655190W	PB.1936.2/PB.1936.3/PB.1936.5/PB.1936.7,PB.1936.4
Zjn_sc00004.1	Intron retention	4728398	4728508	+	Zjn_sc00004.1:4726353-4731803W	PB.1943.2,PB.1943.1
Zjn_sc00004.1	Intron retention	4803827	4803942	+	Zjn_sc00004.1:4800958-4805533W	PB.1948.2,PB.1948.1/PB.1948.3
Zjn_sc00004.1	Alternative 3' splice site	4880016	4880052	+	Zjn_sc00004.1:4879152-4884998W	PB.1957.1,PB.1957.3
Zjn_sc00004.1	Intron retention	4883887	4883979	+	Zjn_sc00004.1:4879152-4884998W	PB.1957.3,PB.1957.1/PB.1957.2/PB.1957.5
Zjn_sc00004.1	Intron retention	4915129	4915213	+	Zjn_sc00004.1:4914514-4928680W	PB.1963.3,PB.1963.1/PB.1963.2
Zjn_sc00004.1	Exon skipping	4919387	4919446	+	Zjn_sc00004.1:4914514-4928680W	PB.1963.1/PB.1963.3,PB.1963.2
Zjn_sc00004.1	Intron retention	4925794	4925914	+	Zjn_sc00004.1:4914514-4928680W	PB.1963.1,PB.1963.2/PB.1963.3
Zjn_sc00004.1	Intron retention	5068637	5069010	+	Zjn_sc00004.1:5067721-5072376W	PB.1978.2,PB.1978.1/PB.1978.3
Zjn_sc00004.1	Exon skipping	5081963	5082041	+	Zjn_sc00004.1:5080685-5092248W	PB.1979.2/PB.1979.4,PB.1979.1/PB.1979.3/PB.1979.5/PB.1979.6/PB.1979.7/PB.1979.8
Zjn_sc00004.1	Intron retention	5085230	5085399	+	Zjn_sc00004.1:5080685-5092248W	PB.1979.8,PB.1979.1/PB.1979.2/PB.1979.3/PB.1979.4/PB.1979.5/PB.1979.6/PB.1979.7/PB.1979.9
Zjn_sc00004.1	Alternative 3' splice site	5089506	5089514	+	Zjn_sc00004.1:5080685-5092248W	PB.1979.1/PB.1979.2/PB.1979.3/PB.1979.4/PB.1979.5/PB.1979.6/PB.1979.7/PB.1979.8,PB.1979.9
Zjn_sc00004.1	Intron retention	5091852	5091961	+	Zjn_sc00004.1:5080685-5092248W	PB.1979.3,PB.1979.7
Zjn_sc00004.1	Intron retention	5134069	5134173	+	Zjn_sc00004.1:5132127-5135187W	PB.1983.1,PB.1983.2
Zjn_sc00004.1	Intron retention	5149457	5149673	+	Zjn_sc00004.1:5148459-5153012W	PB.1985.1,PB.1985.3/PB.1985.4/PB.1985.7
Zjn_sc00004.1	Intron retention	5149698	5149804	+	Zjn_sc00004.1:5148459-5153012W	PB.1985.2/PB.1985.6,PB.1985.4/PB.1985.7
Zjn_sc00004.1	Intron retention	5149834	5149922	+	Zjn_sc00004.1:5148459-5153012W	PB.1985.5,PB.1985.2/PB.1985.6
Zjn_sc00004.1	Intron retention	5149698	5149922	+	Zjn_sc00004.1:5148459-5153012W	PB.1985.5,PB.1985.4/PB.1985.7
Zjn_sc00004.1	Intron retention	5149834	5150321	+	Zjn_sc00004.1:5148459-5153012W	PB.1985.3,PB.1985.1/PB.1985.4/PB.1985.7
Zjn_sc00004.1	Intron retention	5150365	5150491	+	Zjn_sc00004.1:5148459-5153012W	PB.1985.5,PB.1985.1/PB.1985.4/PB.1985.6/PB.1985.7
Zjn_sc00004.1	Alternative 5' splice site	5150556	5150585	+	Zjn_sc00004.1:5148459-5153012W	PB.1985.2,PB.1985.1/PB.1985.3/PB.1985.4/PB.1985.6/PB.1985.7
Zjn_sc00004.1	Alternative 3' splice site	5150961	5150964	+	Zjn_sc00004.1:5148459-5153012W	PB.1985.1/PB.1985.3/PB.1985.5/PB.1985.6/PB.1985.7,PB.1985.2/PB.1985.4
Zjn_sc00004.1	Intron retention	5250430	5251038	+	Zjn_sc00004.1:5249968-5252330W	PB.1995.3,PB.1995.1
Zjn_sc00004.1	Intron retention	5251130	5251208	+	Zjn_sc00004.1:5249968-5252330W	PB.1995.2,PB.1995.1
Zjn_sc00004.1	Intron retention	5266256	5266373	+	Zjn_sc00004.1:5265474-5271832W	PB.1998.3,PB.1998.1/PB.1998.2/PB.1998.4/PB.1998.5/PB.1998.6
Zjn_sc00004.1	Intron retention	5269996	5270274	+	Zjn_sc00004.1:5265474-5271832W	PB.1998.5/PB.1998.6,PB.1998.1/PB.1998.3/PB.1998.4
Zjn_sc00004.1	Intron retention	5325740	5325832	+	Zjn_sc00004.1:5321794-5328619W	PB.2002.5,PB.2002.1/PB.2002.2/PB.2002.3/PB.2002.4
Zjn_sc00004.1	Intron retention	5327271	5327397	+	Zjn_sc00004.1:5321794-5328619W	PB.2002.4,PB.2002.1/PB.2002.2/PB.2002.3/PB.2002.5
Zjn_sc00004.1	Alternative 5' splice site	5400524	5400528	+	Zjn_sc00004.1:5400263-5402738W	PB.2007.1,PB.2007.2
Zjn_sc00004.1	Intron retention	5438874	5438964	+	Zjn_sc00004.1:5438373-5442756W	PB.2010.7,PB.2010.1/PB.2010.3/PB.2010.4/PB.2010.5/PB.2010.8
Zjn_sc00004.1	Alternative 5' splice site	5439587	5439592	+	Zjn_sc00004.1:5438373-5442756W	PB.2010.3/PB.2010.5/PB.2010.8,PB.2010.1/PB.2010.4/PB.2010.7
Zjn_sc00004.1	Alternative 3' splice site	5440465	5440478	+	Zjn_sc00004.1:5438373-5442756W	PB.2010.5,PB.2010.1/PB.2010.4/PB.2010.7/PB.2010.8
Zjn_sc00004.1	Intron retention	5440392	5440478	+	Zjn_sc00004.1:5438373-5442756W	PB.2010.3,PB.2010.1/PB.2010.4/PB.2010.7/PB.2010.8
Zjn_sc00004.1	Intron retention	5440392	5440465	+	Zjn_sc00004.1:5438373-5442756W	PB.2010.3,PB.2010.5
Zjn_sc00004.1	Exon skipping	5441346	5441503	+	Zjn_sc00004.1:5438373-5442756W	PB.2010.5,PB.2010.1/PB.2010.3/PB.2010.4/PB.2010.8
Zjn_sc00004.1	Intron retention	5442053	5442160	+	Zjn_sc00004.1:5438373-5442756W	PB.2010.8,PB.2010.4
Zjn_sc00004.1	Intron retention	5495520	5495618	+	Zjn_sc00004.1:5493040-5498491W	PB.2014.2,PB.2014.1/PB.2014.3/PB.2014.4
Zjn_sc00004.1	Intron retention	5496202	5496294	+	Zjn_sc00004.1:5493040-5498491W	PB.2014.3,PB.2014.1/PB.2014.2/PB.2014.4
Zjn_sc00004.1	Intron retention	5543210	5543954	+	Zjn_sc00004.1:5540785-5544610W	PB.2017.1,PB.2017.2
Zjn_sc00004.1	Exon skipping	5619930	5620015	+	Zjn_sc00004.1:5619292-5623782W	PB.2025.1,PB.2025.2/PB.2025.4/PB.2025.5/PB.2025.6
Zjn_sc00004.1	Intron retention	5622393	5622556	+	Zjn_sc00004.1:5619292-5623782W	PB.2025.5,PB.2025.2/PB.2025.4
Zjn_sc00004.1	Intron retention	5622393	5622776	+	Zjn_sc00004.1:5619292-5623782W	PB.2025.1/PB.2025.6,PB.2025.2/PB.2025.4
Zjn_sc00004.1	Intron retention	5622704	5622776	+	Zjn_sc00004.1:5619292-5623782W	PB.2025.1/PB.2025.6,PB.2025.5
Zjn_sc00004.1	Intron retention	5664095	5664764	+	Zjn_sc00004.1:5662400-5668453W	PB.2031.2,PB.2031.1
Zjn_sc00004.1	Intron retention	5665162	5665313	+	Zjn_sc00004.1:5662400-5668453W	PB.2031.2,PB.2031.1
Zjn_sc00004.1	Intron retention	5666412	5666618	+	Zjn_sc00004.1:5662400-5668453W	PB.2031.2,PB.2031.1
Zjn_sc00004.1	Intron retention	5666858	5666935	+	Zjn_sc00004.1:5662400-5668453W	PB.2031.1,PB.2031.2
Zjn_sc00004.1	Intron retention	5948984	5949683	+	Zjn_sc00004.1:5947286-5950825W	PB.2065.2,PB.2065.1
Zjn_sc00004.1	Intron retention	5957544	5957628	+	Zjn_sc00004.1:5955932-5959885W	PB.2066.3/PB.2066.5,PB.2066.1/PB.2066.2/PB.2066.4/PB.2066.6
Zjn_sc00004.1	Intron retention	6153462	6153648	+	Zjn_sc00004.1:6151748-6156769W	PB.2087.2,PB.2087.1
Zjn_sc00004.1	Intron retention	6220646	6220879	+	Zjn_sc00004.1:6216862-6222157W	PB.2094.3,PB.2094.1
Zjn_sc00004.1	Alternative 5' splice site	146152	146031	-	Zjn_sc00004.1:135749-149346C	PB.1596.1/PB.1596.3/PB.1596.5/PB.1596.6,PB.1596.10/PB.1596.12/PB.1596.13/PB.1596.4/PB.1596.8
Zjn_sc00004.1	Alternative 3' splice site	145891	145873	-	Zjn_sc00004.1:135749-149346C	PB.1596.11,PB.1596.1/PB.1596.3/PB.1596.5/PB.1596.6
Zjn_sc00004.1	Intron retention	146031	145873	-	Zjn_sc00004.1:135749-149346C	PB.1596.7,PB.1596.10/PB.1596.12/PB.1596.13/PB.1596.4/PB.1596.8
Zjn_sc00004.1	Intron retention	146152	145873	-	Zjn_sc00004.1:135749-149346C	PB.1596.7,PB.1596.1/PB.1596.3/PB.1596.5/PB.1596.6
Zjn_sc00004.1	Intron retention	146152	145891	-	Zjn_sc00004.1:135749-149346C	PB.1596.7,PB.1596.11
Zjn_sc00004.1	Exon skipping	145873	145782	-	Zjn_sc00004.1:135749-149346C	PB.1596.9,PB.1596.1/PB.1596.3/PB.1596.5/PB.1596.6
Zjn_sc00004.1	Exon skipping	145891	145782	-	Zjn_sc00004.1:135749-149346C	PB.1596.9,PB.1596.11
Zjn_sc00004.1	Alternative 5' splice site	146152	145782	-	Zjn_sc00004.1:135749-149346C	PB.1596.9,PB.1596.7
Zjn_sc00004.1	Alternative 5' splice site	144566	144527	-	Zjn_sc00004.1:135749-149346C	PB.1596.1/PB.1596.10/PB.1596.12/PB.1596.13/PB.1596.3/PB.1596.4/PB.1596.6/PB.1596.7/PB.1596.8/PB.1596.9,PB.1596.11/PB.1596.5
Zjn_sc00004.1	Alternative 5' splice site	142049	141203	-	Zjn_sc00004.1:135749-149346C	PB.1596.10/PB.1596.11/PB.1596.12/PB.1596.3/PB.1596.4/PB.1596.5/PB.1596.6/PB.1596.7/PB.1596.8/PB.1596.9,PB.1596.13
Zjn_sc00004.1	Intron retention	142049	141079	-	Zjn_sc00004.1:135749-149346C	PB.1596.1,PB.1596.10/PB.1596.11/PB.1596.12/PB.1596.3/PB.1596.4/PB.1596.5/PB.1596.6/PB.1596.7/PB.1596.8/PB.1596.9
Zjn_sc00004.1	Intron retention	141203	141079	-	Zjn_sc00004.1:135749-149346C	PB.1596.1,PB.1596.13
Zjn_sc00004.1	Intron retention	140243	139562	-	Zjn_sc00004.1:135749-149346C	PB.1596.8,PB.1596.1/PB.1596.10/PB.1596.11/PB.1596.12/PB.1596.13/PB.1596.3/PB.1596.4/PB.1596.5/PB.1596.6/PB.1596.7/PB.1596.9
Zjn_sc00004.1	Alternative 3' splice site	139016	139003	-	Zjn_sc00004.1:135749-149346C	PB.1596.1/PB.1596.10/PB.1596.11/PB.1596.12/PB.1596.13/PB.1596.3/PB.1596.4/PB.1596.5/PB.1596.7/PB.1596.8/PB.1596.9,PB.1596.6
Zjn_sc00004.1	Alternative 3' splice site	137488	137481	-	Zjn_sc00004.1:135749-149346C	PB.1596.1,PB.1596.10/PB.1596.12/PB.1596.13/PB.1596.3/PB.1596.4/PB.1596.5/PB.1596.6/PB.1596.7/PB.1596.8/PB.1596.9
Zjn_sc00004.1	Alternative 3' splice site	137488	137474	-	Zjn_sc00004.1:135749-149346C	PB.1596.1,PB.1596.11
Zjn_sc00004.1	Alternative 3' splice site	137481	137474	-	Zjn_sc00004.1:135749-149346C	PB.1596.10/PB.1596.12/PB.1596.13/PB.1596.3/PB.1596.4/PB.1596.5/PB.1596.6/PB.1596.7/PB.1596.8/PB.1596.9,PB.1596.11
Zjn_sc00004.1	Exon skipping	136804	136646	-	Zjn_sc00004.1:135749-149346C	PB.1596.10,PB.1596.1/PB.1596.11/PB.1596.3/PB.1596.4/PB.1596.5/PB.1596.6/PB.1596.7/PB.1596.8/PB.1596.9
Zjn_sc00004.1	Intron retention	262168	262040	-	Zjn_sc00004.1:260812-264791C	PB.1603.2,PB.1603.1
Zjn_sc00004.1	Intron retention	476104	475545	-	Zjn_sc00004.1:469085-476415C	PB.1612.9,PB.1612.23/PB.1612.5
Zjn_sc00004.1	Intron retention	476104	475545	-	Zjn_sc00004.1:469085-476415C	PB.1612.11,PB.1612.2/PB.1612.20/PB.1612.24
Zjn_sc00004.1	Intron retention	476104	475545	-	Zjn_sc00004.1:469085-476415C	PB.1612.10/PB.1612.12/PB.1612.17,PB.1612.7
Zjn_sc00004.1	Exon skipping	475545	474604	-	Zjn_sc00004.1:469085-476415C	PB.1612.15,PB.1612.1/PB.1612.14/PB.1612.16/PB.1612.2/PB.1612.20/PB.1612.23/PB.1612.24/PB.1612.3/PB.1612.5/PB.1612.7
Zjn_sc00004.1	Intron retention	474604	474330	-	Zjn_sc00004.1:469085-476415C	PB.1612.8,PB.1612.1/PB.1612.11/PB.1612.12/PB.1612.14/PB.1612.17/PB.1612.2/PB.1612.20/PB.1612.23/PB.1612.24/PB.1612.3/PB.1612.5/PB.1612.7/PB.1612.9
Zjn_sc00004.1	Intron retention	474933	474811	-	Zjn_sc00004.1:469085-476415C	PB.1612.6,PB.1612.8
Zjn_sc00004.1	Intron retention	474933	474330	-	Zjn_sc00004.1:469085-476415C	PB.1612.6,PB.1612.1/PB.1612.14/PB.1612.2/PB.1612.20/PB.1612.23/PB.1612.24/PB.1612.3/PB.1612.5/PB.1612.7
Zjn_sc00004.1	Alternative 3' splice site	475545	474330	-	Zjn_sc00004.1:469085-476415C	PB.1612.6,PB.1612.15
Zjn_sc00004.1	Intron retention	474933	474330	-	Zjn_sc00004.1:469085-476415C	PB.1612.4,PB.1612.12/PB.1612.17
Zjn_sc00004.1	Intron retention	476104	474330	-	Zjn_sc00004.1:469085-476415C	PB.1612.4,PB.1612.7
Zjn_sc00004.1	Intron retention	474255	474142	-	Zjn_sc00004.1:469085-476415C	PB.1612.10/PB.1612.16,PB.1612.1/PB.1612.11/PB.1612.12/PB.1612.14/PB.1612.15/PB.1612.2/PB.1612.20/PB.1612.23/PB.1612.24/PB.1612.3/PB.1612.5/PB.1612.7/PB.1612.9
Zjn_sc00004.1	Intron retention	473518	473418	-	Zjn_sc00004.1:469085-476415C	PB.1612.1/PB.1612.10/PB.1612.11/PB.1612.24/PB.1612.5,PB.1612.12/PB.1612.14/PB.1612.15/PB.1612.16/PB.1612.2/PB.1612.20/PB.1612.23/PB.1612.3/PB.1612.7/PB.1612.8/PB.1612.9
Zjn_sc00004.1	Intron retention	474040	473586	-	Zjn_sc00004.1:469085-476415C	PB.1612.4/PB.1612.6,PB.1612.1/PB.1612.11/PB.1612.24/PB.1612.5
Zjn_sc00004.1	Intron retention	474040	473418	-	Zjn_sc00004.1:469085-476415C	PB.1612.4/PB.1612.6,PB.1612.12/PB.1612.14/PB.1612.15/PB.1612.2/PB.1612.20/PB.1612.23/PB.1612.3/PB.1612.7/PB.1612.8/PB.1612.9
Zjn_sc00004.1	Intron retention	474933	473418	-	Zjn_sc00004.1:469085-476415C	PB.1612.22,PB.1612.9
Zjn_sc00004.1	Intron retention	476104	474142	-	Zjn_sc00004.1:469085-476415C	PB.1612.22,PB.1612.6
Zjn_sc00004.1	Intron retention	476104	473586	-	Zjn_sc00004.1:469085-476415C	PB.1612.22,PB.1612.5
Zjn_sc00004.1	Intron retention	476104	473418	-	Zjn_sc00004.1:469085-476415C	PB.1612.22,PB.1612.23
Zjn_sc00004.1	Intron retention	474040	473290	-	Zjn_sc00004.1:469085-476415C	PB.1612.17,PB.1612.1/PB.1612.11/PB.1612.24/PB.1612.5
Zjn_sc00004.1	Intron retention	474040	473290	-	Zjn_sc00004.1:469085-476415C	PB.1612.17,PB.1612.12/PB.1612.14/PB.1612.15/PB.1612.2/PB.1612.20/PB.1612.23/PB.1612.7/PB.1612.8
Zjn_sc00004.1	Alternative 3' splice site	472998	472831	-	Zjn_sc00004.1:469085-476415C	PB.1612.20,PB.1612.1/PB.1612.10/PB.1612.11/PB.1612.12/PB.1612.14/PB.1612.15/PB.1612.16/PB.1612.17/PB.1612.2/PB.1612.23/PB.1612.24/PB.1612.5/PB.1612.7/PB.1612.8
Zjn_sc00004.1	Intron retention	473216	472831	-	Zjn_sc00004.1:469085-476415C	PB.1612.22/PB.1612.3/PB.1612.9,PB.1612.1/PB.1612.10/PB.1612.11/PB.1612.12/PB.1612.14/PB.1612.15/PB.1612.16/PB.1612.2/PB.1612.23/PB.1612.24/PB.1612.5/PB.1612.7/PB.1612.8
Zjn_sc00004.1	Intron retention	473216	472998	-	Zjn_sc00004.1:469085-476415C	PB.1612.22/PB.1612.3/PB.1612.9,PB.1612.20
Zjn_sc00004.1	Intron retention	473382	473290	-	Zjn_sc00004.1:469085-476415C	PB.1612.13,PB.1612.22
Zjn_sc00004.1	Intron retention	474933	473290	-	Zjn_sc00004.1:469085-476415C	PB.1612.13,PB.1612.9
Zjn_sc00004.1	Intron retention	476104	472831	-	Zjn_sc00004.1:469085-476415C	PB.1612.13,PB.1612.5
Zjn_sc00004.1	Intron retention	476104	472831	-	Zjn_sc00004.1:469085-476415C	PB.1612.13,PB.1612.23
Zjn_sc00004.1	Intron retention	473216	472419	-	Zjn_sc00004.1:469085-476415C	PB.1612.21,PB.1612.20
Zjn_sc00004.1	Alternative 3' splice site	472419	472375	-	Zjn_sc00004.1:469085-476415C	PB.1612.15/PB.1612.16,PB.1612.14
Zjn_sc00004.1	Intron retention	472653	472375	-	Zjn_sc00004.1:469085-476415C	PB.1612.17,PB.1612.14
Zjn_sc00004.1	Intron retention	472653	472419	-	Zjn_sc00004.1:469085-476415C	PB.1612.17,PB.1612.15/PB.1612.16
Zjn_sc00004.1	Intron retention	472653	472419	-	Zjn_sc00004.1:469085-476415C	PB.1612.13/PB.1612.9,PB.1612.10/PB.1612.11/PB.1612.12
Zjn_sc00004.1	Intron retention	473216	472419	-	Zjn_sc00004.1:469085-476415C	PB.1612.6,PB.1612.7
Zjn_sc00004.1	Intron retention	472780	471835	-	Zjn_sc00004.1:469085-476415C	PB.1612.4,PB.1612.3
Zjn_sc00004.1	Intron retention	473216	471835	-	Zjn_sc00004.1:469085-476415C	PB.1612.4,PB.1612.1/PB.1612.2
Zjn_sc00004.1	Alternative 3' splice site	587514	587496	-	Zjn_sc00004.1:582770-589270C	PB.1620.2,PB.1620.1
Zjn_sc00004.1	Exon skipping	698983	698886	-	Zjn_sc00004.1:697560-700038C	PB.1630.1,PB.1630.3
Zjn_sc00004.1	Exon skipping	698624	698504	-	Zjn_sc00004.1:697560-700038C	PB.1630.1,PB.1630.3
Zjn_sc00004.1	Intron retention	711310	711178	-	Zjn_sc00004.1:710017-718220C	PB.1632.1,PB.1632.2
Zjn_sc00004.1	Alternative 3' splice site	727480	727464	-	Zjn_sc00004.1:721011-729836C	PB.1633.1/PB.1633.2/PB.1633.4,PB.1633.3
Zjn_sc00004.1	Intron retention	722605	721888	-	Zjn_sc00004.1:721011-729836C	PB.1633.2,PB.1633.3
Zjn_sc00004.1	Alternative 5' splice site	800100	800068	-	Zjn_sc00004.1:797264-803918C	PB.1640.1,PB.1640.2
Zjn_sc00004.1	Intron retention	939629	939541	-	Zjn_sc00004.1:937760-940582C	PB.1651.1/PB.1651.2/PB.1651.5,PB.1651.3
Zjn_sc00004.1	Intron retention	939818	939717	-	Zjn_sc00004.1:937760-940582C	PB.1651.1/PB.1651.2/PB.1651.5,PB.1651.4
Zjn_sc00004.1	Exon skipping	941882	941713	-	Zjn_sc00004.1:941136-944483C	PB.1652.2,PB.1652.3
Zjn_sc00004.1	Alternative 3' splice site	947424	947342	-	Zjn_sc00004.1:945448-951127C	PB.1653.1,PB.1653.2
Zjn_sc00004.1	Intron retention	1014583	1014513	-	Zjn_sc00004.1:1012898-1017712C	PB.1656.1/PB.1656.2/PB.1656.3/PB.1656.5/PB.1656.6,PB.1656.4
Zjn_sc00004.1	Intron retention	1013765	1013685	-	Zjn_sc00004.1:1012898-1017712C	PB.1656.5,PB.1656.1/PB.1656.2/PB.1656.4/PB.1656.6
Zjn_sc00004.1	Intron retention	1061873	1061567	-	Zjn_sc00004.1:1058975-1063143C	PB.1661.2,PB.1661.1
Zjn_sc00004.1	Alternative 5' splice site	1060185	1060010	-	Zjn_sc00004.1:1058975-1063143C	PB.1661.1,PB.1661.2
Zjn_sc00004.1	Intron retention	1074139	1073926	-	Zjn_sc00004.1:1072873-1076229C	PB.1663.1,PB.1663.2
Zjn_sc00004.1	Alternative 3' splice site	1132118	1132057	-	Zjn_sc00004.1:1129796-1134311C	PB.1669.1/PB.1669.4,PB.1669.2
Zjn_sc00004.1	Intron retention	1132619	1132118	-	Zjn_sc00004.1:1129796-1134311C	PB.1669.3,PB.1669.1/PB.1669.4
Zjn_sc00004.1	Intron retention	1132619	1132057	-	Zjn_sc00004.1:1129796-1134311C	PB.1669.3,PB.1669.2
Zjn_sc00004.1	Intron retention	1195679	1195169	-	Zjn_sc00004.1:1190626-1197417C	PB.1678.2,PB.1678.1
Zjn_sc00004.1	Intron retention	1196510	1194791	-	Zjn_sc00004.1:1190626-1197417C	PB.1678.3,PB.1678.1
Zjn_sc00004.1	Intron retention	1196510	1194791	-	Zjn_sc00004.1:1190626-1197417C	PB.1678.3,PB.1678.2
Zjn_sc00004.1	Intron retention	1193714	1191956	-	Zjn_sc00004.1:1190626-1197417C	PB.1678.2,PB.1678.1
Zjn_sc00004.1	Intron retention	1210220	1210116	-	Zjn_sc00004.1:1201662-1210887C	PB.1679.3,PB.1679.1/PB.1679.2/PB.1679.4/PB.1679.5
Zjn_sc00004.1	Intron retention	1206440	1206281	-	Zjn_sc00004.1:1201662-1210887C	PB.1679.2,PB.1679.1/PB.1679.3/PB.1679.4/PB.1679.5
Zjn_sc00004.1	Alternative 3' splice site	1204676	1204659	-	Zjn_sc00004.1:1201662-1210887C	PB.1679.3,PB.1679.1/PB.1679.2/PB.1679.4/PB.1679.5
Zjn_sc00004.1	Alternative 3' splice site	1203576	1203573	-	Zjn_sc00004.1:1201662-1210887C	PB.1679.1,PB.1679.3/PB.1679.4/PB.1679.5
Zjn_sc00004.1	Intron retention	1203499	1203399	-	Zjn_sc00004.1:1201662-1210887C	PB.1679.2,PB.1679.1
Zjn_sc00004.1	Exon skipping	1202866	1202817	-	Zjn_sc00004.1:1201662-1210887C	PB.1679.1/PB.1679.2/PB.1679.3/PB.1679.4,PB.1679.5
Zjn_sc00004.1	Intron retention	1323871	1323793	-	Zjn_sc00004.1:1322243-1324524C	PB.1692.2,PB.1692.1
Zjn_sc00004.1	Intron retention	1525577	1524464	-	Zjn_sc00004.1:1518220-1525658C	PB.1701.1/PB.1701.4,PB.1701.9
Zjn_sc00004.1	Alternative 5' splice site	1523840	1523800	-	Zjn_sc00004.1:1518220-1525658C	PB.1701.10/PB.1701.13/PB.1701.5/PB.1701.6/PB.1701.8,PB.1701.11/PB.1701.2/PB.1701.3/PB.1701.9
Zjn_sc00004.1	Intron retention	1523504	1523403	-	Zjn_sc00004.1:1518220-1525658C	PB.1701.10/PB.1701.11/PB.1701.3/PB.1701.7/PB.1701.8,PB.1701.1/PB.1701.12/PB.1701.13/PB.1701.2/PB.1701.4/PB.1701.5/PB.1701.9
Zjn_sc00004.1	Intron retention	1523386	1523309	-	Zjn_sc00004.1:1518220-1525658C	PB.1701.6,PB.1701.1/PB.1701.12/PB.1701.13/PB.1701.2/PB.1701.4/PB.1701.5/PB.1701.9
Zjn_sc00004.1	Alternative 3' splice site	1523056	1523051	-	Zjn_sc00004.1:1518220-1525658C	PB.1701.10/PB.1701.11/PB.1701.12/PB.1701.13/PB.1701.2/PB.1701.3/PB.1701.4/PB.1701.6/PB.1701.7/PB.1701.8/PB.1701.9,PB.1701.1
Zjn_sc00004.1	Intron retention	1522968	1522896	-	Zjn_sc00004.1:1518220-1525658C	PB.1701.5,PB.1701.10/PB.1701.11/PB.1701.12/PB.1701.13/PB.1701.2/PB.1701.3/PB.1701.4/PB.1701.6/PB.1701.7/PB.1701.8/PB.1701.9
Zjn_sc00004.1	Intron retention	1522397	1521474	-	Zjn_sc00004.1:1518220-1525658C	PB.1701.1/PB.1701.13/PB.1701.2/PB.1701.3/PB.1701.5/PB.1701.6/PB.1701.9,PB.1701.10/PB.1701.11/PB.1701.12/PB.1701.4/PB.1701.7/PB.1701.8
Zjn_sc00004.1	Intron retention	1520494	1520385	-	Zjn_sc00004.1:1518220-1525658C	PB.1701.2/PB.1701.8,PB.1701.4/PB.1701.5/PB.1701.7
Zjn_sc00004.1	Intron retention	1520494	1520385	-	Zjn_sc00004.1:1518220-1525658C	PB.1701.3/PB.1701.6,PB.1701.1
Zjn_sc00004.1	Alternative 5' splice site	1520341	1520338	-	Zjn_sc00004.1:1518220-1525658C	PB.1701.4/PB.1701.5/PB.1701.7,PB.1701.1
Zjn_sc00004.1	Alternative 5' splice site	1520341	1520338	-	Zjn_sc00004.1:1518220-1525658C	PB.1701.2/PB.1701.8,PB.1701.3/PB.1701.6
Zjn_sc00004.1	Intron retention	1585768	1585023	-	Zjn_sc00004.1:1580686-1586669C	PB.1709.2,PB.1709.1
Zjn_sc00004.1	Intron retention	1673906	1673804	-	Zjn_sc00004.1:1667383-1675501C	PB.1715.10/PB.1715.12/PB.1715.3/PB.1715.6,PB.1715.2/PB.1715.4/PB.1715.5/PB.1715.7/PB.1715.9
Zjn_sc00004.1	Intron retention	1673658	1673471	-	Zjn_sc00004.1:1667383-1675501C	PB.1715.8,PB.1715.1/PB.1715.2/PB.1715.4/PB.1715.5/PB.1715.7/PB.1715.9
Zjn_sc00004.1	Intron retention	1672979	1672395	-	Zjn_sc00004.1:1667383-1675501C	PB.1715.7,PB.1715.1/PB.1715.10/PB.1715.12/PB.1715.2/PB.1715.3/PB.1715.4/PB.1715.5/PB.1715.6/PB.1715.9
Zjn_sc00004.1	Intron retention	1672324	1672142	-	Zjn_sc00004.1:1667383-1675501C	PB.1715.8,PB.1715.1/PB.1715.10/PB.1715.12/PB.1715.2/PB.1715.3/PB.1715.4/PB.1715.5/PB.1715.6/PB.1715.9
Zjn_sc00004.1	Alternative 5' splice site	1671577	1671482	-	Zjn_sc00004.1:1667383-1675501C	PB.1715.1/PB.1715.10/PB.1715.12/PB.1715.2/PB.1715.4/PB.1715.5/PB.1715.9,PB.1715.3/PB.1715.6
Zjn_sc00004.1	Intron retention	1671577	1671309	-	Zjn_sc00004.1:1667383-1675501C	PB.1715.7,PB.1715.1/PB.1715.10/PB.1715.12/PB.1715.2/PB.1715.4/PB.1715.5/PB.1715.9
Zjn_sc00004.1	Intron retention	1671482	1671309	-	Zjn_sc00004.1:1667383-1675501C	PB.1715.7,PB.1715.3/PB.1715.6
Zjn_sc00004.1	Intron retention	1671577	1670493	-	Zjn_sc00004.1:1667383-1675501C	PB.1715.8,PB.1715.1/PB.1715.10/PB.1715.12/PB.1715.2/PB.1715.4/PB.1715.5/PB.1715.9
Zjn_sc00004.1	Intron retention	1671482	1670493	-	Zjn_sc00004.1:1667383-1675501C	PB.1715.8,PB.1715.3/PB.1715.6
Zjn_sc00004.1	Intron retention	1671166	1670493	-	Zjn_sc00004.1:1667383-1675501C	PB.1715.8,PB.1715.7
Zjn_sc00004.1	Intron retention	1670104	1669800	-	Zjn_sc00004.1:1667383-1675501C	PB.1715.1/PB.1715.4,PB.1715.5/PB.1715.6
Zjn_sc00004.1	Alternative 5' splice site	1670076	1669426	-	Zjn_sc00004.1:1667383-1675501C	PB.1715.2,PB.1715.1/PB.1715.4
Zjn_sc00004.1	Intron retention	1669426	1668960	-	Zjn_sc00004.1:1667383-1675501C	PB.1715.3,PB.1715.1/PB.1715.4
Zjn_sc00004.1	Intron retention	1670076	1668960	-	Zjn_sc00004.1:1667383-1675501C	PB.1715.3,PB.1715.2
Zjn_sc00004.1	Intron retention	1670104	1668960	-	Zjn_sc00004.1:1667383-1675501C	PB.1715.3,PB.1715.5/PB.1715.6
Zjn_sc00004.1	Alternative 3' splice site	1683942	1683880	-	Zjn_sc00004.1:1677749-1684880C	PB.1717.2/PB.1717.3,PB.1717.1
Zjn_sc00004.1	Intron retention	1682779	1682681	-	Zjn_sc00004.1:1677749-1684880C	PB.1717.3,PB.1717.1/PB.1717.2
Zjn_sc00004.1	Alternative 3' splice site	1872607	1872568	-	Zjn_sc00004.1:1856568-1877252C	PB.1729.1/PB.1729.3/PB.1729.4/PB.1729.5,PB.1729.2
Zjn_sc00004.1	Alternative 3' splice site	1864457	1864326	-	Zjn_sc00004.1:1856568-1877252C	PB.1729.1/PB.1729.2/PB.1729.4/PB.1729.5,PB.1729.3
Zjn_sc00004.1	Intron retention	2015501	2014694	-	Zjn_sc00004.1:2013283-2016876C	PB.1740.1,PB.1740.2/PB.1740.3
Zjn_sc00004.1	Intron retention	2014453	2014323	-	Zjn_sc00004.1:2013283-2016876C	PB.1740.1/PB.1740.3,PB.1740.2
Zjn_sc00004.1	Intron retention	2185118	2184758	-	Zjn_sc00004.1:2184006-2188509C	PB.1750.2,PB.1750.1
Zjn_sc00004.1	Exon skipping	2321418	2321289	-	Zjn_sc00004.1:2319805-2323342C	PB.1759.1,PB.1759.3
Zjn_sc00004.1	Alternative 3' splice site	2562328	2562318	-	Zjn_sc00004.1:2561380-2565589C	PB.1781.1,PB.1781.2/PB.1781.3
Zjn_sc00004.1	Intron retention	2640127	2639135	-	Zjn_sc00004.1:2637482-2641500C	PB.1786.4,PB.1786.3
Zjn_sc00004.1	Alternative 3' splice site	2656015	2655831	-	Zjn_sc00004.1:2652571-2656592C	PB.1787.2,PB.1787.1/PB.1787.3/PB.1787.4
Zjn_sc00004.1	Alternative 3' splice site	2655831	2655828	-	Zjn_sc00004.1:2652571-2656592C	PB.1787.1/PB.1787.3/PB.1787.4,PB.1787.9
Zjn_sc00004.1	Alternative 3' splice site	2656015	2655828	-	Zjn_sc00004.1:2652571-2656592C	PB.1787.2,PB.1787.9
Zjn_sc00004.1	Exon skipping	2655036	2654920	-	Zjn_sc00004.1:2652571-2656592C	PB.1787.1/PB.1787.2/PB.1787.3/PB.1787.4/PB.1787.9,PB.1787.8
Zjn_sc00004.1	Intron retention	2654684	2654550	-	Zjn_sc00004.1:2652571-2656592C	PB.1787.3,PB.1787.1/PB.1787.2/PB.1787.4/PB.1787.8/PB.1787.9
Zjn_sc00004.1	Intron retention	2655091	2654550	-	Zjn_sc00004.1:2652571-2656592C	PB.1787.5,PB.1787.1/PB.1787.2/PB.1787.4/PB.1787.9
Zjn_sc00004.1	Intron retention	2655091	2654550	-	Zjn_sc00004.1:2652571-2656592C	PB.1787.5,PB.1787.8
Zjn_sc00004.1	Intron retention	2655091	2654781	-	Zjn_sc00004.1:2652571-2656592C	PB.1787.5,PB.1787.3
Zjn_sc00004.1	Intron retention	2654131	2654044	-	Zjn_sc00004.1:2652571-2656592C	PB.1787.4,PB.1787.1/PB.1787.2/PB.1787.3/PB.1787.5/PB.1787.8/PB.1787.9
Zjn_sc00004.1	Intron retention	2711141	2711047	-	Zjn_sc00004.1:2708293-2712192C	PB.1793.2,PB.1793.1
Zjn_sc00004.1	Intron retention	2820621	2820518	-	Zjn_sc00004.1:2819725-2822736C	PB.1799.2,PB.1799.1
Zjn_sc00004.1	Intron retention	2881240	2880557	-	Zjn_sc00004.1:2878667-2883795C	PB.1802.4,PB.1802.1/PB.1802.3
Zjn_sc00004.1	Intron retention	2880356	2880278	-	Zjn_sc00004.1:2878667-2883795C	PB.1802.2,PB.1802.1/PB.1802.3
Zjn_sc00004.1	Alternative 5' splice site	2930255	2930249	-	Zjn_sc00004.1:2925459-2930348C	PB.1805.9,PB.1805.4/PB.1805.7
[truncated: 13,677 more rows]
