# Supplementary material for: Single-molecule long-read sequencing analysis improves genome annotation and sheds new light on the transcripts and splice isoforms of Zoysia japonica
Source: BMC Plant Biol. 2022 May 26;22:263. doi: 10.1186/s12870-022-03640-7 (PMC9134579; doi:10.1186/s12870-022-03640-7)
Supplement: Supplementary file 15 — Additional file 15: Table S7. Listof novel genes and their annotation. [file 12870_2022_3640_MOESM15_ESM.xlsx]

## Sheet: Table S7
Table S7 List of novel genes and their annotation
#GeneID	nr_annotation	GO_annotation	KEGG_annotation	KEGG_pathway_annotation	Swissprot_annotation	COG_class	COG_class_annotation	KOG_class	KOG_class_annotation	eggNOG_class	eggNOG_class_annotation	Pfam_annotation
PB.10325	putative gag-pol polyprotein [Oryza sativa Japonica Group]	Molecular Function: DNA binding (GO:0003677);; Molecular Function: RNA binding (GO:0003723);; Molecular Function: RNA-directed DNA polymerase activity (GO:0003964);; Molecular Function: aspartic-type endopeptidase activity (GO:0004190);; Biological Process: RNA-dependent DNA biosynthetic process (GO:0006278);; Biological Process: DNA recombination (GO:0006310);; Biological Process: proteolysis (G…	--	--	Uncharacterized mitochondrial protein AtMg00860 GN=AtMg00860 OS=Arabidopsis thaliana (Mouse-ear cress) PE=4 SV=1	--	--	[R]	General function prediction only	L	Replication, recombination and repair	Retroviral aspartyl protease;; Reverse transcriptase (RNA-dependent DNA polymerase)
PB.12632	PREDICTED: putative clathrin assembly protein At5g57200-like [Setaria italica]	Molecular Function: 1-phosphatidylinositol binding (GO:0005545);; Cellular Component: mitochondrion (GO:0005739);; Cellular Component: clathrin-coated vesicle (GO:0030136);; Molecular Function: clathrin binding (GO:0030276);; Biological Process: clathrin coat assembly (GO:0048268);;	K20044|0|sita:101783365|K20044 phosphatidylinositol-binding clathrin assembly protein | (RefSeq) putative clathrin assembly protein At5g57200	--	Putative clathrin assembly protein At4g25940 GN=At4g25940 OS=Arabidopsis thaliana (Mouse-ear cress) PE=2 SV=1	--	--	[TU]	--	U	Intracellular trafficking, secretion, and vesicular transport	ANTH domain;; ENTH domain
PB.5809	hypothetical protein SHCRBa_160_F01_F_350 [Saccharum hybrid cultivar R570]	Molecular Function: catalytic activity (GO:0003824);;	--	--	--	[E]	Amino acid transport and metabolism	[H]	Coenzyme transport and metabolism	E	Amino acid transport and metabolism	--
PB.6747	PREDICTED: putative DNA repair and recombination protein RAD26-like [Setaria italica]	Molecular Function: ATP binding (GO:0005524);; Cellular Component: plastid (GO:0009536);; Cellular Component: membrane (GO:0016020);;	K20098|1.29876e-170|sita:101783350|K20098 DNA excision repair protein ERCC-6-like 2 [EC:3.6.4.-] | (RefSeq) switch 2	--	Switch 2 {ECO:0000312|EMBL:AEE27606.1} OS=Arabidopsis thaliana (Mouse-ear cress) PE=3 SV=1	[KL]	Transcription;; Replication, recombination and repair	[KL]	--	L	Replication, recombination and repair	Helicase conserved C-terminal domain
PB.9219	TPA: hypothetical protein ZEAMMB73_158397 [Zea mays]	Biological Process: long-chain fatty acid metabolic process (GO:0001676);; Molecular Function: long-chain fatty acid-CoA ligase activity (GO:0004467);; Cellular Component: endoplasmic reticulum (GO:0005783);; Cellular Component: Golgi apparatus (GO:0005794);; Cellular Component: chloroplast envelope (GO:0009941);; Cellular Component: integral component of membrane (GO:0016021);;	K01897|3.06482e-16|zma:100285568|K01897 long-chain acyl-CoA synthetase [EC:6.2.1.3] | (RefSeq) cl8873_1, GRMZM2G079236; uncharacterized LOC100285568	Fatty acid biosynthesis (ko00061);Fatty acid degradation (ko00071);Fatty acid metabolism (ko01212);Peroxisome (ko04146)	Long chain acyl-CoA synthetase 9, chloroplastic GN=LACS9 OS=Arabidopsis thaliana (Mouse-ear cress) PE=2 SV=1	--	--	[I]	Lipid transport and metabolism	I	Lipid transport and metabolism	--
PB.723	uncharacterized protein LOC100191562 precursor [Zea mays]	Molecular Function: iron ion binding (GO:0005506);; Cellular Component: endoplasmic reticulum (GO:0005783);; Biological Process: response to brassinosteroid (GO:0009741);; Biological Process: unidimensional cell growth (GO:0009826);; Biological Process: jasmonic acid mediated signaling pathway (GO:0009867);; Molecular Function: steroid 22-alpha hydroxylase activity (GO:0010012);; Biological Proce…	K09587|1.16947e-76|zma:100191562|K09587 steroid 22-alpha-hydroxylase [EC:1.14.13.-] | (RefSeq) putative cytochrome P450 superfamily protein	Brassinosteroid biosynthesis (ko00905)	Cytochrome P450 90B1 GN=T3A5.40 OS=Arabidopsis thaliana (Mouse-ear cress) PE=1 SV=2	[QV]	Secondary metabolites biosynthesis, transport and catabolism;; Defense mechanisms	[QI]	--	Q	Secondary metabolites biosynthesis, transport and catabolism	--
PB.15684	PREDICTED: U5 small nuclear ribonucleoprotein 200 kDa helicase-like [Zea mays]	Molecular Function: nucleic acid binding (GO:0003676);; Molecular Function: helicase activity (GO:0004386);; Molecular Function: ATP binding (GO:0005524);; Cellular Component: mitochondrion (GO:0005739);; Cellular Component: viral nucleocapsid (GO:0019013);; Cellular Component: intracellular ribonucleoprotein complex (GO:0030529);;	K12854|0|zma:103633484|K12854 pre-mRNA-splicing helicase BRR2 [EC:3.6.4.13] | (RefSeq) GRMZM2G026991; U5 small nuclear ribonucleoprotein 200 kDa helicase-like	Spliceosome (ko03040)	Helicase and polymerase-containing protein TEBICHI GN=TEB OS=Arabidopsis thaliana (Mouse-ear cress) PE=2 SV=1	[L]	Replication, recombination and repair	[A]	RNA processing and modification	L	Replication, recombination and repair	Sec63 Brl domain;; DEAD/DEAH box helicase;; Type III restriction enzyme, res subunit;; AAA domain;; Helicase conserved C-terminal domain;; AAA domain
PB.7693	PREDICTED: UDP-glycosyltransferase 73C3-like [Zea mays]	Molecular Function: UDP-glycosyltransferase activity (GO:0008194);; Biological Process: flavonoid biosynthetic process (GO:0009813);; Molecular Function: transferase activity, transferring hexosyl groups (GO:0016758);; Cellular Component: intracellular membrane-bounded organelle (GO:0043231);; Biological Process: flavonoid glucuronidation (GO:0052696);;	--	--	UDP-glycosyltransferase 73C2 GN=UGT73C2 OS=Arabidopsis thaliana (Mouse-ear cress) PE=3 SV=1	--	--	[GC]	--	S	Function unknown	--
PB.14436	PREDICTED: uncharacterized protein LOC101764709 isoform X1 [Setaria italica]	Cellular Component: mitochondrion (GO:0005739);; Biological Process: cellular process (GO:0009987);; Cellular Component: membrane (GO:0016020);;	--	--	--	--	--	--	--	S	Function unknown	--
PB.2484	PREDICTED: aspartic proteinase nepenthesin-1-like [Setaria italica]	Biological Process: transition metal ion transport (GO:0000041);; Molecular Function: aspartic-type endopeptidase activity (GO:0004190);; Cellular Component: plastid (GO:0009536);; Biological Process: vegetative to reproductive phase transition of meristem (GO:0010228);; Biological Process: protein desumoylation (GO:0016926);; Biological Process: protein catabolic process (GO:0030163);; Biologica…	--	--	Aspartic proteinase nepenthesin-1 (Precursor) GN=nep1 OS=Nepenthes gracilis (Slender pitcher plant) PE=1 SV=1	--	--	[O]	Posttranslational modification, protein turnover, chaperones	O	Posttranslational modification, protein turnover, chaperones	Xylanase inhibitor N-terminal;; Xylanase inhibitor C-terminal;; Eukaryotic aspartyl protease
PB.2064	hypothetical protein SORBIDRAFT_06g033120 [Sorghum bicolor]	Cellular Component: integral component of membrane (GO:0016021);;	--	--	Tetraspanin-19 GN=TOM2AH3 OS=Arabidopsis thaliana (Mouse-ear cress) PE=2 SV=1	--	--	--	--	S	Function unknown	--
PB.10573	PREDICTED: uncharacterized protein LOC101762923 isoform X1 [Setaria italica]	Cellular Component: membrane (GO:0016020);;	--	--	--	--	--	--	--	S	Function unknown	--
PB.8591	PREDICTED: anthocyanidin 5,3-O-glucosyltransferase-like [Setaria italica]	Biological Process: flavonoid biosynthetic process (GO:0009813);; Cellular Component: intracellular membrane-bounded organelle (GO:0043231);; Biological Process: flavonoid glucuronidation (GO:0052696);; Molecular Function: quercetin 3-O-glucosyltransferase activity (GO:0080043);; Molecular Function: quercetin 7-O-glucosyltransferase activity (GO:0080044);;	--	--	Anthocyanidin 5,3-O-glucosyltransferase GN=RhGT1 OS=Rosa hybrid cultivar PE=2 SV=1	--	--	[GC]	--	S	Function unknown	--
PB.8862	putative gag-pol polyprotein [Zea mays]	Molecular Function: transcription factor activity, sequence-specific DNA binding (GO:0003700);; Molecular Function: RNA binding (GO:0003723);; Molecular Function: RNA-directed DNA polymerase activity (GO:0003964);; Molecular Function: aspartic-type endopeptidase activity (GO:0004190);; Biological Process: RNA-dependent DNA biosynthetic process (GO:0006278);; Biological Process: DNA recombination …	--	--	--	--	--	[R]	General function prediction only	L	Replication, recombination and repair	Integrase core domain
PB.4374	--	--	--	--	--	--	--	--	--	S	Function unknown	--
PB.10216	hypothetical protein SORBIDRAFT_03g038530 [Sorghum bicolor]	--	--	--	--	--	--	--	--	S	Function unknown	--
PB.13123	putative gag-pol polyprotein [Oryza sativa Japonica Group]	Biological Process: tRNA dihydrouridine synthesis (GO:0002943);; Molecular Function: DNA binding (GO:0003677);; Molecular Function: sugar:proton symporter activity (GO:0005351);; Cellular Component: mitochondrion (GO:0005739);; Cellular Component: endoplasmic reticulum membrane (GO:0005789);; Biological Process: base-excision repair (GO:0006284);; Biological Process: DNA recombination (GO:0006310…	--	--	Endonuclease OS=Nicotiana tabacum (Common tobacco) PE=2 SV=1	[X]	Mobilome: prophages, transposons	[R]	General function prediction only	S	Function unknown	Integrase core domain;; Reverse transcriptase (RNA-dependent DNA polymerase);; Reverse transcriptase (RNA-dependent DNA polymerase)
PB.12906	hypothetical protein SORBIDRAFT_10g022620 [Sorghum bicolor]	Molecular Function: beta-galactosidase activity (GO:0004565);; Cellular Component: cell wall (GO:0005618);; Cellular Component: vacuole (GO:0005773);; Biological Process: carbohydrate metabolic process (GO:0005975);; Cellular Component: plastid (GO:0009536);; Cellular Component: apoplast (GO:0048046);;	--	--	Beta-galactosidase 9 (Precursor) GN=OSJNBa0006A22.31-1 OS=Oryza sativa subsp. japonica (Rice) PE=2 SV=1	--	--	[G]	Carbohydrate transport and metabolism	G	Carbohydrate transport and metabolism	--
PB.13338	PREDICTED: 3-ketoacyl-CoA synthase 19-like [Setaria italica]	Cellular Component: mitochondrion (GO:0005739);; Biological Process: fatty acid biosynthetic process (GO:0006633);; Cellular Component: integral component of membrane (GO:0016021);; Molecular Function: transferase activity, transferring acyl groups other than amino-acyl groups (GO:0016747);;	K15397|0|sita:101772648|K15397 3-ketoacyl-CoA synthase [EC:2.3.1.199] | (RefSeq) 3-ketoacyl-CoA synthase 19-like	Fatty acid elongation (ko00062)	3-ketoacyl-CoA synthase 17 GN=KCS17 OS=Arabidopsis thaliana (Mouse-ear cress) PE=2 SV=2	[Q]	Secondary metabolites biosynthesis, transport and catabolism	--	--	I	Lipid transport and metabolism	FAE1/Type III polyketide synthase-like protein;; 3-Oxoacyl-[acyl-carrier-protein (ACP)] synthase III C terminal;; Chalcone and stilbene synthases, C-terminal domain
PB.16299	Cell wall-associated hydrolase [Medicago truncatula]	Cellular Component: chloroplast (GO:0009507);; Molecular Function: hydrolase activity (GO:0016787);;	--	--	--	--	--	--	--	--	--	--
PB.8272	PREDICTED: uncharacterized protein LOC101758950 [Setaria italica]	--	--	--	--	--	--	--	--	S	Function unknown	--
PB.15186	hypothetical protein ZEAMMB73_736520 [Zea mays]	--	K04733|3.11326e-81|sita:101767290|K04733 interleukin-1 receptor-associated kinase 4 [EC:2.7.11.1] | (RefSeq) wall-associated receptor kinase 2-like	--	Wall-associated receptor kinase-like 5 (Precursor) GN=WAKL5 OS=Arabidopsis thaliana (Mouse-ear cress) PE=2 SV=2	--	--	--	--	--	--	--
PB.8911	polyprotein [Sorghum bicolor]	Molecular Function: DNA binding (GO:0003677);; Molecular Function: RNA binding (GO:0003723);; Molecular Function: RNA-directed DNA polymerase activity (GO:0003964);; Molecular Function: aspartic-type endopeptidase activity (GO:0004190);; Biological Process: RNA-dependent DNA biosynthetic process (GO:0006278);; Biological Process: DNA recombination (GO:0006310);; Biological Process: proteolysis (G…	--	--	RNA-directed DNA polymerase homolog OS=Oenothera berteroana (Bertero&apos;s evening primrose) PE=4 SV=1	--	--	[R]	General function prediction only	L	Replication, recombination and repair	Integrase core domain;; Reverse transcriptase (RNA-dependent DNA polymerase)
PB.2245	PREDICTED: UDP-glycosyltransferase 73C5-like [Setaria italica]	Molecular Function: UDP-glycosyltransferase activity (GO:0008194);; Biological Process: flavonoid biosynthetic process (GO:0009813);; Molecular Function: transferase activity, transferring hexosyl groups (GO:0016758);; Cellular Component: intracellular membrane-bounded organelle (GO:0043231);; Biological Process: flavonoid glucuronidation (GO:0052696);;	--	--	UDP-glycosyltransferase 73C2 GN=UGT73C2 OS=Arabidopsis thaliana (Mouse-ear cress) PE=3 SV=1	--	--	[GC]	--	S	Function unknown	--
PB.4133	PREDICTED: annexin D5-like [Setaria italica]	Molecular Function: calcium ion binding (GO:0005509);; Molecular Function: calcium-dependent phospholipid binding (GO:0005544);;	K17095|5.92509e-40|sita:101786113|K17095 annexin A7/11 | (RefSeq) annexin D5	--	Annexin D5 GN=T23K23.6 OS=Arabidopsis thaliana (Mouse-ear cress) PE=2 SV=2	--	--	[U]	Intracellular trafficking, secretion, and vesicular transport	S	Function unknown	Annexin
PB.12246	PREDICTED: putative nuclease HARBI1-like [Setaria italica]	--	--	--	--	--	--	[L]	Replication, recombination and repair	S	Function unknown	--
PB.14808	hypothetical protein SORBIDRAFT_07g021090 [Sorghum bicolor]	Biological Process: flavonoid biosynthetic process (GO:0009813);; Cellular Component: intracellular membrane-bounded organelle (GO:0043231);; Biological Process: flavonoid glucuronidation (GO:0052696);; Molecular Function: quercetin 3-O-glucosyltransferase activity (GO:0080043);; Molecular Function: quercetin 7-O-glucosyltransferase activity (GO:0080044);;	--	--	UDP-glycosyltransferase 85A2 GN=UGT85A2 OS=Arabidopsis thaliana (Mouse-ear cress) PE=2 SV=1	--	--	[GC]	--	S	Function unknown	UDP-glucoronosyl and UDP-glucosyl transferase
PB.16274	NADH dehydrogenase ND4 subunit [Saccharum hybrid cultivar NCo 310]	Molecular Function: NADH dehydrogenase (ubiquinone) activity (GO:0008137);; Cellular Component: chloroplast thylakoid membrane (GO:0009535);; Cellular Component: integral component of membrane (GO:0016021);; Biological Process: ATP synthesis coupled electron transport (GO:0042773);; Molecular Function: quinone binding (GO:0048038);;	K05575|0|sbi:SobiCp073|K05575 NAD(P)H-quinone oxidoreductase subunit 4 [EC:1.6.5.3] | (RefSeq) ndhD; NADH dehydrogenase subunit 4	Oxidative phosphorylation (ko00190)	NAD(P)H-quinone oxidoreductase chain 4, chloroplastic GN=ndhD OS=Hordeum vulgare (Barley) PE=2 SV=2	[C]	Energy production and conversion	[C]	Energy production and conversion	C	Energy production and conversion	Proton-conducting membrane transporter;; NADH-ubiquinone/plastoquinone oxidoreductase chain 4L;; 4Fe-4S binding domain;; 4Fe-4S dicluster domain;; 4Fe-4S binding domain;; 4Fe-4S dicluster domain;; 4Fe-4S binding domain;; 4Fe-4S double cluster binding domain;; 4Fe-4S dicluster domain;; 4Fe-4S dicluster domain;; 4Fe-4S dicluster domain;; 4Fe-4S binding domain
PB.14277	hypothetical protein SORBIDRAFT_05g026185 [Sorghum bicolor]	--	--	--	--	--	--	--	--	T	Signal transduction mechanisms	--
PB.14208	hypothetical protein SORBIDRAFT_08g019015 [Sorghum bicolor]	--	--	--	--	--	--	[L]	Replication, recombination and repair	S	Function unknown	Plant transposon protein
PB.14915	PREDICTED: uncharacterized protein LOC101754942 [Setaria italica]	Biological Process: carbohydrate metabolic process (GO:0005975);; Cellular Component: plastid (GO:0009536);; Molecular Function: aldehyde-lyase activity (GO:0016832);;	--	--	--	[G]	Carbohydrate transport and metabolism	--	--	G	Carbohydrate transport and metabolism	--
PB.13929	hypothetical protein ZEAMMB73_412982 [Zea mays]	--	--	--	--	--	--	--	--	S	Function unknown	--
PB.13845	heat shock protein 70 [Populus trichocarpa]	Molecular Function: ATP binding (GO:0005524);; Cellular Component: cell wall (GO:0005618);; Cellular Component: mitochondrial matrix (GO:0005759);; Cellular Component: vacuolar membrane (GO:0005774);; Cellular Component: Golgi apparatus (GO:0005794);; Cellular Component: cytosol (GO:0005829);; Biological Process: protein folding (GO:0006457);; Molecular Function: zinc ion binding (GO:0008270);; B…	K03283|2.27886e-12|pop:POPTR_0009s08320g|K03283 heat shock 70kDa protein 1/8 | (RefSeq) POPTRDRAFT_833144; heat shock protein 70	--	Heat shock 70 kDa protein 9, mitochondrial (Precursor) GN=F20D10.30 OS=Arabidopsis thaliana (Mouse-ear cress) PE=2 SV=1	[O]	Posttranslational modification, protein turnover, chaperones	[O]	Posttranslational modification, protein turnover, chaperones	O	Posttranslational modification, protein turnover, chaperones	Hsp70 protein
PB.14563	PREDICTED: pentatricopeptide repeat-containing protein At2g37320-like [Setaria italica]	--	--	--	Pentatricopeptide repeat-containing protein At2g37320 GN=PCMP-E50 OS=Arabidopsis thaliana (Mouse-ear cress) PE=2 SV=1	--	--	[R]	General function prediction only	S	Function unknown	PPR repeat;; PPR repeat family;; PPR repeat;; Pentatricopeptide repeat domain
PB.16292	PREDICTED: sugar transport protein 14-like [Zea mays]	--	--	--	Sugar transport protein 14 GN=STP14 OS=Arabidopsis thaliana (Mouse-ear cress) PE=2 SV=2	--	--	[R]	General function prediction only	G	Carbohydrate transport and metabolism	--
PB.3395	VQ motif family protein [Zea mays]	--	--	--	--	--	--	--	--	S	Function unknown	--
PB.1562	PREDICTED: uncharacterized protein LOC101775542 [Setaria italica]	Molecular Function: ATP binding (GO:0005524);; Cellular Component: integral component of membrane (GO:0016021);;	--	--	ATP-dependent zinc metalloprotease FtsH {ECO:0000255|HAMAP-Rule:MF_01458} OS=Cyanidioschyzon merolae (Red alga) PE=3 SV=1	[MDT]	Cell wall/membrane/envelope biogenesis;; Cell cycle control, cell division, chromosome partitioning;; Signal transduction mechanisms	[O]	Posttranslational modification, protein turnover, chaperones	O	Posttranslational modification, protein turnover, chaperones	--
PB.1599	PREDICTED: uncharacterized protein LOC101767448 isoform X2 [Setaria italica]	Cellular Component: mitochondrion (GO:0005739);; Cellular Component: plastoglobule (GO:0010287);; Molecular Function: oxidoreductase activity (GO:0016491);; Molecular Function: hydrolase activity (GO:0016787);; Biological Process: oxidation-reduction process (GO:0055114);;	K17872|0|sita:101767448|K17872 NADH:ubiquinone reductase (non-electrogenic) [EC:1.6.5.9] | (RefSeq) alternative NAD(P)H-ubiquinone oxidoreductase C1, chloroplastic/mitochondrial	--	Tuliposide A-converting enzyme 1, chloroplastic (Precursor) GN=TCEA1 OS=Tulipa gesneriana (Garden tulip) PE=1 SV=1	[I]	Lipid transport and metabolism	[V]	Defense mechanisms	I	Lipid transport and metabolism	alpha/beta hydrolase fold;; Carboxylesterase family
PB.3140	uncharacterized protein LOC100192567 [Zea mays]	--	--	--	--	--	--	--	--	S	Function unknown	--
PB.8561	predicted protein [Hordeum vulgare subsp. vulgare]	--	--	--	--	--	--	--	--	S	Function unknown	--
PB.849	PREDICTED: uncharacterized protein LOC101758791 [Setaria italica]	Cellular Component: integral component of membrane (GO:0016021);; Molecular Function: metal ion binding (GO:0046872);;	--	--	--	--	--	[R]	General function prediction only	S	Function unknown	--
PB.11788	PREDICTED: probable L-type lectin-domain containing receptor kinase S.5 [Zea mays]	Molecular Function: nucleotide binding (GO:0000166);; Molecular Function: protein kinase activity (GO:0004672);; Cellular Component: membrane (GO:0016020);; Biological Process: phosphorylation (GO:0016310);;	--	--	Probable L-type lectin-domain containing receptor kinase S.5 (Precursor) GN=LECRKS5 OS=Arabidopsis thaliana (Mouse-ear cress) PE=2 SV=1	[J]	Translation, ribosomal structure and biogenesis	--	--	T	Signal transduction mechanisms	--
PB.9474	hypothetical protein OsI_07995 [Oryza sativa Indica Group]	Molecular Function: calcium ion binding (GO:0005509);; Cellular Component: plastid (GO:0009536);;	K13448|2.36322e-57|obr:102699469|K13448 calcium-binding protein CML | (RefSeq) probable calcium-binding protein CML17	Plant-pathogen interaction (ko04626)	Probable calcium-binding protein CML17 GN=CML17 OS=Oryza sativa subsp. japonica (Rice) PE=2 SV=1	[T]	Signal transduction mechanisms	[T]	Signal transduction mechanisms	DTZ	Cell cycle control, cell division, chromosome partitioning;; Signal transduction mechanisms;; Cytoskeleton	EF hand;; EF-hand domain;; EF-hand domain pair;; EF hand;; EF-hand domain pair;; Cytoskeletal-regulatory complex EF hand
PB.9057	hypothetical protein F775_43086 [Aegilops tauschii]	Biological Process: mRNA splicing, via spliceosome (GO:0000398);; Cellular Component: spliceosomal complex (GO:0005681);; Cellular Component: integral component of membrane (GO:0016021);;	--	--	--	--	--	[D]	Cell cycle control, cell division, chromosome partitioning	S	Function unknown	--
PB.2595	--	--	K19042|6.47965e-06|sita:101785147|K19042 E3 ubiquitin-protein ligase BOI and related proteins [EC:2.3.2.27] | (RefSeq) BOI-related E3 ubiquitin-protein ligase 1-like	--	--	--	--	--	--	--	--	--
PB.3421	PREDICTED: E3 ubiquitin-protein ligase RNF4-like [Oryza brachyantha]	Cellular Component: nucleus (GO:0005634);; Molecular Function: zinc ion binding (GO:0008270);; Biological Process: protein ubiquitination (GO:0016567);; Molecular Function: ligase activity (GO:0016874);; Biological Process: proteasome-mediated ubiquitin-dependent protein catabolic process (GO:0043161);; Molecular Function: ubiquitin protein ligase activity (GO:0061630);;	--	--	Peroxisome biogenesis factor 10 GN=PEX10 OS=Arabidopsis thaliana (Mouse-ear cress) PE=1 SV=1	--	--	[O]	Posttranslational modification, protein turnover, chaperones	O	Posttranslational modification, protein turnover, chaperones	Ring finger domain;; Zinc finger, C3HC4 type (RING finger);; Zinc finger, C3HC4 type (RING finger);; Zinc finger, C3HC4 type (RING finger);; RING-type zinc-finger;; zinc finger of C3HC4-type, RING;; zinc-RING finger domain
PB.9052	hypothetical protein SORBIDRAFT_03g045220 [Sorghum bicolor]	Molecular Function: triglyceride lipase activity (GO:0004806);; Cellular Component: mitochondrion (GO:0005739);; Biological Process: lipid metabolic process (GO:0006629);;	--	--	Phospholipase A1-Igamma2, chloroplastic (Precursor) GN=At2g30550 OS=Arabidopsis thaliana (Mouse-ear cress) PE=1 SV=2	[I]	Lipid transport and metabolism	[I]	Lipid transport and metabolism	S	Function unknown	Lipase (class 3)
PB.11069	PREDICTED: protein SRG1-like [Setaria italica]	Molecular Function: iron ion binding (GO:0005506);; Molecular Function: dioxygenase activity (GO:0051213);; Biological Process: oxidation-reduction process (GO:0055114);;	--	--	Protein SRG1 GN=SRG1 OS=Arabidopsis thaliana (Mouse-ear cress) PE=2 SV=1	[Q]	Secondary metabolites biosynthesis, transport and catabolism	[QR]	--	S	Function unknown	--
PB.7616	PREDICTED: probable ADP-ribosylation factor GTPase-activating protein AGD11-like [Setaria italica]	Molecular Function: GTPase activator activity (GO:0005096);; Biological Process: positive regulation of GTPase activity (GO:0043547);;	K12486|4.94859e-09|sita:101779896|K12486 stromal membrane-associated protein | (RefSeq) probable ADP-ribosylation factor GTPase-activating protein AGD11	Endocytosis (ko04144)	--	--	--	--	--	U	Intracellular trafficking, secretion, and vesicular transport	--
PB.16305	NADH-plastoquinone oxidoreductase subunit 3 [Cenchrus americanus]	Cellular Component: plasma membrane (GO:0005886);; Biological Process: transport (GO:0006810);; Molecular Function: NADH dehydrogenase (ubiquinone) activity (GO:0008137);; Cellular Component: chloroplast thylakoid membrane (GO:0009535);; Cellular Component: integral component of membrane (GO:0016021);; Biological Process: photosynthesis, light reaction (GO:0019684);; Molecular Function: quinone b…	K05574|5.66131e-65|zma:845182|K05574 NAD(P)H-quinone oxidoreductase subunit 3 [EC:1.6.5.3] | (RefSeq) ndhC, ndh3, ZemaCp029; NADH dehydrogenase subunit 3	Oxidative phosphorylation (ko00190)	NAD(P)H-quinone oxidoreductase subunit 3, chloroplastic {ECO:0000255|HAMAP-Rule:MF_01394} OS=Sorghum bicolor (Sorghum) PE=3 SV=1	[C]	Energy production and conversion	[C]	Energy production and conversion	C	Energy production and conversion	NADH-ubiquinone/plastoquinone oxidoreductase, chain 3
PB.15935	PREDICTED: glucan endo-1,3-beta-glucosidase 12-like [Setaria italica]	Molecular Function: hydrolase activity, hydrolyzing O-glycosyl compounds (GO:0004553);; Biological Process: carbohydrate metabolic process (GO:0005975);; Molecular Function: polysaccharide binding (GO:0030247);; Cellular Component: anchored component of plasma membrane (GO:0046658);;	--	--	Glucan endo-1,3-beta-glucosidase 13 (Precursor) GN=At5g56590 OS=Arabidopsis thaliana (Mouse-ear cress) PE=1 SV=1	--	--	--	--	S	Function unknown	Glycosyl hydrolases family 17;; X8 domain
PB.2670	PREDICTED: uncharacterized protein LOC100193323 isoform X1 [Zea mays]	Biological Process: myo-inositol hexakisphosphate biosynthetic process (GO:0010264);;	--	--	--	[G]	Carbohydrate transport and metabolism	--	--	G	Carbohydrate transport and metabolism	AAA domain;; AAA domain
PB.4114	PREDICTED: uncharacterized protein LOC100832174 [Brachypodium distachyon]	--	--	--	--	--	--	--	--	S	Function unknown	--
PB.2695	PREDICTED: TBC1 domain family member 15-like [Oryza brachyantha]	Molecular Function: GTPase activator activity (GO:0005096);; Cellular Component: intracellular (GO:0005622);; Biological Process: intracellular protein transport (GO:0006886);; Cellular Component: endomembrane system (GO:0012505);; Molecular Function: Rab GTPase binding (GO:0017137);; Biological Process: regulation of vesicle fusion (GO:0031338);; Biological Process: activation of GTPase activity…	--	--	CRIB domain-containing protein RIC5 GN=RIC5 OS=Arabidopsis thaliana (Mouse-ear cress) PE=1 SV=1	--	--	[T]	Signal transduction mechanisms	S	Function unknown	--
PB.15125	PREDICTED: hydroquinone glucosyltransferase-like [Setaria italica]	Biological Process: flavonoid biosynthetic process (GO:0009813);; Cellular Component: intracellular membrane-bounded organelle (GO:0043231);; Biological Process: flavonoid glucuronidation (GO:0052696);; Molecular Function: quercetin 3-O-glucosyltransferase activity (GO:0080043);; Molecular Function: quercetin 7-O-glucosyltransferase activity (GO:0080044);;	K08237|0|sita:101777319|K08237 hydroquinone glucosyltransferase [EC:2.4.1.218] | (RefSeq) hydroquinone glucosyltransferase-like	--	Hydroquinone glucosyltransferase GN=AS OS=Rauvolfia serpentina (Serpentine wood) PE=1 SV=1	[G]	Carbohydrate transport and metabolism	[GC]	--	S	Function unknown	UDP-glucoronosyl and UDP-glucosyl transferase
PB.1185	PREDICTED: uncharacterized protein LOC101758519 [Setaria italica]	Cellular Component: mitochondrion (GO:0005739);; Cellular Component: chloroplast thylakoid membrane (GO:0009535);; Cellular Component: integral component of membrane (GO:0016021);;	--	--	--	--	--	--	--	S	Function unknown	--
PB.14276	Pleiotropic drug resistance protein 3 [Triticum urartu]	Molecular Function: ATP binding (GO:0005524);; Cellular Component: plasma membrane (GO:0005886);; Cellular Component: integral component of membrane (GO:0016021);; Molecular Function: ATPase activity, coupled to transmembrane movement of substances (GO:0042626);; Biological Process: transmembrane transport (GO:0055085);;	--	--	ABC transporter G family member 36 GN=F23H11.19 OS=Arabidopsis thaliana (Mouse-ear cress) PE=1 SV=1	[V]	Defense mechanisms	[Q]	Secondary metabolites biosynthesis, transport and catabolism	V	Defense mechanisms	--
PB.9410	PREDICTED: psbP domain-containing protein 5, chloroplastic-like isoform X1 [Setaria italica]	Molecular Function: calcium ion binding (GO:0005509);; Cellular Component: chloroplast thylakoid membrane (GO:0009535);; Cellular Component: photosystem II oxygen evolving complex (GO:0009654);; Biological Process: photosynthesis (GO:0015979);; Cellular Component: extrinsic component of membrane (GO:0019898);; Cellular Component: thylakoid lumen (GO:0031977);;	--	--	PsbP domain-containing protein 5, chloroplastic (Precursor) GN=PPD5 OS=Arabidopsis thaliana (Mouse-ear cress) PE=1 SV=3	--	--	--	--	S	Function unknown	PsbP
PB.14278	Os05g0215066 [Oryza sativa Japonica Group]	--	--	--	BURP domain-containing protein 6 (Precursor) OS=Oryza sativa subsp. japonica (Rice) PE=2 SV=1	--	--	--	--	S	Function unknown	BURP domain
PB.5199	predicted protein [Hordeum vulgare subsp. vulgare]	--	--	--	--	--	--	--	--	S	Function unknown	NADH-ubiquinone oxidoreductase 11 kDa subunit
PB.717	Os03g0234200 [Oryza sativa Japonica Group]	Molecular Function: structural constituent of ribosome (GO:0003735);; Cellular Component: nucleolus (GO:0005730);; Biological Process: translation (GO:0006412);; Biological Process: embryo development ending in seed dormancy (GO:0009793);; Biological Process: protein ubiquitination (GO:0016567);; Cellular Component: cytosolic large ribosomal subunit (GO:0022625);;	K02927|1.59571e-88|osa:4332169|K02927 large subunit ribosomal protein L40e | (RefSeq) ubiquitin-60S ribosomal protein L40-2	Ribosome (ko03010)	60S ribosomal protein L40-1 (Precursor) OS=Oryza sativa subsp. japonica (Rice) PE=2 SV=1	[O]	Posttranslational modification, protein turnover, chaperones	[J]	Translation, ribosomal structure and biogenesis	J	Translation, ribosomal structure and biogenesis	Ubiquitin family;; Ribosomal L40e family;; Ubiquitin-2 like Rad60 SUMO-like;; Ubiquitin-like domain
PB.6711	--	--	--	--	Long chain acyl-CoA synthetase 7, peroxisomal GN=LACS7 OS=Arabidopsis thaliana (Mouse-ear cress) PE=1 SV=2	--	--	[I]	Lipid transport and metabolism	--	--	--
PB.6461	hypothetical protein SORBIDRAFT_02g028460 [Sorghum bicolor]	--	--	--	--	--	--	--	--	S	Function unknown	Myb-like DNA-binding domain;; Bromodomain
PB.6898	PREDICTED: high mobility group B protein 15-like [Setaria italica]	Biological Process: cellular process (GO:0009987);; Molecular Function: transferase activity (GO:0016740);; Molecular Function: transcription regulatory region DNA binding (GO:0044212);;	--	--	High mobility group B protein 15 GN=F13M7.13 OS=Arabidopsis thaliana (Mouse-ear cress) PE=2 SV=1	--	--	[R]	General function prediction only	S	Function unknown	--
PB.8214	PREDICTED: receptor-like serine/threonine-protein kinase SD1-8-like [Setaria italica]	Molecular Function: protein serine/threonine kinase activity (GO:0004674);; Molecular Function: ATP binding (GO:0005524);; Cellular Component: plasma membrane (GO:0005886);; Biological Process: protein phosphorylation (GO:0006468);; Biological Process: defense response (GO:0006952);; Cellular Component: plasmodesma (GO:0009506);; Cellular Component: integral component of membrane (GO:0016021);; B…	--	--	Receptor-like serine/threonine-protein kinase SD1-8 (Precursor) GN=T6K22.110 OS=Arabidopsis thaliana (Mouse-ear cress) PE=1 SV=1	--	--	--	--	T	Signal transduction mechanisms	--
PB.7698	hypothetical protein SORBIDRAFT_09g005510 [Sorghum bicolor]	Cellular Component: mitochondrion (GO:0005739);; Biological Process: flavonoid biosynthetic process (GO:0009813);; Biological Process: flavonoid glucuronidation (GO:0052696);; Molecular Function: quercetin 3-O-glucosyltransferase activity (GO:0080043);; Molecular Function: quercetin 7-O-glucosyltransferase activity (GO:0080044);;	--	--	UDP-glycosyltransferase 75D1 OS=Arabidopsis thaliana (Mouse-ear cress) PE=2 SV=2	--	--	[GC]	--	S	Function unknown	--
PB.6683	PREDICTED: subtilisin-like protease-like [Setaria italica]	Molecular Function: serine-type endopeptidase activity (GO:0004252);; Cellular Component: cell wall (GO:0005618);; Biological Process: proteolysis (GO:0006508);;	--	--	Subtilisin-like protease (Precursor) GN=At5g67360 OS=Arabidopsis thaliana (Mouse-ear cress) PE=1 SV=1	[O]	Posttranslational modification, protein turnover, chaperones	--	--	O	Posttranslational modification, protein turnover, chaperones	--
PB.4534	PREDICTED: anthocyanidin 5,3-O-glucosyltransferase-like [Setaria italica]	Biological Process: flavonoid biosynthetic process (GO:0009813);; Cellular Component: intracellular membrane-bounded organelle (GO:0043231);; Biological Process: flavonoid glucuronidation (GO:0052696);; Molecular Function: quercetin 3-O-glucosyltransferase activity (GO:0080043);; Molecular Function: quercetin 7-O-glucosyltransferase activity (GO:0080044);;	--	--	Anthocyanidin 5,3-O-glucosyltransferase GN=RhGT1 OS=Rosa hybrid cultivar PE=2 SV=1	--	--	[GC]	--	S	Function unknown	UDP-glucoronosyl and UDP-glucosyl transferase
PB.10329	PREDICTED: glutamate--cysteine ligase B, chloroplastic-like [Setaria italica]	--	K01919|8.88692e-09|sita:101765990|K01919 glutamate--cysteine ligase [EC:6.3.2.2] | (RefSeq) glutamate--cysteine ligase B, chloroplastic-like	Cysteine and methionine metabolism (ko00270);Glutathione metabolism (ko00480)	Glutamate--cysteine ligase A, chloroplastic (Precursor) GN=OSJNBa0056I11.11 OS=Oryza sativa subsp. japonica (Rice) PE=2 SV=1	--	--	--	--	H	Coenzyme transport and metabolism	--
PB.15760	PREDICTED: uncharacterized protein LOC101764392 [Setaria italica]	Biological Process: phenylpropanoid biosynthetic process (GO:0009699);; Cellular Component: integral component of membrane (GO:0016021);; Molecular Function: guiding stereospecific synthesis activity (GO:0042349);; Biological Process: regulation of catalytic activity (GO:0050790);;	--	--	Dirigent protein 1 (Precursor) GN=DIR1 OS=Arabidopsis thaliana (Mouse-ear cress) PE=2 SV=1	--	--	--	--	S	Function unknown	--
PB.15196	PREDICTED: hydrophobic protein OSR8-like [Setaria italica]	Cellular Component: integral component of membrane (GO:0016021);;	--	--	Hydrophobic protein OSR8 GN=OJ1065_E04.3 OS=Oryza sativa subsp. japonica (Rice) PE=3 SV=1	--	--	[R]	General function prediction only	S	Function unknown	--
PB.845	PREDICTED: serine/threonine-protein kinase At5g01020-like [Setaria italica]	Molecular Function: protein serine/threonine kinase activity (GO:0004674);; Molecular Function: ATP binding (GO:0005524);; Biological Process: protein phosphorylation (GO:0006468);; Cellular Component: plastid (GO:0009536);;	--	--	Serine/threonine-protein kinase At5g01020 GN=At5g01020 OS=Arabidopsis thaliana (Mouse-ear cress) PE=1 SV=1	[T]	Signal transduction mechanisms	[T]	Signal transduction mechanisms	T	Signal transduction mechanisms	Protein tyrosine kinase;; Protein kinase domain
PB.15367	PREDICTED: BAG family molecular chaperone regulator 7-like [Setaria italica]	Molecular Function: structural constituent of ribosome (GO:0003735);; Cellular Component: ribosome (GO:0005840);; Biological Process: translation (GO:0006412);; Biological Process: cellular response to stress (GO:0033554);;	--	--	--	--	--	[J]	Translation, ribosomal structure and biogenesis	S	Function unknown	--
PB.5071	pre-mRNA branch site p14-like protein [Zea mays]	Molecular Function: nucleotide binding (GO:0000166);; Biological Process: mRNA splicing, via spliceosome (GO:0000398);; Molecular Function: nucleic acid binding (GO:0003676);; Cellular Component: U2-type spliceosomal complex (GO:0005684);; Cellular Component: U2 snRNP (GO:0005686);; Cellular Component: U12-type spliceosomal complex (GO:0005689);; Cellular Component: precatalytic spliceosome (GO:0…	K12833|1.87155e-62|sbi:SORBI_01g003790|K12833 pre-mRNA branch site protein p14 | (RefSeq) SORBIDRAFT_01g003790, Sb01g003790; hypothetical protein	Spliceosome (ko03040)	Splicing factor 3B subunit 6-like protein GN=At5g12190 OS=Arabidopsis thaliana (Mouse-ear cress) PE=2 SV=1	[J]	Translation, ribosomal structure and biogenesis	[R]	General function prediction only	A	RNA processing and modification	RNA recognition motif. (a.k.a. RRM, RBD, or RNP domain)
PB.1835	retrotransposon protein, putative, Ty1-copia subclass [Oryza sativa Japonica Group]	Molecular Function: binding (GO:0005488);;	--	--	--	--	--	--	--	L	Replication, recombination and repair	--
PB.274	PREDICTED: glucan endo-1,3-beta-glucosidase 7-like [Setaria italica]	Molecular Function: hydrolase activity, hydrolyzing O-glycosyl compounds (GO:0004553);; Biological Process: carbohydrate metabolic process (GO:0005975);; Molecular Function: polysaccharide binding (GO:0030247);; Cellular Component: anchored component of plasma membrane (GO:0046658);;	--	--	Glucan endo-1,3-beta-glucosidase 13 (Precursor) GN=At5g56590 OS=Arabidopsis thaliana (Mouse-ear cress) PE=1 SV=1	--	--	--	--	S	Function unknown	Glycosyl hydrolases family 17;; X8 domain
PB.8012	PREDICTED: uncharacterized protein LOC101759692 isoform X2 [Setaria italica]	--	--	--	--	--	--	--	--	S	Function unknown	--
PB.914	hypothetical protein [Zea mays]	Molecular Function: structural constituent of ribosome (GO:0003735);; Cellular Component: mitochondrion (GO:0005739);; Biological Process: translation (GO:0006412);; Cellular Component: cytosolic large ribosomal subunit (GO:0022625);;	K02889|6.22021e-42|zma:100194057|K02889 large subunit ribosomal protein L21e | (RefSeq) uncharacterized LOC100194057	Ribosome (ko03010)	60S ribosomal protein L21-1 GN=RPL21C OS=Arabidopsis thaliana (Mouse-ear cress) PE=2 SV=2	[J]	Translation, ribosomal structure and biogenesis	[J]	Translation, ribosomal structure and biogenesis	J	Translation, ribosomal structure and biogenesis	--
PB.15462	hypothetical protein SORBIDRAFT_10g012160 [Sorghum bicolor]	Biological Process: proteolysis (GO:0006508);; Molecular Function: serine-type peptidase activity (GO:0008236);; Cellular Component: plastid (GO:0009536);;	--	--	--	--	--	--	--	M	Cell wall/membrane/envelope biogenesis	--
PB.11504	PREDICTED: probable serine/threonine-protein kinase cdc7 [Zea mays]	Molecular Function: protein serine/threonine kinase activity (GO:0004674);; Molecular Function: ATP binding (GO:0005524);; Biological Process: DNA metabolic process (GO:0006259);; Biological Process: protein phosphorylation (GO:0006468);; Biological Process: response to stress (GO:0006950);; Biological Process: cellular macromolecule biosynthetic process (GO:0034645);; Cellular Component: intrace…	K02214|7.10123e-131|zma:103638924|K02214 cell division control protein 7 [EC:2.7.11.1] | (RefSeq) GRMZM2G041125; probable serine/threonine-protein kinase cdc7	--	--	--	--	[L]	Replication, recombination and repair	D	Cell cycle control, cell division, chromosome partitioning	--
PB.16182	polyprotein [Zea mays]	Biological Process: macromolecule metabolic process (GO:0043170);; Biological Process: primary metabolic process (GO:0044238);; Molecular Function: metal ion binding (GO:0046872);;	--	--	RNA-directed DNA polymerase homolog OS=Oenothera berteroana (Bertero&apos;s evening primrose) PE=4 SV=1	--	--	[R]	General function prediction only	L	Replication, recombination and repair	--
PB.6479	PREDICTED: hypothetical protein isoform X1 [Zea mays]	Molecular Function: calcium ion binding (GO:0005509);; Biological Process: biosynthetic process (GO:0009058);;	--	--	--	--	--	--	--	S	Function unknown	--
PB.4303	PREDICTED: PHD finger protein ALFIN-LIKE 1-like [Setaria italica]	Biological Process: regulation of transcription, DNA-templated (GO:0006355);; Molecular Function: zinc ion binding (GO:0008270);; Cellular Component: membrane (GO:0016020);; Molecular Function: histone binding (GO:0042393);;	--	--	PHD finger protein ALFIN-LIKE 1 OS=Oryza sativa subsp. japonica (Rice) PE=2 SV=1	--	--	[R]	General function prediction only	S	Function unknown	Alfin;; PHD-finger
PB.8569	PREDICTED: putative disease resistance RPP13-like protein 1-like [Setaria italica]	--	--	--	Putative disease resistance protein At3g14460 GN=At3g14460 OS=Arabidopsis thaliana (Mouse-ear cress) PE=3 SV=1	--	--	[T]	Signal transduction mechanisms	S	Function unknown	NB-ARC domain
PB.6511	PREDICTED: probable carboxylesterase 12-like [Setaria italica]	Biological Process: metabolic process (GO:0008152);; Molecular Function: hydrolase activity (GO:0016787);;	--	--	Tuliposide A-converting enzyme 1, chloroplastic (Precursor) GN=TCEA1 OS=Tulipa gesneriana (Garden tulip) PE=1 SV=1	[I]	Lipid transport and metabolism	[V]	Defense mechanisms	I	Lipid transport and metabolism	alpha/beta hydrolase fold;; Carboxylesterase family
PB.13570	PREDICTED: subtilisin-like protease-like isoform X1 [Setaria italica]	Molecular Function: serine-type endopeptidase activity (GO:0004252);; Cellular Component: cell wall (GO:0005618);; Biological Process: proteolysis (GO:0006508);;	--	--	Subtilisin-like protease SBT5.3 (Precursor) OS=Arabidopsis thaliana (Mouse-ear cress) PE=2 SV=1	[O]	Posttranslational modification, protein turnover, chaperones	--	--	O	Posttranslational modification, protein turnover, chaperones	Subtilase family;; Peptidase inhibitor I9;; PA domain
PB.2327	uncharacterized protein LOC100501900 [Zea mays]	--	--	--	--	--	--	--	--	S	Function unknown	Retroviral aspartyl protease;; Aspartyl protease;; Retrotransposon gag protein
PB.4966	PREDICTED: protein transport protein Sec61 subunit alpha-like [Setaria italica]	Cellular Component: mitochondrion (GO:0005739);; Biological Process: protein transport (GO:0015031);; Cellular Component: integral component of membrane (GO:0016021);;	K10956|0|sita:101755524|K10956 protein transport protein SEC61 subunit alpha | (RefSeq) protein transport protein Sec61 subunit alpha-like	Protein export (ko03060);Protein processing in endoplasmic reticulum (ko04141);Phagosome (ko04145)	Protein transport protein Sec61 subunit alpha OS=Pyrenomonas salina PE=2 SV=1	[U]	Intracellular trafficking, secretion, and vesicular transport	[UO]	--	U	Intracellular trafficking, secretion, and vesicular transport	SecY translocase;; Plug domain of Sec61p;; SecY translocase
PB.4322	hypothetical protein SORBIDRAFT_03g004540 [Sorghum bicolor]	Molecular Function: protein serine/threonine kinase activity (GO:0004674);; Molecular Function: ATP binding (GO:0005524);; Cellular Component: plasma membrane (GO:0005886);; Biological Process: galactose metabolic process (GO:0006012);; Biological Process: protein phosphorylation (GO:0006468);; Cellular Component: chloroplast (GO:0009507);; Biological Process: response to abscisic acid (GO:000973…	K06617|0|sbi:SORBI_03g004540|K06617 raffinose synthase [EC:2.4.1.82] | (RefSeq) SORBIDRAFT_03g004540, Sb03g004540; hypothetical protein	Galactose metabolism (ko00052)	Galactinol--sucrose galactosyltransferase OS=Oryza sativa subsp. japonica (Rice) PE=1 SV=1	[G]	Carbohydrate transport and metabolism	--	--	S	Function unknown	--
PB.15530	predicted protein [Hordeum vulgare subsp. vulgare]	--	--	--	--	--	--	--	--	S	Function unknown	--
PB.8827	hypothetical protein SORBIDRAFT_05g005310 [Sorghum bicolor]	--	--	--	--	--	--	--	--	S	Function unknown	--
PB.5128	harpin-induced protein [Zea mays]	Molecular Function: signal transducer activity (GO:0004871);; Biological Process: defense response (GO:0006952);; Cellular Component: plasmodesma (GO:0009506);; Cellular Component: integral component of membrane (GO:0016021);; Cellular Component: anchored component of plasma membrane (GO:0046658);;	--	--	--	--	--	--	--	S	Function unknown	Late embryogenesis abundant protein
PB.10906	hypothetical protein SORBIDRAFT_04g008700 [Sorghum bicolor]	Biological Process: flavonoid biosynthetic process (GO:0009813);; Cellular Component: intracellular membrane-bounded organelle (GO:0043231);; Biological Process: flavonoid glucuronidation (GO:0052696);; Molecular Function: quercetin 3-O-glucosyltransferase activity (GO:0080043);; Molecular Function: quercetin 7-O-glucosyltransferase activity (GO:0080044);;	--	--	UDP-glycosyltransferase 72B1 GN=UGT72B1 OS=Arabidopsis thaliana (Mouse-ear cress) PE=1 SV=1	--	--	[GC]	--	S	Function unknown	UDP-glucoronosyl and UDP-glucosyl transferase
PB.8905	DNA-directed RNA polymerase subunit beta [Triticum urartu]	Cellular Component: DNA-directed RNA polymerase complex (GO:0000428);; Molecular Function: DNA binding (GO:0003677);; Molecular Function: DNA-directed 5'-3' RNA polymerase activity (GO:0003899);; Molecular Function: iron ion binding (GO:0005506);; Cellular Component: mitochondrion (GO:0005739);; Biological Process: transcription, DNA-templated (GO:0006351);; Cellular Component: chloroplast (GO:00…	K03043|1.67252e-97|sita:19526769|K03043 DNA-directed RNA polymerase subunit beta [EC:2.7.7.6] | (RefSeq) rpoB, W841_p072; RNA polymerase beta subunit	Purine metabolism (ko00230);Pyrimidine metabolism (ko00240);RNA polymerase (ko03020)	DNA-directed RNA polymerase subunit beta {ECO:0000255|HAMAP-Rule:MF_01321} GN=LOC_Osp1g00240 OS=Oryza sativa subsp. japonica (Rice) PE=3 SV=1	[K]	Transcription	[K]	Transcription	K	Transcription	RNA polymerase beta subunit
PB.11542	hypothetical protein SORBIDRAFT_03g014360 [Sorghum bicolor]	Molecular Function: signal transducer activity (GO:0004871);; Cellular Component: intracellular (GO:0005622);; Cellular Component: plasmodesma (GO:0009506);; Biological Process: calcium-mediated signaling (GO:0019722);;	--	--	Protein RALF-like 33 (Precursor) OS=Arabidopsis thaliana (Mouse-ear cress) PE=2 SV=1	--	--	--	--	S	Function unknown	--
PB.14807	hypothetical protein SORBIDRAFT_07g021090 [Sorghum bicolor]	Biological Process: flavonoid biosynthetic process (GO:0009813);; Cellular Component: intracellular membrane-bounded organelle (GO:0043231);; Biological Process: flavonoid glucuronidation (GO:0052696);; Molecular Function: quercetin 3-O-glucosyltransferase activity (GO:0080043);; Molecular Function: quercetin 7-O-glucosyltransferase activity (GO:0080044);;	--	--	UDP-glycosyltransferase 85A2 GN=UGT85A2 OS=Arabidopsis thaliana (Mouse-ear cress) PE=2 SV=1	--	--	[GC]	--	S	Function unknown	UDP-glucoronosyl and UDP-glucosyl transferase
PB.1986	PREDICTED: filament-like plant protein 4-like isoform X1 [Setaria italica]	--	--	--	--	--	--	--	--	S	Function unknown	--
PB.8592	hypothetical protein SORBIDRAFT_03g033880 [Sorghum bicolor]	Biological Process: flavonoid biosynthetic process (GO:0009813);; Cellular Component: intracellular membrane-bounded organelle (GO:0043231);; Biological Process: flavonoid glucuronidation (GO:0052696);; Molecular Function: quercetin 3-O-glucosyltransferase activity (GO:0080043);; Molecular Function: quercetin 7-O-glucosyltransferase activity (GO:0080044);;	--	--	Anthocyanidin 5,3-O-glucosyltransferase GN=RhGT1 OS=Rosa hybrid cultivar PE=2 SV=1	[G]	Carbohydrate transport and metabolism	[GC]	--	S	Function unknown	UDP-glucoronosyl and UDP-glucosyl transferase
PB.4128	PREDICTED: 7-deoxyloganetin glucosyltransferase-like [Brachypodium distachyon]	Biological Process: flavonoid biosynthetic process (GO:0009813);; Cellular Component: intracellular membrane-bounded organelle (GO:0043231);; Biological Process: flavonoid glucuronidation (GO:0052696);; Molecular Function: quercetin 3-O-glucosyltransferase activity (GO:0080043);; Molecular Function: quercetin 7-O-glucosyltransferase activity (GO:0080044);;	--	--	7-deoxyloganetin glucosyltransferase GN=UGT85A24 OS=Gardenia jasminoides (Cape jasmine) PE=1 SV=1	[G]	Carbohydrate transport and metabolism	[GC]	--	S	Function unknown	UDP-glucoronosyl and UDP-glucosyl transferase
PB.8103	PREDICTED: putative nuclease HARBI1 isoform X1 [Zea mays]	Cellular Component: mitochondrion (GO:0005739);; Cellular Component: ribosome (GO:0005840);; Molecular Function: hydrolase activity, acting on ester bonds (GO:0016788);;	--	--	--	--	--	--	--	S	Function unknown	Plant transposon protein;; Plant transposon protein;; Plant transposon protein
PB.4216	PREDICTED: uncharacterized protein LOC101758826 [Setaria italica]	--	--	--	--	--	--	--	--	S	Function unknown	--
PB.5588	PREDICTED: protein HOTHEAD-like isoform X1 [Setaria italica]	Biological Process: fatty acid omega-oxidation (GO:0010430);; Molecular Function: oxidoreductase activity, acting on CH-OH group of donors (GO:0016614);; Molecular Function: lyase activity (GO:0016829);; Molecular Function: flavin adenine dinucleotide binding (GO:0050660);;	K15403|4.45257e-102|sita:101781395|K15403 fatty acid omega-hydroxy dehydrogenase [EC:1.1.-.-] | (RefSeq) protein HOTHEAD-like	Cutin, suberine and wax biosynthesis (ko00073)	Protein HOTHEAD (Precursor) GN=F3N23.17 OS=Arabidopsis thaliana (Mouse-ear cress) PE=1 SV=1	[IR]	Lipid transport and metabolism;; General function prediction only	[R]	General function prediction only	E	Amino acid transport and metabolism	--
PB.16083	PREDICTED: sister chromatid cohesion protein PDS5 homolog B-like [Setaria italica]	Cellular Component: nucleus (GO:0005634);; Cellular Component: mitochondrion (GO:0005739);; Cellular Component: cytosol (GO:0005829);; Cellular Component: chloroplast (GO:0009507);;	K11267|0|sita:101778123|K11267 sister chromatid cohesion protein PDS5 | (RefSeq) sister chromatid cohesion protein PDS5 homolog A	--	DNA mismatch repair protein MSH6 GN=T10M13.8 OS=Arabidopsis thaliana (Mouse-ear cress) PE=1 SV=2	--	--	[D]	Cell cycle control, cell division, chromosome partitioning	S	Function unknown	--
PB.859	PREDICTED: uncharacterized protein LOC101768940 isoform X3 [Setaria italica]	Biological Process: maltose metabolic process (GO:0000023);; Molecular Function: 3-dehydroquinate synthase activity (GO:0003856);; Biological Process: aromatic amino acid family biosynthetic process (GO:0009073);; Cellular Component: plastid (GO:0009536);; Molecular Function: oxidoreductase activity (GO:0016491);; Biological Process: starch biosynthetic process (GO:0019252);; Biological Process: …	--	--	Protein kinase 2A, chloroplastic (Precursor) GN=APK2A OS=Arabidopsis thaliana (Mouse-ear cress) PE=2 SV=1	[E]	Amino acid transport and metabolism	--	--	E	Amino acid transport and metabolism	3-dehydroquinate synthase (EC 4.6.1.3);; 3-dehydroquinate synthase (EC 4.6.1.3)
PB.1544	PREDICTED: peroxidase 5-like [Setaria italica]	Molecular Function: peroxidase activity (GO:0004601);; Cellular Component: extracellular region (GO:0005576);; Cellular Component: mitochondrion (GO:0005739);; Biological Process: response to oxidative stress (GO:0006979);; Cellular Component: plant-type cell wall (GO:0009505);; Biological Process: plant-type cell wall organization (GO:0009664);; Molecular Function: heme binding (GO:0020037);; Bi…	K00430|2.92305e-114|sita:101783643|K00430 peroxidase [EC:1.11.1.7] | (RefSeq) peroxidase 5-like	Phenylpropanoid biosynthesis (ko00940)	Peroxidase 5 {ECO:0000250|UniProtKB:P22195} (Precursor) OS=Vitis vinifera (Grape) PE=1 SV=2	--	--	--	--	G	Carbohydrate transport and metabolism	Peroxidase
PB.11803	PREDICTED: LOW QUALITY PROTEIN: fatty acid amide hydrolase [Zea mays]	Cellular Component: membrane (GO:0016020);; Molecular Function: transferase activity (GO:0016740);; Molecular Function: carbon-nitrogen ligase activity, with glutamine as amido-N-donor (GO:0016884);; Cellular Component: intracellular membrane-bounded organelle (GO:0043231);; Cellular Component: cytoplasmic part (GO:0044444);;	--	--	Fatty acid amide hydrolase GN=FAAH OS=Arabidopsis thaliana (Mouse-ear cress) PE=1 SV=1	[J]	Translation, ribosomal structure and biogenesis	[J]	Translation, ribosomal structure and biogenesis	J	Translation, ribosomal structure and biogenesis	--
PB.8965	PREDICTED: peptidyl-prolyl cis-trans isomerase cyp11-like isoform X4 [Zea mays]	Biological Process: protein peptidyl-prolyl isomerization (GO:0000413);; Molecular Function: peptidyl-prolyl cis-trans isomerase activity (GO:0003755);; Biological Process: protein folding (GO:0006457);;	K09566|5.33402e-11|zma:103654819|K09566 peptidyl-prolyl isomerase G (cyclophilin G) [EC:5.2.1.8] | (RefSeq) peptidyl-prolyl cis-trans isomerase cyp11-like	--	--	--	--	--	--	O	Posttranslational modification, protein turnover, chaperones	--
PB.2216	hypothetical protein SORBIDRAFT_03g003310 [Sorghum bicolor]	--	--	--	--	--	--	[L]	Replication, recombination and repair	S	Function unknown	DDE superfamily endonuclease;; Plant transposon protein
PB.2104	PREDICTED: disease resistance protein RGA2-like [Setaria italica]	--	--	--	Putative disease resistance protein RGA1 GN=RGA1 OS=Solanum bulbocastanum (Wild potato) PE=2 SV=2	--	--	[T]	Signal transduction mechanisms	S	Function unknown	NB-ARC domain
PB.5575	phosphate transporter 6 [Hordeum vulgare subsp. vulgare]	Molecular Function: inorganic phosphate transmembrane transporter activity (GO:0005315);; Cellular Component: integral component of plasma membrane (GO:0005887);; Biological Process: phosphate ion transport (GO:0006817);; Molecular Function: symporter activity (GO:0015293);; Molecular Function: substrate-specific transmembrane transporter activity (GO:0022891);; Biological Process: transmembrane …	K08176|0|bdi:100844504|K08176 MFS transporter, PHS family, inorganic phosphate transporter | (RefSeq) probable inorganic phosphate transporter 1-8	--	Probable inorganic phosphate transporter 1-8 OS=Oryza sativa subsp. japonica (Rice) PE=2 SV=1	[GEPR]	Carbohydrate transport and metabolism;; Amino acid transport and metabolism;; Inorganic ion transport and metabolism;; General function prediction only	[P]	Inorganic ion transport and metabolism	G	Carbohydrate transport and metabolism	--
PB.14291	expansin EXPB8 [Triticum aestivum]	Cellular Component: extracellular region (GO:0005576);; Cellular Component: cell wall (GO:0005618);; Cellular Component: membrane (GO:0016020);; Biological Process: sexual reproduction (GO:0019953);; Biological Process: cell wall organization (GO:0071555);;	--	--	Expansin-B6 (Precursor) GN=OSJNBb0014I11.3 OS=Oryza sativa subsp. japonica (Rice) PE=2 SV=1	--	--	--	--	S	Function unknown	Pollen allergen;; Lytic transglycolase
PB.11620	hypothetical protein SORBIDRAFT_06g020960 [Sorghum bicolor]	--	--	--	Potassium channel AKT2 OS=Oryza sativa subsp. japonica (Rice) PE=2 SV=1	[T]	Signal transduction mechanisms	[R]	General function prediction only	S	Function unknown	Ankyrin repeats (3 copies);; Ankyrin repeats (many copies);; Ankyrin repeat;; Ankyrin repeats (many copies);; Ankyrin repeat
PB.345	PREDICTED: protein RFT1 homolog [Setaria italica]	Molecular Function: lipid transporter activity (GO:0005319);; Biological Process: lipid transport (GO:0006869);; Cellular Component: integral component of membrane (GO:0016021);;	K06316|5.37699e-164|sita:101769958|K06316 oligosaccharide translocation protein RFT1 | (RefSeq) protein RFT1 homolog	--	--	--	--	[D]	Cell cycle control, cell division, chromosome partitioning	U	Intracellular trafficking, secretion, and vesicular transport	Rft protein;; Rft protein;; Rft protein
PB.10852	hypothetical protein SORBIDRAFT_08g000600 [Sorghum bicolor]	Biological Process: cellular amino acid metabolic process (GO:0006520);; Molecular Function: transaminase activity (GO:0008483);; Biological Process: biosynthetic process (GO:0009058);; Molecular Function: pyridoxal phosphate binding (GO:0030170);;	K00815|3.40751e-71|sbi:SORBI_08g000600|K00815 tyrosine aminotransferase [EC:2.6.1.5] | (RefSeq) SORBIDRAFT_08g000600, Sb08g000600; hypothetical protein	Ubiquinone and other terpenoid-quinone biosynthesis (ko00130);Cysteine and methionine metabolism (ko00270);Tyrosine metabolism (ko00350);Phenylalanine metabolism (ko00360);Phenylalanine, tyrosine and tryptophan biosynthesis (ko00400);Isoquinoline alkaloid biosynthesis (ko00950);Tropane, piperidine and pyridine alkaloid biosynthesis (ko00960);Biosynthesis of amino acids (ko01230)	Probable aminotransferase TAT2 GN=At5g53970 OS=Arabidopsis thaliana (Mouse-ear cress) PE=2 SV=1	[E]	Amino acid transport and metabolism	[E]	Amino acid transport and metabolism	E	Amino acid transport and metabolism	--
PB.6292	hypothetical protein SORBIDRAFT_08g019015 [Sorghum bicolor]	--	--	--	--	--	--	[L]	Replication, recombination and repair	S	Function unknown	Myb/SANT-like DNA-binding domain
PB.15909	PREDICTED: peroxidase 15-like [Setaria italica]	Molecular Function: peroxidase activity (GO:0004601);; Cellular Component: extracellular region (GO:0005576);; Biological Process: response to oxidative stress (GO:0006979);; Molecular Function: heme binding (GO:0020037);; Biological Process: hydrogen peroxide catabolic process (GO:0042744);; Molecular Function: metal ion binding (GO:0046872);; Biological Process: oxidation-reduction process (GO:…	K00430|0|sita:101766490|K00430 peroxidase [EC:1.11.1.7] | (RefSeq) peroxidase A2-like	Phenylpropanoid biosynthesis (ko00940)	Peroxidase 15 {ECO:0000303|PubMed:17936696} (Precursor) OS=Ipomoea batatas (Sweet potato) PE=1 SV=1	--	--	--	--	G	Carbohydrate transport and metabolism	Peroxidase
PB.14831	PREDICTED: anthocyanidin 5,3-O-glucosyltransferase-like [Setaria italica]	Biological Process: flavonoid biosynthetic process (GO:0009813);; Cellular Component: intracellular membrane-bounded organelle (GO:0043231);; Biological Process: flavonoid glucuronidation (GO:0052696);; Molecular Function: quercetin 3-O-glucosyltransferase activity (GO:0080043);; Molecular Function: quercetin 7-O-glucosyltransferase activity (GO:0080044);;	--	--	Anthocyanidin 5,3-O-glucosyltransferase GN=RhGT1 OS=Rosa hybrid cultivar PE=2 SV=1	--	--	[GC]	--	S	Function unknown	UDP-glucoronosyl and UDP-glucosyl transferase
PB.3612	hypothetical protein SORBIDRAFT_09g025890 [Sorghum bicolor]	Cellular Component: cytoplasm (GO:0005737);; Biological Process: carbohydrate metabolic process (GO:0005975);; Biological Process: defense response (GO:0006952);; Molecular Function: polysaccharide binding (GO:0030247);; Molecular Function: glucan endo-1,3-beta-D-glucosidase activity (GO:0042973);; Cellular Component: anchored component of plasma membrane (GO:0046658);;	--	--	Glucan endo-1,3-beta-glucosidase GV OS=Hordeum vulgare (Barley) PE=2 SV=2	--	--	--	--	S	Function unknown	Glycosyl hydrolases family 17
PB.6253	PREDICTED: histone-lysine N-methyltransferase SETD1A-like [Setaria italica]	Biological Process: ion transport (GO:0006811);; Biological Process: transmembrane transport (GO:0055085);;	--	--	--	--	--	--	--	S	Function unknown	--
PB.14803	hypothetical protein SORBIDRAFT_01g002390 [Sorghum bicolor]	Biological Process: cellular macromolecule biosynthetic process (GO:0034645);; Biological Process: nucleic acid metabolic process (GO:0090304);;	--	--	FACT complex subunit SPT16 GN=SPT16 OS=Zea mays (Maize) PE=2 SV=1	--	--	[E]	Amino acid transport and metabolism	K	Transcription	FACT complex subunit (SPT16/CDC68)
PB.4425	hypothetical protein [Zea mays]	Biological Process: MAPK cascade (GO:0000165);; Cellular Component: intracellular (GO:0005622);; Biological Process: N-terminal protein myristoylation (GO:0006499);; Biological Process: protein targeting to membrane (GO:0006612);; Biological Process: response to cold (GO:0009409);; Biological Process: abscisic acid-activated signaling pathway (GO:0009738);; Biological Process: jasmonic acid media…	--	--	B2 protein OS=Daucus carota (Wild carrot) PE=2 SV=1	--	--	--	--	S	Function unknown	Development and cell death domain
PB.7395	PREDICTED: uncharacterized protein LOC101772364 [Setaria italica]	--	--	--	--	--	--	[S]	Function unknown	S	Function unknown	--
PB.2943	PREDICTED: ubiquinol oxidase 1a, mitochondrial-like [Setaria italica]	Cellular Component: mitochondrion (GO:0005739);; Molecular Function: alternative oxidase activity (GO:0009916);; Cellular Component: integral component of membrane (GO:0016021);; Molecular Function: metal ion binding (GO:0046872);; Biological Process: oxidation-reduction process (GO:0055114);; Cellular Component: respiratory chain (GO:0070469);;	K17893|3.51873e-162|sita:101775175|K17893 ubiquinol oxidase [EC:1.10.3.11] | (RefSeq) ubiquinol oxidase 2, mitochondrial-like	--	Ubiquinol oxidase 1a, mitochondrial (Precursor) GN=MCB17.11 OS=Arabidopsis thaliana (Mouse-ear cress) PE=1 SV=2	[H]	Coenzyme transport and metabolism	--	--	S	Function unknown	Alternative oxidase
PB.3961	PREDICTED: uncharacterized protein LOC101760716 [Setaria italica]	Cellular Component: intracellular (GO:0005622);; Biological Process: mitotic recombination (GO:0006312);; Biological Process: chromatin silencing (GO:0006342);; Biological Process: mRNA export from nucleus (GO:0006406);; Biological Process: sister chromatid cohesion (GO:0007062);; Biological Process: embryo sac egg cell differentiation (GO:0009560);; Biological Process: photomorphogenesis (GO:000…	--	--	--	--	--	--	--	S	Function unknown	--
PB.2666	PREDICTED: malonyl-coenzyme A:anthocyanin 3-O-glucoside-6&apos;&apos;-O-malonyltransferase-like [Setaria italica]	Molecular Function: transferase activity, transferring acyl groups other than amino-acyl groups (GO:0016747);;	--	--	Coumaroyl-CoA:anthocyanidin 3-O-glucoside-6&apos;&apos;-O-coumaroyltransferase 2 GN=3AT2 OS=Arabidopsis thaliana (Mouse-ear cress) PE=1 SV=1	--	--	--	--	S	Function unknown	--
PB.11385	OSJNBa0027H09.11 [Oryza sativa Japonica Group]	--	--	--	--	--	--	--	--	L	Replication, recombination and repair	--
PB.4518	hypothetical protein SORBIDRAFT_09g026990 [Sorghum bicolor]	--	--	--	--	--	--	--	--	S	Function unknown	--
PB.12609	transcription elongation factor 1 [Zea mays]	Molecular Function: translation elongation factor activity (GO:0003746);; Cellular Component: nucleus (GO:0005634);; Biological Process: regulation of transcription, DNA-templated (GO:0006355);; Biological Process: translational elongation (GO:0006414);; Molecular Function: metal ion binding (GO:0046872);;	--	--	Transcription elongation factor 1 homolog OS=Oryza sativa subsp. japonica (Rice) PE=3 SV=1	--	--	[S]	Function unknown	S	Function unknown	--
PB.8134	hypothetical protein ZEAMMB73_393009 [Zea mays]	Cellular Component: integral component of membrane (GO:0016021);; Molecular Function: hydrolase activity (GO:0016787);;	--	--	--	--	--	[I]	Lipid transport and metabolism	S	Function unknown	--
PB.13101	PREDICTED: prohibitin-1, mitochondrial [Elaeis guineensis]	Cellular Component: membrane (GO:0016020);;	K17081|1.10036e-07|bdi:100835660|K17081 prohibitin 2 | (RefSeq) prohibitin-2, mitochondrial-like	--	Prohibitin-6, mitochondrial GN=PHB6 OS=Arabidopsis thaliana (Mouse-ear cress) PE=1 SV=1	--	--	[O]	Posttranslational modification, protein turnover, chaperones	O	Posttranslational modification, protein turnover, chaperones	--
PB.11223	Os07g0434200 [Oryza sativa Japonica Group]	Molecular Function: nucleic acid binding (GO:0003676);; Cellular Component: mitochondrion (GO:0005739);; Cellular Component: plastid (GO:0009536);; Biological Process: DNA integration (GO:0015074);; Molecular Function: metal ion binding (GO:0046872);;	--	--	Endonuclease OS=Nicotiana tabacum (Common tobacco) PE=2 SV=1	[X]	Mobilome: prophages, transposons	[R]	General function prediction only	S	Function unknown	Reverse transcriptase (RNA-dependent DNA polymerase);; Integrase core domain;; GAG-pre-integrase domain;; gag-polypeptide of LTR copia-type;; Domain of unknown function (DUF4219)
PB.12154	hypothetical protein SORBIDRAFT_07g005390 [Sorghum bicolor]	Molecular Function: aconitate hydratase activity (GO:0003994);; Cellular Component: mitochondrion (GO:0005739);; Biological Process: glyoxylate cycle (GO:0006097);; Cellular Component: plastid (GO:0009536);; Molecular Function: metal ion binding (GO:0046872);; Molecular Function: 4 iron, 4 sulfur cluster binding (GO:0051539);;	K01681|0|sbi:SORBI_07g005390|K01681 aconitate hydratase [EC:4.2.1.3] | (RefSeq) SORBIDRAFT_07g005390, Sb07g005390; hypothetical protein	Citrate cycle (TCA cycle) (ko00020);Glyoxylate and dicarboxylate metabolism (ko00630);Carbon metabolism (ko01200);2-Oxocarboxylic acid metabolism (ko01210);Biosynthesis of amino acids (ko01230)	Putative aconitate hydratase, cytoplasmic OS=Oryza sativa subsp. japonica (Rice) PE=3 SV=1	[C]	Energy production and conversion	[AJ]	--	C	Energy production and conversion	Aconitase family (aconitate hydratase);; Aconitase C-terminal domain
PB.10873	PREDICTED: UDP-glycosyltransferase 85A7-like [Setaria italica]	Biological Process: flavonoid biosynthetic process (GO:0009813);; Cellular Component: intracellular membrane-bounded organelle (GO:0043231);; Biological Process: flavonoid glucuronidation (GO:0052696);; Molecular Function: quercetin 3-O-glucosyltransferase activity (GO:0080043);; Molecular Function: quercetin 7-O-glucosyltransferase activity (GO:0080044);;	--	--	UDP-glycosyltransferase 85A1 GN=F12K8.26 OS=Arabidopsis thaliana (Mouse-ear cress) PE=2 SV=1	[G]	Carbohydrate transport and metabolism	[GC]	--	S	Function unknown	UDP-glucoronosyl and UDP-glucosyl transferase
PB.14673	Os03g0177400 [Oryza sativa Japonica Group]	Molecular Function: translation elongation factor activity (GO:0003746);; Molecular Function: GTPase activity (GO:0003924);; Molecular Function: GTP binding (GO:0005525);; Cellular Component: cytoplasm (GO:0005737);; Biological Process: translational elongation (GO:0006414);;	K03231|0|osa:4331813|K03231 elongation factor 1-alpha | (RefSeq) elongation factor 1-alpha	RNA transport (ko03013)	Elongation factor 1-alpha GN=REFA4 OS=Oryza sativa subsp. japonica (Rice) PE=2 SV=2	[J]	Translation, ribosomal structure and biogenesis	[J]	Translation, ribosomal structure and biogenesis	J	Translation, ribosomal structure and biogenesis	Elongation factor Tu GTP binding domain;; Elongation factor Tu C-terminal domain;; Elongation factor Tu domain 2
PB.4131	putative gag-pol polyprotein [Zea mays]	Molecular Function: DNA binding (GO:0003677);; Molecular Function: RNA binding (GO:0003723);; Molecular Function: RNA-directed DNA polymerase activity (GO:0003964);; Molecular Function: aspartic-type endopeptidase activity (GO:0004190);; Biological Process: RNA-dependent DNA biosynthetic process (GO:0006278);; Biological Process: DNA recombination (GO:0006310);; Biological Process: proteolysis (G…	--	--	Uncharacterized mitochondrial protein AtMg00860 GN=AtMg00860 OS=Arabidopsis thaliana (Mouse-ear cress) PE=4 SV=1	[X]	Mobilome: prophages, transposons	[R]	General function prediction only	L	Replication, recombination and repair	Retroviral aspartyl protease;; Retrotransposon gag protein;; gag-polyprotein putative aspartyl protease;; Aspartyl protease;; Reverse transcriptase (RNA-dependent DNA polymerase);; Integrase core domain
PB.13131	OSJNBa0017B10.4 [Oryza sativa Japonica Group]	Molecular Function: binding (GO:0005488);; Cellular Component: mitochondrion (GO:0005739);; Cellular Component: membrane (GO:0016020);; Biological Process: macromolecule metabolic process (GO:0043170);; Biological Process: primary metabolic process (GO:0044238);; Molecular Function: peptidase activity, acting on L-amino acid peptides (GO:0070011);;	--	--	RNA-directed DNA polymerase homolog OS=Oenothera berteroana (Bertero&apos;s evening primrose) PE=4 SV=1	--	--	[R]	General function prediction only	L	Replication, recombination and repair	Reverse transcriptase (RNA-dependent DNA polymerase)
PB.4546	hypothetical protein SORBIDRAFT_09g025630 [Sorghum bicolor]	Cellular Component: mitochondrion (GO:0005739);; Cellular Component: plastid (GO:0009536);;	--	--	--	--	--	--	--	S	Function unknown	--
PB.16244	ORF76 (mitochondrion) [Oryza sativa Japonica Group]	Cellular Component: mitochondrion (GO:0005739);;	--	--	--	--	--	--	--	--	--	--
PB.14949	hypothetical protein SORBIDRAFT_06g003020 [Sorghum bicolor]	Molecular Function: serine-type endopeptidase activity (GO:0004252);; Cellular Component: cell wall (GO:0005618);;	--	--	--	--	--	--	--	O	Posttranslational modification, protein turnover, chaperones	--
PB.7681	putative gag-pol polyprotein [Zea mays]	Molecular Function: DNA binding (GO:0003677);; Molecular Function: RNA binding (GO:0003723);; Molecular Function: RNA-directed DNA polymerase activity (GO:0003964);; Molecular Function: aspartic-type endopeptidase activity (GO:0004190);; Biological Process: RNA-dependent DNA biosynthetic process (GO:0006278);; Biological Process: DNA recombination (GO:0006310);; Biological Process: proteolysis (G…	--	--	Uncharacterized mitochondrial protein AtMg00860 GN=AtMg00860 OS=Arabidopsis thaliana (Mouse-ear cress) PE=4 SV=1	--	--	[R]	General function prediction only	L	Replication, recombination and repair	Reverse transcriptase (RNA-dependent DNA polymerase);; Retrotransposon gag protein
PB.15896	hypothetical protein SORBIDRAFT_04g008700 [Sorghum bicolor]	Biological Process: flavonoid biosynthetic process (GO:0009813);; Cellular Component: intracellular membrane-bounded organelle (GO:0043231);; Biological Process: flavonoid glucuronidation (GO:0052696);; Molecular Function: quercetin 3-O-glucosyltransferase activity (GO:0080043);; Molecular Function: quercetin 7-O-glucosyltransferase activity (GO:0080044);;	--	--	Hydroquinone glucosyltransferase GN=AS OS=Rauvolfia serpentina (Serpentine wood) PE=1 SV=1	[G]	Carbohydrate transport and metabolism	[GC]	--	S	Function unknown	UDP-glucoronosyl and UDP-glucosyl transferase
PB.15321	hypothetical protein SORBIDRAFT_10g001780 [Sorghum bicolor]	Biological Process: ATP hydrolysis coupled proton transport (GO:0015991);; Cellular Component: integral component of membrane (GO:0016021);; Cellular Component: proton-transporting V-type ATPase, V0 domain (GO:0033179);; Molecular Function: proton-transporting ATPase activity, rotational mechanism (GO:0046961);;	K02153|2.96709e-36|sbi:SORBI_10g001780|K02153 V-type H+-transporting ATPase subunit e | (RefSeq) SORBIDRAFT_10g001780, Sb10g001780; hypothetical protein	Oxidative phosphorylation (ko00190);Phagosome (ko04145)	V-type proton ATPase subunit e1 GN=MCO15_24 OS=Arabidopsis thaliana (Mouse-ear cress) PE=2 SV=1	--	--	[C]	Energy production and conversion	C	Energy production and conversion	ATP synthase subunit H
PB.10628	putative gag-pol polyprotein [Zea mays]	Molecular Function: DNA binding (GO:0003677);; Molecular Function: RNA binding (GO:0003723);; Molecular Function: RNA-directed DNA polymerase activity (GO:0003964);; Molecular Function: aspartic-type endopeptidase activity (GO:0004190);; Biological Process: RNA-dependent DNA biosynthetic process (GO:0006278);; Biological Process: DNA recombination (GO:0006310);; Biological Process: proteolysis (G…	--	--	Uncharacterized mitochondrial protein AtMg00860 GN=AtMg00860 OS=Arabidopsis thaliana (Mouse-ear cress) PE=4 SV=1	--	--	[R]	General function prediction only	L	Replication, recombination and repair	Reverse transcriptase (RNA-dependent DNA polymerase)
PB.14629	PREDICTED: F-box/ankyrin repeat protein SKIP35-like isoform X3 [Setaria italica]	--	--	--	Ankyrin repeat protein SKIP35 GN=SKIP35 OS=Arabidopsis thaliana (Mouse-ear cress) PE=1 SV=1	--	--	--	--	S	Function unknown	--
PB.15892	PREDICTED: peroxidase 4-like [Setaria italica]	Molecular Function: peroxidase activity (GO:0004601);; Cellular Component: extracellular region (GO:0005576);; Biological Process: response to oxidative stress (GO:0006979);; Molecular Function: heme binding (GO:0020037);; Biological Process: hydrogen peroxide catabolic process (GO:0042744);; Molecular Function: metal ion binding (GO:0046872);; Biological Process: oxidation-reduction process (GO:…	K00430|2.30298e-149|sita:101756652|K00430 peroxidase [EC:1.11.1.7] | (RefSeq) peroxidase P7-like	Phenylpropanoid biosynthesis (ko00940)	Peroxidase 70 (Precursor) GN=PER70 OS=Zea mays (Maize) PE=1 SV=1	--	--	--	--	S	Function unknown	Peroxidase
PB.12896	PREDICTED: cation/calcium exchanger 1-like [Setaria italica]	Cellular Component: mitochondrion (GO:0005739);; Cellular Component: membrane (GO:0016020);;	K13754|7.54533e-133|sita:101753490|K13754 solute carrier family 24 (sodium/potassium/calcium exchanger), member 6 | (RefSeq) cation/calcium exchanger 1-like	--	Cation/calcium exchanger 1 OS=Arabidopsis thaliana (Mouse-ear cress) PE=2 SV=1	[P]	Inorganic ion transport and metabolism	[P]	Inorganic ion transport and metabolism	P	Inorganic ion transport and metabolism	--
PB.9275	putative mutator protein [Oryza sativa Japonica Group]	Molecular Function: binding (GO:0005488);;	--	--	--	--	--	--	--	S	Function unknown	MuDR family transposase;; MULE transposase domain;; Transposase, Mutator family
PB.932	unknown [Sorghum bicolor]	Molecular Function: zinc ion binding (GO:0008270);; Cellular Component: plastid (GO:0009536);;	--	--	Pentatricopeptide repeat-containing protein At4g35130, chloroplastic (Precursor) GN=PCMP-H27 OS=Arabidopsis thaliana (Mouse-ear cress) PE=3 SV=1	--	--	[R]	General function prediction only	S	Function unknown	PPR repeat family;; PPR repeat;; PPR repeat;; Pentatricopeptide repeat domain;; DYW family of nucleic acid deaminases
PB.13480	PREDICTED: trafficking protein particle complex subunit 13 isoform X1 [Zea mays]	--	K20310|1.27116e-06|zma:103643403|K20310 trafficking protein particle complex subunit 13 | (RefSeq) GRMZM5G861997; trafficking protein particle complex subunit 13	--	--	--	--	--	--	S	Function unknown	--
PB.13678	PREDICTED: purple acid phosphatase 2-like [Setaria italica]	Molecular Function: acid phosphatase activity (GO:0003993);; Cellular Component: integral component of membrane (GO:0016021);; Biological Process: dephosphorylation (GO:0016311);; Molecular Function: metal ion binding (GO:0046872);;	--	--	Purple acid phosphatase 2 (Precursor) GN=PAP2 OS=Ipomoea batatas (Sweet potato) PE=1 SV=1	[T]	Signal transduction mechanisms	[G]	Carbohydrate transport and metabolism	S	Function unknown	Purple acid Phosphatase, N-terminal domain;; Calcineurin-like phosphoesterase;; Iron/zinc purple acid phosphatase-like protein C
PB.5901	PREDICTED: uncharacterized protein LOC102723040 [Oryza brachyantha]	Molecular Function: nucleic acid binding (GO:0003676);; Cellular Component: mitochondrion (GO:0005739);; Molecular Function: zinc ion binding (GO:0008270);; Cellular Component: integral component of membrane (GO:0016021);;	--	--	--	--	--	--	--	--	--	--
PB.11902	Subtilisin-like protease [Aegilops tauschii]	Molecular Function: serine-type endopeptidase activity (GO:0004252);; Cellular Component: cell wall (GO:0005618);; Biological Process: proteolysis (GO:0006508);;	--	--	Subtilisin-like protease (Precursor) GN=At5g67360 OS=Arabidopsis thaliana (Mouse-ear cress) PE=1 SV=1	[O]	Posttranslational modification, protein turnover, chaperones	--	--	O	Posttranslational modification, protein turnover, chaperones	Subtilase family;; Peptidase inhibitor I9;; PA domain
PB.4887	PREDICTED: midasin-like [Setaria italica]	Cellular Component: mitochondrion (GO:0005739);; Cellular Component: integral component of membrane (GO:0016021);;	--	--	--	--	--	--	--	S	Function unknown	--
PB.9343	PREDICTED: hydroquinone glucosyltransferase-like [Setaria italica]	Biological Process: flavonoid biosynthetic process (GO:0009813);; Cellular Component: intracellular membrane-bounded organelle (GO:0043231);; Biological Process: flavonoid glucuronidation (GO:0052696);; Molecular Function: quercetin 3-O-glucosyltransferase activity (GO:0080043);; Molecular Function: quercetin 7-O-glucosyltransferase activity (GO:0080044);;	K08237|0|sita:101777737|K08237 hydroquinone glucosyltransferase [EC:2.4.1.218] | (RefSeq) hydroquinone glucosyltransferase-like	--	Hydroquinone glucosyltransferase GN=AS OS=Rauvolfia serpentina (Serpentine wood) PE=1 SV=1	--	--	[GC]	--	S	Function unknown	UDP-glucoronosyl and UDP-glucosyl transferase
PB.5665	hypothetical protein SORBIDRAFT_07g022790 [Sorghum bicolor]	Molecular Function: DNA binding (GO:0003677);; Molecular Function: aspartic-type endopeptidase activity (GO:0004190);; Biological Process: proteolysis (GO:0006508);; Biological Process: protein catabolic process (GO:0030163);;	--	--	Aspartic proteinase nepenthesin-1 (Precursor) GN=nep1 OS=Nepenthes gracilis (Slender pitcher plant) PE=1 SV=1	--	--	[O]	Posttranslational modification, protein turnover, chaperones	O	Posttranslational modification, protein turnover, chaperones	Xylanase inhibitor N-terminal;; Xylanase inhibitor C-terminal;; Eukaryotic aspartyl protease
PB.12941	putative protein phosphatase 2C family protein [Zea mays]	Molecular Function: phosphoprotein phosphatase activity (GO:0004721);;	--	--	Probable protein phosphatase 2C 66 OS=Oryza sativa subsp. japonica (Rice) PE=2 SV=1	--	--	[T]	Signal transduction mechanisms	T	Signal transduction mechanisms	--
PB.8118	wall-associated kinase [Saccharum hybrid cultivar R570]	Molecular Function: protein serine/threonine kinase activity (GO:0004674);; Molecular Function: ATP binding (GO:0005524);; Cellular Component: plasma membrane (GO:0005886);; Biological Process: protein phosphorylation (GO:0006468);; Biological Process: cell surface receptor signaling pathway (GO:0007166);; Cellular Component: integral component of membrane (GO:0016021);; Molecular Function: polys…	--	--	Probable serine/threonine-protein kinase At1g18390 (Precursor) GN=At1g18390 OS=Arabidopsis thaliana (Mouse-ear cress) PE=2 SV=2	[T]	Signal transduction mechanisms	[T]	Signal transduction mechanisms	T	Signal transduction mechanisms	--
PB.6516	OSJNBa0043L09.20 [Oryza sativa Japonica Group]	Molecular Function: nucleic acid binding (GO:0003676);; Cellular Component: mitochondrion (GO:0005739);; Molecular Function: zinc ion binding (GO:0008270);; Biological Process: DNA integration (GO:0015074);;	--	--	--	--	--	[R]	General function prediction only	L	Replication, recombination and repair	--
PB.14137	PREDICTED: expansin-B6-like [Setaria italica]	Cellular Component: extracellular region (GO:0005576);; Biological Process: sexual reproduction (GO:0019953);;	--	--	Expansin-B6 (Precursor) GN=OSJNBb0014I11.3 OS=Oryza sativa subsp. japonica (Rice) PE=2 SV=1	--	--	--	--	S	Function unknown	Lytic transglycolase;; Pollen allergen
PB.11442	PREDICTED: peroxidase 5-like [Setaria italica]	Molecular Function: peroxidase activity (GO:0004601);; Cellular Component: extracellular region (GO:0005576);; Cellular Component: mitochondrion (GO:0005739);; Biological Process: response to oxidative stress (GO:0006979);; Cellular Component: plant-type cell wall (GO:0009505);; Biological Process: plant-type cell wall organization (GO:0009664);; Molecular Function: heme binding (GO:0020037);; Bi…	K00430|0|sita:101779463|K00430 peroxidase [EC:1.11.1.7] | (RefSeq) peroxidase 5-like	Phenylpropanoid biosynthesis (ko00940)	Peroxidase 5 {ECO:0000250|UniProtKB:P22195} (Precursor) OS=Vitis vinifera (Grape) PE=1 SV=2	--	--	--	--	G	Carbohydrate transport and metabolism	Peroxidase
PB.6919	PREDICTED: thaumatin-like protein 1a-like [Setaria italica]	Biological Process: sulfur compound metabolic process (GO:0006790);; Molecular Function: 3'(2'),5'-bisphosphate nucleotidase activity (GO:0008441);; Biological Process: dephosphorylation (GO:0016311);; Biological Process: phosphatidylinositol phosphorylation (GO:0046854);;	--	--	Thaumatin-like protein 1a (Precursor) GN=TL1 OS=Malus domestica (Apple) PE=1 SV=1	--	--	--	--	S	Function unknown	Thaumatin family
PB.11749	uncharacterized protein LOC100279635 [Zea mays]	--	--	--	--	--	--	--	--	S	Function unknown	--
PB.13084	PREDICTED: glutathione S-transferase T3-like [Zea mays]	Molecular Function: glutathione transferase activity (GO:0004364);; Cellular Component: cytoplasm (GO:0005737);; Biological Process: glutathione metabolic process (GO:0006749);;	--	--	--	--	--	--	--	S	Function unknown	No apical meristem-associated C-terminal domain
PB.10392	PREDICTED: probable inactive receptor kinase At4g23740-like [Oryza brachyantha]	Molecular Function: protein kinase activity (GO:0004672);; Molecular Function: ATP binding (GO:0005524);; Biological Process: protein phosphorylation (GO:0006468);; Cellular Component: integral component of membrane (GO:0016021);;	--	--	Probable inactive receptor kinase At5g58300 (Precursor) GN=At5g58300 OS=Arabidopsis thaliana (Mouse-ear cress) PE=2 SV=1	[K]	Transcription	--	--	S	Function unknown	--
PB.14780	unknown [Zea mays]	Molecular Function: peroxidase activity (GO:0004601);; Cellular Component: extracellular region (GO:0005576);; Biological Process: response to oxidative stress (GO:0006979);; Cellular Component: plant-type cell wall (GO:0009505);; Biological Process: plant-type cell wall organization (GO:0009664);; Molecular Function: heme binding (GO:0020037);; Biological Process: hydrogen peroxide catabolic pro…	K00430|0|zma:100285056|K00430 peroxidase [EC:1.11.1.7] | (RefSeq) GRMZM2G061088; peroxidase 2	Phenylpropanoid biosynthesis (ko00940)	Peroxidase 1 (Precursor) GN=PER1 OS=Zea mays (Maize) PE=1 SV=1	--	--	--	--	S	Function unknown	Peroxidase
PB.10049	PREDICTED: uncharacterized protein LOC101765839 [Setaria italica]	Molecular Function: ureidoglycolate hydrolase activity (GO:0004848);;	--	--	--	[F]	Nucleotide transport and metabolism	--	--	S	Function unknown	--
PB.10396	unnamed protein product [Triticum aestivum]	Molecular Function: L-ornithine transmembrane transporter activity (GO:0000064);; Molecular Function: structural constituent of ribosome (GO:0003735);; Molecular Function: L-histidine transmembrane transporter activity (GO:0005290);; Cellular Component: mitochondrion (GO:0005739);; Biological Process: translation (GO:0006412);; Biological Process: proline biosynthetic process (GO:0006561);; Molec…	K15109|1.3118e-119|osa:4326735|K15109 solute carrier family 25 (mitochondrial carnitine/acylcarnitine transporter), member 20/29 | (RefSeq) P0443E07.1; mitochondrial arginine transporter BAC2	--	Mitochondrial arginine transporter BAC2 GN=BAC2 OS=Arabidopsis thaliana (Mouse-ear cress) PE=1 SV=1	--	--	[C]	Energy production and conversion	S	Function unknown	--
PB.3379	FAD-linked oxidoreductase BG60 [Cynodon dactylon]	Molecular Function: oxidoreductase activity, acting on CH-OH group of donors (GO:0016614);; Molecular Function: flavin adenine dinucleotide binding (GO:0050660);; Biological Process: oxidation-reduction process (GO:0055114);;	--	--	Tetrahydrocannabinolic acid synthase (Precursor) OS=Cannabis sativa (Hemp) PE=1 SV=1	[C]	Energy production and conversion	--	--	C	Energy production and conversion	FAD binding domain;; Berberine and berberine like
PB.12066	unknown [Zea mays]	Biological Process: flavonoid biosynthetic process (GO:0009813);; Cellular Component: intracellular membrane-bounded organelle (GO:0043231);; Biological Process: flavonoid glucuronidation (GO:0052696);; Molecular Function: quercetin 3-O-glucosyltransferase activity (GO:0080043);; Molecular Function: quercetin 7-O-glucosyltransferase activity (GO:0080044);;	--	--	7-deoxyloganetic acid glucosyltransferase GN=UGT709C2 OS=Catharanthus roseus (Madagascar periwinkle) PE=1 SV=1	[G]	Carbohydrate transport and metabolism	[GC]	--	S	Function unknown	--
PB.13135	PREDICTED: uncharacterized protein LOC101757157 [Setaria italica]	--	--	--	--	--	--	--	--	S	Function unknown	--
PB.6060	PREDICTED: UPF0014 membrane protein STAR2-like [Setaria italica]	Molecular Function: UDP-glucose transmembrane transporter activity (GO:0005460);; Molecular Function: protein binding (GO:0005515);; Cellular Component: integral component of plasma membrane (GO:0005887);; Biological Process: response to aluminum ion (GO:0010044);; Cellular Component: vesicle membrane (GO:0012506);; Biological Process: UDP-glucose transport (GO:0015786);; Biological Process: ion …	K02069|1.17133e-180|sita:101762802|K02069 putative ABC transport system permease protein | (RefSeq) UPF0014 membrane protein STAR2	--	UPF0014 membrane protein STAR2 GN=P0496H07.22 OS=Oryza sativa subsp. japonica (Rice) PE=1 SV=1	[P]	Inorganic ion transport and metabolism	--	--	S	Function unknown	Uncharacterised protein family (UPF0014)
PB.5739	PREDICTED: OTU domain-containing protein At3g57810-like isoform X1 [Setaria italica]	Cellular Component: mitochondrion (GO:0005739);; Biological Process: proteolysis (GO:0006508);; Molecular Function: peptidase activity (GO:0008233);; Cellular Component: integral component of membrane (GO:0016021);;	--	--	OTU domain-containing protein At3g57810 GN=At3g57810 OS=Arabidopsis thaliana (Mouse-ear cress) PE=2 SV=1	--	--	[TO]	--	O	Posttranslational modification, protein turnover, chaperones	OTU-like cysteine protease
PB.15162	hypothetical protein SORBIDRAFT_07g019130 [Sorghum bicolor]	Molecular Function: protein serine/threonine kinase activity (GO:0004674);; Molecular Function: ATP binding (GO:0005524);; Biological Process: protein phosphorylation (GO:0006468);; Cellular Component: integral component of membrane (GO:0016021);;	--	--	Receptor-like protein kinase HSL1 (Precursor) GN=HSL1 OS=Arabidopsis thaliana (Mouse-ear cress) PE=2 SV=1	[K]	Transcription	--	--	S	Function unknown	Protein kinase domain;; Leucine Rich repeats (2 copies);; Protein tyrosine kinase;; Leucine rich repeat;; Leucine Rich Repeat
PB.8589	putative glucosyl transferase [Sporobolus stapfianus]	Biological Process: flavonoid biosynthetic process (GO:0009813);; Cellular Component: intracellular membrane-bounded organelle (GO:0043231);; Biological Process: flavonoid glucuronidation (GO:0052696);; Molecular Function: quercetin 3-O-glucosyltransferase activity (GO:0080043);; Molecular Function: quercetin 7-O-glucosyltransferase activity (GO:0080044);;	--	--	Anthocyanidin 5,3-O-glucosyltransferase GN=RhGT1 OS=Rosa hybrid cultivar PE=2 SV=1	[G]	Carbohydrate transport and metabolism	[GC]	--	S	Function unknown	UDP-glucoronosyl and UDP-glucosyl transferase
PB.5999	PREDICTED: ATP-dependent DNA helicase Q-like SIM-like isoform X2 [Setaria italica]	Biological Process: double-strand break repair via homologous recombination (GO:0000724);; Molecular Function: DNA binding (GO:0003677);; Molecular Function: ATP binding (GO:0005524);; Cellular Component: nucleus (GO:0005634);; Cellular Component: chromosome (GO:0005694);; Cellular Component: cytoplasm (GO:0005737);; Biological Process: DNA replication initiation (GO:0006270);; Biological Process…	K10900|7.07638e-33|sita:101776716|K10900 werner syndrome ATP-dependent helicase [EC:3.6.4.12] | (RefSeq) ATP-dependent DNA helicase Q-like SIM	--	ATP-dependent DNA helicase Q-like SIM GN=RECQSIM OS=Arabidopsis thaliana (Mouse-ear cress) PE=2 SV=1	--	--	[L]	Replication, recombination and repair	L	Replication, recombination and repair	--
PB.6819	hypothetical protein OsJ_22922 [Oryza sativa Japonica Group]	Molecular Function: nucleotide binding (GO:0000166);; Molecular Function: protein kinase activity (GO:0004672);; Cellular Component: mitochondrion (GO:0005739);; Cellular Component: membrane (GO:0016020);; Biological Process: phosphorylation (GO:0016310);;	--	--	Probable LRR receptor-like serine/threonine-protein kinase At3g47570 (Precursor) GN=At3g47570 OS=Arabidopsis thaliana (Mouse-ear cress) PE=2 SV=1	[K]	Transcription	--	--	S	Function unknown	Leucine rich repeat;; Protein kinase domain;; Protein tyrosine kinase;; Leucine Rich repeats (2 copies);; Leucine Rich Repeat;; Leucine rich repeat N-terminal domain
PB.13263	hypothetical protein OsI_30122 [Oryza sativa Indica Group]	Biological Process: transport (GO:0006810);; Cellular Component: membrane (GO:0016020);; Molecular Function: ATPase activity (GO:0016887);;	--	--	Pleiotropic drug resistance protein 3 GN=P0410E03.8 OS=Oryza sativa subsp. japonica (Rice) PE=2 SV=1	[T]	Signal transduction mechanisms	[Q]	Secondary metabolites biosynthesis, transport and catabolism	V	Defense mechanisms	--
PB.15556	PREDICTED: serine/threonine-protein kinase-like protein CCR4-like [Setaria italica]	Molecular Function: protein serine/threonine kinase activity (GO:0004674);; Molecular Function: ATP binding (GO:0005524);; Biological Process: protein phosphorylation (GO:0006468);; Cellular Component: integral component of membrane (GO:0016021);;	--	--	Serine/threonine-protein kinase-like protein CCR4 (Precursor) GN=MCA23.19 OS=Arabidopsis thaliana (Mouse-ear cress) PE=1 SV=1	[T]	Signal transduction mechanisms	[T]	Signal transduction mechanisms	T	Signal transduction mechanisms	--
PB.987	hypothetical protein SORBIDRAFT_01g049280 [Sorghum bicolor]	Molecular Function: serine-type endopeptidase activity (GO:0004252);; Cellular Component: cell wall (GO:0005618);; Biological Process: proteolysis (GO:0006508);;	--	--	Subtilisin-like protease SDD1 {ECO:0000303|PubMed:10809670} (Precursor) OS=Arabidopsis thaliana (Mouse-ear cress) PE=2 SV=1	[O]	Posttranslational modification, protein turnover, chaperones	--	--	O	Posttranslational modification, protein turnover, chaperones	Subtilase family;; Peptidase inhibitor I9;; PA domain
PB.11549	OSJNBa0053B21.11 [Oryza sativa Japonica Group]	Molecular Function: nucleic acid binding (GO:0003676);; Molecular Function: catalytic activity (GO:0003824);; Biological Process: DNA metabolic process (GO:0006259);;	--	--	RNA-directed DNA polymerase homolog OS=Oenothera berteroana (Bertero&apos;s evening primrose) PE=4 SV=1	--	--	[R]	General function prediction only	L	Replication, recombination and repair	Retrotransposon gag protein;; Reverse transcriptase (RNA-dependent DNA polymerase)
PB.3195	PREDICTED: G-type lectin S-receptor-like serine/threonine-protein kinase At2g19130-like [Oryza brachyantha]	Molecular Function: nucleotide binding (GO:0000166);; Molecular Function: protein serine/threonine kinase activity (GO:0004674);; Cellular Component: plasma membrane (GO:0005886);; Biological Process: protein phosphorylation (GO:0006468);;	--	--	G-type lectin S-receptor-like serine/threonine-protein kinase At2g19130 (Precursor) GN=At2g19130 OS=Arabidopsis thaliana (Mouse-ear cress) PE=2 SV=1	[M]	Cell wall/membrane/envelope biogenesis	--	--	T	Signal transduction mechanisms	--
PB.6791	hypothetical protein SORBIDRAFT_04g022600 [Sorghum bicolor]	Cellular Component: mitochondrion (GO:0005739);; Cellular Component: membrane (GO:0016020);;	K10956|0|sbi:SORBI_04g022600|K10956 protein transport protein SEC61 subunit alpha | (RefSeq) SORBIDRAFT_04g022600, Sb04g022600; hypothetical protein	Protein export (ko03060);Protein processing in endoplasmic reticulum (ko04141);Phagosome (ko04145)	Protein transport protein Sec61 subunit alpha OS=Pyrenomonas salina PE=2 SV=1	[U]	Intracellular trafficking, secretion, and vesicular transport	[UO]	--	U	Intracellular trafficking, secretion, and vesicular transport	SecY translocase;; Plug domain of Sec61p
PB.13226	PREDICTED: atherin-like [Setaria italica]	Molecular Function: zinc ion binding (GO:0008270);;	--	--	--	--	--	--	--	S	Function unknown	Zinc finger, C3HC4 type (RING finger);; Prokaryotic RING finger family 4;; Zinc finger, C3HC4 type (RING finger);; Zinc finger, C3HC4 type (RING finger)
PB.8690	putative transposase [Oryza sativa Japonica Group]	Molecular Function: RNA polymerase II transcription factor activity, sequence-specific DNA binding (GO:0000981);; Molecular Function: DNA binding (GO:0003677);; Cellular Component: nucleoplasm (GO:0005654);; Cellular Component: cytoplasm (GO:0005737);; Biological Process: regulation of transcription from RNA polymerase II promoter (GO:0006357);; Molecular Function: protein dimerization activity (…	--	--	--	--	--	--	--	S	Function unknown	hAT family C-terminal dimerisation region
PB.7608	Auxin-induced protein 5NG4 [Triticum urartu]	Cellular Component: plasma membrane (GO:0005886);; Cellular Component: integral component of membrane (GO:0016021);; Molecular Function: transmembrane transporter activity (GO:0022857);; Biological Process: transmembrane transport (GO:0055085);;	--	--	WAT1-related protein At1g25270 GN=At1g25270 OS=Arabidopsis thaliana (Mouse-ear cress) PE=2 SV=1	--	--	--	--	S	Function unknown	EamA-like transporter family
PB.2084	PREDICTED: uncharacterized protein LOC101764426 [Setaria italica]	Cellular Component: cilium (GO:0005929);; Cellular Component: plastid (GO:0009536);; Cellular Component: integral component of membrane (GO:0016021);; Molecular Function: phosphatidylinositol binding (GO:0035091);; Biological Process: protein localization to cilium (GO:0061512);;	--	--	Tubby-like F-box protein 7 GN=OSJNBa0039K24.2 OS=Oryza sativa subsp. japonica (Rice) PE=2 SV=1	--	--	--	--	S	Function unknown	--
PB.4594	putative subtilase family protein [Zea mays]	Molecular Function: serine-type endopeptidase activity (GO:0004252);; Cellular Component: extracellular region (GO:0005576);; Cellular Component: cell wall (GO:0005618);; Biological Process: proteolysis (GO:0006508);;	--	--	Subtilisin-like protease (Precursor) GN=At5g67360 OS=Arabidopsis thaliana (Mouse-ear cress) PE=1 SV=1	[O]	Posttranslational modification, protein turnover, chaperones	--	--	O	Posttranslational modification, protein turnover, chaperones	Subtilase family;; Peptidase inhibitor I9
PB.15695	hypothetical protein SORBIDRAFT_04g001060 [Sorghum bicolor]	Biological Process: cutin biosynthetic process (GO:0010143);; Cellular Component: integral component of membrane (GO:0016021);; Biological Process: dephosphorylation (GO:0016311);; Molecular Function: phosphatase activity (GO:0016791);; Molecular Function: glycerol-3-phosphate 2-O-acyltransferase activity (GO:0090447);;	K13508|0|sbi:SORBI_04g001060|K13508 glycerol-3-phosphate acyltransferase [EC:2.3.1.15] | (RefSeq) SORBIDRAFT_04g001060, Sb04g001060; hypothetical protein	Glycerolipid metabolism (ko00561);Glycerophospholipid metabolism (ko00564)	Glycerol-3-phosphate 2-O-acyltransferase 6 GN=GPAT6 OS=Arabidopsis thaliana (Mouse-ear cress) PE=1 SV=1	--	--	--	--	S	Function unknown	--
PB.15077	hypothetical protein SORBIDRAFT_10g009410 [Sorghum bicolor]	Cellular Component: mitochondrion (GO:0005739);; Biological Process: fatty acid biosynthetic process (GO:0006633);; Cellular Component: integral component of membrane (GO:0016021);; Molecular Function: transferase activity, transferring acyl groups other than amino-acyl groups (GO:0016747);;	K15397|0|sbi:SORBI_10g009410|K15397 3-ketoacyl-CoA synthase [EC:2.3.1.199] | (RefSeq) SORBIDRAFT_10g009410, Sb10g009410; hypothetical protein	Fatty acid elongation (ko00062)	3-ketoacyl-CoA synthase 5 GN=F2J7.9 OS=Arabidopsis thaliana (Mouse-ear cress) PE=1 SV=1	[Q]	Secondary metabolites biosynthesis, transport and catabolism	--	--	Q	Secondary metabolites biosynthesis, transport and catabolism	FAE1/Type III polyketide synthase-like protein;; 3-Oxoacyl-[acyl-carrier-protein (ACP)] synthase III C terminal;; Chalcone and stilbene synthases, C-terminal domain
PB.7004	PREDICTED: 3-ketoacyl-CoA synthase 5-like [Setaria italica]	Cellular Component: mitochondrion (GO:0005739);; Biological Process: fatty acid biosynthetic process (GO:0006633);; Cellular Component: integral component of membrane (GO:0016021);; Molecular Function: transferase activity, transferring acyl groups other than amino-acyl groups (GO:0016747);;	K15397|0|sita:101753278|K15397 3-ketoacyl-CoA synthase [EC:2.3.1.199] | (RefSeq) 3-ketoacyl-CoA synthase 5-like	Fatty acid elongation (ko00062)	3-ketoacyl-CoA synthase 6 GN=T26J14.10 OS=Arabidopsis thaliana (Mouse-ear cress) PE=1 SV=1	[Q]	Secondary metabolites biosynthesis, transport and catabolism	--	--	Q	Secondary metabolites biosynthesis, transport and catabolism	FAE1/Type III polyketide synthase-like protein;; 3-Oxoacyl-[acyl-carrier-protein (ACP)] synthase III C terminal;; Chalcone and stilbene synthases, C-terminal domain;; Chalcone and stilbene synthases, N-terminal domain
PB.6553	PREDICTED: protein HIRA-like isoform X1 [Setaria italica]	Biological Process: transcription, DNA-templated (GO:0006351);;	K11293|1.58806e-10|sita:101757891|K11293 protein HIRA/HIR1 | (RefSeq) protein HIRA-like	--	Protein HIRA OS=Oryza sativa subsp. japonica (Rice) PE=2 SV=1	--	--	[DK]	--	K	Transcription	--
PB.4189	hypothetical protein OsJ_03218 [Oryza sativa Japonica Group]	Molecular Function: glycine dehydrogenase (decarboxylating) activity (GO:0004375);; Cellular Component: mitochondrion (GO:0005739);; Cellular Component: cytosol (GO:0005829);; Cellular Component: glycine cleavage complex (GO:0005960);; Molecular Function: glycine binding (GO:0016594);; Biological Process: glycine decarboxylation via glycine cleavage system (GO:0019464);; Biological Process: oxida…	K00281|0|osa:4325932|K00281 glycine dehydrogenase [EC:1.4.4.2] | (RefSeq) glycine dehydrogenase (decarboxylating), mitochondrial	Glycine, serine and threonine metabolism (ko00260);Glyoxylate and dicarboxylate metabolism (ko00630);Carbon metabolism (ko01200)	Glycine dehydrogenase (decarboxylating), mitochondrial (Precursor) GN=GDCSP OS=Solanum tuberosum (Potato) PE=2 SV=1	[E]	Amino acid transport and metabolism	[E]	Amino acid transport and metabolism	E	Amino acid transport and metabolism	Glycine cleavage system P-protein;; Aminotransferase class-V
PB.6943	PREDICTED: uncharacterized protein LOC101786041 [Setaria italica]	Cellular Component: plasma membrane (GO:0005886);; Molecular Function: lipid binding (GO:0008289);;	--	--	--	--	--	--	--	S	Function unknown	--
PB.10885	hypothetical protein SORBIDRAFT_04g009820 [Sorghum bicolor]	Biological Process: receptor recycling (GO:0001881);; Cellular Component: multivesicular body (GO:0005771);; Cellular Component: cytosol (GO:0005829);; Biological Process: protein targeting to vacuole (GO:0006623);; Molecular Function: protein transporter activity (GO:0008565);; Cellular Component: retromer complex (GO:0030904);; Biological Process: retrograde transport, endosome to Golgi (GO:004…	K18467|4.30762e-132|sbi:SORBI_04g009820|K18467 vacuolar protein sorting-associated protein 29 | (RefSeq) SORBIDRAFT_04g009820, Sb04g009820; hypothetical protein	Endocytosis (ko04144)	Vacuolar protein sorting-associated protein 29 GN=At3g47810 OS=Arabidopsis thaliana (Mouse-ear cress) PE=2 SV=1	[R]	General function prediction only	[U]	Intracellular trafficking, secretion, and vesicular transport	S	Function unknown	Calcineurin-like phosphoesterase superfamily domain
PB.5351	PREDICTED: UDP-glycosyltransferase 83A1-like [Setaria italica]	Biological Process: flavonoid biosynthetic process (GO:0009813);; Cellular Component: intracellular membrane-bounded organelle (GO:0043231);; Biological Process: flavonoid glucuronidation (GO:0052696);; Molecular Function: quercetin 3-O-glucosyltransferase activity (GO:0080043);; Molecular Function: quercetin 7-O-glucosyltransferase activity (GO:0080044);;	--	--	UDP-glycosyltransferase 83A1 GN=UGT83A1 OS=Arabidopsis thaliana (Mouse-ear cress) PE=2 SV=1	[G]	Carbohydrate transport and metabolism	[GC]	--	S	Function unknown	--
PB.12107	hypothetical protein OsI_18998 [Oryza sativa Indica Group]	Molecular Function: binding (GO:0005488);; Cellular Component: mitochondrion (GO:0005739);;	--	--	--	--	--	--	--	--	--	--
PB.11525	predicted protein [Hordeum vulgare subsp. vulgare]	Cellular Component: mitochondrion (GO:0005739);; Biological Process: fatty acid biosynthetic process (GO:0006633);; Cellular Component: integral component of membrane (GO:0016021);; Molecular Function: transferase activity, transferring acyl groups other than amino-acyl groups (GO:0016747);;	K15397|0|sita:101772648|K15397 3-ketoacyl-CoA synthase [EC:2.3.1.199] | (RefSeq) 3-ketoacyl-CoA synthase 19-like	Fatty acid elongation (ko00062)	3-ketoacyl-CoA synthase 17 GN=KCS17 OS=Arabidopsis thaliana (Mouse-ear cress) PE=2 SV=2	[Q]	Secondary metabolites biosynthesis, transport and catabolism	--	--	I	Lipid transport and metabolism	FAE1/Type III polyketide synthase-like protein;; 3-Oxoacyl-[acyl-carrier-protein (ACP)] synthase III C terminal;; Chalcone and stilbene synthases, C-terminal domain;; Chalcone and stilbene synthases, N-terminal domain
PB.6512	gibberellin receptor GID1L2 precursor [Zea mays]	Biological Process: metabolic process (GO:0008152);; Molecular Function: hydrolase activity (GO:0016787);;	--	--	Tuliposide A-converting enzyme 1, chloroplastic (Precursor) GN=TCEA1 OS=Tulipa gesneriana (Garden tulip) PE=1 SV=1	[I]	Lipid transport and metabolism	[V]	Defense mechanisms	I	Lipid transport and metabolism	alpha/beta hydrolase fold;; Carboxylesterase family
PB.2117	PREDICTED: uncharacterized protein LOC101783098, partial [Setaria italica]	--	--	--	30S ribosomal protein S18, chloroplastic GN=rps18 OS=Zea mays (Maize) PE=3 SV=1	[L]	Replication, recombination and repair	[R]	General function prediction only	L	Replication, recombination and repair	Reverse transcriptase-like
PB.6091	hypothetical protein SORBIDRAFT_09g000580 [Sorghum bicolor]	Molecular Function: RNA binding (GO:0003723);;	--	--	--	--	--	[R]	General function prediction only	S	Function unknown	YT521-B-like domain
PB.2951	LOC100282845 [Zea mays]	Biological Process: MAPK cascade (GO:0000165);; Molecular Function: uridine kinase activity (GO:0004849);; Molecular Function: ATP binding (GO:0005524);; Cellular Component: cytosol (GO:0005829);; Biological Process: pyrimidine nucleobase metabolic process (GO:0006206);; Biological Process: UMP biosynthetic process (GO:0006222);; Biological Process: protein targeting to membrane (GO:0006612);; Mo…	K00855|1.39663e-85|zma:100282845|K00855 phosphoribulokinase [EC:2.7.1.19] | (RefSeq) pco092382, GRMZM2G162529; uncharacterized LOC100282845	Carbon fixation in photosynthetic organisms (ko00710);Carbon metabolism (ko01200)	Phosphoribulokinase, chloroplastic (Precursor) OS=Triticum aestivum (Wheat) PE=2 SV=1	[F]	Nucleotide transport and metabolism	[TZ]	--	F	Nucleotide transport and metabolism	--
PB.3635	hypothetical protein SORBIDRAFT_03g044830 [Sorghum bicolor]	Cellular Component: membrane (GO:0016020);;	K10532|9.73112e-64|sbi:SORBI_03g044830|K10532 heparan-alpha-glucosaminide N-acetyltransferase [EC:2.3.1.78] | (RefSeq) SORBIDRAFT_03g044830, Sb03g044830; hypothetical protein	Glycosaminoglycan degradation (ko00531)	--	--	--	[S]	Function unknown	S	Function unknown	--
PB.8419	PREDICTED: uncharacterized protein LOC100526919 isoform X1 [Glycine max]	Molecular Function: protein binding (GO:0005515);; Cellular Component: nucleus (GO:0005634);; Cellular Component: SCF ubiquitin ligase complex (GO:0019005);; Molecular Function: ubiquitin-like protein transferase activity (GO:0019787);; Biological Process: protein modification by small protein conjugation (GO:0032446);;	K03868|1.79222e-08|bdi:100826136|K03868 RING-box protein 1 | (RefSeq) RING-box protein 1	Nucleotide excision repair (ko03420);Ubiquitin mediated proteolysis (ko04120);Protein processing in endoplasmic reticulum (ko04141)	RING-box protein 1a GN=F7C8.160 OS=Arabidopsis thaliana (Mouse-ear cress) PE=1 SV=1	--	--	[O]	Posttranslational modification, protein turnover, chaperones	O	Posttranslational modification, protein turnover, chaperones	--
PB.2206	ABC transporter C family member 10 [Aegilops tauschii]	Molecular Function: binding (GO:0005488);; Cellular Component: membrane (GO:0016020);; Molecular Function: hydrolase activity (GO:0016787);;	--	--	ABC transporter C family member 10 GN=F17J16.190 OS=Arabidopsis thaliana (Mouse-ear cress) PE=2 SV=2	--	--	--	--	V	Defense mechanisms	--
PB.8400	PREDICTED: uncharacterized protein LOC101776835 [Setaria italica]	Cellular Component: Golgi apparatus (GO:0005794);; Cellular Component: membrane (GO:0016020);; Molecular Function: O-acetyltransferase activity (GO:0016413);; Biological Process: cell wall organization or biogenesis (GO:0071554);;	--	--	Protein trichome birefringence-like 34 GN=TBL34 OS=Arabidopsis thaliana (Mouse-ear cress) PE=2 SV=2	--	--	--	--	S	Function unknown	--
PB.7101	PREDICTED: UDP-glycosyltransferase 85A3-like [Setaria italica]	Biological Process: flavonoid biosynthetic process (GO:0009813);; Cellular Component: integral component of membrane (GO:0016021);; Cellular Component: intracellular membrane-bounded organelle (GO:0043231);; Biological Process: flavonoid glucuronidation (GO:0052696);; Molecular Function: quercetin 3-O-glucosyltransferase activity (GO:0080043);; Molecular Function: quercetin 7-O-glucosyltransferas…	--	--	7-deoxyloganetin glucosyltransferase GN=UGT85A24 OS=Gardenia jasminoides (Cape jasmine) PE=1 SV=1	[G]	Carbohydrate transport and metabolism	[GC]	--	S	Function unknown	UDP-glucoronosyl and UDP-glucosyl transferase
PB.12933	PREDICTED: uncharacterized protein LOC101752491 [Setaria italica]	Molecular Function: DNA binding (GO:0003677);; Molecular Function: RNA binding (GO:0003723);; Molecular Function: RNA-directed DNA polymerase activity (GO:0003964);; Biological Process: RNA-dependent DNA biosynthetic process (GO:0006278);; Biological Process: DNA recombination (GO:0006310);; Molecular Function: zinc ion binding (GO:0008270);; Cellular Component: plastid (GO:0009536);; Biological …	--	--	RNA-directed DNA polymerase homolog OS=Oenothera berteroana (Bertero&apos;s evening primrose) PE=4 SV=1	--	--	[R]	General function prediction only	L	Replication, recombination and repair	Integrase core domain;; Reverse transcriptase (RNA-dependent DNA polymerase);; Zinc knuckle
PB.1200	PREDICTED: uncharacterized protein LOC101775534 [Setaria italica]	--	--	--	--	--	--	--	--	S	Function unknown	Plant protein 1589 of unknown function (A_thal_3526)
PB.3321	hypothetical protein ZEAMMB73_642213 [Zea mays]	--	--	--	--	--	--	--	--	S	Function unknown	Protein of unknown function (DUF4050)
PB.12324	hypothetical protein SORBIDRAFT_04g035480 [Sorghum bicolor]	--	--	--	--	--	--	--	--	--	--	--
PB.322	PREDICTED: anthocyanidin 3-O-glucosyltransferase 2-like [Zea mays]	Biological Process: flavonoid biosynthetic process (GO:0009813);; Cellular Component: intracellular membrane-bounded organelle (GO:0043231);; Biological Process: flavonoid glucuronidation (GO:0052696);; Molecular Function: quercetin 3-O-glucosyltransferase activity (GO:0080043);; Molecular Function: quercetin 7-O-glucosyltransferase activity (GO:0080044);;	--	--	Putative UDP-glucose flavonoid 3-O-glucosyltransferase 3 {ECO:0000250|UniProtKB:Q2V6K0} OS=Fragaria ananassa (Strawberry) PE=2 SV=1	[G]	Carbohydrate transport and metabolism	[GC]	--	S	Function unknown	UDP-glucoronosyl and UDP-glucosyl transferase
PB.13406	unknown [Medicago truncatula]	Cellular Component: proteasome regulatory particle, base subcomplex (GO:0008540);; Molecular Function: TBP-class protein binding (GO:0017025);; Biological Process: ubiquitin-dependent ERAD pathway (GO:0030433);; Cellular Component: nuclear proteasome complex (GO:0031595);; Cellular Component: cytosolic proteasome complex (GO:0031597);; Molecular Function: proteasome-activating ATPase activity (GO…	K06111|3.96454e-21|osa:4345249|K06111 exocyst complex component 4 | (RefSeq) exocyst complex component SEC8	--	26S protease regulatory subunit 8 homolog B GN=F28I16.150 OS=Arabidopsis thaliana (Mouse-ear cress) PE=1 SV=1	[O]	Posttranslational modification, protein turnover, chaperones	[O]	Posttranslational modification, protein turnover, chaperones	U	Intracellular trafficking, secretion, and vesicular transport	--
PB.5212	uncharacterized protein LOC100272932 precursor [Zea mays]	Cellular Component: cell wall (GO:0005618);; Cellular Component: cytoplasm (GO:0005737);; Molecular Function: manganese ion binding (GO:0030145);; Biological Process: oxalate metabolic process (GO:0033609);; Molecular Function: nutrient reservoir activity (GO:0045735);; Molecular Function: oxalate decarboxylase activity (GO:0046564);; Cellular Component: apoplast (GO:0048046);; Molecular Function…	--	--	Germin-like protein 3-6 (Precursor) OS=Oryza sativa subsp. japonica (Rice) PE=2 SV=1	--	--	--	--	S	Function unknown	Cupin;; Cupin domain
PB.6482	putative PPR1 [Oryza sativa Japonica Group]	Cellular Component: plastid (GO:0009536);; Molecular Function: ADP binding (GO:0043531);;	K13457|0|obr:102703611|K13457 disease resistance protein RPM1 | (RefSeq) disease resistance protein RPM1-like	Plant-pathogen interaction (ko04626)	Disease resistance protein RPM1 GN=F17A9.20 OS=Arabidopsis thaliana (Mouse-ear cress) PE=1 SV=1	--	--	[T]	Signal transduction mechanisms	S	Function unknown	NB-ARC domain
PB.14585	PREDICTED: probable receptor-like protein kinase At5g56460-like [Setaria italica]	Molecular Function: protein serine/threonine kinase activity (GO:0004674);; Molecular Function: ATP binding (GO:0005524);; Biological Process: protein phosphorylation (GO:0006468);;	--	--	Probable receptor-like protein kinase At5g56460 GN=At5g56460 OS=Arabidopsis thaliana (Mouse-ear cress) PE=2 SV=1	[T]	Signal transduction mechanisms	[T]	Signal transduction mechanisms	T	Signal transduction mechanisms	--
PB.14245	hypothetical protein OsI_29212 [Oryza sativa Indica Group]	Biological Process: metabolic process (GO:0008152);; Molecular Function: hydrolase activity (GO:0016787);;	--	--	--	--	--	--	--	S	Function unknown	--
PB.4440	PREDICTED: probable inactive receptor kinase At2g26730-like [Setaria italica]	Cellular Component: membrane (GO:0016020);; Molecular Function: kinase activity (GO:0016301);; Biological Process: phosphorylation (GO:0016310);;	--	--	Probable inactive receptor kinase At2g26730 (Precursor) GN=At2g26730 OS=Arabidopsis thaliana (Mouse-ear cress) PE=1 SV=1	[K]	Transcription	--	--	S	Function unknown	--
PB.16003	PREDICTED: uncharacterized protein LOC101755100 isoform X1 [Setaria italica]	--	--	--	--	--	--	--	--	S	Function unknown	--
PB.11057	PREDICTED: proteasome subunit alpha type-4-2-like [Setaria italica]	Molecular Function: threonine-type endopeptidase activity (GO:0004298);; Cellular Component: nucleus (GO:0005634);; Cellular Component: mitochondrion (GO:0005739);; Biological Process: ubiquitin-dependent protein catabolic process (GO:0006511);; Cellular Component: proteasome core complex, alpha-subunit complex (GO:0019773);;	K02728|2.27962e-166|sita:101778120|K02728 20S proteasome subunit alpha 3 [EC:3.4.25.1] | (RefSeq) proteasome subunit alpha type-4-2	Proteasome (ko03050)	Proteasome subunit alpha type-4-1 OS=Oryza sativa subsp. japonica (Rice) PE=2 SV=1	[O]	Posttranslational modification, protein turnover, chaperones	[O]	Posttranslational modification, protein turnover, chaperones	O	Posttranslational modification, protein turnover, chaperones	Proteasome subunit;; Proteasome subunit A N-terminal signature
PB.13511	hypothetical protein SORBIDRAFT_02g000910 [Sorghum bicolor]	Molecular Function: nucleotide binding (GO:0000166);;	--	--	Luminal-binding protein (Precursor) OS=Solanum lycopersicum (Tomato) PE=1 SV=1	[M]	Cell wall/membrane/envelope biogenesis	[O]	Posttranslational modification, protein turnover, chaperones	O	Posttranslational modification, protein turnover, chaperones	Hsp70 protein;; MreB/Mbl protein
PB.2242	PREDICTED: UDP-glycosyltransferase 73C6-like [Setaria italica]	Biological Process: flavonoid biosynthetic process (GO:0009813);; Cellular Component: intracellular membrane-bounded organelle (GO:0043231);; Biological Process: flavonoid glucuronidation (GO:0052696);; Molecular Function: quercetin 3-O-glucosyltransferase activity (GO:0080043);; Molecular Function: quercetin 7-O-glucosyltransferase activity (GO:0080044);;	K13496|0|sita:101784200|K13496 UDP-glucosyl transferase 73C [EC:2.4.1.-] | (RefSeq) UDP-glycosyltransferase 73C6-like	--	UDP-glycosyltransferase 73C5 GN=F13K3.20 OS=Arabidopsis thaliana (Mouse-ear cress) PE=2 SV=1	[G]	Carbohydrate transport and metabolism	[GC]	--	S	Function unknown	--
PB.6773	hypothetical protein SORBIDRAFT_04g023930 [Sorghum bicolor]	Biological Process: flavonoid biosynthetic process (GO:0009813);; Cellular Component: intracellular membrane-bounded organelle (GO:0043231);; Biological Process: flavonoid glucuronidation (GO:0052696);; Molecular Function: quercetin 3-O-glucosyltransferase activity (GO:0080043);; Molecular Function: quercetin 7-O-glucosyltransferase activity (GO:0080044);;	--	--	7-deoxyloganetin glucosyltransferase GN=UGT85A24 OS=Gardenia jasminoides (Cape jasmine) PE=1 SV=1	--	--	[GC]	--	S	Function unknown	UDP-glucoronosyl and UDP-glucosyl transferase
PB.15031	PREDICTED: peroxidase 5-like [Setaria italica]	Molecular Function: peroxidase activity (GO:0004601);; Cellular Component: extracellular region (GO:0005576);; Biological Process: response to oxidative stress (GO:0006979);; Cellular Component: plant-type cell wall (GO:0009505);; Biological Process: plant-type cell wall organization (GO:0009664);; Molecular Function: heme binding (GO:0020037);; Biological Process: hydrogen peroxide catabolic pro…	K00430|0|sita:101764555|K00430 peroxidase [EC:1.11.1.7] | (RefSeq) peroxidase 5-like	Phenylpropanoid biosynthesis (ko00940)	Peroxidase 5 {ECO:0000250|UniProtKB:P22195} (Precursor) OS=Vitis vinifera (Grape) PE=1 SV=2	--	--	--	--	G	Carbohydrate transport and metabolism	Peroxidase
PB.16189	PREDICTED: uncharacterized protein LOC104903138 [Beta vulgaris subsp. vulgaris]	Molecular Function: nucleic acid binding (GO:0003676);; Biological Process: DNA integration (GO:0015074);;	--	--	RNA-directed DNA polymerase homolog OS=Oenothera berteroana (Bertero&apos;s evening primrose) PE=4 SV=1	--	--	[R]	General function prediction only	L	Replication, recombination and repair	Reverse transcriptase (RNA-dependent DNA polymerase)
PB.1307	PREDICTED: leucine-rich repeat receptor-like serine/threonine-protein kinase BAM2-like [Setaria italica]	Molecular Function: protein serine/threonine kinase activity (GO:0004674);; Molecular Function: ATP binding (GO:0005524);; Cellular Component: nucleus (GO:0005634);; Cellular Component: cytosol (GO:0005829);; Cellular Component: plasma membrane (GO:0005886);; Biological Process: starch catabolic process (GO:0005983);; Biological Process: protein phosphorylation (GO:0006468);; Biological Process: …	--	--	Leucine-rich repeat receptor-like serine/threonine-protein kinase BAM1 (Precursor) GN=BAM1 OS=Arabidopsis thaliana (Mouse-ear cress) PE=1 SV=1	[K]	Transcription	--	--	S	Function unknown	Protein kinase domain;; Protein tyrosine kinase;; Leucine Rich repeats (2 copies);; Leucine rich repeat;; Leucine Rich Repeat;; Leucine rich repeat N-terminal domain
PB.268	hypothetical protein SORBIDRAFT_02g035520 [Sorghum bicolor]	Molecular Function: hydrolase activity, hydrolyzing O-glycosyl compounds (GO:0004553);; Biological Process: carbohydrate metabolic process (GO:0005975);; Molecular Function: polysaccharide binding (GO:0030247);; Cellular Component: anchored component of plasma membrane (GO:0046658);;	--	--	Glucan endo-1,3-beta-glucosidase 13 (Precursor) GN=At5g56590 OS=Arabidopsis thaliana (Mouse-ear cress) PE=1 SV=1	--	--	--	--	S	Function unknown	Glycosyl hydrolases family 17;; X8 domain
PB.7757	hypothetical protein [Zea mays]	Cellular Component: mitochondrial intermembrane space (GO:0005758);; Biological Process: mitochondrial respiratory chain complex IV assembly (GO:0033617);;	--	--	--	--	--	--	--	S	Function unknown	--
PB.10531	PREDICTED: uncharacterized protein LOC101774806 isoform X1 [Setaria italica]	Molecular Function: transcription factor activity, sequence-specific DNA binding (GO:0003700);; Biological Process: regulation of transcription, DNA-templated (GO:0006355);; Molecular Function: sulfotransferase activity (GO:0008146);; Cellular Component: chloroplast (GO:0009507);; Cellular Component: integral component of membrane (GO:0016021);; Molecular Function: sequence-specific DNA binding (…	--	--	--	--	--	--	--	S	Function unknown	Sulfotransferase domain;; Sulfotransferase family
PB.786	hypothetical protein SORBIDRAFT_01g009860 [Sorghum bicolor]	Biological Process: cellular process (GO:0009987);;	--	--	--	--	--	[J]	Translation, ribosomal structure and biogenesis	U	Intracellular trafficking, secretion, and vesicular transport	--
PB.3078	Os08g0544300 [Oryza sativa Japonica Group]	Molecular Function: DNA binding (GO:0003677);; Cellular Component: mitochondrion (GO:0005739);; Biological Process: DNA recombination (GO:0006310);; Molecular Function: electron carrier activity (GO:0009055);; Cellular Component: plastid (GO:0009536);; Cellular Component: membrane (GO:0016020);; Biological Process: electron transport chain (GO:0022900);;	--	--	Endonuclease OS=Nicotiana tabacum (Common tobacco) PE=2 SV=1	--	--	[R]	General function prediction only	L	Replication, recombination and repair	gag-polypeptide of LTR copia-type;; gag-polypeptide of LTR copia-type;; gag-polypeptide of LTR copia-type;; Reverse transcriptase (RNA-dependent DNA polymerase);; Reverse transcriptase (RNA-dependent DNA polymerase)
PB.13176	putative gag-pol polyprotein [Zea mays]	Molecular Function: DNA binding (GO:0003677);; Molecular Function: RNA binding (GO:0003723);; Molecular Function: RNA-directed DNA polymerase activity (GO:0003964);; Molecular Function: aspartic-type endopeptidase activity (GO:0004190);; Biological Process: RNA-dependent DNA biosynthetic process (GO:0006278);; Biological Process: DNA recombination (GO:0006310);; Biological Process: proteolysis (G…	--	--	RNA-directed DNA polymerase homolog OS=Oenothera berteroana (Bertero&apos;s evening primrose) PE=4 SV=1	--	--	[R]	General function prediction only	L	Replication, recombination and repair	Reverse transcriptase (RNA-dependent DNA polymerase);; Retroviral aspartyl protease;; Retrotransposon gag protein
PB.4585	hypothetical protein OsI_10610 [Oryza sativa Indica Group]	Biological Process: signal transduction (GO:0007165);; Cellular Component: membrane (GO:0016020);;	--	--	Ankyrin repeat-containing protein At5g02620 GN=At5g02620 OS=Arabidopsis thaliana (Mouse-ear cress) PE=1 SV=1	[T]	Signal transduction mechanisms	[R]	General function prediction only	S	Function unknown	Ankyrin repeats (3 copies);; Domain of unknown function;; Ankyrin repeats (many copies);; Ankyrin repeats (many copies);; Ankyrin repeat;; Ankyrin repeat
PB.11131	PREDICTED: probable carboxylesterase 2-like [Setaria italica]	Biological Process: metabolic process (GO:0008152);; Molecular Function: hydrolase activity (GO:0016787);;	--	--	Tuliposide A-converting enzyme 1, chloroplastic (Precursor) GN=TCEA1 OS=Tulipa gesneriana (Garden tulip) PE=1 SV=1	[I]	Lipid transport and metabolism	[V]	Defense mechanisms	I	Lipid transport and metabolism	alpha/beta hydrolase fold;; Carboxylesterase family;; Esterase PHB depolymerase
PB.9486	PREDICTED: glucose-6-phosphate 1-dehydrogenase, cytoplasmic isoform-like [Setaria italica]	Molecular Function: glucose-6-phosphate dehydrogenase activity (GO:0004345);; Biological Process: glucose metabolic process (GO:0006006);; Biological Process: pentose-phosphate shunt (GO:0006098);; Cellular Component: plastid (GO:0009536);; Cellular Component: integral component of membrane (GO:0016021);; Molecular Function: NADP binding (GO:0050661);; Biological Process: oxidation-reduction proc…	K00036|0|sita:101783950|K00036 glucose-6-phosphate 1-dehydrogenase [EC:1.1.1.49 1.1.1.363] | (RefSeq) glucose-6-phosphate 1-dehydrogenase, cytoplasmic isoform-like	Pentose phosphate pathway (ko00030);Glutathione metabolism (ko00480);Carbon metabolism (ko01200)	Glucose-6-phosphate 1-dehydrogenase, cytoplasmic isoform GN=G6PDH OS=Solanum tuberosum (Potato) PE=2 SV=1	[G]	Carbohydrate transport and metabolism	[G]	Carbohydrate transport and metabolism	G	Carbohydrate transport and metabolism	Glucose-6-phosphate dehydrogenase, C-terminal domain;; Glucose-6-phosphate dehydrogenase, NAD binding domain
PB.9641	hypothetical protein SORBIDRAFT_02g042013 [Sorghum bicolor]	--	K07466|1.88487e-157|sbi:SORBI_02g042013|K07466 replication factor A1 | (RefSeq) SORBIDRAFT_02g042013, Sb02g042013; hypothetical protein	DNA replication (ko03030);Nucleotide excision repair (ko03420);Mismatch repair (ko03430);Homologous recombination (ko03440)	Replication protein A 70 kDa DNA-binding subunit A GN=T12H3.6 OS=Arabidopsis thaliana (Mouse-ear cress) PE=1 SV=1	--	--	[L]	Replication, recombination and repair	L	Replication, recombination and repair	Replication protein A OB domain;; Replication factor-A C terminal domain
PB.13498	TPA: hypothetical protein ZEAMMB73_010704 [Zea mays]	--	--	--	--	--	--	--	--	S	Function unknown	Axin beta-catenin binding domain
PB.11475	hypothetical protein precursor [Zea mays]	--	--	--	Xyloglucan galactosyltransferase KATAMARI1 homolog OS=Oryza sativa subsp. japonica (Rice) PE=2 SV=1	--	--	[GMW]	--	S	Function unknown	--
PB.14476	PREDICTED: peroxisome biogenesis protein 5-like isoform X1 [Setaria italica]	Molecular Function: peroxisome matrix targeting signal-1 binding (GO:0005052);; Cellular Component: peroxisomal membrane (GO:0005778);; Cellular Component: cytosol (GO:0005829);; Biological Process: response to auxin (GO:0009733);; Biological Process: protein import into peroxisome matrix, docking (GO:0016560);;	K13342|0|sita:101757751|K13342 peroxin-5 | (RefSeq) peroxisome biogenesis protein 5	Peroxisome (ko04146)	Peroxisome biogenesis protein 5 GN=PEX5 OS=Arabidopsis thaliana (Mouse-ear cress) PE=1 SV=1	[R]	General function prediction only	[R]	General function prediction only	O	Posttranslational modification, protein turnover, chaperones	TPR repeat;; Tetratricopeptide repeat;; Tetratricopeptide repeat;; Tetratricopeptide repeat;; Tetratricopeptide repeat;; Tetratricopeptide repeat;; Tetratricopeptide repeat;; Tetratricopeptide repeat;; Tetratricopeptide repeat
PB.8085	PREDICTED: adenylate cyclase, terminal-differentiation specific-like isoform X2 [Setaria italica]	--	--	--	--	--	--	--	--	S	Function unknown	--
PB.10700	limonoid UDP-glucosyltransferase [Zea mays]	Biological Process: flavonoid biosynthetic process (GO:0009813);; Cellular Component: intracellular membrane-bounded organelle (GO:0043231);; Biological Process: flavonoid glucuronidation (GO:0052696);; Molecular Function: quercetin 3-O-glucosyltransferase activity (GO:0080043);; Molecular Function: quercetin 7-O-glucosyltransferase activity (GO:0080044);;	--	--	Cinnamate beta-D-glucosyltransferase {ECO:0000303|PubMed:16443693, ECO:0000303|PubMed:17323078} OS=Fragaria ananassa (Strawberry) PE=1 SV=1	--	--	[GC]	--	S	Function unknown	--
PB.1776	Os04g0539500 [Oryza sativa Japonica Group]	Molecular Function: RNA polymerase II regulatory region sequence-specific DNA binding (GO:0000977);; Molecular Function: RNA polymerase II transcription factor binding (GO:0001085);; Molecular Function: transcriptional activator activity, RNA polymerase II transcription regulatory region sequence-specific binding (GO:0001228);; Molecular Function: chromatin binding (GO:0003682);; Cellular Compone…	--	--	GATA transcription factor 5 GN=GATA5 OS=Arabidopsis thaliana (Mouse-ear cress) PE=2 SV=1	--	--	[K]	Transcription	K	Transcription	--
PB.8931	OSJNBa0027O01.3 [Oryza sativa Japonica Group]	Molecular Function: peptidyl-prolyl cis-trans isomerase activity (GO:0003755);; Molecular Function: FK506 binding (GO:0005528);; Cellular Component: endoplasmic reticulum membrane (GO:0005789);; Biological Process: chaperone-mediated protein folding (GO:0061077);;	--	--	--	--	--	[R]	General function prediction only	L	Replication, recombination and repair	--
PB.4078	hypothetical protein precursor [Zea mays]	Molecular Function: peptidase activity (GO:0008233);; Cellular Component: intracellular membrane-bounded organelle (GO:0043231);; Cellular Component: cytoplasmic part (GO:0044444);;	K16292|5.99629e-75|zma:100216764|K16292 KDEL-tailed cysteine endopeptidase [EC:3.4.22.-] | (RefSeq) GRMZM2G020657; uncharacterized LOC100216764	--	Vignain-2 (Precursor) OS=Vigna mungo (Black gram) PE=1 SV=1	[O]	Posttranslational modification, protein turnover, chaperones	[U]	Intracellular trafficking, secretion, and vesicular transport	O	Posttranslational modification, protein turnover, chaperones	Papain family cysteine protease;; Clathrin adaptor complex small chain
PB.4706	hypothetical protein [Zea nicaraguensis]	Cellular Component: integral component of membrane (GO:0016021);;	--	--	--	--	--	--	--	S	Function unknown	--
PB.2797	hypothetical protein SORBIDRAFT_04g027460 [Sorghum bicolor]	Biological Process: flavonoid biosynthetic process (GO:0009813);; Cellular Component: integral component of membrane (GO:0016021);; Cellular Component: intracellular membrane-bounded organelle (GO:0043231);; Biological Process: flavonoid glucuronidation (GO:0052696);; Molecular Function: quercetin 3-O-glucosyltransferase activity (GO:0080043);; Molecular Function: quercetin 7-O-glucosyltransferas…	--	--	7-deoxyloganetin glucosyltransferase GN=UGT85A24 OS=Gardenia jasminoides (Cape jasmine) PE=1 SV=1	[G]	Carbohydrate transport and metabolism	[GC]	--	S	Function unknown	UDP-glucoronosyl and UDP-glucosyl transferase
PB.4284	hypothetical protein EUTSA_v10010684mg [Eutrema salsugineum]	--	K00573|2.59757e-07|eus:EUTSA_v10010684mg|K00573 protein-L-isoaspartate(D-aspartate) O-methyltransferase [EC:2.1.1.77] | (RefSeq) hypothetical protein	--	Protein-L-isoaspartate O-methyltransferase 1 GN=T29H11.150 OS=Arabidopsis thaliana (Mouse-ear cress) PE=1 SV=3	--	--	--	--	O	Posttranslational modification, protein turnover, chaperones	--
PB.1708	uncharacterized protein LOC100273419 [Zea mays]	Molecular Function: RNA polymerase II transcription factor activity, sequence-specific DNA binding (GO:0000981);; Molecular Function: DNA binding (GO:0003677);; Cellular Component: nucleus (GO:0005634);; Cellular Component: transcription factor complex (GO:0005667);; Biological Process: regulation of transcription from RNA polymerase II promoter (GO:0006357);; Biological Process: cell cycle (GO:0…	K04683|1.67953e-27|zma:100273419|K04683 transcription factor Dp-1 | (RefSeq) si946066f08(152), GRMZM2G139024; uncharacterized LOC100273419	--	Transcription factor-like protein DPB GN=F12E4.160 OS=Arabidopsis thaliana (Mouse-ear cress) PE=1 SV=1	--	--	[K]	Transcription	K	Transcription	--
PB.6009	hypothetical protein SORBIDRAFT_09g003490 [Sorghum bicolor]	Molecular Function: RNA binding (GO:0003723);; Cellular Component: mitochondrion (GO:0005739);; Cellular Component: chloroplast (GO:0009507);;	--	--	Uncharacterized CRM domain-containing protein At3g25440, chloroplastic (Precursor) GN=At3g25440 OS=Arabidopsis thaliana (Mouse-ear cress) PE=2 SV=1	--	--	[L]	Replication, recombination and repair	S	Function unknown	CRS1 / YhbY (CRM) domain
PB.14940	hypothetical protein SORBIDRAFT_07g021090 [Sorghum bicolor]	Biological Process: flavonoid biosynthetic process (GO:0009813);; Cellular Component: intracellular membrane-bounded organelle (GO:0043231);; Biological Process: flavonoid glucuronidation (GO:0052696);; Molecular Function: quercetin 3-O-glucosyltransferase activity (GO:0080043);; Molecular Function: quercetin 7-O-glucosyltransferase activity (GO:0080044);;	--	--	UDP-glycosyltransferase 85A2 GN=UGT85A2 OS=Arabidopsis thaliana (Mouse-ear cress) PE=2 SV=1	--	--	[GC]	--	S	Function unknown	UDP-glucoronosyl and UDP-glucosyl transferase
PB.11490	hypothetical protein OsI_38264 [Oryza sativa Indica Group]	--	--	--	--	--	--	--	--	L	Replication, recombination and repair	--
PB.9276	2-C-methyl-D-erythritol 2,4-cyclodiphosphate synthase, chloroplastic [Aegilops tauschii]	Molecular Function: 2-C-methyl-D-erythritol 2,4-cyclodiphosphate synthase activity (GO:0008685);; Cellular Component: chloroplast stroma (GO:0009570);; Biological Process: chlorophyll biosynthetic process (GO:0015995);; Biological Process: carotenoid biosynthetic process (GO:0016117);; Biological Process: isopentenyl diphosphate biosynthetic process, methylerythritol 4-phosphate pathway (GO:00192…	K01770|1.30575e-14|bdi:100821610|K01770 2-C-methyl-D-erythritol 2,4-cyclodiphosphate synthase [EC:4.6.1.12] | (RefSeq) 2-C-methyl-D-erythritol 2,4-cyclodiphosphate synthase, chloroplastic	Terpenoid backbone biosynthesis (ko00900)	2-C-methyl-D-erythritol 2,4-cyclodiphosphate synthase, chloroplastic (Precursor) GN=P0663F07.27 OS=Oryza sativa subsp. japonica (Rice) PE=2 SV=1	--	--	--	--	I	Lipid transport and metabolism	--
PB.12132	lichenase-2 precursor [Zea mays]	Biological Process: carbohydrate metabolic process (GO:0005975);; Molecular Function: polysaccharide binding (GO:0030247);; Molecular Function: licheninase activity (GO:0042972);; Cellular Component: anchored component of plasma membrane (GO:0046658);;	--	--	Lichenase-2 (Precursor; Fragment) OS=Hordeum vulgare (Barley) PE=1 SV=1	--	--	--	--	S	Function unknown	Glycosyl hydrolases family 17
PB.1207	hypothetical protein SORBIDRAFT_01g039390 [Sorghum bicolor]	Molecular Function: ATP binding (GO:0005524);;	K03283|0|sbi:SORBI_01g039390|K03283 heat shock 70kDa protein 1/8 | (RefSeq) SORBIDRAFT_01g039390, Sb01g039390; hypothetical protein	Spliceosome (ko03040);Protein processing in endoplasmic reticulum (ko04141);Endocytosis (ko04144)	Heat shock cognate 70 kDa protein GN=HSP70 OS=Petunia hybrida (Petunia) PE=2 SV=1	[O]	Posttranslational modification, protein turnover, chaperones	[O]	Posttranslational modification, protein turnover, chaperones	O	Posttranslational modification, protein turnover, chaperones	Hsp70 protein;; MreB/Mbl protein;; Hsp70 protein
PB.2277	hypothetical protein SORBIDRAFT_03g005570 [Sorghum bicolor]	Biological Process: metabolic process (GO:0008152);; Molecular Function: hydrolase activity (GO:0016787);;	--	--	Probable carboxylesterase 15 GN=CXE15 OS=Arabidopsis thaliana (Mouse-ear cress) PE=2 SV=1	[I]	Lipid transport and metabolism	[V]	Defense mechanisms	I	Lipid transport and metabolism	--
PB.2921	hypothetical protein F775_21799 [Aegilops tauschii]	--	--	--	Putative pentatricopeptide repeat-containing protein At3g01580 GN=PCMP-E87 OS=Arabidopsis thaliana (Mouse-ear cress) PE=3 SV=2	--	--	[R]	General function prediction only	S	Function unknown	PPR repeat family;; PPR repeat;; PPR repeat;; Pentatricopeptide repeat domain;; Pentacotripeptide-repeat region of PRORP;; Tetratricopeptide repeat
PB.9782	PREDICTED: homeobox-leucine zipper protein HOX11-like [Setaria italica]	--	K09338|2.73311e-75|sita:101775466|K09338 homeobox-leucine zipper protein | (RefSeq) homeobox-leucine zipper protein HOX11	--	Homeobox-leucine zipper protein HOX11 OS=Oryza sativa subsp. japonica (Rice) PE=2 SV=1	--	--	[K]	Transcription	K	Transcription	--
PB.889	PREDICTED: phosphoserine aminotransferase 1, chloroplastic-like [Brachypodium distachyon]	Molecular Function: nucleotide binding (GO:0000166);; Molecular Function: nucleic acid binding (GO:0003676);; Molecular Function: O-phospho-L-serine:2-oxoglutarate aminotransferase activity (GO:0004648);; Biological Process: L-serine biosynthetic process (GO:0006564);; Molecular Function: 3'-5' exonuclease activity (GO:0008408);; Cellular Component: plastid (GO:0009536);; Biological Process: nucl…	K00831|0|bdi:100842280|K00831 phosphoserine aminotransferase [EC:2.6.1.52] | (RefSeq) phosphoserine aminotransferase 1, chloroplastic-like	Glycine, serine and threonine metabolism (ko00260);Vitamin B6 metabolism (ko00750);Carbon metabolism (ko01200);Biosynthesis of amino acids (ko01230)	Phosphoserine aminotransferase 1, chloroplastic (Precursor) GN=PSAT1 OS=Arabidopsis thaliana (Mouse-ear cress) PE=1 SV=1	[HE]	Coenzyme transport and metabolism;; Amino acid transport and metabolism	[HE]	--	E	Amino acid transport and metabolism	Aminotransferase class-V
PB.12049	putative reverse transcriptase [Sorghum bicolor]	Molecular Function: catalytic activity (GO:0003824);;	--	--	--	--	--	[R]	General function prediction only	S	Function unknown	--
PB.15818	PREDICTED: protein FAR1-RELATED SEQUENCE 5-like [Brachypodium distachyon]	--	--	--	Protein FAR1-RELATED SEQUENCE 6 GN=FRS6 OS=Arabidopsis thaliana (Mouse-ear cress) PE=2 SV=1	--	--	--	--	--	--	--
PB.3044	hypothetical protein ZEAMMB73_139229 [Zea mays]	Cellular Component: endoplasmic reticulum membrane (GO:0005789);; Cellular Component: integral component of membrane (GO:0016021);;	--	--	Vesicle-associated protein 1-2, N-terminally processed GN=T14P1.5 OS=Arabidopsis thaliana (Mouse-ear cress) PE=1 SV=1	--	--	[U]	Intracellular trafficking, secretion, and vesicular transport	U	Intracellular trafficking, secretion, and vesicular transport	MSP (Major sperm protein) domain
PB.12029	PREDICTED: calcium-dependent protein kinase 2 isoform X1 [Zea mays]	Molecular Function: calmodulin-dependent protein kinase activity (GO:0004683);; Molecular Function: calcium ion binding (GO:0005509);; Molecular Function: calmodulin binding (GO:0005516);; Molecular Function: ATP binding (GO:0005524);; Cellular Component: nucleus (GO:0005634);; Cellular Component: cytoplasm (GO:0005737);; Biological Process: abscisic acid-activated signaling pathway (GO:0009738);…	K13412|0|zma:542226|K13412 calcium-dependent protein kinase [EC:2.7.11.1] | (RefSeq) GRMZM2G168706; calcium-dependent protein kinase	Plant-pathogen interaction (ko04626)	Calcium-dependent protein kinase isoform 2 GN=P0048D08.112 OS=Oryza sativa subsp. japonica (Rice) PE=2 SV=2	[M]	Cell wall/membrane/envelope biogenesis	[T]	Signal transduction mechanisms	T	Signal transduction mechanisms	Protein kinase domain;; EF hand;; Protein tyrosine kinase;; EF-hand domain pair;; EF-hand domain;; EF hand;; EF-hand domain pair;; Cytoskeletal-regulatory complex EF hand;; Secreted protein acidic and rich in cysteine Ca binding region
PB.13082	putative TNP2 [Zea mays]	Cellular Component: mitochondrion (GO:0005739);; Cellular Component: plastid (GO:0009536);;	--	--	--	--	--	--	--	S	Function unknown	--
PB.10204	retrotransposon protein, putative, Ty3-gypsy sub-class [Oryza sativa Japonica Group]	--	--	--	--	--	--	--	--	L	Replication, recombination and repair	--
PB.14781	PREDICTED: peroxidase 1-like [Setaria italica]	Molecular Function: peroxidase activity (GO:0004601);; Cellular Component: extracellular region (GO:0005576);; Biological Process: response to oxidative stress (GO:0006979);; Cellular Component: plant-type cell wall (GO:0009505);; Biological Process: plant-type cell wall organization (GO:0009664);; Molecular Function: heme binding (GO:0020037);; Biological Process: hydrogen peroxide catabolic pro…	K00430|1.5005e-127|sita:101757317|K00430 peroxidase [EC:1.11.1.7] | (RefSeq) peroxidase 1-like	Phenylpropanoid biosynthesis (ko00940)	Peroxidase 1 (Precursor) GN=PER1 OS=Zea mays (Maize) PE=1 SV=1	--	--	--	--	G	Carbohydrate transport and metabolism	Peroxidase;; Peroxidase
PB.15667	hypothetical protein SORBIDRAFT_09g021640 [Sorghum bicolor]	--	--	--	--	--	--	--	--	--	--	--
PB.1331	RecName: Full=Tubulin alpha-2 chain; AltName: Full=Alpha-2-tubulin [Eleusine indica]	Molecular Function: GTPase activity (GO:0003924);; Molecular Function: structural constituent of cytoskeleton (GO:0005200);; Molecular Function: GTP binding (GO:0005525);; Cellular Component: cytosol (GO:0005829);; Cellular Component: microtubule (GO:0005874);; Cellular Component: plasma membrane (GO:0005886);; Biological Process: gluconeogenesis (GO:0006094);; Biological Process: cytoskeleton or…	K07374|0|sita:101763383|K07374 tubulin alpha | (RefSeq) tubulin alpha-2 chain	Phagosome (ko04145)	Tubulin alpha-2 chain GN=TUBA2 OS=Eleusine indica (Goosegrass) PE=2 SV=1	--	--	[Z]	Cytoskeleton	Z	Cytoskeleton	Tubulin/FtsZ family, GTPase domain;; Tubulin C-terminal domain
PB.8588	PREDICTED: anthocyanidin 5,3-O-glucosyltransferase-like [Setaria italica]	Biological Process: flavonoid biosynthetic process (GO:0009813);; Cellular Component: intracellular membrane-bounded organelle (GO:0043231);; Biological Process: flavonoid glucuronidation (GO:0052696);; Molecular Function: quercetin 3-O-glucosyltransferase activity (GO:0080043);; Molecular Function: quercetin 7-O-glucosyltransferase activity (GO:0080044);;	--	--	Anthocyanidin 5,3-O-glucosyltransferase GN=RhGT1 OS=Rosa hybrid cultivar PE=2 SV=1	[G]	Carbohydrate transport and metabolism	[GC]	--	S	Function unknown	UDP-glucoronosyl and UDP-glucosyl transferase
PB.13647	PREDICTED: phenolic glucoside malonyltransferase 1-like [Setaria italica]	Cellular Component: mitochondrion (GO:0005739);; Molecular Function: transferase activity, transferring acyl groups (GO:0016746);;	--	--	Phenolic glucoside malonyltransferase 2 GN=PMAT2 OS=Arabidopsis thaliana (Mouse-ear cress) PE=1 SV=1	--	--	--	--	S	Function unknown	--
PB.7577	PREDICTED: two-component response regulator ARR6-like [Oryza brachyantha]	Biological Process: phosphorelay signal transduction system (GO:0000160);; Cellular Component: intracellular (GO:0005622);; Biological Process: regulation of transcription, DNA-templated (GO:0006355);; Biological Process: cytokinin-activated signaling pathway (GO:0009736);;	K14492|5.26947e-75|obr:102714824|K14492 two-component response regulator ARR-A family | (RefSeq) two-component response regulator ORR6-like	Plant hormone signal transduction (ko04075)	Two-component response regulator ARR6 GN=ARR6 OS=Arabidopsis thaliana (Mouse-ear cress) PE=1 SV=2	[TK]	Signal transduction mechanisms;; Transcription	[K]	Transcription	T	Signal transduction mechanisms	Response regulator receiver domain
PB.16304	hypothetical protein ZEAMMB73_108445 [Zea mays]	Cellular Component: chloroplast thylakoid membrane (GO:0009535);; Cellular Component: photosystem II reaction center (GO:0009539);; Biological Process: photosynthesis (GO:0015979);; Cellular Component: integral component of membrane (GO:0016021);;	K02712|5.37655e-29|osa:3131417|K02712 photosystem II PsbK protein | (RefSeq) psbK, OrsajCp005; PSII K protein	Photosynthesis (ko00195)	Photosystem II reaction center protein K (Precursor) GN=psbK OS=Oryza sativa subsp. japonica (Rice) PE=3 SV=1	--	--	--	--	S	Function unknown	Photosystem II 4 kDa reaction centre component
PB.15536	hypothetical protein [Zea mays]	Cellular Component: mitochondrion (GO:0005739);; Cellular Component: plastid (GO:0009536);;	--	--	Pentatricopeptide repeat-containing protein At1g31790 GN=PCMP-A1 OS=Arabidopsis thaliana (Mouse-ear cress) PE=2 SV=1	--	--	[R]	General function prediction only	S	Function unknown	PPR repeat;; PPR repeat family;; PPR repeat;; Pentacotripeptide-repeat region of PRORP;; Pentatricopeptide repeat domain
PB.3531	hypothetical protein SORBIDRAFT_02g036330 [Sorghum bicolor]	Cellular Component: nucleus (GO:0005634);; Cellular Component: cytoplasm (GO:0005737);;	--	--	--	--	--	[S]	Function unknown	S	Function unknown	--
PB.2415	PREDICTED: uncharacterized protein ycf20-like isoform X1 [Setaria italica]	Cellular Component: chloroplast (GO:0009507);; Biological Process: nonphotochemical quenching (GO:0010196);; Cellular Component: integral component of membrane (GO:0016021);;	--	--	Uncharacterized protein ycf20 GN=ycf20 OS=Porphyra purpurea (Red seaweed) PE=3 SV=1	--	--	--	--	S	Function unknown	Protein of unknown function (DUF565)
PB.8894	hypothetical protein VITISV_044406 [Vitis vinifera]	Molecular Function: binding (GO:0005488);;	--	--	Endonuclease OS=Nicotiana tabacum (Common tobacco) PE=2 SV=1	--	--	[R]	General function prediction only	L	Replication, recombination and repair	gag-polypeptide of LTR copia-type;; Zinc knuckle
PB.2528	PREDICTED: glucan endo-1,3-beta-glucosidase 14-like isoform X1 [Setaria italica]	Molecular Function: hydrolase activity, hydrolyzing O-glycosyl compounds (GO:0004553);; Biological Process: carbohydrate metabolic process (GO:0005975);; Cellular Component: integral component of membrane (GO:0016021);; Molecular Function: polysaccharide binding (GO:0030247);; Cellular Component: anchored component of plasma membrane (GO:0046658);;	--	--	Glucan endo-1,3-beta-glucosidase 14 (Precursor) GN=At2g27500 OS=Arabidopsis thaliana (Mouse-ear cress) PE=1 SV=2	--	--	--	--	G	Carbohydrate transport and metabolism	Glycosyl hydrolases family 17
PB.5672	PREDICTED: probable carboxylesterase 12-like [Setaria italica]	Biological Process: metabolic process (GO:0008152);; Molecular Function: hydrolase activity (GO:0016787);;	--	--	Probable carboxylesterase 13 GN=CXE13 OS=Arabidopsis thaliana (Mouse-ear cress) PE=1 SV=1	[I]	Lipid transport and metabolism	[V]	Defense mechanisms	I	Lipid transport and metabolism	alpha/beta hydrolase fold;; Carboxylesterase family
PB.3616	pathogenesis-related protein 6 [Zea mays subsp. parviglumis]	Molecular Function: hydrolase activity, hydrolyzing O-glycosyl compounds (GO:0004553);; Biological Process: carbohydrate metabolic process (GO:0005975);;	--	--	Glucan endo-1,3-beta-glucosidase, acidic isoform (Precursor) OS=Zea mays (Maize) PE=2 SV=1	--	--	--	--	G	Carbohydrate transport and metabolism	Glycosyl hydrolases family 17
PB.11757	PREDICTED: GDSL esterase/lipase At2g42990-like [Setaria italica]	Molecular Function: hydrolase activity, acting on ester bonds (GO:0016788);;	--	--	--	--	--	--	--	S	Function unknown	--
PB.15150	hypothetical protein SORBIDRAFT_03g029070 [Sorghum bicolor]	Biological Process: flavonoid biosynthetic process (GO:0009813);; Cellular Component: integral component of membrane (GO:0016021);; Cellular Component: intracellular membrane-bounded organelle (GO:0043231);; Biological Process: flavonoid glucuronidation (GO:0052696);; Molecular Function: quercetin 3-O-glucosyltransferase activity (GO:0080043);; Molecular Function: quercetin 7-O-glucosyltransferas…	--	--	Scopoletin glucosyltransferase GN=TOGT1 OS=Nicotiana tabacum (Common tobacco) PE=1 SV=1	--	--	[GC]	--	S	Function unknown	--
PB.6897	PREDICTED: pentatricopeptide repeat-containing protein At1g09900-like isoform X1 [Setaria italica]	Cellular Component: plastid (GO:0009536);;	--	--	Pentatricopeptide repeat-containing protein At1g09900 GN=At1g09900 OS=Arabidopsis thaliana (Mouse-ear cress) PE=2 SV=1	--	--	[R]	General function prediction only	S	Function unknown	PPR repeat;; PPR repeat family;; PPR repeat;; Pentatricopeptide repeat domain;; Pentacotripeptide-repeat region of PRORP;; Evolutionarily conserved signalling intermediate in Toll pathway;; Mitochondrial 28S ribosomal protein S27;; Tetratricopeptide repeat
PB.7688	hypothetical protein SORBIDRAFT_09g005220 [Sorghum bicolor]	Molecular Function: phospholipase D activity (GO:0004630);; Molecular Function: calcium ion binding (GO:0005509);; Biological Process: membrane lipid metabolic process (GO:0006643);; Cellular Component: membrane (GO:0016020);; Biological Process: lipid catabolic process (GO:0016042);; Biological Process: phosphatidylcholine metabolic process (GO:0046470);; Molecular Function: N-acylphosphatidylet…	K01115|0|sbi:SORBI_09g005220|K01115 phospholipase D1/2 [EC:3.1.4.4] | (RefSeq) SORBIDRAFT_09g005220, Sb09g005220; hypothetical protein	Glycerophospholipid metabolism (ko00564);Ether lipid metabolism (ko00565);Endocytosis (ko04144)	Phospholipase D alpha 1 (Precursor) GN=PLD1 OS=Oryza sativa subsp. japonica (Rice) PE=1 SV=2	[I]	Lipid transport and metabolism	[I]	Lipid transport and metabolism	I	Lipid transport and metabolism	--
PB.14312	PREDICTED: uncharacterized protein LOC101755730 [Setaria italica]	Molecular Function: DNA binding (GO:0003677);; Molecular Function: RNA binding (GO:0003723);; Molecular Function: RNA-directed DNA polymerase activity (GO:0003964);; Biological Process: RNA-dependent DNA biosynthetic process (GO:0006278);; Biological Process: DNA recombination (GO:0006310);; Cellular Component: plastid (GO:0009536);;	--	--	Uncharacterized mitochondrial protein AtMg00860 GN=AtMg00860 OS=Arabidopsis thaliana (Mouse-ear cress) PE=4 SV=1	--	--	[R]	General function prediction only	L	Replication, recombination and repair	Retrotransposon gag protein;; Reverse transcriptase (RNA-dependent DNA polymerase);; Retroviral aspartyl protease;; Integrase core domain
PB.4211	PREDICTED: putative disease resistance RPP13-like protein 1-like [Setaria italica]	--	--	--	Putative disease resistance protein At3g14460 GN=At3g14460 OS=Arabidopsis thaliana (Mouse-ear cress) PE=3 SV=1	--	--	[T]	Signal transduction mechanisms	S	Function unknown	NB-ARC domain
PB.7936	PREDICTED: uncharacterized protein LOC103649618 [Zea mays]	Cellular Component: integral component of membrane (GO:0016021);;	--	--	--	--	--	--	--	S	Function unknown	--
PB.10594	PREDICTED: cell wall protein AWA1-like [Setaria italica]	--	--	--	Uncharacterized protein At5g05190 GN=Y-1 OS=Arabidopsis thaliana (Mouse-ear cress) PE=1 SV=1	--	--	--	--	S	Function unknown	--
PB.13501	PREDICTED: anthocyanidin 5,3-O-glucosyltransferase-like [Setaria italica]	Biological Process: flavonoid biosynthetic process (GO:0009813);; Cellular Component: integral component of membrane (GO:0016021);; Cellular Component: intracellular membrane-bounded organelle (GO:0043231);; Biological Process: flavonoid glucuronidation (GO:0052696);; Molecular Function: quercetin 3-O-glucosyltransferase activity (GO:0080043);; Molecular Function: quercetin 7-O-glucosyltransferas…	--	--	Anthocyanidin 5,3-O-glucosyltransferase GN=RhGT1 OS=Rosa hybrid cultivar PE=2 SV=1	--	--	[GC]	--	S	Function unknown	UDP-glucoronosyl and UDP-glucosyl transferase
PB.16236	NADH dehydrogenase subunit 5, partial (mitochondrion) [Ferrocalamus rimosivaginus]	Cellular Component: mitochondrial respiratory chain complex I (GO:0005747);; Molecular Function: NADH dehydrogenase (ubiquinone) activity (GO:0008137);; Cellular Component: integral component of membrane (GO:0016021);; Biological Process: ATP synthesis coupled electron transport (GO:0042773);;	K03883|9.09625e-180|osa:6450143|K03883 NADH-ubiquinone oxidoreductase chain 5 [EC:1.6.5.3] | (RefSeq) nad5, OrsajM_p05; NADH dehydrogenase subunit 5	Oxidative phosphorylation (ko00190)	NADH-ubiquinone oxidoreductase chain 5 GN=ND5 OS=Triticum aestivum (Wheat) PE=3 SV=1	[CP]	Energy production and conversion;; Inorganic ion transport and metabolism	[C]	Energy production and conversion	C	Energy production and conversion	Proton-conducting membrane transporter
PB.6888	hypothetical protein ZEAMMB73_892338 [Zea mays]	--	--	--	--	--	--	--	--	S	Function unknown	--
PB.2483	PREDICTED: mitochondrial uncoupling protein 3 [Zea mays]	--	K15112|1.0213e-08|zma:103646382|K15112 solute carrier family 25 (mitochondrial uncoupling protein), member 27 | (RefSeq) GRMZM2G127173; mitochondrial uncoupling protein 3	--	Mitochondrial uncoupling protein 3 GN=F7A19.22 OS=Arabidopsis thaliana (Mouse-ear cress) PE=2 SV=1	--	--	[C]	Energy production and conversion	O	Posttranslational modification, protein turnover, chaperones	--
PB.14370	PREDICTED: uncharacterized protein LOC102699406 [Oryza brachyantha]	Cellular Component: mitochondrion (GO:0005739);;	--	--	--	--	--	[R]	General function prediction only	S	Function unknown	Domain of unknown function (DUF4283);; Zinc knuckle;; Reverse transcriptase (RNA-dependent DNA polymerase)
PB.1759	PREDICTED: E3 ubiquitin-protein ligase RMA1H1-like [Setaria italica]	Molecular Function: zinc ion binding (GO:0008270);; Cellular Component: integral component of membrane (GO:0016021);; Cellular Component: intracellular part (GO:0044424);;	K10666|6.2678e-119|sita:101754403|K10666 E3 ubiquitin-protein ligase RNF5 [EC:2.3.2.27] | (RefSeq) E3 ubiquitin-protein ligase RMA1H1-like	Protein processing in endoplasmic reticulum (ko04141)	E3 ubiquitin-protein ligase RMA1H1 GN=RMA1H1 OS=Capsicum annuum (Bell pepper) PE=1 SV=1	--	--	[O]	Posttranslational modification, protein turnover, chaperones	O	Posttranslational modification, protein turnover, chaperones	Zinc finger, C3HC4 type (RING finger);; Zinc finger, C3HC4 type (RING finger);; RING-type zinc-finger;; Zinc finger, C3HC4 type (RING finger);; zinc-RING finger domain;; Ring finger domain
PB.3744	PREDICTED: uncharacterized protein LOC101770182 [Setaria italica]	Cellular Component: integral component of membrane (GO:0016021);;	--	--	--	--	--	--	--	S	Function unknown	--
PB.6726	hypothetical protein SORBIDRAFT_01g013520 [Sorghum bicolor]	Cellular Component: chloroplast stroma (GO:0009570);; Biological Process: abscisic acid biosynthetic process (GO:0009688);; Molecular Function: 9-cis-epoxycarotenoid dioxygenase activity (GO:0045549);; Molecular Function: metal ion binding (GO:0046872);; Biological Process: oxidation-reduction process (GO:0055114);;	K09840|0|sbi:SORBI_01g013520|K09840 9-cis-epoxycarotenoid dioxygenase [EC:1.13.11.51] | (RefSeq) SORBIDRAFT_01g013520, Sb01g013520; hypothetical protein	Carotenoid biosynthesis (ko00906)	9-cis-epoxycarotenoid dioxygenase 1, chloroplastic (Precursor) GN=VP14 OS=Zea mays (Maize) PE=1 SV=2	[Q]	Secondary metabolites biosynthesis, transport and catabolism	[Q]	Secondary metabolites biosynthesis, transport and catabolism	Q	Secondary metabolites biosynthesis, transport and catabolism	--
PB.10828	50S ribosomal protein L2 [Medicago truncatula]	Molecular Function: nucleotide binding (GO:0000166);; Biological Process: cytoplasmic translation (GO:0002181);; Molecular Function: structural constituent of ribosome (GO:0003735);; Cellular Component: mitochondrion (GO:0005739);; Cellular Component: chloroplast (GO:0009507);; Molecular Function: transferase activity (GO:0016740);; Molecular Function: rRNA binding (GO:0019843);; Cellular Compone…	K02886|1.29007e-110|mtr:MTR_4g047920|K02886 large subunit ribosomal protein L2 | (RefSeq) ribosomal protein L23.1	Ribosome (ko03010)	50S ribosomal protein L2, chloroplastic GN=rpl2-B OS=Saccharum officinarum (Sugarcane) PE=3 SV=1	[J]	Translation, ribosomal structure and biogenesis	[J]	Translation, ribosomal structure and biogenesis	J	Translation, ribosomal structure and biogenesis	Ribosomal Proteins L2, C-terminal domain;; Ribosomal protein L23
PB.10233	PREDICTED: myb-related protein P-like [Setaria italica]	Molecular Function: DNA binding (GO:0003677);;	K09422|1.24757e-54|sita:101762862|K09422 myb proto-oncogene protein, plant | (RefSeq) trichome differentiation protein GL1-like	--	Transcription factor MYB108 GN=F5E6.18 OS=Arabidopsis thaliana (Mouse-ear cress) PE=1 SV=1	--	--	[K]	Transcription	K	Transcription	--
PB.13756	PREDICTED: uncharacterized protein LOC101761797 [Setaria italica]	Cellular Component: integral component of membrane (GO:0016021);;	--	--	--	--	--	--	--	S	Function unknown	--
PB.9985	PREDICTED: 50S ribosomal protein L34, chloroplastic-like [Setaria italica]	Molecular Function: structural constituent of ribosome (GO:0003735);; Cellular Component: ribosome (GO:0005840);; Biological Process: translation (GO:0006412);; Cellular Component: chloroplast (GO:0009507);; Molecular Function: rRNA binding (GO:0019843);;	--	--	50S ribosomal protein L34, chloroplastic (Precursor) GN=RPL34 OS=Spinacia oleracea (Spinach) PE=1 SV=1	--	--	--	--	J	Translation, ribosomal structure and biogenesis	Ribosomal protein L34
PB.5674	gibberellin receptor GID1L2 [Zea mays]	Biological Process: metabolic process (GO:0008152);; Molecular Function: hydrolase activity (GO:0016787);;	--	--	2-hydroxyisoflavanone dehydratase GN=HIDH OS=Glycine max (Soybean) PE=1 SV=1	[I]	Lipid transport and metabolism	[V]	Defense mechanisms	I	Lipid transport and metabolism	--
PB.13688	Os12g0632800 [Oryza sativa Japonica Group]	Molecular Function: protein serine/threonine kinase activity (GO:0004674);; Molecular Function: ATP binding (GO:0005524);; Biological Process: protein phosphorylation (GO:0006468);; Cellular Component: integral component of membrane (GO:0016021);;	--	--	Receptor-like protein kinase HAIKU2 (Precursor) GN=IKU2 OS=Arabidopsis thaliana (Mouse-ear cress) PE=1 SV=1	[K]	Transcription	--	--	S	Function unknown	Leucine rich repeat;; Leucine Rich repeats (2 copies);; Protein kinase domain;; Protein tyrosine kinase;; Leucine Rich Repeat;; Leucine rich repeat N-terminal domain;; Leucine Rich repeat
PB.13265	hypothetical protein SHCRBa_160_F01_F_350 [Saccharum hybrid cultivar R570]	Molecular Function: catalytic activity (GO:0003824);;	--	--	--	[E]	Amino acid transport and metabolism	[H]	Coenzyme transport and metabolism	E	Amino acid transport and metabolism	--
PB.11585	retrotransposon, putative, centromere-specific [Oryza sativa Japonica Group]	Cellular Component: intracellular membrane-bounded organelle (GO:0043231);; Cellular Component: cytoplasmic part (GO:0044444);;	--	--	--	--	--	--	--	L	Replication, recombination and repair	--
PB.8551	Os01g0711400 [Oryza sativa Japonica Group]	Molecular Function: glycine dehydrogenase (decarboxylating) activity (GO:0004375);; Cellular Component: mitochondrion (GO:0005739);; Cellular Component: cytosol (GO:0005829);; Cellular Component: glycine cleavage complex (GO:0005960);; Molecular Function: glycine binding (GO:0016594);; Biological Process: glycine decarboxylation via glycine cleavage system (GO:0019464);; Biological Process: oxida…	K00281|0|osa:4325932|K00281 glycine dehydrogenase [EC:1.4.4.2] | (RefSeq) glycine dehydrogenase (decarboxylating), mitochondrial	Glycine, serine and threonine metabolism (ko00260);Glyoxylate and dicarboxylate metabolism (ko00630);Carbon metabolism (ko01200)	Glycine dehydrogenase (decarboxylating), mitochondrial (Precursor) GN=GDCSP OS=Solanum tuberosum (Potato) PE=2 SV=1	[E]	Amino acid transport and metabolism	[E]	Amino acid transport and metabolism	E	Amino acid transport and metabolism	Glycine cleavage system P-protein
PB.3062	putative wall-associated kinase [Oryza sativa Japonica Group]	Molecular Function: protein serine/threonine kinase activity (GO:0004674);; Molecular Function: calcium ion binding (GO:0005509);; Molecular Function: ATP binding (GO:0005524);; Cellular Component: mitochondrion (GO:0005739);; Cellular Component: plasma membrane (GO:0005886);; Biological Process: protein phosphorylation (GO:0006468);; Biological Process: cell surface receptor signaling pathway (G…	--	--	Wall-associated receptor kinase-like 9 (Precursor) GN=WAKL9 OS=Arabidopsis thaliana (Mouse-ear cress) PE=2 SV=1	[M]	Cell wall/membrane/envelope biogenesis	--	--	T	Signal transduction mechanisms	Wall-associated receptor kinase galacturonan-binding;; Protein kinase domain;; Protein tyrosine kinase;; Wall-associated receptor kinase galacturonan-binding
PB.3397	PREDICTED: pentatricopeptide repeat-containing protein At1g08070-like [Setaria italica]	Molecular Function: zinc ion binding (GO:0008270);;	--	--	Putative pentatricopeptide repeat-containing protein At3g13770, mitochondrial (Precursor) GN=PCMP-H85 OS=Arabidopsis thaliana (Mouse-ear cress) PE=3 SV=1	--	--	[R]	General function prediction only	S	Function unknown	PPR repeat;; PPR repeat family;; DYW family of nucleic acid deaminases;; PPR repeat;; Pentatricopeptide repeat domain;; Pentacotripeptide-repeat region of PRORP;; Tetratricopeptide repeat
PB.4543	hypothetical protein SORBIDRAFT_09g025601 [Sorghum bicolor]	Cellular Component: plastid (GO:0009536);;	--	--	--	--	--	--	--	S	Function unknown	--
PB.14051	PREDICTED: probable beta-D-xylosidase 2-like [Setaria italica]	Molecular Function: xylan 1,4-beta-xylosidase activity (GO:0009044);; Cellular Component: plant-type cell wall (GO:0009505);; Biological Process: arabinan catabolic process (GO:0031222);; Biological Process: xylan catabolic process (GO:0045493);; Molecular Function: alpha-L-arabinofuranosidase activity (GO:0046556);;	--	--	Beta-D-xylosidase 1 (Precursor) GN=K7J8.3 OS=Arabidopsis thaliana (Mouse-ear cress) PE=1 SV=1	[G]	Carbohydrate transport and metabolism	--	--	G	Carbohydrate transport and metabolism	--
PB.16229	OSJNBa0089N06.20 [Oryza sativa Japonica Group]	Molecular Function: nucleic acid binding (GO:0003676);; Cellular Component: mitochondrion (GO:0005739);; Molecular Function: zinc ion binding (GO:0008270);; Biological Process: DNA integration (GO:0015074);;	--	--	Endonuclease OS=Nicotiana tabacum (Common tobacco) PE=2 SV=1	--	--	[R]	General function prediction only	L	Replication, recombination and repair	mTERF
PB.6320	PREDICTED: uncharacterized protein LOC101764915 [Setaria italica]	--	--	--	--	--	--	--	--	S	Function unknown	--
PB.15864	PREDICTED: putative disease resistance protein RGA1 [Brachypodium distachyon]	--	--	--	Putative disease resistance RPP13-like protein 1 GN=RPPL1 OS=Arabidopsis thaliana (Mouse-ear cress) PE=3 SV=1	--	--	[T]	Signal transduction mechanisms	S	Function unknown	--
PB.1379	Low affinity sulfate transporter 3 [Triticum urartu]	Cellular Component: integral component of plasma membrane (GO:0005887);; Molecular Function: secondary active sulfate transmembrane transporter activity (GO:0008271);; Biological Process: sulfate transmembrane transport (GO:1902358);;	K17469|2.02389e-122|obr:102715100|K17469 sulfate transporter 2, low-affinity | (RefSeq) low affinity sulfate transporter 3-like	--	Low affinity sulfate transporter 3 GN=ST3 OS=Stylosanthes hamata (Caribbean stylo) PE=2 SV=1	[P]	Inorganic ion transport and metabolism	[P]	Inorganic ion transport and metabolism	P	Inorganic ion transport and metabolism	--
PB.9535	hypothetical protein [Zea mays]	Cellular Component: integral component of membrane (GO:0016021);; Biological Process: protein O-linked fucosylation (GO:0036066);; Molecular Function: peptide-O-fucosyltransferase activity (GO:0046922);;	--	--	--	--	--	--	--	S	Function unknown	GDP-fucose protein O-fucosyltransferase
PB.8593	hypothetical protein SORBIDRAFT_03g033880 [Sorghum bicolor]	Biological Process: flavonoid biosynthetic process (GO:0009813);; Cellular Component: intracellular membrane-bounded organelle (GO:0043231);; Biological Process: flavonoid glucuronidation (GO:0052696);; Molecular Function: quercetin 3-O-glucosyltransferase activity (GO:0080043);; Molecular Function: quercetin 7-O-glucosyltransferase activity (GO:0080044);;	--	--	Anthocyanidin 5,3-O-glucosyltransferase GN=RhGT1 OS=Rosa hybrid cultivar PE=2 SV=1	[G]	Carbohydrate transport and metabolism	[GC]	--	S	Function unknown	--
PB.4878	hypothetical protein SORBIDRAFT_01g009770 [Sorghum bicolor]	Molecular Function: hydrolase activity, hydrolyzing O-glycosyl compounds (GO:0004553);; Biological Process: carbohydrate metabolic process (GO:0005975);; Molecular Function: polysaccharide binding (GO:0030247);; Cellular Component: anchored component of plasma membrane (GO:0046658);;	--	--	Glucan endo-1,3-beta-D-glucosidase (Precursor) GN=OLE9 OS=Olea europaea (Common olive) PE=1 SV=1	--	--	--	--	S	Function unknown	Glycosyl hydrolases family 17
PB.5681	predicted protein [Hordeum vulgare subsp. vulgare]	Cellular Component: plastid (GO:0009536);;	--	--	--	--	--	--	--	S	Function unknown	--
PB.6149	PREDICTED: uncharacterized protein LOC103634041 [Zea mays]	--	--	--	Outer envelope pore protein 37, chloroplastic (Precursor) GN=OEP37 OS=Arabidopsis thaliana (Mouse-ear cress) PE=1 SV=2	--	--	--	--	S	Function unknown	--
PB.15744	PREDICTED: pleiotropic drug resistance protein 3-like isoform X2 [Setaria italica]	Molecular Function: transporter activity (GO:0005215);; Cellular Component: plasma membrane (GO:0005886);; Cellular Component: plasmodesma (GO:0009506);; Biological Process: auxin polar transport (GO:0009926);; Molecular Function: ATPase activity (GO:0016887);; Biological Process: root development (GO:0048364);; Biological Process: transmembrane transport (GO:0055085);; Biological Process: cellul…	--	--	ABC transporter G family member 37 GN=F4P12.180 OS=Arabidopsis thaliana (Mouse-ear cress) PE=2 SV=1	--	--	[Q]	Secondary metabolites biosynthesis, transport and catabolism	V	Defense mechanisms	--
PB.10587	PREDICTED: cationic peroxidase 1-like [Setaria italica]	Molecular Function: peroxidase activity (GO:0004601);; Cellular Component: extracellular region (GO:0005576);; Biological Process: response to oxidative stress (GO:0006979);; Molecular Function: heme binding (GO:0020037);; Biological Process: hydrogen peroxide catabolic process (GO:0042744);; Molecular Function: metal ion binding (GO:0046872);; Biological Process: oxidation-reduction process (GO:…	K00430|0|sita:101779151|K00430 peroxidase [EC:1.11.1.7] | (RefSeq) cationic peroxidase 1-like	Phenylpropanoid biosynthesis (ko00940)	Cationic peroxidase 1 (Precursor) GN=PNC1 OS=Arachis hypogaea (Peanut) PE=1 SV=2	--	--	--	--	S	Function unknown	Peroxidase
PB.6065	uncharacterized protein LOC100278003 [Zea mays]	Cellular Component: integral component of membrane (GO:0016021);; Biological Process: cell projection morphogenesis (GO:0048858);;	--	--	--	--	--	--	--	S	Function unknown	Protein of unknown function (DUF2870)
PB.14892	PREDICTED: uncharacterized protein LOC101778324 [Setaria italica]	Cellular Component: mitochondrion (GO:0005739);; Cellular Component: integral component of membrane (GO:0016021);;	--	--	--	--	--	--	--	S	Function unknown	--
PB.12418	PREDICTED: uncharacterized protein LOC101775443 [Setaria italica]	Molecular Function: peptide alpha-N-acetyltransferase activity (GO:0004596);; Biological Process: N-terminal protein amino acid acetylation (GO:0006474);; Cellular Component: plastid (GO:0009536);; Cellular Component: protein acetyltransferase complex (GO:0031248);;	--	--	--	[J]	Translation, ribosomal structure and biogenesis	--	--	S	Function unknown	--
PB.8653	TPA: cytokinin-O-glucosyltransferase 2 [Zea mays]	Cellular Component: cytoplasm (GO:0005737);; Biological Process: flavonoid biosynthetic process (GO:0009813);; Cellular Component: membrane (GO:0016020);; Cellular Component: intracellular membrane-bounded organelle (GO:0043231);; Biological Process: flavonoid glucuronidation (GO:0052696);; Molecular Function: quercetin 3-O-glucosyltransferase activity (GO:0080043);; Molecular Function: quercetin…	K13030|0|zma:100284975|K13030 cyanohydrin beta-glucosyltransferase [EC:2.4.1.85] | (RefSeq) cytokinin-O-glucosyltransferase 2	Cyanoamino acid metabolism (ko00460)	Cyanohydrin beta-glucosyltransferase GN=UGT85B1 OS=Sorghum bicolor (Sorghum) PE=1 SV=1	--	--	[GC]	--	S	Function unknown	UDP-glucoronosyl and UDP-glucosyl transferase
PB.4036	PREDICTED: uncharacterized protein LOC103628450 [Zea mays]	--	--	--	DNA-directed RNA polymerases II and V subunit 8A GN=F20D21.7 OS=Arabidopsis thaliana (Mouse-ear cress) PE=1 SV=1	--	--	[L]	Replication, recombination and repair	S	Function unknown	DDE superfamily endonuclease
PB.12148	PREDICTED: probable 125 kDa kinesin-related protein-like [Setaria italica]	--	--	--	--	--	--	--	--	S	Function unknown	--
PB.13683	PREDICTED: uncharacterized protein LOC101780918 [Setaria italica]	Molecular Function: acetylglucosaminyltransferase activity (GO:0008375);; Cellular Component: integral component of membrane (GO:0016021);;	--	--	--	--	--	--	--	--	--	--
PB.367	transposon protein, putative, CACTA, En/Spm sub-class [Oryza sativa Japonica Group]	--	--	--	--	--	--	[L]	Replication, recombination and repair	S	Function unknown	--
PB.7924	PREDICTED: potassium channel KAT2-like [Setaria italica]	Molecular Function: voltage-gated potassium channel activity (GO:0005249);; Cellular Component: integral component of plasma membrane (GO:0005887);; Biological Process: potassium ion transport (GO:0006813);; Biological Process: ion transmembrane transport (GO:0034220);; Biological Process: regulation of membrane potential (GO:0042391);;	--	--	Potassium channel KAT2 OS=Oryza sativa subsp. japonica (Rice) PE=2 SV=2	--	--	[PT]	--	U	Intracellular trafficking, secretion, and vesicular transport	--
PB.10106	hypothetical protein LOC_Os12g26020 [Oryza sativa Japonica Group]	Molecular Function: nucleic acid binding (GO:0003676);; Cellular Component: mitochondrion (GO:0005739);; Cellular Component: plastid (GO:0009536);;	--	--	--	--	--	--	--	S	Function unknown	hAT family C-terminal dimerisation region
PB.13802	hypothetical protein [Oryza sativa Japonica Group]	--	--	--	--	--	--	--	--	L	Replication, recombination and repair	--
PB.5520	hypothetical protein [Zea mays]	--	--	--	--	--	--	--	--	--	--	--
PB.1324	predicted protein [Hordeum vulgare subsp. vulgare]	--	--	--	--	--	--	--	--	S	Function unknown	--
PB.11132	PREDICTED: LOC100282489 isoform X2 [Zea mays]	Cellular Component: mitochondrion (GO:0005739);; Cellular Component: plastoglobule (GO:0010287);; Molecular Function: oxidoreductase activity (GO:0016491);; Molecular Function: hydrolase activity (GO:0016787);; Biological Process: oxidation-reduction process (GO:0055114);;	K17872|0|sita:101767448|K17872 NADH:ubiquinone reductase (non-electrogenic) [EC:1.6.5.9] | (RefSeq) alternative NAD(P)H-ubiquinone oxidoreductase C1, chloroplastic/mitochondrial	--	Tuliposide A-converting enzyme 2, chloroplastic (Precursor) GN=TCEA2 OS=Tulipa gesneriana (Garden tulip) PE=1 SV=1	[I]	Lipid transport and metabolism	[V]	Defense mechanisms	I	Lipid transport and metabolism	alpha/beta hydrolase fold;; Carboxylesterase family
PB.7268	PREDICTED: scarecrow-like protein 8-like [Setaria italica]	Molecular Function: transcription factor activity, sequence-specific DNA binding (GO:0003700);; Cellular Component: nucleus (GO:0005634);; Biological Process: regulation of transcription, DNA-templated (GO:0006355);; Molecular Function: sequence-specific DNA binding (GO:0043565);;	--	--	Scarecrow-like protein 8 GN=SCL8 OS=Arabidopsis thaliana (Mouse-ear cress) PE=2 SV=1	--	--	--	--	S	Function unknown	--
PB.1328	PREDICTED: 3-ketoacyl-CoA synthase 6-like [Setaria italica]	Biological Process: fatty acid biosynthetic process (GO:0006633);; Cellular Component: integral component of membrane (GO:0016021);; Molecular Function: transferase activity, transferring acyl groups other than amino-acyl groups (GO:0016747);;	K15397|0|sita:101761757|K15397 3-ketoacyl-CoA synthase [EC:2.3.1.199] | (RefSeq) 3-ketoacyl-CoA synthase 6-like	Fatty acid elongation (ko00062)	3-ketoacyl-CoA synthase 6 GN=T26J14.10 OS=Arabidopsis thaliana (Mouse-ear cress) PE=1 SV=1	[Q]	Secondary metabolites biosynthesis, transport and catabolism	--	--	I	Lipid transport and metabolism	FAE1/Type III polyketide synthase-like protein;; 3-Oxoacyl-[acyl-carrier-protein (ACP)] synthase III C terminal;; Chalcone and stilbene synthases, C-terminal domain;; Chalcone and stilbene synthases, N-terminal domain
PB.16036	--	--	--	--	--	--	--	--	--	O	Posttranslational modification, protein turnover, chaperones	--
PB.7139	PREDICTED: peroxidase 65-like [Setaria italica]	Molecular Function: peroxidase activity (GO:0004601);; Cellular Component: extracellular region (GO:0005576);; Biological Process: response to oxidative stress (GO:0006979);; Molecular Function: heme binding (GO:0020037);; Biological Process: hydrogen peroxide catabolic process (GO:0042744);; Molecular Function: metal ion binding (GO:0046872);; Biological Process: oxidation-reduction process (GO:…	K00430|0|sita:101760193|K00430 peroxidase [EC:1.11.1.7] | (RefSeq) peroxidase 31-like	Phenylpropanoid biosynthesis (ko00940)	Peroxidase 65 (Precursor) GN=MQD22.14 OS=Arabidopsis thaliana (Mouse-ear cress) PE=2 SV=2	--	--	--	--	G	Carbohydrate transport and metabolism	Peroxidase
PB.4442	PREDICTED: RNA polymerase sigma factor sigE, chloroplastic/mitochondrial-like [Setaria italica]	Molecular Function: plastid sigma factor activity (GO:0001053);; Molecular Function: DNA binding (GO:0003677);; Molecular Function: transcription factor activity, sequence-specific DNA binding (GO:0003700);; Molecular Function: DNA-directed 5'-3' RNA polymerase activity (GO:0003899);; Cellular Component: mitochondrion (GO:0005739);; Biological Process: DNA-templated transcription, initiation (GO:…	K03093|2.24499e-134|sita:101779300|K03093 RNA polymerase sigma factor | (RefSeq) RNA polymerase sigma factor sigE, chloroplastic/mitochondrial	--	RNA polymerase sigma factor sigE, chloroplastic/mitochondrial (Precursor) GN=MLE8.4 OS=Arabidopsis thaliana (Mouse-ear cress) PE=1 SV=1	[K]	Transcription	--	--	K	Transcription	--
PB.12287	BTB/POZ domain containing protein, expressed [Oryza sativa Japonica Group]	Cellular Component: plastid (GO:0009536);;	K14508|1.62597e-56|sita:101778237|K14508 regulatory protein NPR1 | (RefSeq) regulatory protein NPR3-like	Plant hormone signal transduction (ko04075)	Regulatory protein NPR3 GN=NPR3 OS=Arabidopsis thaliana (Mouse-ear cress) PE=1 SV=1	--	--	[R]	General function prediction only	S	Function unknown	--
PB.4672	putative RNA-directed DNA polymerase (Reverse transcriptase) [Malus domestica]	Molecular Function: ATP binding (GO:0005524);; Molecular Function: methyltransferase activity (GO:0008168);; Cellular Component: membrane (GO:0016020);; Molecular Function: kinase activity (GO:0016301);; Biological Process: phosphorylation (GO:0016310);; Biological Process: methylation (GO:0032259);;	--	--	KH domain-containing protein SPIN1 OS=Oryza sativa subsp. japonica (Rice) PE=1 SV=1	--	--	[A]	RNA processing and modification	S	Function unknown	Reverse transcriptase (RNA-dependent DNA polymerase)
PB.15265	hypothetical protein SORBIDRAFT_04g010420 [Sorghum bicolor]	Cellular Component: Golgi apparatus (GO:0005794);; Molecular Function: galactoside 2-alpha-L-fucosyltransferase activity (GO:0008107);; Biological Process: plant-type cell wall biogenesis (GO:0009832);; Biological Process: xyloglucan biosynthetic process (GO:0009969);; Cellular Component: integral component of membrane (GO:0016021);; Biological Process: fucosylation (GO:0036065);;	K13681|0|sbi:SORBI_04g010420|K13681 xyloglucan fucosyltransferase [EC:2.4.1.-] | (RefSeq) SORBIDRAFT_04g010420, Sb04g010420; hypothetical protein	--	Galactoside 2-alpha-L-fucosyltransferase GN=FT1 OS=Pisum sativum (Garden pea) PE=2 SV=1	--	--	--	--	S	Function unknown	Xyloglucan fucosyltransferase
PB.10600	PREDICTED: zinc finger CCCH domain-containing protein 53-like isoform X2 [Setaria italica]	Molecular Function: nucleotide binding (GO:0000166);; Molecular Function: DNA binding (GO:0003677);; Molecular Function: RNA binding (GO:0003723);; Molecular Function: metal ion binding (GO:0046872);;	--	--	Zinc finger CCCH domain-containing protein 53 GN=OSJNBa0008J01.35 OS=Oryza sativa subsp. japonica (Rice) PE=2 SV=1	--	--	--	--	S	Function unknown	--
PB.6112	MT-like protein [Cynodon dactylon]	Cellular Component: plastid (GO:0009536);; Molecular Function: metal ion binding (GO:0046872);;	--	--	Metallothionein-like protein 1B GN=MT1B OS=Oryza sativa subsp. japonica (Rice) PE=2 SV=1	--	--	[P]	Inorganic ion transport and metabolism	S	Function unknown	Metallothionein
PB.15677	hypothetical protein SORBIDRAFT_04g000530 [Sorghum bicolor]	Molecular Function: GTPase activity (GO:0003924);; Molecular Function: nitric-oxide synthase activity (GO:0004517);; Molecular Function: GTP binding (GO:0005525);; Cellular Component: mitochondrion (GO:0005739);; Biological Process: ribosome biogenesis (GO:0042254);; Biological Process: oxidation-reduction process (GO:0055114);;	K13427|4.5649e-126|sbi:SORBI_04g000530|K13427 nitric-oxide synthase, plant [EC:1.14.13.39] | (RefSeq) SORBIDRAFT_04g000530, Sb04g000530; hypothetical protein	Arginine biosynthesis (ko00220);Arginine and proline metabolism (ko00330);Plant-pathogen interaction (ko04626)	Putative nitric oxide synthase OS=Oryza sativa subsp. japonica (Rice) PE=3 SV=1	[J]	Translation, ribosomal structure and biogenesis	[R]	General function prediction only	S	Function unknown	--
PB.4217	ATP synthase CF1 alpha subunit [Potamophila parviflora]	Molecular Function: ATP binding (GO:0005524);; Cellular Component: mitochondrial inner membrane (GO:0005743);; Cellular Component: plasma membrane (GO:0005886);; Cellular Component: chloroplast thylakoid membrane (GO:0009535);; Biological Process: ATP synthesis coupled proton transport (GO:0015986);; Biological Process: ATP hydrolysis coupled proton transport (GO:0015991);; Cellular Component: pr…	K02111|0|sita:19526776|K02111 F-type H+-transporting ATPase subunit alpha [EC:3.6.3.14] | (RefSeq) atpA, W841_p065; ATP synthase CF1 alpha subunit	Oxidative phosphorylation (ko00190);Photosynthesis (ko00195)	ATP synthase subunit alpha, chloroplastic {ECO:0000255|HAMAP-Rule:MF_01346} OS=Saccharum hybrid (Sugarcane) PE=2 SV=2	[C]	Energy production and conversion	[C]	Energy production and conversion	C	Energy production and conversion	ATP synthase alpha/beta family, nucleotide-binding domain;; ATP synthase alpha/beta chain, C terminal domain;; ATP synthase alpha/beta family, beta-barrel domain
PB.10823	putative gag-pol polyprotein [Zea mays]	Molecular Function: nucleic acid binding (GO:0003676);; Molecular Function: catalytic activity (GO:0003824);; Biological Process: DNA metabolic process (GO:0006259);;	--	--	Uncharacterized mitochondrial protein AtMg00860 GN=AtMg00860 OS=Arabidopsis thaliana (Mouse-ear cress) PE=4 SV=1	--	--	[R]	General function prediction only	L	Replication, recombination and repair	Retrotransposon gag protein
PB.2515	Subtilisin-like protease [Aegilops tauschii]	Molecular Function: serine-type endopeptidase activity (GO:0004252);; Cellular Component: cell wall (GO:0005618);; Biological Process: proteolysis (GO:0006508);;	--	--	Subtilisin-like protease (Precursor) GN=At5g67360 OS=Arabidopsis thaliana (Mouse-ear cress) PE=1 SV=1	[O]	Posttranslational modification, protein turnover, chaperones	--	--	O	Posttranslational modification, protein turnover, chaperones	Subtilase family;; Peptidase inhibitor I9;; PA domain;; Subtilase family
PB.11502	PREDICTED: protein kinase G11A-like [Setaria italica]	Molecular Function: protein serine/threonine kinase activity (GO:0004674);; Molecular Function: protein tyrosine kinase activity (GO:0004713);; Molecular Function: ATP binding (GO:0005524);; Cellular Component: nucleus (GO:0005634);; Cellular Component: cytoplasm (GO:0005737);; Cellular Component: plasma membrane (GO:0005886);; Biological Process: protein phosphorylation (GO:0006468);; Biological…	--	--	Serine/threonine-protein kinase D6PKL2 GN=MCA23.7 OS=Arabidopsis thaliana (Mouse-ear cress) PE=1 SV=1	[U]	Intracellular trafficking, secretion, and vesicular transport	[R]	General function prediction only	T	Signal transduction mechanisms	--
PB.8937	putative gag-pol protein [Oryza sativa Japonica Group]	Molecular Function: nucleic acid binding (GO:0003676);; Cellular Component: plastid (GO:0009536);; Biological Process: DNA integration (GO:0015074);;	--	--	--	--	--	[R]	General function prediction only	L	Replication, recombination and repair	--
PB.1305	PREDICTED: uncharacterized protein LOC101783547 [Setaria italica]	--	--	--	--	--	--	--	--	--	--	--
PB.4592	PREDICTED: putative BPI/LBP family protein At1g04970 [Brachypodium distachyon]	--	--	--	--	--	--	--	--	--	--	--
PB.14980	hypothetical protein [Zea mays]	--	--	--	Mediator-associated protein 1 GN=At4g25210 OS=Arabidopsis thaliana (Mouse-ear cress) PE=1 SV=1	--	--	--	--	K	Transcription	--
PB.10274	TPA: hypothetical protein ZEAMMB73_807068 [Zea mays]	--	--	--	--	--	--	--	--	S	Function unknown	--
PB.7538	hypothetical protein SORBIDRAFT_06g031590 [Sorghum bicolor]	Molecular Function: protein binding (GO:0005515);; Cellular Component: Golgi apparatus (GO:0005794);; Cellular Component: cytosol (GO:0005829);; Biological Process: glucose catabolic process (GO:0006007);; Cellular Component: plasmodesma (GO:0009506);; Biological Process: response to sucrose (GO:0009744);; Biological Process: response to glucose (GO:0009749);; Biological Process: response to fruc…	K13379|0|sbi:SORBI_06g031590|K13379 reversibly glycosylated polypeptide / UDP-arabinopyranose mutase [EC:2.4.1.- 5.4.99.30] | (RefSeq) SORBIDRAFT_06g031590, Sb06g031590; hypothetical protein	Amino sugar and nucleotide sugar metabolism (ko00520)	Probable UDP-arabinopyranose mutase 2 GN=OSJNBa0015K02.13 OS=Oryza sativa subsp. japonica (Rice) PE=1 SV=1	--	--	--	--	S	Function unknown	Reversibly glycosylated polypeptide
PB.12495	PREDICTED: glucan endo-1,3-beta-glucosidase 12-like [Oryza brachyantha]	Molecular Function: hydrolase activity, hydrolyzing O-glycosyl compounds (GO:0004553);; Biological Process: carbohydrate metabolic process (GO:0005975);; Molecular Function: polysaccharide binding (GO:0030247);; Cellular Component: anchored component of plasma membrane (GO:0046658);;	--	--	Glucan endo-1,3-beta-glucosidase 7 (Precursor) GN=At4g34480 OS=Arabidopsis thaliana (Mouse-ear cress) PE=1 SV=2	--	--	--	--	G	Carbohydrate transport and metabolism	Glycosyl hydrolases family 17;; X8 domain;; Glycosyl hydrolases family 17
PB.2916	hypothetical protein SORBIDRAFT_04g030280 [Sorghum bicolor]	Biological Process: response to reactive oxygen species (GO:0000302);; Cellular Component: mitochondrial proton-transporting ATP synthase, catalytic core (GO:0005754);; Cellular Component: plasma membrane (GO:0005886);; Biological Process: ubiquitin-dependent protein catabolic process (GO:0006511);; Molecular Function: zinc ion binding (GO:0008270);; Cellular Component: chloroplast (GO:0009507);;…	K02137|5.22249e-26|sbi:SORBI_04g030280|K02137 F-type H+-transporting ATPase subunit O | (RefSeq) SORBIDRAFT_04g030280, Sb04g030280; hypothetical protein	Oxidative phosphorylation (ko00190)	ATP synthase subunit O, mitochondrial (Precursor) OS=Ipomoea batatas (Sweet potato) PE=1 SV=1	--	--	[C]	Energy production and conversion	C	Energy production and conversion	--
PB.4813	60S ribosomal protein L10-3 [Zea mays]	Biological Process: ribosomal large subunit assembly (GO:0000027);; Molecular Function: structural constituent of ribosome (GO:0003735);; Biological Process: translation (GO:0006412);; Cellular Component: cytosolic large ribosomal subunit (GO:0022625);;	K02866|1.30475e-149|zma:100282959|K02866 large subunit ribosomal protein L10e | (RefSeq) GRMZM2G027451; 60S ribosomal protein L10-3	Ribosome (ko03010)	60S ribosomal protein L10 GN=RPL10 OS=Zea mays (Maize) PE=2 SV=1	[J]	Translation, ribosomal structure and biogenesis	[J]	Translation, ribosomal structure and biogenesis	J	Translation, ribosomal structure and biogenesis	Ribosomal protein L16p/L10e
PB.12598	PH01B019A14.9 [Phyllostachys edulis]	Biological Process: tRNA dihydrouridine synthesis (GO:0002943);; Molecular Function: DNA binding (GO:0003677);; Cellular Component: mitochondrion (GO:0005739);; Biological Process: base-excision repair (GO:0006284);; Biological Process: DNA recombination (GO:0006310);; Molecular Function: zinc ion binding (GO:0008270);; Cellular Component: plastid (GO:0009536);; Biological Process: DNA integratio…	--	--	Endonuclease OS=Nicotiana tabacum (Common tobacco) PE=2 SV=1	[X]	Mobilome: prophages, transposons	[R]	General function prediction only	S	Function unknown	Integrase core domain;; GAG-pre-integrase domain;; Zinc knuckle;; Reverse transcriptase (RNA-dependent DNA polymerase);; Domain of unknown function (DUF4219);; gag-polypeptide of LTR copia-type
PB.377	PREDICTED: uncharacterized protein LOC101776411 isoform X2 [Setaria italica]	Cellular Component: integral component of membrane (GO:0016021);;	--	--	--	--	--	--	--	S	Function unknown	Small subunit of serine palmitoyltransferase-like
PB.9469	hypothetical protein SORBIDRAFT_04g025570 [Sorghum bicolor]	Molecular Function: metal ion binding (GO:0046872);;	--	--	--	--	--	--	--	S	Function unknown	Zinc-finger of C2H2 type
PB.4902	uncharacterized protein LOC100857052 [Zea mays]	Molecular Function: RNA polymerase II regulatory region sequence-specific DNA binding (GO:0000977);; Molecular Function: transcription factor activity, sequence-specific DNA binding (GO:0003700);; Cellular Component: nucleus (GO:0005634);; Biological Process: regulation of transcription from RNA polymerase II promoter (GO:0006357);; Biological Process: post-embryonic development (GO:0009791);; Mo…	--	--	Zinc finger BED domain-containing protein RICESLEEPER 2 OS=Oryza sativa subsp. japonica (Rice) PE=2 SV=1	--	--	[L]	Replication, recombination and repair	S	Function unknown	hAT family C-terminal dimerisation region
PB.11191	PREDICTED: uncharacterized protein LOC101778324 [Setaria italica]	Cellular Component: mitochondrion (GO:0005739);; Cellular Component: integral component of membrane (GO:0016021);;	--	--	--	--	--	--	--	S	Function unknown	--
PB.16047	PREDICTED: BUD13 homolog [Oryza brachyantha]	--	K13106|1.47707e-65|obr:102707232|K13106 pre-mRNA-splicing factor CWC26 | (RefSeq) BUD13 homolog	--	--	--	--	[S]	Function unknown	S	Function unknown	--
PB.8695	hypothetical protein SORBIDRAFT_02g004570 [Sorghum bicolor]	Molecular Function: core promoter sequence-specific DNA binding (GO:0001046);; Molecular Function: transcriptional activator activity, RNA polymerase II transcription regulatory region sequence-specific binding (GO:0001228);; Cellular Component: nucleus (GO:0005634);; Biological Process: positive regulation of transcription from RNA polymerase II promoter (GO:0045944);; Molecular Function: protei…	--	--	Transcription factor UNE12 GN=T10P11.13 OS=Arabidopsis thaliana (Mouse-ear cress) PE=2 SV=2	--	--	--	--	K	Transcription	--
PB.12330	PREDICTED: uncharacterized protein LOC100827823 [Brachypodium distachyon]	Molecular Function: nucleic acid binding (GO:0003676);; Cellular Component: integral component of membrane (GO:0016021);; Molecular Function: kinase activity (GO:0016301);; Biological Process: phosphorylation (GO:0016310);;	--	--	Cytoplasmic tRNA 2-thiolation protein 2 {ECO:0000255|HAMAP-Rule:MF_03054} OS=Oryza sativa subsp. japonica (Rice) PE=2 SV=1	--	--	[R]	General function prediction only	S	Function unknown	--
PB.4403	hypothetical protein SORBIDRAFT_01g014270 [Sorghum bicolor]	--	K17604|2.29877e-133|sbi:SORBI_01g014270|K17604 zinc finger SWIM domain-containing protein 3 | (RefSeq) SORBIDRAFT_01g014270, Sb01g014270; hypothetical protein	--	Protein FAR1-RELATED SEQUENCE 5 GN=FRS5 OS=Arabidopsis thaliana (Mouse-ear cress) PE=2 SV=1	--	--	--	--	S	Function unknown	--
PB.3883	PREDICTED: uncharacterized protein LOC101758879 [Setaria italica]	--	--	--	--	--	--	[L]	Replication, recombination and repair	S	Function unknown	DDE superfamily endonuclease
PB.11202	PREDICTED: uncharacterized protein LOC101781602 isoform X1 [Setaria italica]	Cellular Component: mitochondrion (GO:0005739);; Cellular Component: plastid (GO:0009536);; Cellular Component: integral component of membrane (GO:0016021);; Molecular Function: oxidoreductase activity, acting on single donors with incorporation of molecular oxygen, incorporation of two atoms of oxygen (GO:0016702);; Biological Process: oxidation-reduction process (GO:0055114);;	--	--	--	--	--	--	--	S	Function unknown	--
PB.15672	PREDICTED: ruBisCO large subunit-binding protein subunit beta, chloroplastic-like [Setaria italica]	Molecular Function: ATP binding (GO:0005524);; Cellular Component: plastid (GO:0009536);; Biological Process: protein refolding (GO:0042026);;	K04077|0|sita:101761781|K04077 chaperonin GroEL | (RefSeq) ruBisCO large subunit-binding protein subunit beta, chloroplastic-like	RNA degradation (ko03018)	RuBisCO large subunit-binding protein subunit beta, chloroplastic (Precursor) OS=Pisum sativum (Garden pea) PE=1 SV=2	[O]	Posttranslational modification, protein turnover, chaperones	[O]	Posttranslational modification, protein turnover, chaperones	O	Posttranslational modification, protein turnover, chaperones	TCP-1/cpn60 chaperonin family
PB.13256	hypothetical protein OsI_29951 [Oryza sativa Indica Group]	Molecular Function: purine ribonucleoside binding (GO:0032550);; Molecular Function: adenyl ribonucleotide binding (GO:0032559);; Molecular Function: anion binding (GO:0043168);;	--	--	Disease resistance protein RPM1 GN=F17A9.20 OS=Arabidopsis thaliana (Mouse-ear cress) PE=1 SV=1	--	--	[T]	Signal transduction mechanisms	S	Function unknown	NB-ARC domain
PB.14335	p-protein [Zea mays]	Molecular Function: prephenate dehydratase activity (GO:0004664);; Cellular Component: mitochondrion (GO:0005739);; Biological Process: L-phenylalanine biosynthetic process (GO:0009094);;	--	--	Arogenate dehydratase/prephenate dehydratase 6, chloroplastic (Precursor) GN=T23G18.10 OS=Arabidopsis thaliana (Mouse-ear cress) PE=1 SV=1	[E]	Amino acid transport and metabolism	[E]	Amino acid transport and metabolism	E	Amino acid transport and metabolism	--
PB.5882	PREDICTED: uncharacterized protein LOC103645049 [Zea mays]	Cellular Component: mitochondrion (GO:0005739);; Cellular Component: integral component of membrane (GO:0016021);;	--	--	Zinc finger CCCH domain-containing protein 43 GN=OSJNBa0077L03.22 OS=Oryza sativa subsp. japonica (Rice) PE=2 SV=1	--	--	[L]	Replication, recombination and repair	S	Function unknown	DDE superfamily endonuclease;; Myb/SANT-like DNA-binding domain;; DDE superfamily endonuclease;; Plant transposon protein
PB.11031	PREDICTED: probable salt tolerance-like protein At1g78600-like [Setaria italica]	Molecular Function: transcription factor activity, transcription factor binding (GO:0000989);; Molecular Function: DNA binding (GO:0003677);; Cellular Component: nucleus (GO:0005634);; Biological Process: regulation of transcription, DNA-templated (GO:0006355);; Molecular Function: zinc ion binding (GO:0008270);; Biological Process: photomorphogenesis (GO:0009640);;	--	--	B-box zinc finger protein 22 {ECO:0000303|PubMed:19920209} GN=T30F21.7 OS=Arabidopsis thaliana (Mouse-ear cress) PE=1 SV=2	--	--	--	--	S	Function unknown	B-box zinc finger
PB.11545	PREDICTED: probable nucleolar protein 5-2 [Zea mays]	--	K14565|7.07006e-21|zma:100384739|K14565 nucleolar protein 58 | (RefSeq) umc1472, GRMZM2G124576; uncharacterized LOC100384739	Ribosome biogenesis in eukaryotes (ko03008)	Probable nucleolar protein 5-2 GN=T12H1.2 OS=Arabidopsis thaliana (Mouse-ear cress) PE=2 SV=1	--	--	[U]	Intracellular trafficking, secretion, and vesicular transport	J	Translation, ribosomal structure and biogenesis	--
PB.11857	PREDICTED: aspartic proteinase nepenthesin-1-like [Setaria italica]	Biological Process: transition metal ion transport (GO:0000041);; Molecular Function: aspartic-type endopeptidase activity (GO:0004190);; Cellular Component: plastid (GO:0009536);; Biological Process: vegetative to reproductive phase transition of meristem (GO:0010228);; Biological Process: protein desumoylation (GO:0016926);; Biological Process: protein catabolic process (GO:0030163);; Biologica…	--	--	Aspartic proteinase nepenthesin-1 (Precursor) GN=nep1 OS=Nepenthes gracilis (Slender pitcher plant) PE=1 SV=1	--	--	[O]	Posttranslational modification, protein turnover, chaperones	O	Posttranslational modification, protein turnover, chaperones	Xylanase inhibitor N-terminal;; Xylanase inhibitor C-terminal;; Eukaryotic aspartyl protease
PB.9058	PREDICTED: uncharacterized protein LOC101759641 [Setaria italica]	--	--	--	Polyneuridine-aldehyde esterase (Precursor) GN=PNAE OS=Rauvolfia serpentina (Serpentine wood) PE=1 SV=1	[HR]	Coenzyme transport and metabolism;; General function prediction only	--	--	S	Function unknown	--
PB.7719	retrotransposon protein, putative, Ty3-gypsy subclass [Oryza sativa Japonica Group]	Molecular Function: DNA binding (GO:0003677);; Molecular Function: RNA binding (GO:0003723);; Molecular Function: RNA-directed DNA polymerase activity (GO:0003964);; Molecular Function: aspartic-type endopeptidase activity (GO:0004190);; Biological Process: RNA-dependent DNA biosynthetic process (GO:0006278);; Biological Process: DNA recombination (GO:0006310);; Biological Process: proteolysis (G…	--	--	RNA-directed DNA polymerase homolog OS=Oenothera berteroana (Bertero&apos;s evening primrose) PE=4 SV=1	--	--	[R]	General function prediction only	L	Replication, recombination and repair	Retroviral aspartyl protease;; Reverse transcriptase (RNA-dependent DNA polymerase);; Retrotransposon gag protein;; Aspartyl protease
PB.16313	putative ferulate 5-hydroxylase [Phyllostachys praecox]	Molecular Function: binding (GO:0005488);; Cellular Component: membrane (GO:0016020);; Molecular Function: oxidoreductase activity, acting on paired donors, with incorporation or reduction of molecular oxygen, NAD(P)H as one donor, and incorporation of one atom of oxygen (GO:0016709);; Biological Process: secondary metabolite biosynthetic process (GO:0044550);;	--	--	Cytochrome P450 71A1 GN=CYP71A1 OS=Persea americana (Avocado) PE=1 SV=2	[QV]	Secondary metabolites biosynthesis, transport and catabolism;; Defense mechanisms	[Q]	Secondary metabolites biosynthesis, transport and catabolism	Q	Secondary metabolites biosynthesis, transport and catabolism	Cytochrome P450;; Cytochrome P450
PB.13424	hypothetical protein OsI_10255 [Oryza sativa Indica Group]	Molecular Function: signal transducer activity (GO:0004871);; Cellular Component: mitochondrion (GO:0005739);; Cellular Component: heterotrimeric G-protein complex (GO:0005834);; Biological Process: G-protein coupled receptor signaling pathway (GO:0007186);; Cellular Component: integral component of membrane (GO:0016021);; Biological Process: transmembrane transport (GO:0055085);;	K13754|2.64866e-73|sbi:SORBI_03g008600|K13754 solute carrier family 24 (sodium/potassium/calcium exchanger), member 6 | (RefSeq) SORBIDRAFT_03g008600, Sb03g008600; hypothetical protein	--	Cation/calcium exchanger 4 GN=F15I1.21 OS=Arabidopsis thaliana (Mouse-ear cress) PE=2 SV=1	--	--	[P]	Inorganic ion transport and metabolism	P	Inorganic ion transport and metabolism	Sodium/calcium exchanger protein
PB.1984	H0721B11.1 [Oryza sativa Indica Group]	Molecular Function: DNA binding (GO:0003677);; Molecular Function: transcription factor activity, sequence-specific DNA binding (GO:0003700);; Cellular Component: nucleus (GO:0005634);; Biological Process: regulation of transcription, DNA-templated (GO:0006355);;	K09286|8.744e-52|osa:4337215|K09286 EREBP-like factor | (RefSeq) ethylene-responsive transcription factor ERF008	--	Ethylene-responsive transcription factor ERF008 GN=ERF008 OS=Arabidopsis thaliana (Mouse-ear cress) PE=2 SV=1	--	--	--	--	K	Transcription	AP2 domain
PB.4652	PREDICTED: sorting and assembly machinery component 50 homolog A-like [Setaria italica]	Cellular Component: integral component of membrane (GO:0016021);; Cellular Component: outer membrane (GO:0019867);;	K07277|0|sita:101756731|K07277 outer membrane protein insertion porin family | (RefSeq) sorting and assembly machinery component 50 homolog A-like	--	--	[M]	Cell wall/membrane/envelope biogenesis	[R]	General function prediction only	M	Cell wall/membrane/envelope biogenesis	Surface antigen;; Surface antigen variable number repeat
PB.3661	PREDICTED: uncharacterized protein LOC100274238 isoform X1 [Zea mays]	Molecular Function: phosphorelay sensor kinase activity (GO:0000155);; Biological Process: phosphorelay signal transduction system (GO:0000160);; Molecular Function: osmosensor activity (GO:0005034);; Cellular Component: mitochondrion (GO:0005739);; Cellular Component: plasma membrane (GO:0005886);; Biological Process: fatty acid beta-oxidation (GO:0006635);; Biological Process: response to osmot…	K14489|0|zma:541641|K14489 arabidopsis histidine kinase 2/3/4 (cytokinin receptor) [EC:2.7.13.3] | (RefSeq) hk2, ZmHK2; histidine kinase 2	Plant hormone signal transduction (ko04075)	Histidine kinase 3 GN=F17L21.11 OS=Arabidopsis thaliana (Mouse-ear cress) PE=1 SV=1	[T]	Signal transduction mechanisms	[T]	Signal transduction mechanisms	T	Signal transduction mechanisms	Histidine kinase-, DNA gyrase B-, and HSP90-like ATPase;; His Kinase A (phospho-acceptor) domain;; CHASE domain;; Response regulator receiver domain;; Response regulator receiver domain
PB.13426	PREDICTED: uncharacterized protein LOC100833442 [Brachypodium distachyon]	Cellular Component: membrane (GO:0016020);;	--	--	--	--	--	--	--	S	Function unknown	--
PB.9821	RecName: Full=Ubiquitin-NEDD8-like protein RUB1; Contains: RecName: Full=Ubiquitin; Contains: RecName: Full=NEDD8-like protein RUB1; AltName: Full=DaRUB1; AltName: Full=Ubiquitin-related protein 1; Flags: Precursor [Deschampsia antarctica]	Molecular Function: protein binding (GO:0005515);; Cellular Component: nucleus (GO:0005634);; Cellular Component: cytosol (GO:0005829);; Cellular Component: plasma membrane (GO:0005886);; Biological Process: ethylene biosynthetic process (GO:0009693);; Biological Process: response to auxin (GO:0009733);; Biological Process: embryo development ending in seed dormancy (GO:0009793);; Biological Proc…	K12158|1.14416e-89|sita:101756295|K12158 ubiquitin-like protein Nedd8 | (RefSeq) ubiquitin-NEDD8-like protein RUB1	--	NEDD8-like protein RUB1 (Precursor) GN=RUB1 OS=Deschampsia antarctica (Antarctic hairgrass) PE=2 SV=2	[O]	Posttranslational modification, protein turnover, chaperones	[OR]	--	O	Posttranslational modification, protein turnover, chaperones	Ubiquitin family;; Ubiquitin-2 like Rad60 SUMO-like;; Ubiquitin-like domain;; Ubiquitin-2 like Rad60 SUMO-like;; DUF2407 ubiquitin-like domain
PB.9122	hypothetical protein SORBIDRAFT_03g043260 [Sorghum bicolor]	Cellular Component: mitochondrial respiratory chain complex I (GO:0005747);;	--	--	--	--	--	--	--	S	Function unknown	--
PB.15691	PREDICTED: leucine-rich repeat receptor-like protein kinase PXL2 [Zea mays]	Molecular Function: protein serine/threonine kinase activity (GO:0004674);; Molecular Function: ATP binding (GO:0005524);; Biological Process: protein phosphorylation (GO:0006468);; Cellular Component: integral component of membrane (GO:0016021);;	--	--	Leucine-rich repeat receptor-like protein kinase PXL1 (Precursor) GN=PXL1 OS=Arabidopsis thaliana (Mouse-ear cress) PE=2 SV=1	[K]	Transcription	--	--	S	Function unknown	Protein tyrosine kinase;; Leucine rich repeat N-terminal domain;; Leucine rich repeat;; Leucine Rich repeats (2 copies);; Leucine Rich Repeat;; Leucine rich repeat;; Leucine Rich repeats (2 copies);; Protein kinase domain;; Protein tyrosine kinase
PB.9228	RecName: Full=Putative AC transposase; AltName: Full=ORFA [Zea mays]	Molecular Function: binding (GO:0005488);;	--	--	Putative AC transposase OS=Zea mays (Maize) PE=2 SV=2	--	--	--	--	S	Function unknown	--
PB.7929	Os01g0209500 [Oryza sativa Japonica Group]	Molecular Function: nucleotide binding (GO:0000166);; Molecular Function: RNA binding (GO:0003723);; Cellular Component: integral component of membrane (GO:0016021);;	K10643|9.91224e-151|osa:4325536|K10643 CCR4-NOT transcription complex subunit 4 [EC:2.3.2.27] | (RefSeq) P0466B10.3; uncharacterized LOC4325536	RNA degradation (ko03018)	--	--	--	[K]	Transcription	K	Transcription	RING/Ubox like zinc-binding domain;; RNA recognition motif. (a.k.a. RRM, RBD, or RNP domain)
PB.14620	Similar to receptor-like protein kinase 3 [Oryza sativa Japonica Group]	Molecular Function: protein kinase activity (GO:0004672);; Molecular Function: ATP binding (GO:0005524);; Biological Process: protein phosphorylation (GO:0006468);; Cellular Component: integral component of membrane (GO:0016021);;	--	--	Leucine-rich repeat receptor-like serine/threonine-protein kinase BAM1 (Precursor) GN=BAM1 OS=Arabidopsis thaliana (Mouse-ear cress) PE=1 SV=1	[K]	Transcription	--	--	S	Function unknown	Leucine rich repeat;; Leucine Rich repeats (2 copies);; Protein kinase domain;; Protein tyrosine kinase;; Leucine Rich Repeat;; Leucine Rich repeat;; Leucine rich repeat N-terminal domain
PB.2142	Os01g0328400 [Oryza sativa Japonica Group]	Molecular Function: structural constituent of ribosome (GO:0003735);; Cellular Component: nucleus (GO:0005634);; Cellular Component: Golgi apparatus (GO:0005794);; Biological Process: translation (GO:0006412);; Cellular Component: cytosolic small ribosomal subunit (GO:0022627);; Molecular Function: metal ion binding (GO:0046872);;	K02977|6.29168e-87|sita:101759893|K02977 small subunit ribosomal protein S27Ae | (RefSeq) ubiquitin-40S ribosomal protein S27a-1	Ribosome (ko03010)	40S ribosomal protein S27a-1 (Precursor) OS=Oryza sativa subsp. japonica (Rice) PE=2 SV=1	[O]	Posttranslational modification, protein turnover, chaperones	[J]	Translation, ribosomal structure and biogenesis	J	Translation, ribosomal structure and biogenesis	Ubiquitin family;; Ribosomal protein S27a;; Ubiquitin-2 like Rad60 SUMO-like;; Ubiquitin-like domain
PB.4230	PREDICTED: anthocyanidin 5,3-O-glucosyltransferase-like [Setaria italica]	Biological Process: flavonoid biosynthetic process (GO:0009813);; Cellular Component: intracellular membrane-bounded organelle (GO:0043231);; Biological Process: flavonoid glucuronidation (GO:0052696);; Molecular Function: quercetin 3-O-glucosyltransferase activity (GO:0080043);; Molecular Function: quercetin 7-O-glucosyltransferase activity (GO:0080044);;	--	--	Anthocyanidin 5,3-O-glucosyltransferase GN=RhGT1 OS=Rosa hybrid cultivar PE=2 SV=1	[G]	Carbohydrate transport and metabolism	[GC]	--	S	Function unknown	UDP-glucoronosyl and UDP-glucosyl transferase
PB.15435	HAT family dimerization domain containing protein [Medicago truncatula]	Molecular Function: RNA polymerase II transcription factor activity, sequence-specific DNA binding (GO:0000981);; Molecular Function: DNA binding (GO:0003677);; Cellular Component: nucleoplasm (GO:0005654);; Cellular Component: cytoplasm (GO:0005737);; Biological Process: regulation of transcription from RNA polymerase II promoter (GO:0006357);; Molecular Function: protein dimerization activity (…	--	--	--	--	--	--	--	S	Function unknown	Domain of unknown function (DUF4371)
PB.2600	PREDICTED: UDP-glycosyltransferase 85A3-like [Setaria italica]	Cellular Component: mitochondrion (GO:0005739);; Biological Process: flavonoid biosynthetic process (GO:0009813);; Biological Process: flavonoid glucuronidation (GO:0052696);; Molecular Function: quercetin 3-O-glucosyltransferase activity (GO:0080043);; Molecular Function: quercetin 7-O-glucosyltransferase activity (GO:0080044);;	--	--	UDP-glycosyltransferase 85A2 GN=UGT85A2 OS=Arabidopsis thaliana (Mouse-ear cress) PE=2 SV=1	--	--	[GC]	--	S	Function unknown	UDP-glucoronosyl and UDP-glucosyl transferase
PB.4551	PREDICTED: uncharacterized protein LOC100826851 isoform X2 [Brachypodium distachyon]	Cellular Component: integral component of membrane (GO:0016021);;	--	--	--	--	--	--	--	S	Function unknown	Protein of unknown function (DUF616)
PB.10951	PREDICTED: uncharacterized protein LOC101772317 isoform X1 [Setaria italica]	Cellular Component: integral component of membrane (GO:0016021);;	--	--	--	--	--	--	--	S	Function unknown	--
PB.6034	PREDICTED: peroxidase 2-like [Setaria italica]	Molecular Function: peroxidase activity (GO:0004601);; Cellular Component: extracellular region (GO:0005576);; Biological Process: response to oxidative stress (GO:0006979);; Cellular Component: plant-type cell wall (GO:0009505);; Biological Process: plant-type cell wall organization (GO:0009664);; Molecular Function: heme binding (GO:0020037);; Biological Process: hydrogen peroxide catabolic pro…	K00430|6.74613e-178|sita:101763346|K00430 peroxidase [EC:1.11.1.7] | (RefSeq) peroxidase 2-like	Phenylpropanoid biosynthesis (ko00940)	Peroxidase 2 (Precursor) GN=PER2 OS=Zea mays (Maize) PE=2 SV=1	--	--	--	--	S	Function unknown	--
PB.14178	PREDICTED: cytochrome c-type biogenesis ccda-like chloroplastic protein 2 isoform X4 [Zea mays]	Cellular Component: chloroplast thylakoid membrane (GO:0009535);; Cellular Component: integral component of membrane (GO:0016021);; Biological Process: cytochrome complex assembly (GO:0017004);; Biological Process: oxidation-reduction process (GO:0055114);;	--	--	Cytochrome c-type biogenesis ccda-like chloroplastic protein 1 (Precursor) GN=OsJ_32910 OS=Oryza sativa subsp. japonica (Rice) PE=2 SV=1	[CO]	Energy production and conversion;; Posttranslational modification, protein turnover, chaperones	--	--	O	Posttranslational modification, protein turnover, chaperones	--
PB.7322	predicted protein [Hordeum vulgare subsp. vulgare]	Cellular Component: membrane (GO:0016020);;	--	--	--	--	--	--	--	S	Function unknown	--
PB.11416	PREDICTED: ATP-dependent zinc metalloprotease FTSH 5, chloroplastic-like [Zea mays]	Molecular Function: ATP binding (GO:0005524);; Cellular Component: integral component of membrane (GO:0016021);;	--	--	26S protease regulatory subunit 6B homolog OS=Solanum tuberosum (Potato) PE=1 SV=1	[MDT]	Cell wall/membrane/envelope biogenesis;; Cell cycle control, cell division, chromosome partitioning;; Signal transduction mechanisms	[O]	Posttranslational modification, protein turnover, chaperones	O	Posttranslational modification, protein turnover, chaperones	--
PB.14290	LOC542496 precursor [Zea mays]	Cellular Component: extracellular region (GO:0005576);; Cellular Component: cell wall (GO:0005618);; Cellular Component: membrane (GO:0016020);; Biological Process: sexual reproduction (GO:0019953);; Biological Process: cell wall organization (GO:0071555);;	--	--	Expansin-B4 (Precursor) GN=OSJNBa0010C11.2 OS=Oryza sativa subsp. japonica (Rice) PE=2 SV=1	--	--	--	--	G	Carbohydrate transport and metabolism	Pollen allergen;; Lytic transglycolase
PB.14238	PREDICTED: F-box/kelch-repeat protein At1g55270-like [Setaria italica]	Molecular Function: ubiquitin-protein transferase activity (GO:0004842);; Biological Process: protein ubiquitination (GO:0016567);; Cellular Component: Cul3-RING ubiquitin ligase complex (GO:0031463);;	--	--	F-box/kelch-repeat protein At1g55270 GN=At1g55270 OS=Arabidopsis thaliana (Mouse-ear cress) PE=2 SV=1	[M]	Cell wall/membrane/envelope biogenesis	[R]	General function prediction only	S	Function unknown	Kelch motif;; Kelch motif;; Galactose oxidase, central domain;; F-box domain;; Galactose oxidase, central domain;; Kelch motif
PB.4297	predicted protein [Hordeum vulgare subsp. vulgare]	--	--	--	--	--	--	--	--	S	Function unknown	--
PB.433	hypothetical protein SORBIDRAFT_02g040790 [Sorghum bicolor]	Molecular Function: DNA binding (GO:0003677);; Biological Process: transcription, DNA-templated (GO:0006351);; Molecular Function: identical protein binding (GO:0042802);;	K09419|1.13755e-09|sbi:SORBI_02g040790|K09419 heat shock transcription factor, other eukaryote | (RefSeq) SORBIDRAFT_02g040790, Sb02g040790; hypothetical protein	--	Heat stress transcription factor B-4b OS=Oryza sativa subsp. japonica (Rice) PE=1 SV=1	--	--	[K]	Transcription	K	Transcription	--
PB.15736	PREDICTED: uncharacterized protein LOC103628584 [Zea mays]	--	--	--	--	--	--	--	--	S	Function unknown	Transposase family tnp2;; Domain of unknown function (DUF4216);; Transposase family tnp2;; Domain of unknown function (DUF4218)
PB.7041	hypothetical protein SORBIDRAFT_07g021550 [Sorghum bicolor]	Molecular Function: protein serine/threonine kinase activity (GO:0004674);; Molecular Function: calcium ion binding (GO:0005509);; Molecular Function: ATP binding (GO:0005524);; Cellular Component: plasma membrane (GO:0005886);; Biological Process: protein phosphorylation (GO:0006468);; Biological Process: cell surface receptor signaling pathway (GO:0007166);; Cellular Component: integral compone…	--	--	Wall-associated receptor kinase 2 (Precursor) GN=WAK2 OS=Arabidopsis thaliana (Mouse-ear cress) PE=1 SV=1	[T]	Signal transduction mechanisms	--	--	T	Signal transduction mechanisms	Protein kinase domain;; Protein tyrosine kinase;; Wall-associated receptor kinase galacturonan-binding;; Calcium-binding EGF domain
PB.12748	PREDICTED: BRCA1-A complex subunit BRE-like isoform X1 [Setaria italica]	--	K12173|2.41404e-21|sita:101758790|K12173 BRCA1-A complex subunit BRE | (RefSeq) BRCA1-A complex subunit BRE	--	--	--	--	--	--	S	Function unknown	--
PB.13731	hypothetical protein SORBIDRAFT_03g029120 [Sorghum bicolor]	Molecular Function: transferase activity, transferring phosphorus-containing groups (GO:0016772);;	K00939|4.66772e-17|sbi:SORBI_03g029120|K00939 adenylate kinase [EC:2.7.4.3] | (RefSeq) SORBIDRAFT_03g029120, Sb03g029120; hypothetical protein	Purine metabolism (ko00230)	Adenylate kinase 4 GN=ADK-B OS=Oryza sativa subsp. japonica (Rice) PE=2 SV=1	--	--	[F]	Nucleotide transport and metabolism	F	Nucleotide transport and metabolism	--
PB.9720	TPA: hypothetical protein ZEAMMB73_982416 [Zea mays]	Biological Process: flavonoid biosynthetic process (GO:0009813);; Cellular Component: intracellular membrane-bounded organelle (GO:0043231);; Biological Process: flavonoid glucuronidation (GO:0052696);; Molecular Function: quercetin 3-O-glucosyltransferase activity (GO:0080043);; Molecular Function: quercetin 7-O-glucosyltransferase activity (GO:0080044);;	--	--	Anthocyanidin 5,3-O-glucosyltransferase GN=RhGT1 OS=Rosa hybrid cultivar PE=2 SV=1	[G]	Carbohydrate transport and metabolism	[GC]	--	S	Function unknown	UDP-glucoronosyl and UDP-glucosyl transferase
PB.15871	OSJNBa0035I04.5 [Oryza sativa Japonica Group]	Molecular Function: nucleic acid binding (GO:0003676);; Cellular Component: mitochondrion (GO:0005739);; Cellular Component: plastid (GO:0009536);; Biological Process: DNA integration (GO:0015074);;	--	--	Uncharacterized mitochondrial protein AtMg00810 GN=AtMg00810 OS=Arabidopsis thaliana (Mouse-ear cress) PE=4 SV=1	--	--	[R]	General function prediction only	L	Replication, recombination and repair	Integrase core domain;; GAG-pre-integrase domain
PB.15893	PREDICTED: probable LRR receptor-like serine/threonine-protein kinase At2g24230-like [Setaria italica]	Molecular Function: protein tyrosine kinase activity (GO:0004713);; Molecular Function: ATP binding (GO:0005524);; Cellular Component: integral component of membrane (GO:0016021);; Biological Process: peptidyl-tyrosine phosphorylation (GO:0018108);;	--	--	Probable LRR receptor-like serine/threonine-protein kinase At2g24230 (Precursor) GN=At2g24230 OS=Arabidopsis thaliana (Mouse-ear cress) PE=2 SV=1	--	--	--	--	T	Signal transduction mechanisms	--
PB.12146	Putative retroelement [Oryza sativa Japonica Group]	Molecular Function: DNA binding (GO:0003677);; Molecular Function: catalytic activity (GO:0003824);; Biological Process: DNA recombination (GO:0006310);;	--	--	--	--	--	--	--	L	Replication, recombination and repair	--
PB.14268	PREDICTED: uncharacterized protein LOC103625826 isoform X1 [Zea mays]	--	--	--	--	--	--	--	--	--	--	--
PB.13735	PREDICTED: uncharacterized protein LOC101759449 [Setaria italica]	Molecular Function: zinc ion binding (GO:0008270);;	--	--	--	--	--	--	--	S	Function unknown	MuDR family transposase;; MULE transposase domain;; SWIM zinc finger
PB.3614	hypothetical protein SORBIDRAFT_03g045480 [Sorghum bicolor]	Molecular Function: hydrolase activity, hydrolyzing O-glycosyl compounds (GO:0004553);; Biological Process: carbohydrate metabolic process (GO:0005975);; Molecular Function: polysaccharide binding (GO:0030247);; Cellular Component: anchored component of plasma membrane (GO:0046658);;	--	--	Lichenase-2 (Precursor; Fragment) OS=Hordeum vulgare (Barley) PE=1 SV=1	--	--	--	--	G	Carbohydrate transport and metabolism	Glycosyl hydrolases family 17;; Glycosyl hydrolases family 17
PB.11634	6,7-dimethyl-8-ribityllumazine synthase [Zea mays]	Molecular Function: 6,7-dimethyl-8-ribityllumazine synthase activity (GO:0000906);; Biological Process: glucose catabolic process (GO:0006007);; Biological Process: riboflavin biosynthetic process (GO:0009231);; Cellular Component: riboflavin synthase complex (GO:0009349);; Cellular Component: chloroplast stroma (GO:0009570);; Biological Process: jasmonic acid mediated signaling pathway (GO:00098…	K00794|7.92524e-101|sita:101772495|K00794 6,7-dimethyl-8-ribityllumazine synthase [EC:2.5.1.78] | (RefSeq) 6,7-dimethyl-8-ribityllumazine synthase, chloroplastic	Riboflavin metabolism (ko00740)	6,7-dimethyl-8-ribityllumazine synthase, chloroplastic (Precursor) GN=At2g44050 OS=Arabidopsis thaliana (Mouse-ear cress) PE=2 SV=1	[H]	Coenzyme transport and metabolism	[H]	Coenzyme transport and metabolism	H	Coenzyme transport and metabolism	6,7-dimethyl-8-ribityllumazine synthase
PB.35	PREDICTED: cytochrome P450 714B1-like [Setaria italica]	Molecular Function: monooxygenase activity (GO:0004497);; Molecular Function: iron ion binding (GO:0005506);; Cellular Component: integral component of membrane (GO:0016021);; Molecular Function: oxidoreductase activity, acting on paired donors, with incorporation or reduction of molecular oxygen (GO:0016705);; Molecular Function: heme binding (GO:0020037);; Biological Process: oxidation-reductio…	K20666|5.20696e-158|sita:101786405|K20666 gibberellin 13-oxidase [EC:1.14.-.-] | (RefSeq) cytochrome P450 714B1-like	--	Cytochrome P450 714B1 OS=Oryza sativa subsp. japonica (Rice) PE=1 SV=2	[QV]	Secondary metabolites biosynthesis, transport and catabolism;; Defense mechanisms	[QI]	--	Q	Secondary metabolites biosynthesis, transport and catabolism	--
PB.7522	PREDICTED: protein TIFY 3B-like [Setaria italica]	Molecular Function: transcription corepressor activity (GO:0003714);; Cellular Component: nucleus (GO:0005634);; Biological Process: regulation of transcription, DNA-templated (GO:0006355);; Biological Process: response to wounding (GO:0009611);; Biological Process: regulation of defense response (GO:0031347);; Biological Process: negative regulation of nucleic acid-templated transcription (GO:19…	K13464|5.65046e-73|sita:101769572|K13464 jasmonate ZIM domain-containing protein | (RefSeq) protein TIFY 3B-like	Plant hormone signal transduction (ko04075)	Protein TIFY 3B GN=F22D1.70 OS=Arabidopsis thaliana (Mouse-ear cress) PE=1 SV=1	--	--	--	--	S	Function unknown	tify domain;; Divergent CCT motif
PB.14275	H0215A08.3 [Oryza sativa Indica Group]	Molecular Function: nucleic acid binding (GO:0003676);; Biological Process: DNA metabolic process (GO:0006259);; Cellular Component: plastid (GO:0009536);; Molecular Function: transferase activity, transferring phosphorus-containing groups (GO:0016772);;	--	--	Pleiotropic drug resistance protein 3 GN=PDR3 OS=Nicotiana tabacum (Common tobacco) PE=2 SV=1	--	--	[R]	General function prediction only	S	Function unknown	Reverse transcriptase (RNA-dependent DNA polymerase);; zinc-binding in reverse transcriptase
PB.3229	B-box zinc finger family protein [Zea mays]	--	--	--	--	--	--	--	--	S	Function unknown	B-box zinc finger
PB.3116	PREDICTED: NEP1-interacting protein 1-like [Oryza brachyantha]	Molecular Function: zinc ion binding (GO:0008270);; Cellular Component: integral component of membrane (GO:0016021);;	--	--	NEP1-interacting protein 1 GN=F4B14.110 OS=Arabidopsis thaliana (Mouse-ear cress) PE=1 SV=2	--	--	[O]	Posttranslational modification, protein turnover, chaperones	O	Posttranslational modification, protein turnover, chaperones	Ring finger domain;; RING-like zinc finger;; Zinc finger, C3HC4 type (RING finger);; Zinc finger, C3HC4 type (RING finger)
PB.12348	PREDICTED: uncharacterized protein LOC103637593 [Zea mays]	--	--	--	--	--	--	--	--	S	Function unknown	--
PB.15833	PREDICTED: Fanconi anemia group J protein homolog [Setaria italica]	Molecular Function: helicase activity (GO:0004386);; Cellular Component: mitochondrion (GO:0005739);; Molecular Function: organic cyclic compound binding (GO:0097159);; Molecular Function: heterocyclic compound binding (GO:1901363);;	K15362|3.18366e-147|sita:101753350|K15362 fanconi anemia group J protein [EC:3.6.4.12] | (RefSeq) Fanconi anemia group J protein homolog	--	--	--	--	[L]	Replication, recombination and repair	L	Replication, recombination and repair	--
PB.13942	PREDICTED: 3-ketoacyl-CoA synthase 5-like [Setaria italica]	Cellular Component: mitochondrion (GO:0005739);; Biological Process: fatty acid biosynthetic process (GO:0006633);; Cellular Component: integral component of membrane (GO:0016021);; Molecular Function: transferase activity, transferring acyl groups other than amino-acyl groups (GO:0016747);;	K15397|0|sita:101785243|K15397 3-ketoacyl-CoA synthase [EC:2.3.1.199] | (RefSeq) 3-ketoacyl-CoA synthase 5-like	Fatty acid elongation (ko00062)	3-ketoacyl-CoA synthase 5 GN=F2J7.9 OS=Arabidopsis thaliana (Mouse-ear cress) PE=1 SV=1	[Q]	Secondary metabolites biosynthesis, transport and catabolism	--	--	Q	Secondary metabolites biosynthesis, transport and catabolism	FAE1/Type III polyketide synthase-like protein;; 3-Oxoacyl-[acyl-carrier-protein (ACP)] synthase III C terminal;; Chalcone and stilbene synthases, C-terminal domain
PB.7376	PREDICTED: uncharacterized protein LOC101764768 [Setaria italica]	Molecular Function: DNA binding (GO:0003677);; Molecular Function: RNA binding (GO:0003723);; Molecular Function: RNA-directed DNA polymerase activity (GO:0003964);; Molecular Function: aspartic-type endopeptidase activity (GO:0004190);; Biological Process: RNA-dependent DNA biosynthetic process (GO:0006278);; Biological Process: DNA recombination (GO:0006310);; Biological Process: proteolysis (G…	--	--	Uncharacterized mitochondrial protein AtMg00860 GN=AtMg00860 OS=Arabidopsis thaliana (Mouse-ear cress) PE=4 SV=1	--	--	[R]	General function prediction only	L	Replication, recombination and repair	Retroviral aspartyl protease;; gag-polyprotein putative aspartyl protease;; Aspartyl protease;; Reverse transcriptase (RNA-dependent DNA polymerase)
PB.2102	PH01B001I13.4 [Phyllostachys edulis]	Molecular Function: DNA binding (GO:0003677);; Molecular Function: RNA-DNA hybrid ribonuclease activity (GO:0004523);; Biological Process: DNA recombination (GO:0006310);; Biological Process: DNA integration (GO:0015074);; Biological Process: RNA phosphodiester bond hydrolysis, endonucleolytic (GO:0090502);;	--	--	--	--	--	[R]	General function prediction only	L	Replication, recombination and repair	--
PB.14678	hypothetical protein PHAVU_001G031400g [Phaseolus vulgaris]	--	--	--	--	--	--	--	--	--	--	--
PB.14387	PREDICTED: pentatricopeptide repeat-containing protein At1g10910, chloroplastic-like isoform X1 [Setaria italica]	Biological Process: regulation of transcription, DNA-templated (GO:0006355);; Cellular Component: plastid (GO:0009536);; Molecular Function: kinase activity (GO:0016301);; Biological Process: phosphorylation (GO:0016310);;	--	--	Pentatricopeptide repeat-containing protein At1g10910, chloroplastic (Precursor) GN=At1g10910 OS=Arabidopsis thaliana (Mouse-ear cress) PE=2 SV=1	--	--	[R]	General function prediction only	S	Function unknown	--
PB.10670	PREDICTED: ethylene-responsive transcription factor WIN1-like [Setaria italica]	Molecular Function: DNA binding (GO:0003677);; Molecular Function: transcription factor activity, sequence-specific DNA binding (GO:0003700);; Cellular Component: nucleus (GO:0005634);; Cellular Component: mitochondrion (GO:0005739);; Biological Process: regulation of transcription, DNA-templated (GO:0006355);;	--	--	Ethylene-responsive transcription factor WIN1 GN=F9L1.31 OS=Arabidopsis thaliana (Mouse-ear cress) PE=2 SV=1	--	--	--	--	K	Transcription	--
PB.15756	PREDICTED: peroxidase 1-like [Setaria italica]	Molecular Function: peroxidase activity (GO:0004601);; Cellular Component: extracellular region (GO:0005576);; Cellular Component: mitochondrion (GO:0005739);; Biological Process: response to oxidative stress (GO:0006979);; Cellular Component: plant-type cell wall (GO:0009505);; Biological Process: plant-type cell wall organization (GO:0009664);; Molecular Function: heme binding (GO:0020037);; Bi…	K00430|0|sita:101756505|K00430 peroxidase [EC:1.11.1.7] | (RefSeq) peroxidase 1-like	Phenylpropanoid biosynthesis (ko00940)	Peroxidase 1 (Precursor) GN=OJ1057_B02.6 OS=Oryza sativa subsp. japonica (Rice) PE=2 SV=2	--	--	--	--	G	Carbohydrate transport and metabolism	Peroxidase
PB.14719	PREDICTED: uncharacterized protein LOC101776408 [Setaria italica]	Molecular Function: nucleic acid binding (GO:0003676);; Molecular Function: aspartic-type endopeptidase activity (GO:0004190);; Biological Process: proteolysis (GO:0006508);; Molecular Function: zinc ion binding (GO:0008270);; Biological Process: DNA integration (GO:0015074);; Cellular Component: membrane (GO:0016020);;	--	--	RNA-directed DNA polymerase homolog OS=Oenothera berteroana (Bertero&apos;s evening primrose) PE=4 SV=1	--	--	[R]	General function prediction only	L	Replication, recombination and repair	--
PB.10991	OSJNBa0084K01.24 [Oryza sativa Japonica Group]	Cellular Component: mitochondrion (GO:0005739);; Cellular Component: membrane (GO:0016020);; Molecular Function: metal ion binding (GO:0046872);;	--	--	Endonuclease OS=Nicotiana tabacum (Common tobacco) PE=2 SV=1	--	--	[R]	General function prediction only	L	Replication, recombination and repair	--
PB.10829	maturase K, partial (chloroplast) [Zoysia japonica]	Molecular Function: RNA binding (GO:0003723);; Biological Process: mRNA processing (GO:0006397);; Biological Process: tRNA processing (GO:0008033);; Biological Process: RNA splicing (GO:0008380);; Cellular Component: chloroplast (GO:0009507);;	K20000|0|sita:19526752|K20000 maturase K | (RefSeq) matK, W841_p081; maturase K	--	Maturase K {ECO:0000255|HAMAP-Rule:MF_01390} OS=Spartina pectinata (Prairie cordgrass) PE=3 SV=1	--	--	--	--	A	RNA processing and modification	MatK/TrnK amino terminal region;; Type II intron maturase
PB.11285	PREDICTED: G-type lectin S-receptor-like serine/threonine-protein kinase B120 [Musa acuminata subsp. malaccensis]	Molecular Function: protein serine/threonine kinase activity (GO:0004674);; Molecular Function: protein binding (GO:0005515);; Molecular Function: ATP binding (GO:0005524);; Cellular Component: plasma membrane (GO:0005886);; Biological Process: protein phosphorylation (GO:0006468);; Biological Process: defense response (GO:0006952);; Cellular Component: plasmodesma (GO:0009506);; Cellular Compone…	--	--	G-type lectin S-receptor-like serine/threonine-protein kinase At1g61370 (Precursor) GN=At1g61370 OS=Arabidopsis thaliana (Mouse-ear cress) PE=3 SV=2	--	--	--	--	T	Signal transduction mechanisms	--
PB.4132	OSJNBb0050N09.11 [Oryza sativa Japonica Group]	Molecular Function: nucleic acid binding (GO:0003676);; Cellular Component: mitochondrion (GO:0005739);; Molecular Function: zinc ion binding (GO:0008270);; Biological Process: DNA integration (GO:0015074);;	--	--	Endonuclease OS=Nicotiana tabacum (Common tobacco) PE=2 SV=1	--	--	[R]	General function prediction only	L	Replication, recombination and repair	--
PB.5197	PREDICTED: putative glutamine amidotransferase-like protein C13C5.04-like [Setaria italica]	Cellular Component: cytosol (GO:0005829);; Molecular Function: peptidase activity (GO:0008233);; Biological Process: glucosinolate metabolic process (GO:0019760);; Biological Process: primary metabolic process (GO:0044238);;	--	--	--	[F]	Nucleotide transport and metabolism	[F]	Nucleotide transport and metabolism	F	Nucleotide transport and metabolism	Homoserine O-succinyltransferase
PB.9923	PREDICTED: tyrosine/DOPA decarboxylase 2-like [Setaria italica]	Biological Process: cellular amino acid metabolic process (GO:0006520);; Molecular Function: carboxy-lyase activity (GO:0016831);; Molecular Function: pyridoxal phosphate binding (GO:0030170);;	K01592|0|sita:101765018|K01592 tyrosine decarboxylase [EC:4.1.1.25] | (RefSeq) tyrosine decarboxylase 1-like	Tyrosine metabolism (ko00350);Isoquinoline alkaloid biosynthesis (ko00950)	Tyrosine decarboxylase GN=TYDC2 OS=Papaver somniferum (Opium poppy) PE=2 SV=1	[E]	Amino acid transport and metabolism	[E]	Amino acid transport and metabolism	E	Amino acid transport and metabolism	--
PB.301	predicted protein [Hordeum vulgare subsp. vulgare]	Molecular Function: ATP binding (GO:0005524);;	--	--	26S protease regulatory subunit 6B homolog GN=MCK7.16 OS=Arabidopsis thaliana (Mouse-ear cress) PE=1 SV=1	[MDT]	Cell wall/membrane/envelope biogenesis;; Cell cycle control, cell division, chromosome partitioning;; Signal transduction mechanisms	[O]	Posttranslational modification, protein turnover, chaperones	O	Posttranslational modification, protein turnover, chaperones	Domain associated at C-terminal with AAA;; ATPase family associated with various cellular activities (AAA);; Protein of unknown function (DUF815)
PB.11513	PREDICTED: uncharacterized protein LOC101761353 [Setaria italica]	Cellular Component: intracellular (GO:0005622);; Biological Process: protein targeting to vacuole (GO:0006623);; Cellular Component: extrinsic component of membrane (GO:0019898);; Biological Process: protein retention in Golgi apparatus (GO:0045053);;	K19525|0|sita:101761353|K19525 vacuolar protein sorting-associated protein 13A/C | (RefSeq) uncharacterized LOC101761353	--	--	--	--	[U]	Intracellular trafficking, secretion, and vesicular transport	U	Intracellular trafficking, secretion, and vesicular transport	--
PB.10174	PREDICTED: putative G-type lectin S-receptor-like serine/threonine-protein kinase At1g61610-like [Setaria italica]	Molecular Function: protein serine/threonine kinase activity (GO:0004674);; Cellular Component: plasma membrane (GO:0005886);; Biological Process: protein phosphorylation (GO:0006468);; Biological Process: defense response (GO:0006952);; Cellular Component: plasmodesma (GO:0009506);;	--	--	G-type lectin S-receptor-like serine/threonine-protein kinase At1g11330 (Precursor) GN=At1g11330 OS=Arabidopsis thaliana (Mouse-ear cress) PE=2 SV=3	[S]	Function unknown	--	--	S	Function unknown	Integral membrane protein DUF92
PB.8546	PREDICTED: casein kinase I isoform delta-like [Setaria italica]	Molecular Function: protein serine/threonine kinase activity (GO:0004674);; Molecular Function: ATP binding (GO:0005524);; Cellular Component: nucleus (GO:0005634);; Cellular Component: cytoplasm (GO:0005737);; Biological Process: endocytosis (GO:0006897);; Biological Process: regulation of cell shape (GO:0008360);; Biological Process: Wnt signaling pathway (GO:0016055);; Biological Process: pept…	K02218|0|sita:101778277|K02218 casein kinase 1 [EC:2.7.11.1] | (RefSeq) casein kinase I-like	--	Casein kinase I isoform delta-like GN=At4g26100 OS=Arabidopsis thaliana (Mouse-ear cress) PE=2 SV=2	[T]	Signal transduction mechanisms	[T]	Signal transduction mechanisms	T	Signal transduction mechanisms	Protein kinase domain;; Protein tyrosine kinase
PB.9045	hypothetical protein OsI_05153 [Oryza sativa Indica Group]	Biological Process: carbohydrate metabolic process (GO:0005975);; Molecular Function: polysaccharide binding (GO:0030247);; Molecular Function: glucan endo-1,3-beta-D-glucosidase activity (GO:0042973);; Cellular Component: anchored component of plasma membrane (GO:0046658);;	--	--	Glucan endo-1,3-beta-glucosidase GII (Precursor) OS=Hordeum vulgare (Barley) PE=1 SV=1	--	--	--	--	G	Carbohydrate transport and metabolism	Glycosyl hydrolases family 17
PB.8590	PREDICTED: anthocyanidin 5,3-O-glucosyltransferase-like [Setaria italica]	Biological Process: flavonoid biosynthetic process (GO:0009813);; Cellular Component: intracellular membrane-bounded organelle (GO:0043231);; Biological Process: flavonoid glucuronidation (GO:0052696);; Molecular Function: quercetin 3-O-glucosyltransferase activity (GO:0080043);; Molecular Function: quercetin 7-O-glucosyltransferase activity (GO:0080044);;	--	--	Anthocyanidin 5,3-O-glucosyltransferase GN=RhGT1 OS=Rosa hybrid cultivar PE=2 SV=1	--	--	[GC]	--	S	Function unknown	UDP-glucoronosyl and UDP-glucosyl transferase
PB.10107	hypothetical protein SORBIDRAFT_0069s002020 [Sorghum bicolor]	Molecular Function: binding (GO:0005488);;	--	--	Putative ribonuclease H protein At1g65750 GN=At1g65750 OS=Arabidopsis thaliana (Mouse-ear cress) PE=3 SV=1	--	--	[R]	General function prediction only	S	Function unknown	Zinc knuckle;; zinc-binding in reverse transcriptase;; Reverse transcriptase (RNA-dependent DNA polymerase)
PB.13247	putative mutator protein [Oryza sativa Japonica Group]	Molecular Function: binding (GO:0005488);;	--	--	--	--	--	--	--	S	Function unknown	SWIM zinc finger
PB.4679	PREDICTED: uncharacterized protein LOC101755514 isoform X1 [Setaria italica]	Molecular Function: DNA binding (GO:0003677);; Cellular Component: nucleus (GO:0005634);; Biological Process: regulation of transcription, DNA-templated (GO:0006355);;	--	--	Myb family transcription factor APL GN=APL OS=Arabidopsis thaliana (Mouse-ear cress) PE=2 SV=2	--	--	--	--	K	Transcription	MYB-CC type transfactor, LHEQLE motif;; Myb-like DNA-binding domain
PB.99	PREDICTED: uncharacterized protein LOC101767881 [Setaria italica]	--	--	--	--	--	--	--	--	S	Function unknown	--
PB.8978	PH01B031C15.25 [Phyllostachys edulis]	--	--	--	--	--	--	--	--	L	Replication, recombination and repair	--
PB.6698	hypothetical protein SORBIDRAFT_01g014230 [Sorghum bicolor]	Molecular Function: phosphatidylinositol-4,5-bisphosphate 5-phosphatase activity (GO:0004439);; Cellular Component: mitochondrion (GO:0005739);; Molecular Function: phosphatidylinositol-3,4,5-trisphosphate 5-phosphatase activity (GO:0034485);; Biological Process: phosphatidylinositol-3-phosphate biosynthetic process (GO:0036092);; Molecular Function: phosphatidylinositol-3,5-bisphosphate 5-phosph…	--	--	Type I inositol 1,4,5-trisphosphate 5-phosphatase 11 GN=At1g47510 OS=Arabidopsis thaliana (Mouse-ear cress) PE=2 SV=1	--	--	[U]	Intracellular trafficking, secretion, and vesicular transport	T	Signal transduction mechanisms	--
PB.4716	PREDICTED: uncharacterized protein LOC101755251 [Setaria italica]	Cellular Component: mitochondrion (GO:0005739);;	--	--	--	--	--	--	--	S	Function unknown	--
PB.11226	PREDICTED: 3-ketoacyl-CoA synthase 4-like [Setaria italica]	Biological Process: fatty acid biosynthetic process (GO:0006633);; Cellular Component: integral component of membrane (GO:0016021);; Molecular Function: transferase activity, transferring acyl groups other than amino-acyl groups (GO:0016747);;	--	--	3-ketoacyl-CoA synthase 4 GN=KCS4 OS=Arabidopsis thaliana (Mouse-ear cress) PE=2 SV=1	--	--	--	--	U	Intracellular trafficking, secretion, and vesicular transport	FAE1/Type III polyketide synthase-like protein;; 3-Oxoacyl-[acyl-carrier-protein (ACP)] synthase III C terminal
PB.3933	hypothetical protein OsJ_03710 [Oryza sativa Japonica Group]	Molecular Function: NAD+ ADP-ribosyltransferase activity (GO:0003950);; Molecular Function: metal ion binding (GO:0046872);;	--	--	--	--	--	--	--	S	Function unknown	--
PB.2999	hypothetical protein TRIUR3_17461 [Triticum urartu]	Cellular Component: mitochondrion (GO:0005739);;	--	--	--	--	--	--	--	S	Function unknown	Complex 1 protein (LYR family);; Complex1_LYR-like
PB.13210	PREDICTED: uncharacterized protein LOC101764649 [Setaria italica]	Cellular Component: plastid (GO:0009536);; Molecular Function: heat shock protein binding (GO:0031072);; Molecular Function: unfolded protein binding (GO:0051082);;	--	--	--	--	--	--	--	S	Function unknown	--
PB.8860	hypothetical protein OsI_35649 [Oryza sativa Indica Group]	Biological Process: metabolic process (GO:0008152);; Molecular Function: hydrolase activity (GO:0016787);;	--	--	Probable carboxylesterase 18 GN=CXE18 OS=Arabidopsis thaliana (Mouse-ear cress) PE=1 SV=1	[I]	Lipid transport and metabolism	[V]	Defense mechanisms	I	Lipid transport and metabolism	--
PB.13171	OSJNBb0003A12.1 [Oryza sativa Japonica Group]	--	--	--	--	--	--	[R]	General function prediction only	L	Replication, recombination and repair	--
PB.9036	PREDICTED: probable glutathione S-transferase-like [Setaria italica]	Molecular Function: glutathione transferase activity (GO:0004364);; Cellular Component: cytoplasm (GO:0005737);; Biological Process: glutathione metabolic process (GO:0006749);; Biological Process: toxin catabolic process (GO:0009407);;	K00799|2.7952e-98|sita:101778030|K00799 glutathione S-transferase [EC:2.5.1.18] | (RefSeq) probable glutathione S-transferase	Glutathione metabolism (ko00480)	Probable glutathione S-transferase GN=HSP26-A OS=Glycine max (Soybean) PE=2 SV=1	[O]	Posttranslational modification, protein turnover, chaperones	[O]	Posttranslational modification, protein turnover, chaperones	O	Posttranslational modification, protein turnover, chaperones	Glutathione S-transferase, N-terminal domain;; Glutathione S-transferase, N-terminal domain;; Glutathione S-transferase, N-terminal domain;; Glutathione S-transferase, C-terminal domain;; Glutathione S-transferase, C-terminal domain
PB.14624	PREDICTED: aspartic proteinase nepenthesin-1-like [Setaria italica]	Molecular Function: aspartic-type endopeptidase activity (GO:0004190);; Biological Process: proteolysis (GO:0006508);; Biological Process: protein catabolic process (GO:0030163);;	--	--	Aspartic proteinase nepenthesin-1 (Precursor) GN=nep1 OS=Nepenthes gracilis (Slender pitcher plant) PE=1 SV=1	--	--	[O]	Posttranslational modification, protein turnover, chaperones	O	Posttranslational modification, protein turnover, chaperones	Xylanase inhibitor N-terminal;; Xylanase inhibitor C-terminal;; Eukaryotic aspartyl protease
PB.12859	PREDICTED: uncharacterized protein LOC102718004 [Oryza brachyantha]	Molecular Function: hydrolase activity (GO:0016787);;	--	--	--	[S]	Function unknown	--	--	--	--	--
PB.16152	PREDICTED: wall-associated receptor kinase 3-like [Brachypodium distachyon]	Molecular Function: protein serine/threonine kinase activity (GO:0004674);; Molecular Function: calcium ion binding (GO:0005509);; Molecular Function: ATP binding (GO:0005524);; Cellular Component: mitochondrion (GO:0005739);; Cellular Component: plasma membrane (GO:0005886);; Biological Process: protein phosphorylation (GO:0006468);; Biological Process: cell surface receptor signaling pathway (G…	--	--	Wall-associated receptor kinase 5 (Precursor) GN=WAK5 OS=Arabidopsis thaliana (Mouse-ear cress) PE=2 SV=1	--		--	--	T	Signal transduction mechanisms	Protein kinase domain;; Protein tyrosine kinase;; Wall-associated receptor kinase galacturonan-binding
PB.14249	PREDICTED: uncharacterized protein LOC101753379 isoform X1 [Setaria italica]	Cellular Component: plastid (GO:0009536);;	--	--	--	--	--	--	--	S	Function unknown	--
PB.2958	PREDICTED: oligopeptide transporter 4-like isoform X2 [Setaria italica]	Cellular Component: integral component of membrane (GO:0016021);; Biological Process: transmembrane transport (GO:0055085);;	--	--	Oligopeptide transporter 4 GN=OPT4 OS=Arabidopsis thaliana (Mouse-ear cress) PE=1 SV=1	--	--	[T]	Signal transduction mechanisms	S	Function unknown	OPT oligopeptide transporter protein;; OPT oligopeptide transporter protein
PB.5310	hypothetical protein SORBIDRAFT_01g008530 [Sorghum bicolor]	Cellular Component: integral component of membrane (GO:0016021);;	--	--	PRA1 family protein F2 GN=PRA1F2 OS=Arabidopsis thaliana (Mouse-ear cress) PE=1 SV=1	--	--	[U]	Intracellular trafficking, secretion, and vesicular transport	U	Intracellular trafficking, secretion, and vesicular transport	PRA1 family protein
PB.3932	MRP interacting2 [Zea mays]	--	--	--	--	--	--	--	--	S	Function unknown	--
PB.16251	cytochrome c oxidase subunit 3 [Oryza rufipogon]	Molecular Function: cytochrome-c oxidase activity (GO:0004129);; Cellular Component: mitochondrial respiratory chain complex IV (GO:0005751);; Biological Process: mitochondrial electron transport, cytochrome c to oxygen (GO:0006123);; Cellular Component: integral component of membrane (GO:0016021);; Biological Process: aerobic electron transport chain (GO:0019646);; Biological Process: hydrogen i…	K02262|0|osa:6450138|K02262 cytochrome c oxidase subunit 3 | (RefSeq) cox3, OrsajM_p02; cytochrome c oxidase subunit 3	Oxidative phosphorylation (ko00190)	Cytochrome c oxidase subunit 3 GN=COX3 OS=Oryza sativa subsp. indica (Rice) PE=3 SV=2	[C]	Energy production and conversion	[C]	Energy production and conversion	C	Energy production and conversion	Cytochrome c oxidase subunit III
PB.273	TPA: putative O-glycosyl hydrolase family 17 protein [Zea mays]	Molecular Function: hydrolase activity, hydrolyzing O-glycosyl compounds (GO:0004553);; Biological Process: carbohydrate metabolic process (GO:0005975);; Molecular Function: polysaccharide binding (GO:0030247);; Cellular Component: anchored component of plasma membrane (GO:0046658);;	--	--	Glucan endo-1,3-beta-glucosidase 13 (Precursor) GN=At5g56590 OS=Arabidopsis thaliana (Mouse-ear cress) PE=1 SV=1	--	--	--	--	S	Function unknown	Glycosyl hydrolases family 17;; X8 domain;; Glycosyl hydrolases family 17
PB.5964	PREDICTED: serine/threonine-protein kinase EDR1-like [Setaria italica]	--	--	--	--	--	--	--	--	T	Signal transduction mechanisms	--
PB.4508	hypothetical protein SORBIDRAFT_09g027290 [Sorghum bicolor]	Cellular Component: integral component of membrane (GO:0016021);;	--	--	--	--	--	--	--	S	Function unknown	--
PB.7163	hypothetical protein SORBIDRAFT_04g028970 [Sorghum bicolor]	Cellular Component: plastid (GO:0009536);;	--	--	Pentatricopeptide repeat-containing protein At3g22690 GN=PCMP-H56 OS=Arabidopsis thaliana (Mouse-ear cress) PE=2 SV=1	--	--	[R]	General function prediction only	S	Function unknown	PPR repeat;; PPR repeat family;; PPR repeat;; Pentatricopeptide repeat domain
PB.12769	PREDICTED: uncharacterized protein LOC101754795 [Setaria italica]	--	--	--	Succinate dehydrogenase [ubiquinone] flavoprotein subunit, mitochondrial (Precursor) GN=P0507H12.27 OS=Oryza sativa subsp. japonica (Rice) PE=2 SV=1	--	--	[C]	Energy production and conversion	S	Function unknown	--
PB.13097	H0215A08.3 [Oryza sativa Indica Group]	--	--	--	--	--	--	[R]	General function prediction only	S	Function unknown	--
PB.3394	PREDICTED: E3 ubiquitin-protein ligase ATL6-like [Setaria italica]	Cellular Component: mitochondrion (GO:0005739);; Biological Process: proteasome-mediated ubiquitin-dependent protein catabolic process (GO:0043161);; Molecular Function: ubiquitin protein ligase activity (GO:0061630);;	--	--	Putative RING-H2 finger protein ATL71 GN=ATL71 OS=Arabidopsis thaliana (Mouse-ear cress) PE=3 SV=1	--	--	[O]	Posttranslational modification, protein turnover, chaperones	O	Posttranslational modification, protein turnover, chaperones	--
PB.698	PREDICTED: basic proline-rich protein-like [Zea mays]	--	--	--	--	--	--	--	--	--	--	--
PB.4687	hypothetical protein OsJ_01227 [Oryza sativa Japonica Group]	Molecular Function: phosphorylase kinase activity (GO:0004689);; Molecular Function: calcium ion binding (GO:0005509);; Biological Process: detection of calcium ion (GO:0005513);; Molecular Function: protein binding (GO:0005515);; Cellular Component: cytosol (GO:0005829);; Biological Process: protein phosphorylation (GO:0006468);; Biological Process: regulation of photomorphogenesis (GO:0010099);…	--	--	Calmodulin OS=Lilium longiflorum (Trumpet lily) PE=2 SV=2	[T]	Signal transduction mechanisms	[T]	Signal transduction mechanisms	DTZ	Cell cycle control, cell division, chromosome partitioning;; Signal transduction mechanisms;; Cytoskeleton	EF hand;; EF-hand domain pair;; EF-hand domain pair;; EF hand;; EF-hand domain;; EF-hand domain;; Cytoskeletal-regulatory complex EF hand;; EF-hand domain;; Secreted protein acidic and rich in cysteine Ca binding region;; Ca2+ insensitive EF hand
PB.9763	PREDICTED: probable carboxylesterase 12-like [Setaria italica]	Biological Process: metabolic process (GO:0008152);; Cellular Component: plastid (GO:0009536);; Molecular Function: hydrolase activity (GO:0016787);;	--	--	Tuliposide A-converting enzyme b1, amyloplastic (Precursor) GN=TCEA-B1 OS=Tulipa gesneriana (Garden tulip) PE=1 SV=1	[I]	Lipid transport and metabolism	[V]	Defense mechanisms	I	Lipid transport and metabolism	alpha/beta hydrolase fold
PB.5428	putative inositol polyphosphate 5-phosphatase [Oryza sativa Japonica Group]	Molecular Function: hydrolase activity (GO:0016787);; Biological Process: phosphatidylinositol dephosphorylation (GO:0046856);;	--	--	Type I inositol 1,4,5-trisphosphate 5-phosphatase CVP2 GN=CVP2 OS=Arabidopsis thaliana (Mouse-ear cress) PE=1 SV=2	--	--	[U]	Intracellular trafficking, secretion, and vesicular transport	T	Signal transduction mechanisms	Endonuclease/Exonuclease/phosphatase family
PB.7417	PREDICTED: thylakoid lumenal 29 kDa protein, chloroplastic-like isoform X2 [Setaria italica]	Cellular Component: nucleus (GO:0005634);; Biological Process: response to oxidative stress (GO:0006979);; Cellular Component: chloroplast thylakoid membrane (GO:0009535);; Cellular Component: chloroplast thylakoid lumen (GO:0009543);; Molecular Function: L-ascorbate peroxidase activity (GO:0016688);; Molecular Function: heme binding (GO:0020037);; Biological Process: oxidation-reduction process …	K00434|4.47003e-162|zma:100272974|K00434 L-ascorbate peroxidase [EC:1.11.1.11] | (RefSeq) GRMZM2G156227; uncharacterized LOC100272974	Ascorbate and aldarate metabolism (ko00053);Glutathione metabolism (ko00480)	Thylakoid lumenal 29 kDa protein, chloroplastic (Precursor) GN=F23J3.40 OS=Arabidopsis thaliana (Mouse-ear cress) PE=1 SV=2	--	--	--	--	S	Function unknown	--
PB.7005	PREDICTED: uncharacterized protein LOC101786743 [Setaria italica]	--	--	--	--	--	--	--	--	S	Function unknown	RNAse P Rpr2/Rpp21/SNM1 subunit domain
PB.7297	PREDICTED: U-box domain-containing protein 33-like, partial [Setaria italica]	Molecular Function: protein serine/threonine kinase activity (GO:0004674);; Molecular Function: ubiquitin-protein transferase activity (GO:0004842);; Molecular Function: ATP binding (GO:0005524);; Biological Process: protein phosphorylation (GO:0006468);; Biological Process: response to stress (GO:0006950);; Biological Process: protein ubiquitination (GO:0016567);;	--	--	Serine/threonine-protein kinase GN=PUB33 OS=Arabidopsis thaliana (Mouse-ear cress) PE=2 SV=2	[R]	General function prediction only	--	--	T	Signal transduction mechanisms	--
PB.10832	PREDICTED: uncharacterized protein LOC101781211 [Setaria italica]	--	--	--	--	--	--	--	--	--	--	--
PB.11849	PREDICTED: RING-H2 finger protein ATL52-like [Brachypodium distachyon]	Molecular Function: zinc ion binding (GO:0008270);; Cellular Component: integral component of membrane (GO:0016021);;	--	--	RING-H2 finger protein ATL51 GN=ATL51 OS=Arabidopsis thaliana (Mouse-ear cress) PE=2 SV=2	--	--	[O]	Posttranslational modification, protein turnover, chaperones	O	Posttranslational modification, protein turnover, chaperones	--
PB.4424	hypothetical protein F775_04931 [Aegilops tauschii]	--	--	--	--	--	--	--	--	S	Function unknown	--
PB.16237	hypothetical protein GlmaxMp30 (mitochondrion) [Glycine max]	Cellular Component: mitochondrion (GO:0005739);;	--	--	--	--	--	--	--	--	--	--
PB.2478	PREDICTED: uncharacterized abhydrolase domain-containing protein DDB_G0269086-like [Oryza brachyantha]	Cellular Component: plastid (GO:0009536);;	--	--	--	--	--	--	--	S	Function unknown	--
PB.7520	Wall-associated receptor kinase 5 [Aegilops tauschii]	Molecular Function: protein serine/threonine kinase activity (GO:0004674);; Molecular Function: calcium ion binding (GO:0005509);; Molecular Function: ATP binding (GO:0005524);; Cellular Component: plasma membrane (GO:0005886);; Biological Process: protein phosphorylation (GO:0006468);; Biological Process: cell surface receptor signaling pathway (GO:0007166);; Cellular Component: plastid (GO:0009…	--	--	Wall-associated receptor kinase-like 8 (Precursor) GN=WAKL8 OS=Arabidopsis thaliana (Mouse-ear cress) PE=2 SV=1	[M]	Cell wall/membrane/envelope biogenesis	--	--	T	Signal transduction mechanisms	Protein kinase domain;; Protein tyrosine kinase;; Wall-associated receptor kinase galacturonan-binding
PB.10937	PREDICTED: V-type proton ATPase subunit B 2-like isoform X1 [Setaria italica]	Molecular Function: ATP binding (GO:0005524);; Biological Process: ATP hydrolysis coupled proton transport (GO:0015991);; Molecular Function: hydrolase activity, acting on acid anhydrides, catalyzing transmembrane movement of substances (GO:0016820);; Cellular Component: proton-transporting V-type ATPase, V1 domain (GO:0033180);; Biological Process: ATP metabolic process (GO:0046034);;	K02147|0|sita:101767078|K02147 V-type H+-transporting ATPase subunit B | (RefSeq) V-type proton ATPase subunit B 2-like	Oxidative phosphorylation (ko00190);Phagosome (ko04145)	V-type proton ATPase subunit B 2 OS=Hordeum vulgare (Barley) PE=2 SV=1	[C]	Energy production and conversion	[C]	Energy production and conversion	C	Energy production and conversion	ATP synthase alpha/beta family, nucleotide-binding domain
PB.12397	PREDICTED: uncharacterized protein LOC101771268 isoform X1 [Setaria italica]	--	--	--	--	--	--	--	--	S	Function unknown	Protein of unknown function (DUF3741);; Domain of unknown function (DUF4378)
PB.14913	PREDICTED: uncharacterized protein LOC103626714 [Zea mays]	Molecular Function: RNA polymerase II transcription factor activity, sequence-specific DNA binding (GO:0000981);; Molecular Function: DNA binding (GO:0003677);; Cellular Component: nucleoplasm (GO:0005654);; Cellular Component: cytoplasm (GO:0005737);; Biological Process: regulation of transcription from RNA polymerase II promoter (GO:0006357);; Cellular Component: plasmodesma (GO:0009506);; Mole…	--	--	--	--	--	--	--	--	--	--
PB.1367	OSJNBb0052B05.12 [Oryza sativa Japonica Group]	Molecular Function: DNA binding (GO:0003677);; Molecular Function: serine-type endopeptidase activity (GO:0004252);; Biological Process: DNA recombination (GO:0006310);; Biological Process: proteolysis (GO:0006508);; Cellular Component: membrane (GO:0016020);; Molecular Function: metal ion binding (GO:0046872);;	--	--	Surfeit locus protein 1 GN=MEB5.13 OS=Arabidopsis thaliana (Mouse-ear cress) PE=2 SV=1	--	--	[C]	Energy production and conversion	L	Replication, recombination and repair	--
PB.3517	uncharacterized protein LOC100278922 [Zea mays]	--	--	--	--	--	--	--	--	S	Function unknown	--
PB.12754	PREDICTED: leucine-rich repeat receptor-like kinase protein THICK TASSEL DWARF1-like [Setaria italica]	Cellular Component: plant-type vacuole (GO:0000325);; Molecular Function: protein serine/threonine kinase activity (GO:0004674);; Molecular Function: ATP binding (GO:0005524);; Biological Process: protein phosphorylation (GO:0006468);; Cellular Component: plasmodesma (GO:0009506);; Biological Process: regulation of meristem structural organization (GO:0009934);; Biological Process: regulation of …	--	--	Leucine-rich repeat receptor-like kinase protein THICK TASSEL DWARF1 (Precursor) GN=TD1 OS=Zea mays (Maize) PE=2 SV=1	[K]	Transcription	--	--	S	Function unknown	Leucine rich repeat;; Protein tyrosine kinase;; Protein kinase domain;; Leucine Rich repeats (2 copies);; Leucine Rich Repeat;; Leucine rich repeat N-terminal domain
PB.3380	putative FAD-binding Berberine family protein [Zea mays]	Molecular Function: oxidoreductase activity, acting on CH-OH group of donors (GO:0016614);; Molecular Function: flavin adenine dinucleotide binding (GO:0050660);; Biological Process: oxidation-reduction process (GO:0055114);;	--	--	Cannabidiolic acid synthase (Precursor) GN=CBDAS OS=Cannabis sativa (Hemp) PE=1 SV=1	[C]	Energy production and conversion	--	--	C	Energy production and conversion	Berberine and berberine like;; FAD binding domain
PB.14549	PREDICTED: uncharacterized protein LOC101774726 [Setaria italica]	Cellular Component: chloroplast (GO:0009507);; Molecular Function: heat shock protein binding (GO:0031072);; Molecular Function: unfolded protein binding (GO:0051082);;	--	--	--	--	--	--	--	S	Function unknown	--
PB.10990	Putative transposase [Oryza sativa Japonica Group]	Biological Process: DNA metabolic process (GO:0006259);; Biological Process: developmental process (GO:0032502);;	--	--	--	--	--	--	--	S	Function unknown	Transposase family tnp2
PB.14941	hypothetical protein SORBIDRAFT_07g021090 [Sorghum bicolor]	Biological Process: flavonoid biosynthetic process (GO:0009813);; Cellular Component: intracellular membrane-bounded organelle (GO:0043231);; Biological Process: flavonoid glucuronidation (GO:0052696);; Molecular Function: quercetin 3-O-glucosyltransferase activity (GO:0080043);; Molecular Function: quercetin 7-O-glucosyltransferase activity (GO:0080044);;	--	--	UDP-glycosyltransferase 85A2 GN=UGT85A2 OS=Arabidopsis thaliana (Mouse-ear cress) PE=2 SV=1	[G]	Carbohydrate transport and metabolism	[GC]	--	S	Function unknown	UDP-glucoronosyl and UDP-glucosyl transferase
PB.13644	PREDICTED: DIBOA-glucoside dioxygenase BX6-like [Setaria italica]	Molecular Function: metal ion binding (GO:0046872);; Molecular Function: dioxygenase activity (GO:0051213);;	--	--	1-aminocyclopropane-1-carboxylate oxidase homolog 1 GN=At1g06620 OS=Arabidopsis thaliana (Mouse-ear cress) PE=2 SV=1	[Q]	Secondary metabolites biosynthesis, transport and catabolism	[QR]	--	S	Function unknown	--
PB.16272	photosystem II protein D2 [Oryza sativa Indica Group]	Molecular Function: iron ion binding (GO:0005506);; Cellular Component: photosystem II (GO:0009523);; Cellular Component: chloroplast thylakoid membrane (GO:0009535);; Biological Process: photosynthetic electron transport in photosystem II (GO:0009772);; Cellular Component: integral component of membrane (GO:0016021);; Molecular Function: chlorophyll binding (GO:0016168);; Molecular Function: oxi…	K02706|0|osa:3131412|K02706 photosystem II P680 reaction center D2 protein [EC:1.10.3.9] | (RefSeq) psbD, OrsajCp008; photosystem II protein D2	Photosynthesis (ko00195)	Photosystem II D2 protein {ECO:0000255|HAMAP-Rule:MF_01383} GN=LOC_Osp1g00170 OS=Oryza sativa subsp. japonica (Rice) PE=3 SV=1	--	--	--	--	C	Energy production and conversion	Photosynthetic reaction centre protein;; Photosystem II protein;; Photosystem II protein
PB.8866	hypothetical protein OsI_32567 [Oryza sativa Indica Group]	--	--	--	--	--	--	--	--	S	Function unknown	--
PB.9626	PREDICTED: uncharacterized protein LOC100304242 isoform X1 [Zea mays]	Molecular Function: binding (GO:0005488);; Cellular Component: mitochondrion (GO:0005739);; Cellular Component: plastid (GO:0009536);;	--	--	Endonuclease OS=Nicotiana tabacum (Common tobacco) PE=2 SV=1	[X]	Mobilome: prophages, transposons	[R]	General function prediction only	S	Function unknown	gag-polypeptide of LTR copia-type;; Domain of unknown function (DUF4219);; Zinc knuckle;; Reverse transcriptase (RNA-dependent DNA polymerase);; Integrase core domain;; GAG-pre-integrase domain
PB.16199	retrotransposon protein, putative, Ty3-gypsy subclass [Oryza sativa Japonica Group]	Molecular Function: DNA binding (GO:0003677);; Molecular Function: RNA binding (GO:0003723);; Molecular Function: RNA-directed DNA polymerase activity (GO:0003964);; Molecular Function: aspartic-type endopeptidase activity (GO:0004190);; Biological Process: RNA-dependent DNA biosynthetic process (GO:0006278);; Biological Process: DNA recombination (GO:0006310);; Biological Process: proteolysis (G…	--	--	RNA-directed DNA polymerase homolog OS=Oenothera berteroana (Bertero&apos;s evening primrose) PE=4 SV=1	--	--	[R]	General function prediction only	L	Replication, recombination and repair	Retroviral aspartyl protease;; Reverse transcriptase (RNA-dependent DNA polymerase);; Retrotransposon gag protein;; Integrase core domain;; Aspartyl protease;; Zinc knuckle
PB.5675	PREDICTED: probable carboxylesterase 12-like [Setaria italica]	Biological Process: metabolic process (GO:0008152);; Molecular Function: hydrolase activity (GO:0016787);;	--	--	Tuliposide A-converting enzyme 1, chloroplastic (Precursor) GN=TCEA1 OS=Tulipa gesneriana (Garden tulip) PE=1 SV=1	[I]	Lipid transport and metabolism	[V]	Defense mechanisms	I	Lipid transport and metabolism	alpha/beta hydrolase fold;; Carboxylesterase family
PB.6999	PREDICTED: zinc finger BED domain-containing protein RICESLEEPER 2-like [Brachypodium distachyon]	Molecular Function: RNA polymerase II regulatory region sequence-specific DNA binding (GO:0000977);; Molecular Function: transcription factor activity, sequence-specific DNA binding (GO:0003700);; Cellular Component: nucleus (GO:0005634);; Biological Process: regulation of transcription from RNA polymerase II promoter (GO:0006357);; Molecular Function: protein dimerization activity (GO:0046983);;	--	--	Putative AC transposase OS=Zea mays (Maize) PE=2 SV=2	--	--	[L]	Replication, recombination and repair	S	Function unknown	--
PB.1600	PREDICTED: probable carboxylesterase 12-like [Setaria italica]	--	--	--	Tuliposide A-converting enzyme 1, chloroplastic (Precursor) GN=TCEA1 OS=Tulipa gesneriana (Garden tulip) PE=1 SV=1	[I]	Lipid transport and metabolism	[V]	Defense mechanisms	I	Lipid transport and metabolism	alpha/beta hydrolase fold;; alpha/beta hydrolase fold
PB.14956	PREDICTED: glutamate--glyoxylate aminotransferase 2-like [Cucumis sativus]	--	K14272|3.54868e-12|csv:101213570|K14272 glutamate--glyoxylate aminotransferase [EC:2.6.1.4 2.6.1.2 2.6.1.44] | (RefSeq) glutamate--glyoxylate aminotransferase 2	Arginine biosynthesis (ko00220);Alanine, aspartate and glutamate metabolism (ko00250);Glycine, serine and threonine metabolism (ko00260);Glyoxylate and dicarboxylate metabolism (ko00630);Carbon fixation in photosynthetic organisms (ko00710);Carbon metabolism (ko01200);2-Oxocarboxylic acid metabolism (ko01210);Biosynthesis of amino acids (ko01230)	Glutamate--glyoxylate aminotransferase 1 OS=Arabidopsis thaliana (Mouse-ear cress) PE=1 SV=1	--	--	[E]	Amino acid transport and metabolism	E	Amino acid transport and metabolism	--
PB.15352	PREDICTED: bark storage protein B-like [Setaria italica]	Molecular Function: aminoacyl-tRNA hydrolase activity (GO:0004045);; Biological Process: nucleoside metabolic process (GO:0009116);;	--	--	Bark storage protein A (Precursor) GN=BSPA OS=Populus deltoides (Eastern poplar) PE=2 SV=1	[F]	Nucleotide transport and metabolism	--	--	F	Nucleotide transport and metabolism	--
PB.12134	putative O-Glycosyl hydrolase superfamily protein [Zea mays]	Biological Process: carbohydrate metabolic process (GO:0005975);; Molecular Function: polysaccharide binding (GO:0030247);; Molecular Function: licheninase activity (GO:0042972);; Cellular Component: anchored component of plasma membrane (GO:0046658);;	--	--	Lichenase-2 (Precursor; Fragment) OS=Hordeum vulgare (Barley) PE=1 SV=1	--	--	--	--	G	Carbohydrate transport and metabolism	Glycosyl hydrolases family 17
PB.14217	hypothetical protein F775_27680 [Aegilops tauschii]	Cellular Component: cytoplasm (GO:0005737);; Biological Process: glucose metabolic process (GO:0006006);; Molecular Function: GDP-D-glucose phosphorylase activity (GO:0080048);;	K14190|3.89762e-13|sita:101757506|K14190 GDP-L-galactose phosphorylase [EC:2.7.7.69] | (RefSeq) GDP-L-galactose phosphorylase 2-like	Ascorbate and aldarate metabolism (ko00053)	GDP-L-galactose phosphorylase 2 GN=MCO15.7 OS=Arabidopsis thaliana (Mouse-ear cress) PE=1 SV=1	--	--	[R]	General function prediction only	S	Function unknown	--
PB.13349	PREDICTED: uncharacterized protein LOC103646831 [Zea mays]	--	--	--	--	--	--	--	--	S	Function unknown	SWIM zinc finger
PB.14782	PREDICTED: peroxidase 1-like [Setaria italica]	Molecular Function: peroxidase activity (GO:0004601);; Cellular Component: extracellular region (GO:0005576);; Cellular Component: vacuole (GO:0005773);; Biological Process: response to oxidative stress (GO:0006979);; Cellular Component: plant-type cell wall (GO:0009505);; Biological Process: plant-type cell wall organization (GO:0009664);; Molecular Function: heme binding (GO:0020037);; Biologic…	K00430|9.9883e-171|sita:101756919|K00430 peroxidase [EC:1.11.1.7] | (RefSeq) peroxidase 1-like	Phenylpropanoid biosynthesis (ko00940)	Peroxidase 1 (Precursor) GN=PER1 OS=Zea mays (Maize) PE=1 SV=1	--	--	--	--	P	Inorganic ion transport and metabolism	Peroxidase
PB.1895	OSIGBa0113I13.11 [Oryza sativa Indica Group]	Cellular Component: plasma membrane (GO:0005886);; Cellular Component: plastid (GO:0009536);; Molecular Function: sodium ion transmembrane transporter activity (GO:0015081);; Biological Process: sodium ion transmembrane transport (GO:0035725);;	--	--	Cation transporter HKT4 GN=OSJNBa0060N03.3 OS=Oryza sativa subsp. japonica (Rice) PE=1 SV=2	[P]	Inorganic ion transport and metabolism	[P]	Inorganic ion transport and metabolism	P	Inorganic ion transport and metabolism	--
PB.2800	PREDICTED: uncharacterized protein LOC101770073 [Setaria italica]	Cellular Component: integral component of membrane (GO:0016021);;	--	--	--	--	--	--	--	S	Function unknown	--
PB.8164	PREDICTED: anthocyanidin 5,3-O-glucosyltransferase-like [Setaria italica]	Cellular Component: plastid (GO:0009536);; Biological Process: flavonoid biosynthetic process (GO:0009813);; Biological Process: flavonoid glucuronidation (GO:0052696);; Molecular Function: quercetin 3-O-glucosyltransferase activity (GO:0080043);; Molecular Function: quercetin 7-O-glucosyltransferase activity (GO:0080044);;	--	--	UDP-glycosyltransferase 88A1 GN=UGT88A1 OS=Arabidopsis thaliana (Mouse-ear cress) PE=2 SV=1	--	--	[GC]	--	S	Function unknown	UDP-glucoronosyl and UDP-glucosyl transferase
PB.9280	Os07g0434200 [Oryza sativa Japonica Group]	Molecular Function: DNA binding (GO:0003677);; Cellular Component: mitochondrion (GO:0005739);; Biological Process: DNA recombination (GO:0006310);; Molecular Function: zinc ion binding (GO:0008270);; Cellular Component: plastid (GO:0009536);;	--	--	Endonuclease OS=Nicotiana tabacum (Common tobacco) PE=2 SV=1	--	--	[R]	General function prediction only	S	Function unknown	gag-polypeptide of LTR copia-type;; Domain of unknown function (DUF4219);; Reverse transcriptase (RNA-dependent DNA polymerase);; Reverse transcriptase (RNA-dependent DNA polymerase)
PB.1862	PREDICTED: putative ribonuclease H protein At1g65750 isoform X1 [Zea mays]	Molecular Function: helicase activity (GO:0004386);; Biological Process: DNA metabolic process (GO:0006259);; Molecular Function: organic cyclic compound binding (GO:0097159);; Molecular Function: heterocyclic compound binding (GO:1901363);;	--	--	--	--	--	--	--	S	Function unknown	--
PB.4960	hypothetical protein SORBIDRAFT_01g007310 [Sorghum bicolor]	Molecular Function: serine-type endopeptidase activity (GO:0004252);; Cellular Component: cell wall (GO:0005618);; Biological Process: proteolysis (GO:0006508);;	--	--	Subtilisin-like protease (Precursor) GN=At5g67360 OS=Arabidopsis thaliana (Mouse-ear cress) PE=1 SV=1	[O]	Posttranslational modification, protein turnover, chaperones	--	--	O	Posttranslational modification, protein turnover, chaperones	Subtilase family;; Peptidase inhibitor I9;; PA domain
PB.14274	hypothetical protein OsI_07503 [Oryza sativa Indica Group]	Molecular Function: ATP binding (GO:0005524);; Cellular Component: plasma membrane (GO:0005886);; Cellular Component: integral component of membrane (GO:0016021);; Molecular Function: ATPase activity, coupled to transmembrane movement of substances (GO:0042626);; Biological Process: transmembrane transport (GO:0055085);;	--	--	Pleiotropic drug resistance protein 3 GN=PDR3 OS=Nicotiana tabacum (Common tobacco) PE=2 SV=1	--	--	[Q]	Secondary metabolites biosynthesis, transport and catabolism	V	Defense mechanisms	--
PB.9547	PREDICTED: polyubiquitin-like [Camelina sativa]	Cellular Component: nucleolus (GO:0005730);; Cellular Component: integral component of membrane (GO:0016021);; Cellular Component: cytosolic large ribosomal subunit (GO:0022625);;	K08770|0|crb:CARUB_v10001095mg|K08770 ubiquitin C | (RefSeq) hypothetical protein	--	NEDD8-like protein RUB2 (Precursor) GN=T20F21.24 OS=Arabidopsis thaliana (Mouse-ear cress) PE=1 SV=3	[O]	Posttranslational modification, protein turnover, chaperones	[OR]	--	O	Posttranslational modification, protein turnover, chaperones	Ubiquitin family;; Ubiquitin-2 like Rad60 SUMO-like;; Ubiquitin-like domain;; Ubiquitin-2 like Rad60 SUMO-like;; DUF2407 ubiquitin-like domain;; Telomere stability and silencing;; RNA methyltransferase;; Protein of unknown function (DUF2870);; Toluene-4-monooxygenase system protein B (TmoB);; Domain of Unknown Function with PDB structure (DUF3861);; ACT domain
PB.4005	hypothetical protein ZEAMMB73_291095 [Zea mays]	Cellular Component: integral component of membrane (GO:0016021);;	--	--	--	--	--	--	--	S	Function unknown	--
PB.8495	PREDICTED: ER membrane protein complex subunit 6-like [Oryza brachyantha]	Biological Process: autophagosome assembly (GO:0000045);; Biological Process: protein folding in endoplasmic reticulum (GO:0034975);; Cellular Component: ER membrane protein complex (GO:0072546);;	--	--	--	--	--	[S]	Function unknown	S	Function unknown	Rab5-interacting protein (Rab5ip)
PB.6648	putative non-LTR retroelement reverse transcriptase [Zea mays]	--	--	--	--	--	--	--	--	S	Function unknown	--
PB.16149	hypothetical protein SORBIDRAFT_07g028030 [Sorghum bicolor]	Cellular Component: vacuole (GO:0005773);; Biological Process: sodium ion transport (GO:0006814);; Molecular Function: malate transmembrane transporter activity (GO:0015140);; Cellular Component: integral component of membrane (GO:0016021);; Biological Process: regulation of intracellular pH (GO:0051453);; Biological Process: malate transmembrane transport (GO:0071423);;	K14445|1.50734e-95|sbi:SORBI_07g028030|K14445 solute carrier family 13 (sodium-dependent dicarboxylate transporter), member 2/3/5 | (RefSeq) SORBIDRAFT_07g028030, Sb07g028030; hypothetical protein	--	Tonoplast dicarboxylate transporter GN=MNJ7.15 OS=Arabidopsis thaliana (Mouse-ear cress) PE=2 SV=2	[G]	Carbohydrate transport and metabolism	[P]	Inorganic ion transport and metabolism	P	Inorganic ion transport and metabolism	--
PB.15799	PREDICTED: peroxidase 1-like [Setaria italica]	Molecular Function: peroxidase activity (GO:0004601);; Cellular Component: extracellular region (GO:0005576);; Cellular Component: mitochondrion (GO:0005739);; Biological Process: response to oxidative stress (GO:0006979);; Cellular Component: plant-type cell wall (GO:0009505);; Biological Process: plant-type cell wall organization (GO:0009664);; Molecular Function: heme binding (GO:0020037);; Bi…	K00430|1.30011e-137|sita:101756505|K00430 peroxidase [EC:1.11.1.7] | (RefSeq) peroxidase 1-like	Phenylpropanoid biosynthesis (ko00940)	Peroxidase 1 (Precursor) GN=OJ1057_B02.6 OS=Oryza sativa subsp. japonica (Rice) PE=2 SV=2	--	--	--	--	G	Carbohydrate transport and metabolism	--
PB.10744	Polyubiquitin-A [Triticum urartu]	Cellular Component: vacuole (GO:0005773);;	K08770|0|vvi:100259635|K08770 ubiquitin C | (RefSeq) polyubiquitin	--	NEDD8-like protein RUB2 (Precursor) GN=T20F21.24 OS=Arabidopsis thaliana (Mouse-ear cress) PE=1 SV=3	[O]	Posttranslational modification, protein turnover, chaperones	[OR]	--	O	Posttranslational modification, protein turnover, chaperones	Ubiquitin family;; Ubiquitin-2 like Rad60 SUMO-like;; Ubiquitin-like domain;; DUF2407 ubiquitin-like domain;; Ubiquitin-2 like Rad60 SUMO-like;; RNA methyltransferase;; Domain of Unknown Function with PDB structure (DUF3861);; Toluene-4-monooxygenase system protein B (TmoB);; Protein of unknown function (DUF2870);; ACT domain;; Ubiquitin family;; Ubiquitin-2 like Rad60 SUMO-like;; Ubiquitin-like …
PB.31	--	--	--	--	--	--	--	--	--	--	--	TIP49 C-terminus
PB.10125	hypothetical protein SORBIDRAFT_02g012420 [Sorghum bicolor]	Cellular Component: mitochondrion (GO:0005739);;	--	--	Short-chain dehydrogenase TIC 32, chloroplastic GN=TIC32 OS=Pisum sativum (Garden pea) PE=1 SV=1	[IQR]	Lipid transport and metabolism;; Secondary metabolites biosynthesis, transport and catabolism;; General function prediction only	[Q]	Secondary metabolites biosynthesis, transport and catabolism	S	Function unknown	--
PB.7713	hypothetical protein SORBIDRAFT_09g026990 [Sorghum bicolor]	--	--	--	--	--	--	--	--	S	Function unknown	--
PB.2760	hypothetical protein OsI_09139 [Oryza sativa Indica Group]	--	--	--	Zinc finger protein 8 GN=ZFP8 OS=Arabidopsis thaliana (Mouse-ear cress) PE=2 SV=1	--	--	--	--	S	Function unknown	--
PB.1226	PREDICTED: ELMO domain-containing protein A-like isoform X3 [Setaria italica]	--	--	--	--	--	--	--	--	S	Function unknown	--
PB.202	PREDICTED: subtilisin-like protease-like [Setaria italica]	Molecular Function: serine-type endopeptidase activity (GO:0004252);; Cellular Component: cell wall (GO:0005618);; Biological Process: proteolysis (GO:0006508);;	--	--	Subtilisin-like protease (Precursor) GN=At5g67360 OS=Arabidopsis thaliana (Mouse-ear cress) PE=1 SV=1	[O]	Posttranslational modification, protein turnover, chaperones	--	--	O	Posttranslational modification, protein turnover, chaperones	Subtilase family
PB.6229	hypothetical protein SORBIDRAFT_04g022820 [Sorghum bicolor]	Molecular Function: zinc ion binding (GO:0008270);; Cellular Component: integral component of membrane (GO:0016021);;	K19039|5.1683e-47|sbi:SORBI_04g022820|K19039 E3 ubiquitin-protein ligase ATL7/58/59 [EC:2.3.2.27] | (RefSeq) SORBIDRAFT_04g022820, Sb04g022820; hypothetical protein	--	RING-H2 finger protein ATL7 GN=ATL7 OS=Arabidopsis thaliana (Mouse-ear cress) PE=2 SV=1	--	--	[O]	Posttranslational modification, protein turnover, chaperones	O	Posttranslational modification, protein turnover, chaperones	Ring finger domain;; RING-like zinc finger;; RING-H2 zinc finger domain;; Zinc finger, C3HC4 type (RING finger);; Zinc finger, C3HC4 type (RING finger);; RING-type zinc-finger;; zinc-RING finger domain
PB.12589	hexose carrier protein HEX6 [Zea mays]	Molecular Function: sugar:proton symporter activity (GO:0005351);; Molecular Function: glucose transmembrane transporter activity (GO:0005355);; Cellular Component: integral component of plasma membrane (GO:0005887);; Biological Process: proton transport (GO:0015992);; Biological Process: glucose import (GO:0046323);; Biological Process: glucose transmembrane transport (GO:1904659);;	--	--	Hexose carrier protein HEX6 GN=HEX6 OS=Ricinus communis (Castor bean) PE=2 SV=1	[G]	Carbohydrate transport and metabolism	[R]	General function prediction only	G	Carbohydrate transport and metabolism	--
PB.13515	PREDICTED: uncharacterized protein LOC101782043 [Setaria italica]	Biological Process: mRNA splicing, via spliceosome (GO:0000398);; Molecular Function: RNA binding (GO:0003723);; Cellular Component: plastid (GO:0009536);; Cellular Component: U4/U6 x U5 tri-snRNP complex (GO:0046540);;	--	--	Sm-like protein LSM8 {ECO:0000305} OS=Arabidopsis thaliana (Mouse-ear cress) PE=1 SV=1	--	--	[A]	RNA processing and modification	S	Function unknown	LSM domain
PB.4408	PREDICTED: probable glycerol-3-phosphate acyltransferase 3-like [Setaria italica]	Biological Process: cutin biosynthetic process (GO:0010143);; Cellular Component: integral component of membrane (GO:0016021);; Biological Process: dephosphorylation (GO:0016311);; Molecular Function: phosphatase activity (GO:0016791);; Molecular Function: glycerol-3-phosphate 2-O-acyltransferase activity (GO:0090447);;	K13508|1.66331e-179|sita:101770971|K13508 glycerol-3-phosphate acyltransferase [EC:2.3.1.15] | (RefSeq) probable glycerol-3-phosphate acyltransferase 3	Glycerolipid metabolism (ko00561);Glycerophospholipid metabolism (ko00564)	Glycerol-3-phosphate acyltransferase 1 GN=GPAT1 OS=Arabidopsis thaliana (Mouse-ear cress) PE=1 SV=1	--	--	--	--	I	Lipid transport and metabolism	Acyltransferase
PB.11483	PREDICTED: expansin-B3-like [Setaria italica]	Cellular Component: extracellular region (GO:0005576);; Cellular Component: cell wall (GO:0005618);; Cellular Component: integral component of membrane (GO:0016021);; Biological Process: sexual reproduction (GO:0019953);; Biological Process: cell wall organization (GO:0071555);;	--	--	Expansin-B3 (Precursor) OS=Oryza sativa subsp. japonica (Rice) PE=2 SV=2	[M]	Cell wall/membrane/envelope biogenesis	--	--	G	Carbohydrate transport and metabolism	Pollen allergen;; Lytic transglycolase
PB.4415	hypothetical protein SORBIDRAFT_03g012490 [Sorghum bicolor]	Cellular Component: integral component of membrane (GO:0016021);;	--	--	--	--	--	[S]	Function unknown	S	Function unknown	--
PB.16250	Os07g0434200 [Oryza sativa Japonica Group]	Molecular Function: nucleic acid binding (GO:0003676);; Cellular Component: mitochondrion (GO:0005739);; Molecular Function: zinc ion binding (GO:0008270);; Cellular Component: plastid (GO:0009536);; Biological Process: DNA integration (GO:0015074);;	--	--	Endonuclease OS=Nicotiana tabacum (Common tobacco) PE=2 SV=1	[X]	Mobilome: prophages, transposons	[R]	General function prediction only	S	Function unknown	Reverse transcriptase (RNA-dependent DNA polymerase);; Integrase core domain;; GAG-pre-integrase domain
PB.14204	TPA: hypothetical protein ZEAMMB73_778544, partial [Zea mays]	Cellular Component: mitochondrion (GO:0005739);;	--	--	--	--	--	--	--	S	Function unknown	--
PB.3028	predicted protein [Hordeum vulgare subsp. vulgare]	Cellular Component: integral component of membrane (GO:0016021);;	--	--	--	--	--	--	--	S	Function unknown	--
PB.8421	sulfate transporter [Zea mays]	Molecular Function: molybdate ion transmembrane transporter activity (GO:0015098);; Biological Process: molybdate ion transport (GO:0015689);; Cellular Component: integral component of membrane (GO:0016021);;	--	--	Molybdate transporter 2 GN=F5I6.6 OS=Arabidopsis thaliana (Mouse-ear cress) PE=1 SV=2	[P]	Inorganic ion transport and metabolism	--	--	P	Inorganic ion transport and metabolism	--
PB.14748	OSIGBa0130O15.1 [Oryza sativa Indica Group]	Molecular Function: nucleic acid binding (GO:0003676);; Cellular Component: mitochondrion (GO:0005739);; Cellular Component: plastid (GO:0009536);; Biological Process: DNA integration (GO:0015074);; Molecular Function: metal ion binding (GO:0046872);;	--	--	Endonuclease OS=Nicotiana tabacum (Common tobacco) PE=2 SV=1	[X]	Mobilome: prophages, transposons	[R]	General function prediction only	S	Function unknown	Reverse transcriptase (RNA-dependent DNA polymerase);; Integrase core domain;; GAG-pre-integrase domain;; gag-polypeptide of LTR copia-type;; Domain of unknown function (DUF4219)
PB.6915	hypothetical protein F775_02025 [Aegilops tauschii]	--	--	--	--	--	--	--	--	S	Function unknown	--
PB.3915	PREDICTED: putative disease resistance protein RGA3-like [Setaria italica]	Molecular Function: ATP binding (GO:0005524);; Molecular Function: ADP binding (GO:0043531);;	--	--	Putative disease resistance protein RGA3 GN=RGA3 OS=Solanum bulbocastanum (Wild potato) PE=2 SV=2	[R]	General function prediction only	[T]	Signal transduction mechanisms	S	Function unknown	--
PB.4738	--	--	--	--	--	--	--	--	--	--	--	4F5 protein family
PB.15748	PREDICTED: mitotic checkpoint serine/threonine-protein kinase BUB1-like [Oryza brachyantha]	Molecular Function: kinase activity (GO:0016301);; Biological Process: phosphorylation (GO:0016310);;	K02178|3.58067e-11|obr:102722691|K02178 checkpoint serine/threonine-protein kinase [EC:2.7.11.1] | (RefSeq) mitotic checkpoint serine/threonine-protein kinase BUB1	--	--	--	--	--	--	T	Signal transduction mechanisms	--
PB.272	PREDICTED: glucan endo-1,3-beta-glucosidase 13-like [Setaria italica]	Molecular Function: hydrolase activity, hydrolyzing O-glycosyl compounds (GO:0004553);; Biological Process: metabolic process (GO:0008152);; Molecular Function: polysaccharide binding (GO:0030247);; Cellular Component: anchored component of plasma membrane (GO:0046658);;	--	--	Glucan endo-1,3-beta-glucosidase 13 (Precursor) GN=At5g56590 OS=Arabidopsis thaliana (Mouse-ear cress) PE=1 SV=1	--	--	--	--	S	Function unknown	Glycosyl hydrolases family 17;; X8 domain
PB.16291	ATP synthase CF1 beta subunit (chloroplast) (chloroplast) [Neyraudia reynaudiana]	Cellular Component: mitochondrial proton-transporting ATP synthase complex, catalytic core F(1) (GO:0000275);; Molecular Function: ATP binding (GO:0005524);; Cellular Component: plasma membrane (GO:0005886);; Cellular Component: chloroplast thylakoid membrane (GO:0009535);; Biological Process: ATP synthesis coupled proton transport (GO:0015986);; Biological Process: ATP hydrolysis coupled proton …	K02112|0|zma:845170|K02112 F-type H+-transporting ATPase subunit beta [EC:3.6.3.14] | (RefSeq) atpB, ZemaCp031; ATPase beta chain	Oxidative phosphorylation (ko00190);Photosynthesis (ko00195)	ATP synthase subunit beta, chloroplastic {ECO:0000255|HAMAP-Rule:MF_01347} OS=Zea mays (Maize) PE=3 SV=1	[C]	Energy production and conversion	[C]	Energy production and conversion	C	Energy production and conversion	ATP synthase alpha/beta family, nucleotide-binding domain;; ATP synthase alpha/beta family, beta-barrel domain;; ATPase family associated with various cellular activities (AAA);; ATP synthase, Delta/Epsilon chain, beta-sandwich domain;; ATP synthase, Delta/Epsilon chain, long alpha-helix domain
PB.5162	hypothetical protein SORBIDRAFT_01g000810 [Sorghum bicolor]	Biological Process: RNA methylation (GO:0001510);; Cellular Component: mitochondrion (GO:0005739);; Cellular Component: integral component of membrane (GO:0016021);;	K17966|6.3586e-119|sbi:SORBI_01g000810|K17966 transmembrane protein 70, mitochondrial | (RefSeq) SORBIDRAFT_01g000810, Sb01g000810; hypothetical protein	--	--	--	--	[S]	Function unknown	S	Function unknown	Assembly, mitochondrial proton-transport ATP synth complex
PB.4235	Os01g0736300 [Oryza sativa Japonica Group]	Biological Process: flavonoid biosynthetic process (GO:0009813);; Cellular Component: intracellular membrane-bounded organelle (GO:0043231);; Biological Process: flavonoid glucuronidation (GO:0052696);; Molecular Function: quercetin 3-O-glucosyltransferase activity (GO:0080043);; Molecular Function: quercetin 7-O-glucosyltransferase activity (GO:0080044);;	--	--	Isoflavone 7-O-glucosyltransferase 1 (Precursor) GN=Glyma16g29400 OS=Glycine max (Soybean) PE=1 SV=1	--	--	[GC]	--	S	Function unknown	--
PB.16302	envelope membrane protein (chloroplast) [Puelia olyriformis]	Cellular Component: chloroplast inner membrane (GO:0009706);; Molecular Function: hydrogen ion transmembrane transporter activity (GO:0015078);; Cellular Component: integral component of membrane (GO:0016021);; Biological Process: hydrogen ion transmembrane transport (GO:1902600);;	--	--	Chloroplast envelope membrane protein OS=Sorghum bicolor (Sorghum) PE=3 SV=1	[C]	Energy production and conversion	--	--	P	Inorganic ion transport and metabolism	--
PB.6480	hypothetical protein SORBIDRAFT_02g027820 [Sorghum bicolor]	Cellular Component: integral component of membrane (GO:0016021);;	--	--	--	--	--	--	--	S	Function unknown	--
PB.16134	plasma membrane intrinsic protein [Hordeum vulgare]	Cellular Component: vacuole (GO:0005773);; Cellular Component: integral component of plasma membrane (GO:0005887);; Biological Process: water transport (GO:0006833);; Cellular Component: plasmodesma (GO:0009506);; Biological Process: cellular water homeostasis (GO:0009992);; Molecular Function: water channel activity (GO:0015250);; Molecular Function: glycerol channel activity (GO:0015254);; Biol…	K09872|1.75461e-36|bdi:100844653|K09872 aquaporin PIP | (RefSeq) probable aquaporin PIP2-1	--	Aquaporin PIP2-1 GN=PIP2-1 OS=Zea mays (Maize) PE=1 SV=2	[G]	Carbohydrate transport and metabolism	[G]	Carbohydrate transport and metabolism	G	Carbohydrate transport and metabolism	--
PB.14491	PREDICTED: pentatricopeptide repeat-containing protein At4g02750-like [Zea mays]	Cellular Component: mitochondrion (GO:0005739);;	--	--	Pentatricopeptide repeat-containing protein At1g09410 GN=PCMP-H18 OS=Arabidopsis thaliana (Mouse-ear cress) PE=2 SV=2	--	--	[R]	General function prediction only	S	Function unknown	PPR repeat;; PPR repeat family;; PPR repeat;; Pentatricopeptide repeat domain;; Tetratricopeptide repeat;; Pentacotripeptide-repeat region of PRORP
PB.9130	PREDICTED: uncharacterized protein LOC101756112 [Setaria italica]	Molecular Function: zinc ion binding (GO:0008270);;	--	--	--	--	--	[O]	Posttranslational modification, protein turnover, chaperones	S	Function unknown	--
PB.9263	PREDICTED: uncharacterized protein LOC101757182 [Setaria italica]	Cellular Component: mitochondrion (GO:0005739);;	K15032|1.00016e-118|sita:101757182|K15032 mTERF domain-containing protein, mitochondrial | (RefSeq) uncharacterized LOC101757182	--	Putative 4-coumarate--CoA ligase-like 8 GN=OJ1340_C08.126 OS=Oryza sativa subsp. japonica (Rice) PE=3 SV=1	[IQ]	Lipid transport and metabolism;; Secondary metabolites biosynthesis, transport and catabolism	[I]	Lipid transport and metabolism	S	Function unknown	mTERF
PB.16144	PREDICTED: uncharacterized protein LOC101770612 [Setaria italica]	--	--	--	--	--	--	--	--	S	Function unknown	--
PB.13146	PREDICTED: probable peptide/nitrate transporter At2g40460-like [Oryza brachyantha]	Molecular Function: transporter activity (GO:0005215);; Biological Process: transport (GO:0006810);; Cellular Component: integral component of membrane (GO:0016021);;	--	--	Protein NRT1/ PTR FAMILY 5.1 GN=NPF5.1 OS=Arabidopsis thaliana (Mouse-ear cress) PE=2 SV=2	--	--	[E]	Amino acid transport and metabolism	E	Amino acid transport and metabolism	--
PB.10981	hypothetical protein [Oryza sativa Japonica Group]	--	--	--	--	--	--	--	--	L	Replication, recombination and repair	--
PB.11794	hypothetical protein ZEAMMB73_084392 [Zea mays]	--	--	--	--	--	--	--	--	S	Function unknown	--
PB.8643	putative retrotransposon protein [Phyllostachys edulis]	Molecular Function: DNA binding (GO:0003677);; Molecular Function: RNA binding (GO:0003723);; Molecular Function: RNA-directed DNA polymerase activity (GO:0003964);; Molecular Function: aspartic-type endopeptidase activity (GO:0004190);; Biological Process: RNA-dependent DNA biosynthetic process (GO:0006278);; Biological Process: DNA recombination (GO:0006310);; Biological Process: proteolysis (G…	--	--	RNA-directed DNA polymerase homolog OS=Oenothera berteroana (Bertero&apos;s evening primrose) PE=4 SV=1	--	--	[R]	General function prediction only	L	Replication, recombination and repair	--
PB.2931	uncharacterized protein LOC100274277 [Zea mays]	Biological Process: diacylglycerol biosynthetic process (GO:0006651);; Molecular Function: phosphatidate phosphatase activity (GO:0008195);; Cellular Component: chloroplast (GO:0009507);; Cellular Component: membrane (GO:0016020);;	--	--	Lipid phosphate phosphatase epsilon 2, chloroplastic (Precursor) GN=LPPE2 OS=Arabidopsis thaliana (Mouse-ear cress) PE=1 SV=1	--	--	[I]	Lipid transport and metabolism	S	Function unknown	PAP2 superfamily
PB.1923	OSJNBa0053K19.3 [Oryza sativa Japonica Group]	--	--	--	Putative disease resistance protein RGA4 GN=RGA4 OS=Solanum bulbocastanum (Wild potato) PE=2 SV=1	--	--	[T]	Signal transduction mechanisms	S	Function unknown	NB-ARC domain
PB.12280	retrotransposon protein, putative, unclassified [Oryza sativa Japonica Group]	--	--	--	--	--	--	--	--	S	Function unknown	Transposase-associated domain
PB.11009	PH01B001E05.5 [Phyllostachys edulis]	Molecular Function: metal ion binding (GO:0046872);;	--	--	--	--	--	[R]	General function prediction only	L	Replication, recombination and repair	--
PB.2373	hypothetical protein [Zea mays]	Molecular Function: transporter activity (GO:0005215);; Biological Process: oligopeptide transport (GO:0006857);; Cellular Component: integral component of membrane (GO:0016021);; Biological Process: sterol metabolic process (GO:0016125);; Molecular Function: cholestenol delta-isomerase activity (GO:0047750);;	--	--	Protein NRT1/ PTR FAMILY 6.1 GN=NPF6.1 OS=Arabidopsis thaliana (Mouse-ear cress) PE=2 SV=1	[E]	Amino acid transport and metabolism	[E]	Amino acid transport and metabolism	E	Amino acid transport and metabolism	POT family
PB.5617	PREDICTED: MADS-box transcription factor 27-like [Setaria italica]	--	K09264|1.30934e-11|sita:101764513|K09264 MADS-box transcription factor, plant | (RefSeq) MADS-box transcription factor 23-like	--	--	--	--	--	--	K	Transcription	--
PB.16283	hypothetical protein (mitochondrion) [Vicia faba]	Cellular Component: mitochondrion (GO:0005739);; Cellular Component: chloroplast (GO:0009507);;	--	--	--	--	--	--	--	S	Function unknown	--
PB.15741	PREDICTED: subtilisin-like protease-like [Setaria italica]	Molecular Function: serine-type endopeptidase activity (GO:0004252);; Cellular Component: cell wall (GO:0005618);; Biological Process: proteolysis (GO:0006508);;	--	--	Subtilisin-like protease SDD1 {ECO:0000303|PubMed:10809670} (Precursor) OS=Arabidopsis thaliana (Mouse-ear cress) PE=2 SV=1	[O]	Posttranslational modification, protein turnover, chaperones	--	--	O	Posttranslational modification, protein turnover, chaperones	Subtilase family;; PA domain
PB.12591	PREDICTED: probable receptor-like protein kinase At5g20050-like [Setaria italica]	Molecular Function: protein serine/threonine kinase activity (GO:0004674);; Molecular Function: ATP binding (GO:0005524);; Cellular Component: plasma membrane (GO:0005886);; Biological Process: protein phosphorylation (GO:0006468);; Cellular Component: integral component of membrane (GO:0016021);;	K04733|0|sita:101754869|K04733 interleukin-1 receptor-associated kinase 4 [EC:2.7.11.1] | (RefSeq) probable receptor-like protein kinase At5g20050	--	Probable receptor-like protein kinase At5g20050 (Precursor) GN=At5g20050 OS=Arabidopsis thaliana (Mouse-ear cress) PE=2 SV=1	[T]	Signal transduction mechanisms	[T]	Signal transduction mechanisms	T	Signal transduction mechanisms	--
PB.8372	PREDICTED: root phototropism protein 2-like [Setaria italica]	Molecular Function: signal transducer activity (GO:0004871);; Biological Process: signal transduction (GO:0007165);; Biological Process: phototropism (GO:0009638);;	--	--	Root phototropism protein 2 GN=T6B20.13/T6B20.14 OS=Arabidopsis thaliana (Mouse-ear cress) PE=1 SV=2	--	--	--	--	S	Function unknown	--
PB.2818	PREDICTED: uncharacterized protein LOC101767500 [Setaria italica]	--	K20474|1.51615e-09|sita:101767500|K20474 RAD50-interacting protein 1 | (RefSeq) RINT1-like protein MAG2	--	--	--	--	--	--	S	Function unknown	--
PB.115	hypothetical protein SORBIDRAFT_02g040340 [Sorghum bicolor]	Molecular Function: hydrolase activity, hydrolyzing O-glycosyl compounds (GO:0004553);; Molecular Function: polysaccharide binding (GO:0030247);; Cellular Component: anchored component of plasma membrane (GO:0046658);;	K19892|8.92276e-51|sbi:SORBI_02g040340|K19892 glucan endo-1,3-beta-glucosidase 4 [EC:3.2.1.39] | (RefSeq) SORBIDRAFT_02g040340, Sb02g040340; hypothetical protein	Starch and sucrose metabolism (ko00500)	Glucan endo-1,3-beta-glucosidase 2 (Precursor) GN=At1g66250 OS=Arabidopsis thaliana (Mouse-ear cress) PE=1 SV=2	--	--	--	--	S	Function unknown	X8 domain
PB.12800	PREDICTED: hydrophobic protein OSR8-like [Setaria italica]	Cellular Component: integral component of membrane (GO:0016021);;	--	--	--	--	--	--	--	S	Function unknown	--
PB.6854	PREDICTED: zinc finger protein MAGPIE-like [Setaria italica]	Molecular Function: nucleic acid binding (GO:0003676);; Molecular Function: metal ion binding (GO:0046872);;	--	--	Protein indeterminate-domain 2 {ECO:0000303|PubMed:16784536} OS=Arabidopsis thaliana (Mouse-ear cress) PE=2 SV=1	--	--	[R]	General function prediction only	S	Function unknown	--
PB.11672	PREDICTED: pentatricopeptide repeat-containing protein At3g53360, mitochondrial-like isoform X1 [Setaria italica]	--	--	--	Pentatricopeptide repeat-containing protein At3g53360, mitochondrial (Precursor) GN=PCMP-E86 OS=Arabidopsis thaliana (Mouse-ear cress) PE=2 SV=1	--	--	[R]	General function prediction only	S	Function unknown	PPR repeat family;; PPR repeat;; PPR repeat;; Pentatricopeptide repeat domain
PB.9463	hypothetical protein SORBIDRAFT_04g025750 [Sorghum bicolor]	Biological Process: cellular process (GO:0009987);; Biological Process: single-organism process (GO:0044699);;	--	--	Enhancer of rudimentary homolog GN=At5g10810 OS=Arabidopsis thaliana (Mouse-ear cress) PE=3 SV=1	--	--	[R]	General function prediction only	S	Function unknown	--
PB.3594	PREDICTED: cationic peroxidase SPC4-like [Setaria italica]	Molecular Function: peroxidase activity (GO:0004601);; Cellular Component: extracellular region (GO:0005576);; Biological Process: response to oxidative stress (GO:0006979);; Cellular Component: plant-type cell wall (GO:0009505);; Biological Process: plant-type cell wall organization (GO:0009664);; Molecular Function: heme binding (GO:0020037);; Biological Process: hydrogen peroxide catabolic pro…	K00430|1.94266e-157|sita:101776237|K00430 peroxidase [EC:1.11.1.7] | (RefSeq) cationic peroxidase SPC4-like	Phenylpropanoid biosynthesis (ko00940)	Cationic peroxidase SPC4 (Precursor) GN=Sb03g046810 OS=Sorghum bicolor (Sorghum) PE=1 SV=2	--	--	--	--	G	Carbohydrate transport and metabolism	Peroxidase
PB.9888	PREDICTED: cysteine desulfurase 1, mitochondrial-like isoform X1 [Setaria italica]	Molecular Function: ATP binding (GO:0005524);; Cellular Component: mitochondrion (GO:0005739);; Molecular Function: zinc ion binding (GO:0008270);; Molecular Function: pyridoxal phosphate binding (GO:0030170);; Molecular Function: cysteine desulfurase activity (GO:0031071);; Biological Process: [2Fe-2S] cluster assembly (GO:0044571);;	K04487|0|sita:101779070|K04487 cysteine desulfurase [EC:2.8.1.7] | (RefSeq) cysteine desulfurase, mitochondrial-like	Thiamine metabolism (ko00730);Sulfur relay system (ko04122)	Cysteine desulfurase 1, mitochondrial (Precursor) OS=Arabidopsis thaliana (Mouse-ear cress) PE=2 SV=1	[E]	Amino acid transport and metabolism	[E]	Amino acid transport and metabolism	E	Amino acid transport and metabolism	Aminotransferase class-V;; Beta-eliminating lyase;; DegT/DnrJ/EryC1/StrS aminotransferase family
PB.15065	PREDICTED: potassium channel KOR1-like isoform X4 [Setaria italica]	Molecular Function: ion channel activity (GO:0005216);; Biological Process: potassium ion transport (GO:0006813);; Cellular Component: membrane (GO:0016020);; Biological Process: ion transmembrane transport (GO:0034220);;	--	--	Potassium channel KOR1 OS=Oryza sativa subsp. japonica (Rice) PE=2 SV=1	--	--	--	--	U	Intracellular trafficking, secretion, and vesicular transport	--
PB.4265	hypothetical protein SORBIDRAFT_07g021665 [Sorghum bicolor]	Molecular Function: nucleotide binding (GO:0000166);; Molecular Function: DNA binding (GO:0003677);; Biological Process: DNA recombination (GO:0006310);; Cellular Component: plastid (GO:0009536);; Biological Process: DNA integration (GO:0015074);;	--	--	Endonuclease OS=Nicotiana tabacum (Common tobacco) PE=2 SV=1	--	--	[R]	General function prediction only	L	Replication, recombination and repair	Reverse transcriptase (RNA-dependent DNA polymerase)
PB.1720	hypothetical protein SORBIDRAFT_06g021850 [Sorghum bicolor]	Molecular Function: nucleotide binding (GO:0000166);; Molecular Function: RNA binding (GO:0003723);; Cellular Component: cytosol (GO:0005829);;	K13126|0|sbi:SORBI_06g021850|K13126 polyadenylate-binding protein | (RefSeq) SORBIDRAFT_06g021850, Sb06g021850; hypothetical protein	RNA transport (ko03013);mRNA surveillance pathway (ko03015);RNA degradation (ko03018)	Polyadenylate-binding protein 8 GN=PAB8 OS=Arabidopsis thaliana (Mouse-ear cress) PE=1 SV=1	[J]	Translation, ribosomal structure and biogenesis	[AJ]	--	S	Function unknown	--
PB.5493	scarecrow-like protein [Saccharum hybrid cultivar R570]	Molecular Function: transcription factor activity, sequence-specific DNA binding (GO:0003700);; Cellular Component: nucleus (GO:0005634);; Biological Process: regulation of transcription, DNA-templated (GO:0006355);; Molecular Function: sequence-specific DNA binding (GO:0043565);;	--	--	Scarecrow-like protein 14 GN=SCL14 OS=Arabidopsis thaliana (Mouse-ear cress) PE=2 SV=2	--	--	--	--	S	Function unknown	GRAS domain family;; GRAS domain family
PB.11450	Os07g0434200 [Oryza sativa Japonica Group]	Molecular Function: nucleic acid binding (GO:0003676);; Cellular Component: plastid (GO:0009536);; Biological Process: DNA integration (GO:0015074);; Molecular Function: metal ion binding (GO:0046872);;	--	--	Endonuclease OS=Nicotiana tabacum (Common tobacco) PE=2 SV=1	[X]	Mobilome: prophages, transposons	[R]	General function prediction only	S	Function unknown	Reverse transcriptase (RNA-dependent DNA polymerase);; Integrase core domain;; GAG-pre-integrase domain
PB.6194	PREDICTED: somatic embryogenesis receptor kinase 1-like [Brachypodium distachyon]	Molecular Function: protein serine/threonine kinase activity (GO:0004674);; Molecular Function: ATP binding (GO:0005524);; Biological Process: protein phosphorylation (GO:0006468);; Biological Process: signal transduction (GO:0007165);; Cellular Component: integral component of membrane (GO:0016021);; Molecular Function: transmembrane receptor protein kinase activity (GO:0019199);;	K13418|0|bdi:100837196|K13418 somatic embryogenesis receptor kinase 1 [EC:2.7.10.1 2.7.11.1] | (RefSeq) somatic embryogenesis receptor kinase 1-like	--	Somatic embryogenesis receptor kinase 1 (Precursor) OS=Arabidopsis thaliana (Mouse-ear cress) PE=1 SV=2	--		--	--	T	Signal transduction mechanisms	Protein tyrosine kinase;; Protein kinase domain;; Protein tyrosine kinase;; Leucine rich repeat N-terminal domain
PB.15317	Os06g0129700 [Oryza sativa Japonica Group]	Cellular Component: mitochondrion (GO:0005739);; Biological Process: metabolic process (GO:0008152);; Cellular Component: chloroplast stroma (GO:0009570);; Molecular Function: ADP-ribose pyrophosphohydrolase activity (GO:0080041);; Molecular Function: ADP-glucose pyrophosphohydrolase activity (GO:0080042);;	K18447|1.00821e-39|osa:4339996|K18447 ADP-sugar diphosphatase [EC:3.6.1.21] | (RefSeq) nudix hydrolase 14, chloroplastic	Fructose and mannose metabolism (ko00051);Purine metabolism (ko00230);Starch and sucrose metabolism (ko00500)	Nudix hydrolase 14, chloroplastic (Precursor) GN=F16J13.50 OS=Arabidopsis thaliana (Mouse-ear cress) PE=1 SV=2	--	--	[L]	Replication, recombination and repair	L	Replication, recombination and repair	--
PB.14271	retrotransposon protein, putative, Ty3-gypsy subclass [Oryza sativa Japonica Group]	Molecular Function: DNA binding (GO:0003677);; Molecular Function: RNA binding (GO:0003723);; Molecular Function: RNA-directed DNA polymerase activity (GO:0003964);; Molecular Function: aspartic-type endopeptidase activity (GO:0004190);; Biological Process: RNA-dependent DNA biosynthetic process (GO:0006278);; Biological Process: DNA recombination (GO:0006310);; Biological Process: proteolysis (G…	--	--	RNA-directed DNA polymerase homolog OS=Oenothera berteroana (Bertero&apos;s evening primrose) PE=4 SV=1	--	--	[R]	General function prediction only	L	Replication, recombination and repair	Retroviral aspartyl protease;; Reverse transcriptase (RNA-dependent DNA polymerase);; Retrotransposon gag protein;; Aspartyl protease;; Zinc knuckle;; Integrase core domain
PB.8114	PREDICTED: beta-1,3-galactosyltransferase pvg3-like [Setaria italica]	Cellular Component: Golgi membrane (GO:0000139);; Biological Process: protein glycosylation (GO:0006486);; Molecular Function: galactosyltransferase activity (GO:0008378);; Cellular Component: integral component of membrane (GO:0016021);;	--	--	--	--	--	[G]	Carbohydrate transport and metabolism	S	Function unknown	--
PB.5421	PREDICTED: uncharacterized abhydrolase domain-containing protein DDB_G0269086-like isoform X2 [Setaria italica]	--	--	--	--	--	--	--	--	S	Function unknown	VQ motif
PB.10661	PREDICTED: 3-ketoacyl-CoA synthase 11-like [Setaria italica]	Biological Process: fatty acid biosynthetic process (GO:0006633);; Cellular Component: integral component of membrane (GO:0016021);; Molecular Function: transferase activity, transferring acyl groups other than amino-acyl groups (GO:0016747);;	K15397|0|sita:101754757|K15397 3-ketoacyl-CoA synthase [EC:2.3.1.199] | (RefSeq) 3-ketoacyl-CoA synthase 11-like	Fatty acid elongation (ko00062)	3-ketoacyl-CoA synthase 11 GN=KCS11 OS=Arabidopsis thaliana (Mouse-ear cress) PE=2 SV=1	[Q]	Secondary metabolites biosynthesis, transport and catabolism	--	--	I	Lipid transport and metabolism	FAE1/Type III polyketide synthase-like protein;; 3-Oxoacyl-[acyl-carrier-protein (ACP)] synthase III C terminal;; Chalcone and stilbene synthases, C-terminal domain;; Chalcone and stilbene synthases, N-terminal domain
PB.15347	hypothetical protein SORBIDRAFT_10g001160 [Sorghum bicolor]	Cellular Component: plastid (GO:0009536);;	--	--	Pentatricopeptide repeat-containing protein At4g38010 GN=PCMP-E45 OS=Arabidopsis thaliana (Mouse-ear cress) PE=3 SV=1	--	--	[R]	General function prediction only	S	Function unknown	PPR repeat family;; PPR repeat;; PPR repeat;; Pentatricopeptide repeat domain;; Pentacotripeptide-repeat region of PRORP
PB.2293	hypothetical protein TRIUR3_29287 [Triticum urartu]	Cellular Component: nuclear exosome (RNase complex) (GO:0000176);; Biological Process: maturation of 5.8S rRNA (GO:0000460);; Cellular Component: mitochondrion (GO:0005739);;	K12593|1.04581e-10|bdi:100838897|K12593 M-phase phosphoprotein 6, animal type | (RefSeq) uncharacterized LOC100838897	RNA degradation (ko03018)	--	--	--	--	--	S	Function unknown	--
PB.15007	PREDICTED: receptor-like protein kinase At3g21340-like [Setaria italica]	Molecular Function: protein serine/threonine kinase activity (GO:0004674);; Molecular Function: ATP binding (GO:0005524);; Cellular Component: mitochondrion (GO:0005739);; Biological Process: protein phosphorylation (GO:0006468);; Cellular Component: integral component of membrane (GO:0016021);;	--	--	Senescence-induced receptor-like serine/threonine-protein kinase (Precursor) GN=T20K24.21 OS=Arabidopsis thaliana (Mouse-ear cress) PE=2 SV=1	[M]	Cell wall/membrane/envelope biogenesis	--	--	T	Signal transduction mechanisms	--
PB.13767	PREDICTED: proteoglycan 4-like [Setaria italica]	Molecular Function: glutathione transferase activity (GO:0004364);; Cellular Component: cytoplasm (GO:0005737);; Biological Process: glutathione metabolic process (GO:0006749);;	--	--	Glutathione S-transferase F10 GN=F7F1.8 OS=Arabidopsis thaliana (Mouse-ear cress) PE=1 SV=3	[O]	Posttranslational modification, protein turnover, chaperones	[O]	Posttranslational modification, protein turnover, chaperones	O	Posttranslational modification, protein turnover, chaperones	--
PB.7192	PREDICTED: omega-6 fatty acid desaturase, endoplasmic reticulum isozyme 2-like [Setaria italica]	Biological Process: unsaturated fatty acid biosynthetic process (GO:0006636);; Cellular Component: integral component of membrane (GO:0016021);; Molecular Function: oxidoreductase activity, acting on paired donors, with oxidation of a pair of donors resulting in the reduction of molecular oxygen to two molecules of water (GO:0016717);; Biological Process: oxidation-reduction process (GO:0055114);;	K10256|0|sita:101783555|K10256 omega-6 fatty acid desaturase / acyl-lipid omega-6 desaturase (Delta-12 desaturase) [EC:1.14.19.6 1.14.19.22] | (RefSeq) fatty acid desaturase DES2	Biosynthesis of unsaturated fatty acids (ko01040);Fatty acid metabolism (ko01212)	Omega-6 fatty acid desaturase, endoplasmic reticulum isozyme 2 GN=FAD2-2 OS=Glycine max (Soybean) PE=2 SV=1	[I]	Lipid transport and metabolism	--	--	I	Lipid transport and metabolism	--
PB.12752	PREDICTED: uncharacterized protein LOC101760138 isoform X1 [Setaria italica]	Cellular Component: mitochondrion (GO:0005739);;	--	--	--	--	--	--	--	S	Function unknown	--
PB.9324	ribosomal protein S3 [Bambusa oldhamii]	Molecular Function: structural constituent of ribosome (GO:0003735);; Cellular Component: mitochondrial small ribosomal subunit (GO:0005763);; Biological Process: translation (GO:0006412);; Molecular Function: NADH dehydrogenase (ubiquinone) activity (GO:0008137);; Cellular Component: chloroplast (GO:0009507);; Molecular Function: rRNA binding (GO:0019843);; Cellular Component: cytosolic small ri…	K02982|0|sbi:SobioMp32|K02982 small subunit ribosomal protein S3 | (RefSeq) rps3; ribosomal protein S3	Ribosome (ko03010)	Ribosomal protein S3, mitochondrial GN=RPS3 OS=Zea mays (Maize) PE=3 SV=1	[C]	Energy production and conversion	--	--	J	Translation, ribosomal structure and biogenesis	Ribosomal protein S3, C-terminal domain;; Cytochrome b/b6/petB;; Cytochrome b(N-terminal)/b6/petB;; Ribosomal protein L16p/L10e;; Cytochrome b(C-terminal)/b6/petD
PB.2934	hypothetical protein OsI_38181 [Oryza sativa Indica Group]	Cellular Component: plastoglobule (GO:0010287);; Molecular Function: oxidoreductase activity, acting on single donors with incorporation of molecular oxygen, incorporation of two atoms of oxygen (GO:0016702);; Biological Process: oxidation-reduction process (GO:0055114);;	K09840|0|osa:4352125|K09840 9-cis-epoxycarotenoid dioxygenase [EC:1.13.11.51] | (RefSeq) NCED2; zeaxanthin 7,8(7',8')-cleavage dioxygenase, chromoplastic	Carotenoid biosynthesis (ko00906)	Zeaxanthin 7,8(7&apos;,8&apos;)-cleavage dioxygenase, chromoplast (Precursor) GN=ZCD OS=Crocus sativus (Saffron) PE=1 SV=1	[Q]	Secondary metabolites biosynthesis, transport and catabolism	[Q]	Secondary metabolites biosynthesis, transport and catabolism	Q	Secondary metabolites biosynthesis, transport and catabolism	--
PB.5676	putative reverse transcriptase [Sorghum bicolor]	--	--	--	--	--	--	[R]	General function prediction only	S	Function unknown	Reverse transcriptase (RNA-dependent DNA polymerase)
PB.6912	Alanine aminotransferase 2 [Triticum urartu]	Molecular Function: transaminase activity (GO:0008483);; Biological Process: biosynthetic process (GO:0009058);; Molecular Function: pyridoxal phosphate binding (GO:0030170);;	K14272|2.08926e-11|bdi:100844005|K14272 glutamate--glyoxylate aminotransferase [EC:2.6.1.4 2.6.1.2 2.6.1.44] | (RefSeq) glutamate--glyoxylate aminotransferase 2	Arginine biosynthesis (ko00220);Alanine, aspartate and glutamate metabolism (ko00250);Glycine, serine and threonine metabolism (ko00260);Glyoxylate and dicarboxylate metabolism (ko00630);Carbon fixation in photosynthetic organisms (ko00710);Carbon metabolism (ko01200);2-Oxocarboxylic acid metabolism (ko01210);Biosynthesis of amino acids (ko01230)	Glutamate--glyoxylate aminotransferase 1 OS=Arabidopsis thaliana (Mouse-ear cress) PE=1 SV=1	--	--	[E]	Amino acid transport and metabolism	E	Amino acid transport and metabolism	--
PB.13691	PREDICTED: ras-related protein RABF2b-like [Setaria italica]	Molecular Function: GTP binding (GO:0005525);; Cellular Component: endosome (GO:0005768);; Biological Process: small GTPase mediated signal transduction (GO:0007264);; Biological Process: protein transport (GO:0015031);; Cellular Component: endocytic vesicle (GO:0030139);;	K07889|3.54442e-132|sita:101767833|K07889 Ras-related protein Rab-5C | (RefSeq) ras-related protein RABF2b	Endocytosis (ko04144);Phagosome (ko04145)	Ras-related protein RABF2a GN=K17O22.15 OS=Arabidopsis thaliana (Mouse-ear cress) PE=1 SV=1	[R]	General function prediction only	[U]	Intracellular trafficking, secretion, and vesicular transport	S	Function unknown	Ras family;; Ras of Complex, Roc, domain of DAPkinase;; ADP-ribosylation factor family
PB.6191	hypothetical protein SORBIDRAFT_04g023930 [Sorghum bicolor]	Biological Process: flavonoid biosynthetic process (GO:0009813);; Cellular Component: intracellular membrane-bounded organelle (GO:0043231);; Biological Process: flavonoid glucuronidation (GO:0052696);; Molecular Function: quercetin 3-O-glucosyltransferase activity (GO:0080043);; Molecular Function: quercetin 7-O-glucosyltransferase activity (GO:0080044);;	--	--	7-deoxyloganetin glucosyltransferase GN=UGT85A24 OS=Gardenia jasminoides (Cape jasmine) PE=1 SV=1	--	--	[GC]	--	S	Function unknown	UDP-glucoronosyl and UDP-glucosyl transferase
PB.533	hypothetical protein SORBIDRAFT_01g037430 [Sorghum bicolor]	Molecular Function: serine-type endopeptidase activity (GO:0004252);; Biological Process: proteolysis (GO:0006508);; Cellular Component: chloroplast thylakoid (GO:0009534);; Cellular Component: chloroplastic endopeptidase Clp complex (GO:0009840);; Cellular Component: chloroplast envelope (GO:0009941);;	K01358|4.88692e-114|sbi:SORBI_01g037430|K01358 ATP-dependent Clp protease, protease subunit [EC:3.4.21.92] | (RefSeq) SORBIDRAFT_01g037430, Sb01g037430; hypothetical protein	--	ATP-dependent Clp protease proteolytic subunit 5, chloroplastic (Precursor) GN=T14P4.12 OS=Arabidopsis thaliana (Mouse-ear cress) PE=1 SV=1	[O]	Posttranslational modification, protein turnover, chaperones	[O]	Posttranslational modification, protein turnover, chaperones	O	Posttranslational modification, protein turnover, chaperones	Clp protease;; Clp protease
PB.2579	hypothetical protein SORBIDRAFT_06g009610 [Sorghum bicolor]	Molecular Function: oxidoreductase activity (GO:0016491);; Biological Process: diterpene phytoalexin precursor biosynthetic process pathway (GO:0051504);; Biological Process: oxidation-reduction process (GO:0055114);;	--	--	Momilactone A synthase OS=Oryza sativa subsp. japonica (Rice) PE=2 SV=1	[IQR]	Lipid transport and metabolism;; Secondary metabolites biosynthesis, transport and catabolism;; General function prediction only	[R]	General function prediction only	S	Function unknown	Enoyl-(Acyl carrier protein) reductase;; short chain dehydrogenase
PB.5095	hypothetical protein OsI_14107 [Oryza sativa Indica Group]	Molecular Function: zinc ion binding (GO:0008270);; Cellular Component: plastid (GO:0009536);;	--	--	Pentatricopeptide repeat-containing protein At4g21065 GN=PCMP-H28 OS=Arabidopsis thaliana (Mouse-ear cress) PE=2 SV=2	--	--	[R]	General function prediction only	S	Function unknown	--
PB.4275	PREDICTED: probable serine/threonine-protein kinase At1g18390-like isoform X2 [Setaria italica]	Molecular Function: protein kinase activity (GO:0004672);; Molecular Function: binding (GO:0005488);; Biological Process: cellular process (GO:0009987);; Cellular Component: membrane (GO:0016020);;	--	--	Probable serine/threonine-protein kinase At1g18390 (Precursor) GN=At1g18390 OS=Arabidopsis thaliana (Mouse-ear cress) PE=2 SV=2	--	--	[T]	Signal transduction mechanisms	T	Signal transduction mechanisms	--
PB.2323	hypothetical protein ZEAMMB73_291095 [Zea mays]	Cellular Component: integral component of membrane (GO:0016021);;	--	--	--	--	--	--	--	S	Function unknown	--
PB.7067	putative polyprotein [Oryza sativa Japonica Group]	Cellular Component: mitochondrion (GO:0005739);; Molecular Function: metal ion binding (GO:0046872);;	--	--	--	--	--	[R]	General function prediction only	L	Replication, recombination and repair	Retrotransposon gag protein
PB.8375	putative UDP-glycosyltransferase [Oryza sativa Japonica Group]	Biological Process: flavonoid biosynthetic process (GO:0009813);; Cellular Component: membrane (GO:0016020);; Cellular Component: intracellular membrane-bounded organelle (GO:0043231);; Biological Process: flavonoid glucuronidation (GO:0052696);; Molecular Function: quercetin 3-O-glucosyltransferase activity (GO:0080043);; Molecular Function: quercetin 7-O-glucosyltransferase activity (GO:0080044…	--	--	UDP-glycosyltransferase 89B1 GN=UGT89B1 OS=Arabidopsis thaliana (Mouse-ear cress) PE=2 SV=2	[G]	Carbohydrate transport and metabolism	[GC]	--	S	Function unknown	--
PB.13554	hypothetical protein ZEAMMB73_844056 [Zea mays]	Biological Process: flavonoid metabolic process (GO:0009812);; Molecular Function: UDP-glucosyltransferase activity (GO:0035251);;	--	--	UDP-glycosyltransferase 73C1 GN=F13K3.15 OS=Arabidopsis thaliana (Mouse-ear cress) PE=2 SV=1	--	--	[GC]	--	S	Function unknown	--
PB.8594	hypothetical protein SORBIDRAFT_03g033880 [Sorghum bicolor]	Biological Process: flavonoid biosynthetic process (GO:0009813);; Cellular Component: intracellular membrane-bounded organelle (GO:0043231);; Biological Process: flavonoid glucuronidation (GO:0052696);; Molecular Function: quercetin 3-O-glucosyltransferase activity (GO:0080043);; Molecular Function: quercetin 7-O-glucosyltransferase activity (GO:0080044);;	--	--	Anthocyanidin 5,3-O-glucosyltransferase GN=RhGT1 OS=Rosa hybrid cultivar PE=2 SV=1	[G]	Carbohydrate transport and metabolism	[GC]	--	S	Function unknown	UDP-glucoronosyl and UDP-glucosyl transferase
PB.8989	hypothetical protein SORBIDRAFT_09g007400 [Sorghum bicolor]	Biological Process: nucleobase-containing compound metabolic process (GO:0006139);; Cellular Component: intracellular membrane-bounded organelle (GO:0043231);; Biological Process: cellular biosynthetic process (GO:0044249);; Biological Process: cellular macromolecule metabolic process (GO:0044260);; Cellular Component: cytoplasmic part (GO:0044444);; Biological Process: single-organism process (G…	--	--	--	--	--	--	--	S	Function unknown	--
PB.10105	PREDICTED: uncharacterized protein LOC100274870 isoform X1 [Zea mays]	Cellular Component: mitochondrion (GO:0005739);;	--	--	NEDD8-conjugating enzyme Ubc12 GN=RCE1 OS=Arabidopsis thaliana (Mouse-ear cress) PE=1 SV=1	--	--	--	--	S	Function unknown	--
PB.5691	hypothetical protein SORBIDRAFT_09g026590 [Sorghum bicolor]	Molecular Function: zinc ion binding (GO:0008270);; Cellular Component: integral component of membrane (GO:0016021);;	K10664|1.37693e-67|sbi:SORBI_09g026590|K10664 E3 ubiquitin-protein ligase ATL6/9/15/31/42/55 [EC:2.3.2.27] | (RefSeq) SORBIDRAFT_09g026590, Sb09g026590; hypothetical protein	--	E3 ubiquitin-protein ligase ATL6 (Precursor) GN=ATL6 OS=Arabidopsis thaliana (Mouse-ear cress) PE=1 SV=2	--	--	[O]	Posttranslational modification, protein turnover, chaperones	O	Posttranslational modification, protein turnover, chaperones	--
PB.1997	PREDICTED: protein TIFY 3B-like [Setaria italica]	Molecular Function: transcription corepressor activity (GO:0003714);; Cellular Component: nucleus (GO:0005634);; Biological Process: regulation of transcription, DNA-templated (GO:0006355);; Biological Process: response to wounding (GO:0009611);; Biological Process: regulation of defense response (GO:0031347);; Biological Process: negative regulation of nucleic acid-templated transcription (GO:19…	K13464|6.56871e-76|sita:101769572|K13464 jasmonate ZIM domain-containing protein | (RefSeq) protein TIFY 3B-like	Plant hormone signal transduction (ko04075)	Protein TIFY 3B GN=F22D1.70 OS=Arabidopsis thaliana (Mouse-ear cress) PE=1 SV=1	--	--	--	--	S	Function unknown	tify domain;; Divergent CCT motif
PB.11333	Os03g0789200 [Oryza sativa Japonica Group]	--	--	--	--	--	--	--	--	--	--	--
PB.8758	PH01B001E05.10 [Phyllostachys edulis]	Molecular Function: DNA binding (GO:0003677);;	K09422|4.67123e-115|sita:101756832|K09422 myb proto-oncogene protein, plant | (RefSeq) transcription factor MYB30-like	--	Myb-related protein 306 OS=Antirrhinum majus (Garden snapdragon) PE=2 SV=1	--	--	[K]	Transcription	K	Transcription	Myb-like DNA-binding domain;; Myb-like DNA-binding domain
PB.15749	hypothetical protein SORBIDRAFT_06g008790 [Sorghum bicolor]	Cellular Component: SAGA-type complex (GO:0070461);;	--	--	--	--	--	--	--	S	Function unknown	Transcriptional regulator of RNA polII, SAGA, subunit;; Transcriptional regulator of RNA polII, SAGA, subunit
PB.16106	hypothetical protein SORBIDRAFT_03g009220 [Sorghum bicolor]	Cellular Component: integral component of membrane (GO:0016021);;	--	--	Poly(ADP-ribose) glycohydrolase 1 GN=F20M17.9 OS=Arabidopsis thaliana (Mouse-ear cress) PE=1 SV=2	--	--	--	--	S	Function unknown	Poly (ADP-ribose) glycohydrolase (PARG)
PB.253	uncharacterized protein LOC100216659 precursor [Zea mays]	Molecular Function: DNA binding (GO:0003677);; Molecular Function: transcription factor activity, sequence-specific DNA binding (GO:0003700);; Cellular Component: nucleus (GO:0005634);; Biological Process: regulation of transcription, DNA-templated (GO:0006355);; Molecular Function: protein dimerization activity (GO:0046983);;	--	--	--	--	--	--	--	S	Function unknown	Protein of unknown function, DUF538
PB.8575	PREDICTED: putative ABC transporter B family member 8-like [Setaria italica]	Molecular Function: ATP binding (GO:0005524);; Cellular Component: plastid (GO:0009536);; Cellular Component: integral component of membrane (GO:0016021);; Molecular Function: ATPase activity, coupled to transmembrane movement of substances (GO:0042626);; Biological Process: transmembrane transport (GO:0055085);;	K05658|0|sita:101780555|K05658 ATP-binding cassette, subfamily B (MDR/TAP), member 1 [EC:3.6.3.44] | (RefSeq) putative ABC transporter B family member 8	ABC transporters (ko02010)	B3 domain-containing protein Os03g0120900 OS=Oryza sativa subsp. japonica (Rice) PE=2 SV=1	[V]	Defense mechanisms	[Q]	Secondary metabolites biosynthesis, transport and catabolism	V	Defense mechanisms	B3 DNA binding domain
PB.16306	NADH-plastoquinone oxidoreductase subunit K5 [Digitaria exilis]	Molecular Function: iron ion binding (GO:0005506);; Cellular Component: plasma membrane (GO:0005886);; Biological Process: transport (GO:0006810);; Molecular Function: NADH dehydrogenase (ubiquinone) activity (GO:0008137);; Cellular Component: chloroplast thylakoid membrane (GO:0009535);; Biological Process: photosynthesis, light reaction (GO:0019684);; Molecular Function: quinone binding (GO:004…	K05582|5.5984e-119|sita:19526789|K05582 NAD(P)H-quinone oxidoreductase subunit K [EC:1.6.5.3] | (RefSeq) ndhK, W841_p058; NADH-plastoquinone oxidoreductase subunit K	Oxidative phosphorylation (ko00190)	NAD(P)H-quinone oxidoreductase subunit K, chloroplastic {ECO:0000255|HAMAP-Rule:MF_01356} OS=Zea mays (Maize) PE=2 SV=3	[C]	Energy production and conversion	[C]	Energy production and conversion	C	Energy production and conversion	NADH ubiquinone oxidoreductase, 20 Kd subunit
PB.10786	PREDICTED: glycosyltransferase-like domain-containing protein 2-like [Setaria italica]	Cellular Component: mitochondrion (GO:0005739);; Molecular Function: transferase activity, transferring glycosyl groups (GO:0016757);;	--	--	--	--	--	[S]	Function unknown	S	Function unknown	--
PB.12067	unknown [Zea mays]	Biological Process: flavonoid biosynthetic process (GO:0009813);; Cellular Component: intracellular membrane-bounded organelle (GO:0043231);; Biological Process: flavonoid glucuronidation (GO:0052696);; Molecular Function: quercetin 3-O-glucosyltransferase activity (GO:0080043);; Molecular Function: quercetin 7-O-glucosyltransferase activity (GO:0080044);;	--	--	7-deoxyloganetic acid glucosyltransferase GN=UGT709C2 OS=Catharanthus roseus (Madagascar periwinkle) PE=1 SV=1	--	--	[GC]	--	S	Function unknown	--
PB.4785	PREDICTED: annexin D4-like isoform X1 [Setaria italica]	Molecular Function: calcium ion binding (GO:0005509);; Molecular Function: calcium-dependent phospholipid binding (GO:0005544);; Biological Process: response to osmotic stress (GO:0006970);; Cellular Component: plasmodesma (GO:0009506);; Biological Process: response to abscisic acid (GO:0009737);; Cellular Component: integral component of membrane (GO:0016021);;	--	--	Annexin D4 GN=T6A23.5 OS=Arabidopsis thaliana (Mouse-ear cress) PE=2 SV=1	--	--	[U]	Intracellular trafficking, secretion, and vesicular transport	S	Function unknown	--
PB.6618	PREDICTED: uncharacterized protein LOC101773174 [Setaria italica]	Cellular Component: membrane (GO:0016020);;	--	--	--	--	--	--	--	S	Function unknown	--
PB.15184	hypothetical protein SORBIDRAFT_02g011240 [Sorghum bicolor]	Molecular Function: potassium ion transmembrane transporter activity (GO:0015079);; Cellular Component: integral component of membrane (GO:0016021);; Biological Process: potassium ion transmembrane transport (GO:0071805);;	K03549|1.16806e-41|sbi:SORBI_02g011240|K03549 KUP system potassium uptake protein | (RefSeq) SORBIDRAFT_02g011240, Sb02g011240; hypothetical protein	--	Potassium transporter 18 OS=Oryza sativa subsp. japonica (Rice) PE=2 SV=1	--	--	--	--	P	Inorganic ion transport and metabolism	--
PB.14750	retrotransposon protein, putative, Ty1-copia subclass [Oryza sativa Japonica Group]	Molecular Function: nucleic acid binding (GO:0003676);; Biological Process: cellular nitrogen compound metabolic process (GO:0034641);; Biological Process: primary metabolic process (GO:0044238);; Biological Process: cellular macromolecule metabolic process (GO:0044260);;	--	--	--	--	--	--	--	L	Replication, recombination and repair	--
PB.14313	putative RING zinc finger domain superfamily protein [Zea mays]	Molecular Function: zinc ion binding (GO:0008270);; Cellular Component: plastid (GO:0009536);;	--	--	RING-H2 finger protein ATL80 GN=ATL80 OS=Arabidopsis thaliana (Mouse-ear cress) PE=2 SV=1	--	--	[O]	Posttranslational modification, protein turnover, chaperones	O	Posttranslational modification, protein turnover, chaperones	Ring finger domain
PB.3152	PREDICTED: uncharacterized protein LOC101786331 [Setaria italica]	Molecular Function: ATPase activator activity (GO:0001671);; Biological Process: positive regulation of ATPase activity (GO:0032781);; Molecular Function: chaperone binding (GO:0051087);;	--	--	--	--	--	[S]	Function unknown	O	Posttranslational modification, protein turnover, chaperones	Activator of Hsp90 ATPase, N-terminal
PB.379	hypothetical protein SORBIDRAFT_10g026880 [Sorghum bicolor]	--	--	--	--	--	--	--	--	--	--	--
PB.2796	PREDICTED: UDP-glycosyltransferase 85A2-like [Setaria italica]	Biological Process: flavonoid biosynthetic process (GO:0009813);; Cellular Component: intracellular membrane-bounded organelle (GO:0043231);; Biological Process: flavonoid glucuronidation (GO:0052696);; Molecular Function: quercetin 3-O-glucosyltransferase activity (GO:0080043);; Molecular Function: quercetin 7-O-glucosyltransferase activity (GO:0080044);;	--	--	7-deoxyloganetin glucosyltransferase GN=UGT85A24 OS=Gardenia jasminoides (Cape jasmine) PE=1 SV=1	[G]	Carbohydrate transport and metabolism	[GC]	--	S	Function unknown	UDP-glucoronosyl and UDP-glucosyl transferase
PB.14540	OSIGBa0114M03.4 [Oryza sativa Indica Group]	Molecular Function: DNA binding (GO:0003677);; Molecular Function: chromatin binding (GO:0003682);; Molecular Function: RNA binding (GO:0003723);; Molecular Function: RNA-directed DNA polymerase activity (GO:0003964);; Molecular Function: aspartic-type endopeptidase activity (GO:0004190);; Biological Process: RNA-dependent DNA biosynthetic process (GO:0006278);; Biological Process: DNA recombinat…	--	--	Uncharacterized mitochondrial protein AtMg00860 GN=AtMg00860 OS=Arabidopsis thaliana (Mouse-ear cress) PE=4 SV=1	--	--	[R]	General function prediction only	L	Replication, recombination and repair	Reverse transcriptase (RNA-dependent DNA polymerase);; Retroviral aspartyl protease;; Aspartyl protease
PB.15988	PREDICTED: uncharacterized protein LOC103638641 isoform X3 [Zea mays]	--	--	--	--	--	--	--	--	S	Function unknown	Plant transposase (Ptta/En/Spm family)
PB.8938	hypothetical protein SORBIDRAFT_01g029900 [Sorghum bicolor]	Biological Process: metabolic process (GO:0008152);; Cellular Component: chloroplast (GO:0009507);; Biological Process: single-organism cellular process (GO:0044763);; Biological Process: regulation of cellular process (GO:0050794);;	K13545|3.36886e-87|sbi:SORBI_01g029900|K13545 red chlorophyll catabolite reductase [EC:1.3.7.12] | (RefSeq) SORBIDRAFT_01g029900, Sb01g029900; hypothetical protein	Porphyrin and chlorophyll metabolism (ko00860)	Red chlorophyll catabolite reductase (Fragment) GN=rccR OS=Hordeum vulgare (Barley) PE=2 SV=1	--	--	--	--	S	Function unknown	--
PB.4153	PREDICTED: UDP-glycosyltransferase 84A1-like [Setaria italica]	Biological Process: flavonoid biosynthetic process (GO:0009813);; Cellular Component: intracellular membrane-bounded organelle (GO:0043231);; Biological Process: flavonoid glucuronidation (GO:0052696);; Molecular Function: quercetin 3-O-glucosyltransferase activity (GO:0080043);; Molecular Function: quercetin 7-O-glucosyltransferase activity (GO:0080044);;	--	--	UDP-glycosyltransferase 84A1 OS=Arabidopsis thaliana (Mouse-ear cress) PE=1 SV=1	[G]	Carbohydrate transport and metabolism	[GC]	--	S	Function unknown	--
PB.9186	unnamed protein product [Triticum aestivum]	Molecular Function: protein serine/threonine kinase activity (GO:0004674);; Molecular Function: protein tyrosine kinase activity (GO:0004713);; Molecular Function: protein binding (GO:0005515);; Molecular Function: ATP binding (GO:0005524);; Cellular Component: intracellular (GO:0005622);; Biological Process: peptidyl-serine phosphorylation (GO:0018105);; Biological Process: intracellular signal …	K06276|1.2329e-93|bdi:100835821|K06276 3-phosphoinositide dependent protein kinase-1 [EC:2.7.11.1] | (RefSeq) 3-phosphoinositide-dependent protein kinase 2-like	--	3-phosphoinositide-dependent protein kinase 1 GN=T32M21.110 OS=Arabidopsis thaliana (Mouse-ear cress) PE=1 SV=1	[M]	Cell wall/membrane/envelope biogenesis	[T]	Signal transduction mechanisms	T	Signal transduction mechanisms	--
PB.15963	hAT dimerisation domain-containing protein-like [Oryza sativa Japonica Group]	Molecular Function: DNA binding (GO:0003677);; Molecular Function: protein dimerization activity (GO:0046983);;	--	--	--	--	--	--	--	S	Function unknown	Protein of unknown function (DUF 659);; hAT family C-terminal dimerisation region
PB.2145	PREDICTED: peroxidase 1-like [Setaria italica]	Molecular Function: peroxidase activity (GO:0004601);; Cellular Component: extracellular region (GO:0005576);; Biological Process: response to oxidative stress (GO:0006979);; Cellular Component: plant-type cell wall (GO:0009505);; Biological Process: plant-type cell wall organization (GO:0009664);; Molecular Function: heme binding (GO:0020037);; Biological Process: hydrogen peroxide catabolic pro…	K00430|0|sita:101757720|K00430 peroxidase [EC:1.11.1.7] | (RefSeq) peroxidase 5-like	Phenylpropanoid biosynthesis (ko00940)	Peroxidase 1 (Precursor) GN=PER1 OS=Zea mays (Maize) PE=1 SV=1	--	--	--	--	G	Carbohydrate transport and metabolism	Peroxidase
PB.8564	Os01g0717700 [Oryza sativa Japonica Group]	Cellular Component: membrane (GO:0016020);; Molecular Function: carbon-sulfur lyase activity (GO:0016846);;	--	--	Tryptophan aminotransferase-related protein 4 OS=Arabidopsis thaliana (Mouse-ear cress) PE=2 SV=2	--	--	--	--	S	Function unknown	--
PB.5179	PREDICTED: uncharacterized protein At2g29880-like [Setaria italica]	--	--	--	--	--	--	--	--	--	--	Myb/SANT-like DNA-binding domain
PB.7816	hypothetical protein SORBIDRAFT_09g022010 [Sorghum bicolor]	Biological Process: RNA processing (GO:0006396);; Cellular Component: plastid (GO:0009536);; Cellular Component: membrane (GO:0016020);;	--	--	--	--	--	--	--	S	Function unknown	--
PB.13166	PREDICTED: probable 125 kDa kinesin-related protein-like [Setaria italica]	--	--	--	--	--	--	--	--	S	Function unknown	--
PB.14205	hypothetical protein MTR_5g050970 [Medicago truncatula]	Biological Process: oxidation-reduction process (GO:0055114);; Molecular Function: aromatase activity (GO:0070330);;	--	--	--	--	--	[R]	General function prediction only	S	Function unknown	--
PB.5432	hypothetical protein SORBIDRAFT_01g005300 [Sorghum bicolor]	Molecular Function: kinase activity (GO:0016301);; Biological Process: phosphorylation (GO:0016310);;	--	--	Leucine-rich repeat extensin-like protein 6 (Precursor) GN=LRX6 OS=Arabidopsis thaliana (Mouse-ear cress) PE=2 SV=1	[K]	Transcription	--	--	S	Function unknown	--
PB.3619	PREDICTED: S-formylglutathione hydrolase-like [Setaria italica]	Cellular Component: plastid (GO:0009536);; Molecular Function: S-formylglutathione hydrolase activity (GO:0018738);; Biological Process: formaldehyde catabolic process (GO:0046294);; Cellular Component: apoplast (GO:0048046);; Molecular Function: carboxylic ester hydrolase activity (GO:0052689);;	K01070|7.99302e-26|sita:101753836|K01070 S-formylglutathione hydrolase [EC:3.1.2.12] | (RefSeq) S-formylglutathione hydrolase	Carbon metabolism (ko01200)	S-formylglutathione hydrolase GN=SFGH OS=Arabidopsis thaliana (Mouse-ear cress) PE=1 SV=2	[V]	Defense mechanisms	[R]	General function prediction only	S	Function unknown	--
PB.12784	PREDICTED: tRNA dimethylallyltransferase 9-like [Setaria italica]	Molecular Function: ATP binding (GO:0005524);; Cellular Component: mitochondrion (GO:0005739);; Biological Process: tRNA modification (GO:0006400);; Molecular Function: tRNA dimethylallyltransferase activity (GO:0052381);;	K00791|0|sita:101780512|K00791 tRNA dimethylallyltransferase [EC:2.5.1.75] | (RefSeq) tRNA dimethylallyltransferase 9	Zeatin biosynthesis (ko00908)	tRNA dimethylallyltransferase 9 GN=IPT9 OS=Arabidopsis thaliana (Mouse-ear cress) PE=2 SV=1	[J]	Translation, ribosomal structure and biogenesis	[J]	Translation, ribosomal structure and biogenesis	J	Translation, ribosomal structure and biogenesis	--
PB.3984	PREDICTED: 2-aminoethanethiol dioxygenase-like [Oryza brachyantha]	Cellular Component: mitochondrion (GO:0005739);; Biological Process: anaerobic respiration (GO:0009061);; Molecular Function: oxidoreductase activity, acting on single donors with incorporation of molecular oxygen, incorporation of two atoms of oxygen (GO:0016702);; Biological Process: peptidyl-cysteine oxidation (GO:0018171);; Biological Process: detection of hypoxia (GO:0070483);;	K10712|2.80958e-151|obr:102700939|K10712 cysteamine dioxygenase [EC:1.13.11.19] | (RefSeq) plant cysteine oxidase 5-like	Taurine and hypotaurine metabolism (ko00430)	--	--	--	[S]	Function unknown	S	Function unknown	PCO_ADO
PB.8461	PREDICTED: E3 ubiquitin-protein ligase arkadia-A-like isoform X1 [Setaria italica]	Biological Process: protein polyubiquitination (GO:0000209);; Biological Process: protein ubiquitination involved in ubiquitin-dependent protein catabolic process (GO:0042787);; Biological Process: proteasome-mediated ubiquitin-dependent protein catabolic process (GO:0043161);; Molecular Function: metal ion binding (GO:0046872);; Molecular Function: ubiquitin protein ligase activity (GO:0061630);;	--	--	--	--	--	--	--	O	Posttranslational modification, protein turnover, chaperones	--
PB.15747	putative polyprotein [Oryza sativa Japonica Group]	Molecular Function: DNA binding (GO:0003677);; Molecular Function: serine-type endopeptidase activity (GO:0004252);; Biological Process: DNA recombination (GO:0006310);; Biological Process: proteolysis (GO:0006508);;	--	--	--	--	--	--	--	L	Replication, recombination and repair	--
PB.12248	PREDICTED: transcription factor MYC4 [Zea mays]	Molecular Function: DNA binding (GO:0003677);; Cellular Component: nucleus (GO:0005634);; Biological Process: regulation of transcription, DNA-templated (GO:0006355);; Molecular Function: protein dimerization activity (GO:0046983);;	K13422|0|zma:541694|K13422 transcription factor MYC2 | (RefSeq) myc7, GRMZM2G001930; myc transcription factor 7	Plant hormone signal transduction (ko04075)	Transcription factor MYC2 GN=At1g32640 OS=Arabidopsis thaliana (Mouse-ear cress) PE=1 SV=2	--	--	--	--	K	Transcription	--
PB.15645	PREDICTED: serine carboxypeptidase-like 26-like isoform X2 [Setaria italica]	Molecular Function: serine-type carboxypeptidase activity (GO:0004185);; Biological Process: proteolysis involved in cellular protein catabolic process (GO:0051603);;	K16297|1.25111e-106|sita:101785244|K16297 serine carboxypeptidase-like clade II [EC:3.4.16.-] | (RefSeq) serine carboxypeptidase-like 26	--	Serine carboxypeptidase II-3 chain B (Precursor) GN=CXP;2-3 OS=Hordeum vulgare (Barley) PE=2 SV=1	--	--	[OE]	--	E	Amino acid transport and metabolism	--
PB.14908	OSJNBb0072M01.5 [Oryza sativa Japonica Group]	--	--	--	--	--	--	--	--	L	Replication, recombination and repair	--
PB.168	hypothetical protein SORBIDRAFT_02g038450 [Sorghum bicolor]	Biological Process: multicellular organism development (GO:0007275);;	--	--	--	--	--	--	--	S	Function unknown	--
PB.14429	uncharacterized protein LOC100273384 precursor [Zea mays]	Cellular Component: extracellular region (GO:0005576);; Biological Process: killing of cells of other organism (GO:0031640);; Biological Process: defense response to fungus (GO:0050832);;	--	--	Thaumatin-like protein (Precursor) OS=Oryza sativa subsp. japonica (Rice) PE=1 SV=1	--	--	--	--	S	Function unknown	Thaumatin family
PB.3348	PREDICTED: chaperone protein ClpB3, mitochondrial-like [Setaria italica]	Molecular Function: ATP binding (GO:0005524);; Cellular Component: mitochondrion (GO:0005739);; Biological Process: response to heat (GO:0009408);; Cellular Component: chloroplast stroma (GO:0009570);; Cellular Component: chloroplast envelope (GO:0009941);; Biological Process: protein processing (GO:0016485);;	K03695|1.89847e-13|sita:101786618|K03695 ATP-dependent Clp protease ATP-binding subunit ClpB | (RefSeq) chaperone protein ClpB3, mitochondrial	--	Chaperone protein ClpB3, mitochondrial (Precursor) OS=Oryza sativa subsp. japonica (Rice) PE=2 SV=3	[O]	Posttranslational modification, protein turnover, chaperones	[O]	Posttranslational modification, protein turnover, chaperones	O	Posttranslational modification, protein turnover, chaperones	--
PB.12468	PREDICTED: mucin-19-like [Setaria italica]	--	--	--	--	--	--	--	--	S	Function unknown	--
PB.6948	PREDICTED: uncharacterized protein LOC103648418 [Zea mays]	Molecular Function: RNA binding (GO:0003723);; Molecular Function: RNA-directed DNA polymerase activity (GO:0003964);; Biological Process: RNA-dependent DNA biosynthetic process (GO:0006278);; Biological Process: DNA integration (GO:0015074);;	--	--	Uncharacterized mitochondrial protein AtMg00860 GN=AtMg00860 OS=Arabidopsis thaliana (Mouse-ear cress) PE=4 SV=1	--	--	[R]	General function prediction only	L	Replication, recombination and repair	Reverse transcriptase (RNA-dependent DNA polymerase);; Integrase core domain;; Retrotransposon gag protein;; Retroviral aspartyl protease;; Chromo (CHRromatin Organisation MOdifier) domain
PB.11128	hypothetical protein SORBIDRAFT_10g007060 [Sorghum bicolor]	Biological Process: flavonoid biosynthetic process (GO:0009813);; Cellular Component: intracellular membrane-bounded organelle (GO:0043231);; Biological Process: flavonoid glucuronidation (GO:0052696);; Molecular Function: quercetin 3-O-glucosyltransferase activity (GO:0080043);; Molecular Function: quercetin 7-O-glucosyltransferase activity (GO:0080044);;	--	--	UDP-glycosyltransferase 73C5 GN=F13K3.20 OS=Arabidopsis thaliana (Mouse-ear cress) PE=2 SV=1	--	--	[GC]	--	S	Function unknown	--
PB.5196	PREDICTED: ferredoxin-6, chloroplastic-like isoform X3 [Setaria italica]	Molecular Function: electron carrier activity (GO:0009055);; Cellular Component: chloroplast (GO:0009507);; Biological Process: electron transport chain (GO:0022900);; Molecular Function: metal ion binding (GO:0046872);; Molecular Function: 2 iron, 2 sulfur cluster binding (GO:0051537);;	K02639|4.6601e-85|sita:101785087|K02639 ferredoxin | (RefSeq) ferredoxin-1	Photosynthesis (ko00195)	Ferredoxin GN=petF OS=Cyanidium caldarium PE=3 SV=3	[C]	Energy production and conversion	--	--	C	Energy production and conversion	2Fe-2S iron-sulfur cluster binding domain
PB.438	PREDICTED: uncharacterized protein LOC101764326 isoform X1 [Setaria italica]	Cellular Component: nucleus (GO:0005634);; Cellular Component: cytoplasm (GO:0005737);; Cellular Component: integral component of membrane (GO:0016021);;	--	--	--	--	--	--	--	S	Function unknown	--
PB.5598	PREDICTED: dynein assembly factor 3, axonemal homolog [Setaria italica]	Cellular Component: endosome (GO:0005768);; Cellular Component: trans-Golgi network (GO:0005802);; Cellular Component: integral component of membrane (GO:0016021);;	--	--	--	--	--	--	--	S	Function unknown	--
PB.14212	retrotransposon protein, putative, unclassified [Oryza sativa Japonica Group]	Molecular Function: DNA binding (GO:0003677);; Molecular Function: chromatin binding (GO:0003682);; Molecular Function: RNA binding (GO:0003723);; Molecular Function: RNA-directed DNA polymerase activity (GO:0003964);; Molecular Function: aspartic-type endopeptidase activity (GO:0004190);; Biological Process: RNA-dependent DNA biosynthetic process (GO:0006278);; Biological Process: DNA recombinat…	--	--	Ribonuclease E/G-like protein, chloroplastic (Precursor) GN=T23O15.10 OS=Arabidopsis thaliana (Mouse-ear cress) PE=1 SV=1	--	--	[R]	General function prediction only	L	Replication, recombination and repair	Integrase core domain
PB.2578	PREDICTED: 3-oxoacyl-[acyl-carrier-protein] reductase, chloroplastic-like [Setaria italica]	Molecular Function: 3-oxoacyl-[acyl-carrier-protein] reductase (NADPH) activity (GO:0004316);; Biological Process: fatty acid biosynthetic process (GO:0006633);; Cellular Component: chloroplast part (GO:0044434);; Molecular Function: NAD binding (GO:0051287);; Biological Process: oxidation-reduction process (GO:0055114);;	K00059|8.84836e-153|sita:101774116|K00059 3-oxoacyl-[acyl-carrier protein] reductase [EC:1.1.1.100] | (RefSeq) 3-oxoacyl-[acyl-carrier-protein] reductase 4-like	Fatty acid biosynthesis (ko00061);Biotin metabolism (ko00780);Biosynthesis of unsaturated fatty acids (ko01040);Fatty acid metabolism (ko01212)	3-oxoacyl-[acyl-carrier-protein] reductase 3, chloroplastic (Precursor) GN=bkr3 OS=Brassica napus (Rape) PE=2 SV=1	[IQR]	Lipid transport and metabolism;; Secondary metabolites biosynthesis, transport and catabolism;; General function prediction only	[I]	Lipid transport and metabolism	S	Function unknown	short chain dehydrogenase;; Enoyl-(Acyl carrier protein) reductase;; KR domain;; Enoyl-(Acyl carrier protein) reductase
PB.8973	PREDICTED: uncharacterized protein LOC101758879 [Setaria italica]	--	--	--	--	--	--	[L]	Replication, recombination and repair	S	Function unknown	Myb/SANT-like DNA-binding domain
PB.2085	hypothetical protein SORBIDRAFT_06g033850 [Sorghum bicolor]	Molecular Function: peroxidase activity (GO:0004601);; Cellular Component: extracellular region (GO:0005576);; Biological Process: response to oxidative stress (GO:0006979);; Cellular Component: plant-type cell wall (GO:0009505);; Biological Process: plant-type cell wall organization (GO:0009664);; Molecular Function: heme binding (GO:0020037);; Biological Process: hydrogen peroxide catabolic pro…	K00430|1.08204e-147|sbi:SORBI_06g033850|K00430 peroxidase [EC:1.11.1.7] | (RefSeq) SORBIDRAFT_06g033850, Sb06g033850; hypothetical protein	Phenylpropanoid biosynthesis (ko00940)	Peroxidase 12 (Precursor) OS=Arabidopsis thaliana (Mouse-ear cress) PE=1 SV=1	--	--	--	--	S	Function unknown	Peroxidase
PB.16303	cytochrome c heme attachment protein [Monachather paradoxus]	Cellular Component: plasma membrane (GO:0005886);; Cellular Component: chloroplast thylakoid membrane (GO:0009535);; Biological Process: heme transport (GO:0015886);; Cellular Component: integral component of membrane (GO:0016021);; Biological Process: cytochrome complex assembly (GO:0017004);; Molecular Function: heme binding (GO:0020037);; Biological Process: oxidation-reduction process (GO:005…	--	--	Cytochrome c biogenesis protein CcsA {ECO:0000255|HAMAP-Rule:MF_01391} OS=Zea mays (Maize) PE=3 SV=1	[O]	Posttranslational modification, protein turnover, chaperones	--	--	O	Posttranslational modification, protein turnover, chaperones	Cytochrome C assembly protein
PB.9440	PREDICTED: protein ASPARTIC PROTEASE IN GUARD CELL 2-like [Setaria italica]	Molecular Function: DNA binding (GO:0003677);; Molecular Function: aspartic-type endopeptidase activity (GO:0004190);; Biological Process: proteolysis (GO:0006508);; Biological Process: protein catabolic process (GO:0030163);;	--	--	Protein ASPARTIC PROTEASE IN GUARD CELL 1 (Precursor) GN=ASPG1 OS=Arabidopsis thaliana (Mouse-ear cress) PE=1 SV=1	--	--	[O]	Posttranslational modification, protein turnover, chaperones	O	Posttranslational modification, protein turnover, chaperones	Xylanase inhibitor N-terminal;; Eukaryotic aspartyl protease;; Xylanase inhibitor C-terminal
PB.4710	PREDICTED: uncharacterized protein LOC101772535 [Setaria italica]	Cellular Component: mitochondrion (GO:0005739);; Cellular Component: integral component of membrane (GO:0016021);;	--	--	Thioredoxin H-type OS=Triticum aestivum (Wheat) PE=2 SV=3	[O]	Posttranslational modification, protein turnover, chaperones	[O]	Posttranslational modification, protein turnover, chaperones	S	Function unknown	--
PB.5830	TPA: vignain [Zea mays]	Cellular Component: plant-type vacuole (GO:0000325);; Molecular Function: cysteine-type endopeptidase activity (GO:0004197);; Cellular Component: extracellular space (GO:0005615);; Cellular Component: mitochondrion (GO:0005739);; Cellular Component: lysosome (GO:0005764);; Cellular Component: endoplasmic reticulum (GO:0005783);; Cellular Component: plant-type cell wall (GO:0009505);; Biological P…	K16292|0|sbi:SORBI_07g024430|K16292 KDEL-tailed cysteine endopeptidase [EC:3.4.22.-] | (RefSeq) SORBIDRAFT_07g024430, Sb07g024430; hypothetical protein	--	KDEL-tailed cysteine endopeptidase CEP1 (Precursor) OS=Arabidopsis thaliana (Mouse-ear cress) PE=2 SV=1	[O]	Posttranslational modification, protein turnover, chaperones	[O]	Posttranslational modification, protein turnover, chaperones	O	Posttranslational modification, protein turnover, chaperones	Papain family cysteine protease;; Cathepsin propeptide inhibitor domain (I29);; Peptidase C1-like family
PB.5709	unknown [Zea mays]	Biological Process: base-excision repair (GO:0006284);; Molecular Function: DNA-3-methyladenine glycosylase activity (GO:0008725);;	K01246|2.80518e-52|zma:100282754|K01246 DNA-3-methyladenine glycosylase I [EC:3.2.2.20] | (RefSeq) csu92a, GRMZM2G164062; uncharacterized LOC100282754	Base excision repair (ko03410)	--	[L]	Replication, recombination and repair	--	--	L	Replication, recombination and repair	--
PB.1498	uncharacterized protein LOC100275476 [Zea mays]	Cellular Component: plastid (GO:0009536);; Cellular Component: integral component of membrane (GO:0016021);;	--	--	--	[K]	Transcription	--	--	S	Function unknown	Protein CHAPERONE-LIKE PROTEIN OF POR1-like
PB.11759	PREDICTED: UDP-glycosyltransferase 88A1-like [Setaria italica]	Biological Process: flavonoid biosynthetic process (GO:0009813);; Cellular Component: membrane (GO:0016020);; Cellular Component: intracellular membrane-bounded organelle (GO:0043231);; Biological Process: flavonoid glucuronidation (GO:0052696);; Molecular Function: quercetin 3-O-glucosyltransferase activity (GO:0080043);; Molecular Function: quercetin 7-O-glucosyltransferase activity (GO:0080044…	--	--	Anthocyanidin 5,3-O-glucosyltransferase GN=RhGT1 OS=Rosa hybrid cultivar PE=2 SV=1	--	--	[GC]	--	S	Function unknown	UDP-glucoronosyl and UDP-glucosyl transferase
PB.8370	predicted protein [Hordeum vulgare subsp. vulgare]	Cellular Component: plastid (GO:0009536);;	--	--	BTB/POZ domain-containing protein At3g08570 GN=At3g08570 OS=Arabidopsis thaliana (Mouse-ear cress) PE=2 SV=2	--	--	--	--	S	Function unknown	--
PB.8312	PREDICTED: B3 domain-containing protein Os11g0156000-like [Setaria italica]	Molecular Function: DNA binding (GO:0003677);; Cellular Component: nucleus (GO:0005634);; Biological Process: regulation of transcription, DNA-templated (GO:0006355);;	--	--	B3 domain-containing protein Os11g0156000 OS=Oryza sativa subsp. japonica (Rice) PE=2 SV=1	--	--	--	--	K	Transcription	--
PB.3586	hypothetical protein SORBIDRAFT_03g046830 [Sorghum bicolor]	Biological Process: sulfate assimilation (GO:0000103);; Biological Process: protein folding (GO:0006457);; Biological Process: glycerol ether metabolic process (GO:0006662);; Cellular Component: chloroplast (GO:0009507);; Molecular Function: protein disulfide oxidoreductase activity (GO:0015035);; Molecular Function: oxidoreductase activity, acting on a sulfur group of donors, disulfide as accept…	--	--	Thioredoxin Y, chloroplastic (Precursor) OS=Oryza sativa subsp. japonica (Rice) PE=3 SV=2	[O]	Posttranslational modification, protein turnover, chaperones	[O]	Posttranslational modification, protein turnover, chaperones	O	Posttranslational modification, protein turnover, chaperones	Thioredoxin;; Thioredoxin-like domain;; Thioredoxin-like
PB.6406	FAD-linked oxidoreductase BG60 [Cynodon dactylon]	Molecular Function: oxidoreductase activity, acting on CH-OH group of donors (GO:0016614);; Molecular Function: flavin adenine dinucleotide binding (GO:0050660);; Biological Process: oxidation-reduction process (GO:0055114);;	--	--	Tetrahydrocannabinolic acid synthase (Precursor) OS=Cannabis sativa (Hemp) PE=1 SV=1	[C]	Energy production and conversion	--	--	C	Energy production and conversion	FAD binding domain;; Berberine and berberine like
PB.15277	PREDICTED: peroxidase 1-like [Setaria italica]	Molecular Function: peroxidase activity (GO:0004601);; Cellular Component: extracellular region (GO:0005576);; Biological Process: response to oxidative stress (GO:0006979);; Cellular Component: plant-type cell wall (GO:0009505);; Biological Process: plant-type cell wall organization (GO:0009664);; Molecular Function: heme binding (GO:0020037);; Biological Process: hydrogen peroxide catabolic pro…	K00430|0|sita:101757720|K00430 peroxidase [EC:1.11.1.7] | (RefSeq) peroxidase 5-like	Phenylpropanoid biosynthesis (ko00940)	Peroxidase 1 (Precursor) GN=PER1 OS=Zea mays (Maize) PE=1 SV=1	--	--	--	--	G	Carbohydrate transport and metabolism	Peroxidase
PB.11984	putative gag-pol polyprotein [Oryza sativa Japonica Group]	Biological Process: tRNA dihydrouridine synthesis (GO:0002943);; Molecular Function: DNA binding (GO:0003677);; Molecular Function: sugar:proton symporter activity (GO:0005351);; Cellular Component: mitochondrion (GO:0005739);; Cellular Component: endoplasmic reticulum membrane (GO:0005789);; Biological Process: base-excision repair (GO:0006284);; Biological Process: DNA recombination (GO:0006310…	--	--	Endonuclease OS=Nicotiana tabacum (Common tobacco) PE=2 SV=1	[X]	Mobilome: prophages, transposons	[R]	General function prediction only	S	Function unknown	Integrase core domain;; Reverse transcriptase (RNA-dependent DNA polymerase);; gag-polypeptide of LTR copia-type;; Reverse transcriptase (RNA-dependent DNA polymerase)
PB.1893	PREDICTED: uncharacterized protein LOC101754407 [Setaria italica]	--	--	--	--	--	--	--	--	S	Function unknown	--
PB.13941	hypothetical protein OsI_22442 [Oryza sativa Indica Group]	Biological Process: fatty acid biosynthetic process (GO:0006633);; Cellular Component: integral component of membrane (GO:0016021);; Molecular Function: transferase activity, transferring acyl groups other than amino-acyl groups (GO:0016747);;	K15397|0|osa:4340691|K15397 3-ketoacyl-CoA synthase [EC:2.3.1.199] | (RefSeq) 3-ketoacyl-CoA synthase 6	Fatty acid elongation (ko00062)	3-ketoacyl-CoA synthase 6 GN=T26J14.10 OS=Arabidopsis thaliana (Mouse-ear cress) PE=1 SV=1	[Q]	Secondary metabolites biosynthesis, transport and catabolism	--	--	Q	Secondary metabolites biosynthesis, transport and catabolism	FAE1/Type III polyketide synthase-like protein;; 3-Oxoacyl-[acyl-carrier-protein (ACP)] synthase III C terminal;; Chalcone and stilbene synthases, C-terminal domain
PB.7884	hypothetical protein SORBIDRAFT_03g000970 [Sorghum bicolor]	Cellular Component: mitochondrion (GO:0005739);; Cellular Component: integral component of membrane (GO:0016021);;	K13348|1.82498e-41|sbi:SORBI_03g000970|K13348 protein Mpv17 | (RefSeq) SORBIDRAFT_03g000970, Sb03g000970; hypothetical protein	Peroxisome (ko04146)	--	--	--	[R]	General function prediction only	S	Function unknown	--
PB.9890	unknown [Zea mays]	Biological Process: carbohydrate metabolic process (GO:0005975);; Cellular Component: chloroplast stroma (GO:0009570);; Molecular Function: isomerase activity (GO:0016853);; Molecular Function: carbohydrate binding (GO:0030246);; Cellular Component: apoplast (GO:0048046);;	K01792|0|sita:101756144|K01792 glucose-6-phosphate 1-epimerase [EC:5.1.3.15] | (RefSeq) putative glucose-6-phosphate 1-epimerase	Glycolysis / Gluconeogenesis (ko00010)	Putative glucose-6-phosphate 1-epimerase OS=Cenchrus ciliaris (Buffelgrass) PE=2 SV=1	[G]	Carbohydrate transport and metabolism	[G]	Carbohydrate transport and metabolism	G	Carbohydrate transport and metabolism	Aldose 1-epimerase
PB.3073	Os02g0626400 [Oryza sativa Japonica Group]	Cellular Component: cytoplasm (GO:0005737);; Biological Process: L-phenylalanine catabolic process (GO:0006559);; Biological Process: cinnamic acid biosynthetic process (GO:0009800);; Molecular Function: phenylalanine ammonia-lyase activity (GO:0045548);;	K10775|0|osa:4330036|K10775 phenylalanine ammonia-lyase [EC:4.3.1.24] | (RefSeq) P0042D01.4; phenylalanine ammonia-lyase	Phenylalanine metabolism (ko00360);Phenylpropanoid biosynthesis (ko00940)	Phenylalanine ammonia-lyase GN=ZB8 OS=Oryza sativa subsp. indica (Rice) PE=3 SV=1	[E]	Amino acid transport and metabolism	[Q]	Secondary metabolites biosynthesis, transport and catabolism	E	Amino acid transport and metabolism	Aromatic amino acid lyase;; Aromatic amino acid lyase
PB.7839	hypothetical protein SORBIDRAFT_09g022580 [Sorghum bicolor]	Molecular Function: ATP binding (GO:0005524);;	K03283|0|sbi:SORBI_09g022580|K03283 heat shock 70kDa protein 1/8 | (RefSeq) SORBIDRAFT_09g022580, Sb09g022580; hypothetical protein	Spliceosome (ko03040);Protein processing in endoplasmic reticulum (ko04141);Endocytosis (ko04144)	Heat shock cognate 70 kDa protein GN=HSP70 OS=Petunia hybrida (Petunia) PE=2 SV=1	[O]	Posttranslational modification, protein turnover, chaperones	[O]	Posttranslational modification, protein turnover, chaperones	O	Posttranslational modification, protein turnover, chaperones	Hsp70 protein;; MreB/Mbl protein;; Hsp70 protein
PB.2887	hypothetical protein SORBIDRAFT_04g029390 [Sorghum bicolor]	Molecular Function: aspartic-type endopeptidase activity (GO:0004190);; Biological Process: proteolysis (GO:0006508);; Biological Process: protein catabolic process (GO:0030163);;	--	--	Protein ASPARTIC PROTEASE IN GUARD CELL 2 (Precursor) GN=ASPG2 OS=Arabidopsis thaliana (Mouse-ear cress) PE=2 SV=1	--	--	[O]	Posttranslational modification, protein turnover, chaperones	O	Posttranslational modification, protein turnover, chaperones	Xylanase inhibitor N-terminal;; Xylanase inhibitor C-terminal;; Eukaryotic aspartyl protease
PB.5020	hypothetical protein SORBIDRAFT_01g005310 [Sorghum bicolor]	Molecular Function: zinc ion binding (GO:0008270);; Cellular Component: chloroplast (GO:0009507);; Biological Process: mRNA modification (GO:0016556);; Biological Process: chloroplast RNA processing (GO:0031425);;	--	--	Pentatricopeptide repeat-containing protein At2g02980 GN=PCMP-H26 OS=Arabidopsis thaliana (Mouse-ear cress) PE=2 SV=2	--	--	[R]	General function prediction only	S	Function unknown	PPR repeat family;; PPR repeat;; DYW family of nucleic acid deaminases;; Pentatricopeptide repeat domain;; PPR repeat;; Pentacotripeptide-repeat region of PRORP
PB.2213	hypothetical protein OsI_19376 [Oryza sativa Indica Group]	Molecular Function: nucleic acid binding (GO:0003676);; Biological Process: translational initiation (GO:0006413);; Cellular Component: macromolecular complex (GO:0032991);; Cellular Component: cytoplasmic part (GO:0044444);;	--	--	Serine/arginine-rich-splicing factor SR34 OS=Arabidopsis thaliana (Mouse-ear cress) PE=1 SV=1	--	--	[J]	Translation, ribosomal structure and biogenesis	S	Function unknown	RNA recognition motif. (a.k.a. RRM, RBD, or RNP domain)
PB.748	TPA: putative cytochrome P450 superfamily protein [Zea mays]	Molecular Function: monooxygenase activity (GO:0004497);; Molecular Function: iron ion binding (GO:0005506);; Cellular Component: integral component of membrane (GO:0016021);; Molecular Function: oxidoreductase activity, acting on paired donors, with incorporation or reduction of molecular oxygen (GO:0016705);; Molecular Function: heme binding (GO:0020037);; Biological Process: oxidation-reductio…	--	--	Cytochrome P450 94A1 GN=CYP94A1 OS=Vicia sativa (Spring vetch) PE=2 SV=2	[QV]	Secondary metabolites biosynthesis, transport and catabolism;; Defense mechanisms	[QI]	--	Q	Secondary metabolites biosynthesis, transport and catabolism	--
PB.9601	PREDICTED: dnaJ homolog subfamily B member 1-like [Setaria italica]	Biological Process: protein folding (GO:0006457);; Molecular Function: unfolded protein binding (GO:0051082);;	K09510|0|sita:101755305|K09510 DnaJ homolog subfamily B member 4 | (RefSeq) dnaJ homolog subfamily B member 1-like	--	DnaJ protein homolog (Precursor) GN=DNAJ1 OS=Cucumis sativus (Cucumber) PE=2 SV=1	[O]	Posttranslational modification, protein turnover, chaperones	[O]	Posttranslational modification, protein turnover, chaperones	O	Posttranslational modification, protein turnover, chaperones	DnaJ C terminal domain;; DnaJ domain
PB.3728	TPA: lipoxygenase1 [Zea mays]	Molecular Function: iron ion binding (GO:0005506);; Cellular Component: cytoplasm (GO:0005737);; Biological Process: response to wounding (GO:0009611);; Molecular Function: linoleate 13S-lipoxygenase activity (GO:0016165);; Biological Process: electron transport chain (GO:0022900);; Biological Process: oxylipin biosynthetic process (GO:0031408);; Biological Process: response to other organism (GO…	K15718|0|zma:100037802|K15718 linoleate 9S-lipoxygenase [EC:1.13.11.58] | (RefSeq) LOX2; lipoxygenase	Linoleic acid metabolism (ko00591)	Linoleate 9S-lipoxygenase 2 GN=OSJNBa0057G07.15 OS=Oryza sativa subsp. japonica (Rice) PE=2 SV=2	--	--	--	--	S	Function unknown	--
PB.5689	OSJNBa0035O13.3 [Oryza sativa Japonica Group]	Molecular Function: DNA binding (GO:0003677);; Molecular Function: RNA binding (GO:0003723);; Molecular Function: RNA-directed DNA polymerase activity (GO:0003964);; Molecular Function: RNA-DNA hybrid ribonuclease activity (GO:0004523);; Biological Process: RNA-dependent DNA biosynthetic process (GO:0006278);; Biological Process: DNA recombination (GO:0006310);;	--	--	RNA-directed DNA polymerase homolog OS=Oenothera berteroana (Bertero&apos;s evening primrose) PE=4 SV=1	[L]	Replication, recombination and repair	[R]	General function prediction only	L	Replication, recombination and repair	--
PB.5673	hypothetical protein SORBIDRAFT_07g023110 [Sorghum bicolor]	Biological Process: metabolic process (GO:0008152);; Molecular Function: hydrolase activity (GO:0016787);;	--	--	Tuliposide A-converting enzyme 2, chloroplastic (Precursor) GN=TCEA2 OS=Tulipa gesneriana (Garden tulip) PE=1 SV=1	[I]	Lipid transport and metabolism	[V]	Defense mechanisms	I	Lipid transport and metabolism	alpha/beta hydrolase fold;; Carboxylesterase family
PB.15429	PREDICTED: UDP-glycosyltransferase 85A7-like [Setaria italica]	Biological Process: flavonoid biosynthetic process (GO:0009813);; Cellular Component: intracellular membrane-bounded organelle (GO:0043231);; Biological Process: flavonoid glucuronidation (GO:0052696);; Molecular Function: quercetin 3-O-glucosyltransferase activity (GO:0080043);; Molecular Function: quercetin 7-O-glucosyltransferase activity (GO:0080044);;	--	--	7-deoxyloganetin glucosyltransferase GN=UGT85A24 OS=Gardenia jasminoides (Cape jasmine) PE=1 SV=1	[G]	Carbohydrate transport and metabolism	[GC]	--	S	Function unknown	UDP-glucoronosyl and UDP-glucosyl transferase
PB.5129	harpin-induced protein [Zea mays]	Cellular Component: membrane (GO:0016020);;	--	--	--	--	--	--	--	S	Function unknown	--
PB.8283	PREDICTED: wall-associated receptor kinase 3-like [Setaria italica]	Molecular Function: protein serine/threonine kinase activity (GO:0004674);; Molecular Function: calcium ion binding (GO:0005509);; Molecular Function: ATP binding (GO:0005524);; Cellular Component: mitochondrion (GO:0005739);; Cellular Component: plasma membrane (GO:0005886);; Biological Process: protein phosphorylation (GO:0006468);; Biological Process: cell surface receptor signaling pathway (G…	--	--	Wall-associated receptor kinase 1 (Precursor) GN=F16F4.6 OS=Arabidopsis thaliana (Mouse-ear cress) PE=1 SV=2	[T]	Signal transduction mechanisms	--	--	T	Signal transduction mechanisms	--
PB.10519	PREDICTED: pentatricopeptide repeat-containing protein At5g48910-like [Zea mays]	Molecular Function: zinc ion binding (GO:0008270);;	--	--	Pentatricopeptide repeat-containing protein At2g29760, chloroplastic (Precursor) GN=PCMP-H33 OS=Arabidopsis thaliana (Mouse-ear cress) PE=2 SV=1	--	--	[R]	General function prediction only	S	Function unknown	PPR repeat;; DYW family of nucleic acid deaminases;; PPR repeat family;; PPR repeat;; Pentatricopeptide repeat domain
