# Supplementary material for: Single-molecule long-read sequencing analysis improves genome annotation and sheds new light on the transcripts and splice isoforms of Zoysia japonica
Source: BMC Plant Biol. 2022 May 26;22:263. doi: 10.1186/s12870-022-03640-7 (PMC9134579; doi:10.1186/s12870-022-03640-7)
Supplement: Supplementary file 16 — Additional file 16: Table S8. Primersused for qRT-PCR validation. [file 12870_2022_3640_MOESM16_ESM.xlsx]

## Sheet: Table S8
Table S8 Primers used for qRT-PCR validation
Gene or transcript ID	Primer Names	Primer Sequences (5'-3')
β-actin	ZjACT-F	GGTCCTCTTCCAGCCATCCTTC
	ZjACT-R	GTGCAAGGGCAGTGATCTCCTTG
Zjn_sc03174.1.g00010.1.am.mk	ABA-F	CCATCCCACCCTCGACTGCT
	ABA-R	TTGATCCGCTCCGCCTCAC
Zjn_sc00001.1.g03760.1.sm.mkhc	JA1-F	TGCTTCTTCTGATATGCCTATTGC
	JA1-R	TTGACAGGTGTTGCCTCTTGG
Zjn_sc00003.1.g10610.1.sm.mkhc	JA2-F	TCTACGGCGGGAGGATGGTG
	JA2-R	CTTCAGTGGCGAGCCTGTTCTT
Zjn_sc00059.1.g01300.1.sm.mk	JA3-F	CCGTTCTTCAAGCCCGAGTC
	JA3-R	GGGTGGAGGTTGGTGTTGCT
Zjn_sc00003.1.g01950.1.sm.mk	ET-F	CTGTGGGTATGGGTTCCTTGACC
	ET-R	CGGGAAGACTTGTGGTGGTGC
Zjn_sc00138.1.g00080.1.am.mk	PetC-F	CAGGTGCGAGCGGATGAGAT
	PetC-R	ACCAGCCGAAACGAGATGAGAC
Zjn_sc00184.1.g00360.1.am.mk	PetE-F	AGCGAGTTCACCGTCAAGTC
	PetE-R	CCTGGGGCGTTGAGGTAC
Zjn_sc00152.1.g00120.1.sm.mkhc	PetF-F	CGCTCTGCGTCAAGAGGCTAG
	PetF-R	GCATTATGATAGTTGCGTTGGGAT
PB.16272	PSⅡ-F	GCCCATGTATGAACAAGGATTGA
	PSⅡ-R	ACTGCGGAGGAAATTAGGTGAAG
PB.4217	ATP-F	GGGCGATGGGTTGATGATACAA
	ATP-R	AAGCGAGATTCCGAAGCGACA
